# Supplementary material for: Six 1-aroyl-4-(4-meth­oxy­phen­yl)piperazines: similar mol­ecular structures but different patterns of supra­molecular assembly
Source: Acta Crystallogr E Crystallogr Commun. 2019 Jul 26;75(Pt 8):1253–60. doi: 10.1107/S2056989019010491 (PMC6690458; doi:10.1107/S2056989019010491)
Supplement: Supplementary file 1 [file e-75-01253-sup1.cif]

##############################################################################
#                                                                            #
# This CIF contains the data in a paper accepted for publication in          #
# Acta Crystallographica Section E. It conforms to the requirements of       #
# Notes for Authors for Acta Crystallographica Section E, and has been       #
# peer reviewed under the auspices of the IUCr Commission on Journals.       #
#                                                                            #
# Full details of the Crystallographic Information File format               #
# are given in the paper "The Crystallographic Information File (CIF):       #
# a New Standard Archive File for Crystallography" by S. R. Hall, F. H.      #
# Allen and I. D. Brown [Acta Cryst. (1991), A47, 655-685].                  #
#                                                                            #
# The current version of the core CIF dictionary is obtainable from          #
# ftp://ftp.iucr.org/pub/cif_core.dic.                                       #
#                                                                            #
# Software is freely available for graphical display of the structure(s)     #
# in this CIF. For information consult the CIF software page                 #
# http://www.iucr.org/resources/cif/software.                                #
#                                                                            #
# This file may be used for bona fide research purposes within the           #
# scientific community so long as proper attribution is given to the journal # 
# article from which it was obtained.                                        #
#                                                                            #
##############################################################################
data_global
_audit_creation_method     'from SHELXL-2014'
_journal_date_recd_electronic     2019-07-12
_journal_date_accepted     2019-07-23
_journal_name_full     'Acta Crystallographica, Section E'
_journal_year     2019
_journal_volume     75
_journal_issue      8
_journal_page_first     1253
_journal_page_last     1260
_journal_paper_category     GO
_journal_paper_doi     10.1107/S2056989019010491
_journal_coeditor_code     ZL2757
loop_
    _publ_contact_author_name
    _publ_contact_author_address
    _publ_contact_author_email
    'Yathirajan, Hemmige S.'
;  Department of Studies in Chemistry,
University of Mysore,
Manasagangotri, Mysuru-570 006,
India
;
 yathirajan@hotmail.com
_publ_contact_author_fax     ?
_publ_contact_author_phone     ?
_publ_section_title
;
Six 1-aroyl-4-(4-methoxyphenyl)piperazines: similar molecular structures but
different patterns of supramolecular assembly
;
loop_
    _publ_author_name
    _publ_author_footnote
    _publ_author_address
    'Kiran Kumar, Haruvegowda' .
;  Department of Studies in Chemistry,
University of Mysore,
Manasagangotri, Mysuru-570 006,
India
;
    'Yathirajan, Hemmige S.' .
;  Department of Studies in Chemistry,
University of Mysore,
Manasagangotri, Mysuru-570 006,
India
;
    'Sagar, Belakavadi K.' .
;
Department of Studies in Chemistry,
University of Mysore,
Manasagangotri,
Mysore-570 006,
India
;
    'Foro, Sabine' .
; Institute of Materials Science,
Darmstadt University of Technology,
Petersenstrasse 23,
D-64287 Darmstadt,
Germany
;
    'Glidewell, Christopher' .
;    School of Chemistry, University of St Andrews,
     St Andrews, Fife KY16 9ST, Scotland
;
_publ_section_synopsis
;
Six new 1-aroyl-4-(4-methoxyphenyl)piperazines have similar molecular
structures, but their supramolecular assembly ranges from simple chains,
<i>via</i> a chain of rings, to complex sheets.
;
data_I
_audit_creation_method     SHELXL-2014
_chemical_name_systematic
;
1-Benzoyl-4-(4-methoxyphenyl)piperazine
;
_chemical_name_common     ?
_chemical_formula_moiety     'C18 H20 N2 O2'
_chemical_formula_sum     'C18 H20 N2 O2'
_chemical_formula_iupac     'C18 H20 N2 O2'
_chemical_formula_weight     296.36
_chemical_melting_point     ?
_chemical_absolute_configuration     unk
_space_group_crystal_system     monoclinic
_space_group_name_H-M_alt     'C c'
_space_group_name_Hall     'C -2yc'
loop_
    _space_group_symop_operation_xyz
    'x, y, z'
    'x, -y, z+1/2'
    'x+1/2, y+1/2, z'
    'x+1/2, -y+1/2, z+1/2'
_cell_length_a     29.403(5)
_cell_length_b     7.9811(14)
_cell_length_c     6.7898(13)
_cell_angle_alpha     90
_cell_angle_beta     97.352(12)
_cell_angle_gamma     90
_cell_volume     1580.3(5)
_cell_formula_units_Z     4
_cell_measurement_reflns_used     2137
_cell_measurement_theta_min     2.646
_cell_measurement_theta_max     27.741
_cell_measurement_temperature     293(2)
_exptl_crystal_description     plate
_exptl_crystal_colour     colourless
_exptl_crystal_size_max     0.480
_exptl_crystal_size_mid     0.480
_exptl_crystal_size_min     0.280
_exptl_crystal_density_diffrn     1.246
_exptl_crystal_density_meas     ?
_exptl_crystal_density_method     ?
_exptl_crystal_F_000     632
_exptl_absorpt_coefficient_mu     0.082
_exptl_absorpt_correction_type     multi-scan
_exptl_absorpt_process_details
;
(CrysAlis RED; Oxford Diffraction, 2009)
;
_exptl_absorpt_correction_T_min     0.951
_exptl_absorpt_correction_T_max     0.977
_exptl_special_details     ?
_diffrn_ambient_temperature     293(2)
_diffrn_source     'Enhance (Mo) X-ray Source'
_diffrn_radiation_type     MoK\a
_diffrn_radiation_wavelength     0.71073
_diffrn_radiation_monochromator     graphite
_diffrn_measurement_device_type
;
Oxford Diffraction Xcalibur diffractometer with Sapphire CCD
;
_diffrn_measurement_method     '\w scans'
_diffrn_detector_area_resol_mean     ?
_diffrn_reflns_number     5476
_diffrn_reflns_av_R_equivalents     0.0187
_diffrn_reflns_av_unetI/netI     0.0187
_diffrn_reflns_theta_min     2.646
_diffrn_reflns_theta_max     27.741
_diffrn_reflns_theta_full     25.242
_diffrn_measured_fraction_theta_max     0.934
_diffrn_measured_fraction_theta_full     0.999
_diffrn_reflns_limit_h_min     -37
_diffrn_reflns_limit_h_max     37
_diffrn_reflns_limit_k_min     -10
_diffrn_reflns_limit_k_max     10
_diffrn_reflns_limit_l_min     -4
_diffrn_reflns_limit_l_max     8
_diffrn_standards_number     0
_diffrn_standards_interval_count     0
_diffrn_standards_interval_time     0
_diffrn_standards_decay_%     0
_refine_special_details     ?
_reflns_number_total     2137
_reflns_number_gt     1766
_reflns_threshold_expression     'I > 2\s(I)'
_refine_ls_structure_factor_coef     Fsqd
_refine_ls_matrix_type     full
_refine_ls_R_factor_all     0.0482
_refine_ls_R_factor_gt     0.0353
_refine_ls_wR_factor_gt     0.0823
_refine_ls_wR_factor_ref     0.0891
_refine_ls_goodness_of_fit_ref     1.080
_refine_ls_restrained_S_all     1.080
_refine_ls_number_reflns     2137
_refine_ls_number_parameters     201
_refine_ls_number_restraints     2
_refine_ls_hydrogen_treatment     constr
_refine_ls_weighting_scheme     calc
_refine_ls_weighting_details
              'w=1/[\s^2^(Fo^2^)+(0.0414P)^2^+0.3311P] where P=(Fo^2^+2Fc^2^)/3'
_atom_sites_solution_hydrogens     geom
_atom_sites_solution_primary     difmap
_atom_sites_solution_secondary     ?
_refine_ls_shift/su_max     0.000
_refine_ls_shift/su_mean     0.000
_refine_diff_density_max     0.136
_refine_diff_density_min     -0.129
_refine_ls_extinction_method     SHELXL
_refine_ls_extinction_coef     0.0041(8)
_refine_ls_extinction_expression
                                  'Fc^*^=kFc[1+0.001xFc^2^\l^3^/sin(2\q)]^-1/4^'
_refine_ls_abs_structure_details     ?
loop_
    _atom_type_symbol
    _atom_type_description
    _atom_type_scat_dispersion_real
    _atom_type_scat_dispersion_imag
    _atom_type_scat_source
    'C' 'C' 0.0033 0.0016
                         'International Tables Vol C Tables 4.2.6.8 and 6.1.1.4'
    'H' 'H' 0.0000 0.0000
                         'International Tables Vol C Tables 4.2.6.8 and 6.1.1.4'
    'N' 'N' 0.0061 0.0033
                         'International Tables Vol C Tables 4.2.6.8 and 6.1.1.4'
    'O' 'O' 0.0106 0.0060
                         'International Tables Vol C Tables 4.2.6.8 and 6.1.1.4'
_computing_data_collection
;
CrysAlis CCD (Oxford Diffraction, 2009)
;
_computing_cell_refinement
;
CrysAlis RED (Oxford Diffraction, 2009)
;
_computing_data_reduction
;
CrysAlis RED (Oxford Diffraction, 2009)
;
_computing_structure_solution
;
SHELXT (Sheldrick, 2015a)
;
_computing_structure_refinement
;
SHELXL2014 (Sheldrick, 2015b)
;
_computing_molecular_graphics
;
PLATON (Spek, 2009)
;
_computing_publication_material
;
SHELXL2014 (Sheldrick, 2015b) and PLATON (Spek, 2009)
;
loop_
    _atom_site_type_symbol
    _atom_site_label
    _atom_site_fract_x
    _atom_site_fract_y
    _atom_site_fract_z
    _atom_site_U_iso_or_equiv
    _atom_site_adp_type
    _atom_site_calc_flag
    _atom_site_occupancy
    _atom_site_disorder_assembly
    _atom_site_disorder_group
    N N1 0.46344(7) 0.2520(2) 0.4700(3) 0.0433(5) Uani d 1 . .
    C C2 0.41820(8) 0.2497(3) 0.5365(3) 0.0439(6) Uani d 1 . .
    H H2A 0.4189 0.3164 0.6563 0.053 Uiso calc 1 . .
    H H2B 0.4105 0.1356 0.5686 0.053 Uiso calc 1 . .
    C C3 0.38166(9) 0.3177(3) 0.3801(3) 0.0440(6) Uani d 1 . .
    H H3A 0.3518 0.3068 0.4254 0.053 Uiso calc 1 . .
    H H3B 0.3872 0.4358 0.3589 0.053 Uiso calc 1 . .
    N N4 0.38189(7) 0.2271(2) 0.1945(3) 0.0391(5) Uani d 1 . .
    C C5 0.42693(8) 0.2452(3) 0.1240(3) 0.0437(6) Uani d 1 . .
    H H5A 0.4329 0.3627 0.1012 0.052 Uiso calc 1 . .
    H H5B 0.4268 0.1862 -0.0009 0.052 Uiso calc 1 . .
    C C6 0.46440(9) 0.1755(3) 0.2747(4) 0.0453(6) Uani d 1 . .
    H H6A 0.4606 0.0552 0.2850 0.054 Uiso calc 1 . .
    H H6B 0.4940 0.1963 0.2304 0.054 Uiso calc 1 . .
    C C17 0.50023(9) 0.2585(3) 0.6128(4) 0.0458(6) Uani d 1 . .
    O O17 0.49611(7) 0.2708(3) 0.7894(3) 0.0697(6) Uani d 1 . .
    C C11 0.54739(9) 0.2548(3) 0.5486(4) 0.0479(6) Uani d 1 . .
    C C12 0.56066(10) 0.3679(4) 0.4144(5) 0.0638(8) Uani d 1 . .
    H H12 0.5399 0.4469 0.3558 0.077 Uiso calc 1 . .
    C C13 0.60510(11) 0.3637(5) 0.3668(6) 0.0780(10) Uani d 1 . .
    H H13 0.6143 0.4415 0.2778 0.094 Uiso calc 1 . .
    C C14 0.63520(11) 0.2479(5) 0.4481(5) 0.0754(10) Uani d 1 . .
    H H14 0.6646 0.2443 0.4120 0.091 Uiso calc 1 . .
    C C15 0.62257(11) 0.1350(5) 0.5841(5) 0.0776(10) Uani d 1 . .
    H H15 0.6435 0.0561 0.6411 0.093 Uiso calc 1 . .
    C C16 0.57874(10) 0.1391(4) 0.6357(4) 0.0626(8) Uani d 1 . .
    H H16 0.5702 0.0641 0.7292 0.075 Uiso calc 1 . .
    C C41 0.34279(8) 0.2454(3) 0.0494(3) 0.0382(6) Uani d 1 . .
    C C42 0.30660(8) 0.3523(3) 0.0761(4) 0.0454(6) Uani d 1 . .
    H H42 0.3089 0.4215 0.1870 0.055 Uiso calc 1 . .
    C C43 0.26735(9) 0.3569(3) -0.0600(4) 0.0497(7) Uani d 1 . .
    H H43 0.2435 0.4282 -0.0379 0.060 Uiso calc 1 . .
    C C44 0.26289(8) 0.2581(4) -0.2277(4) 0.0474(6) Uani d 1 . .
    C C45 0.29861(9) 0.1527(3) -0.2590(4) 0.0464(6) Uani d 1 . .
    H H45 0.2963 0.0857 -0.3719 0.056 Uiso calc 1 . .
    C C46 0.33796(9) 0.1470(3) -0.1215(4) 0.0444(6) Uani d 1 . .
    H H46 0.3617 0.0754 -0.1443 0.053 Uiso calc 1 . .
    O O44 0.22252(7) 0.2728(3) -0.3541(3) 0.0671(6) Uani d 1 . .
    C C441 0.21605(15) 0.1672(6) -0.5223(6) 0.0907(12) Uani d 1 . .
    H H41A 0.1855 0.1811 -0.5889 0.136 Uiso calc 1 . .
    H H41B 0.2206 0.0527 -0.4811 0.136 Uiso calc 1 . .
    H H41C 0.2377 0.1961 -0.6112 0.136 Uiso calc 1 . .
loop_
    _atom_site_aniso_label
    _atom_site_aniso_U_11
    _atom_site_aniso_U_22
    _atom_site_aniso_U_33
    _atom_site_aniso_U_12
    _atom_site_aniso_U_13
    _atom_site_aniso_U_23
    N1 0.0391(11) 0.0513(13) 0.0412(11) -0.0030(10) 0.0121(9) -0.0049(9)
    C2 0.0445(14) 0.0484(14) 0.0410(14) -0.0017(12) 0.0139(11) -0.0028(11)
    C3 0.0435(13) 0.0484(14) 0.0429(14) 0.0032(12) 0.0163(11) -0.0018(11)
    N4 0.0364(11) 0.0447(11) 0.0384(11) 0.0040(10) 0.0136(9) -0.0015(9)
    C5 0.0447(14) 0.0510(15) 0.0380(13) 0.0017(11) 0.0154(11) 0.0001(10)
    C6 0.0413(13) 0.0521(14) 0.0442(13) 0.0038(12) 0.0124(11) -0.0035(11)
    C17 0.0454(15) 0.0482(15) 0.0448(15) -0.0057(13) 0.0093(12) -0.0004(11)
    O17 0.0558(11) 0.1098(18) 0.0448(11) -0.0141(12) 0.0117(9) -0.0072(11)
    C11 0.0444(14) 0.0553(16) 0.0440(14) -0.0069(13) 0.0055(11) -0.0037(12)
    C12 0.0483(16) 0.074(2) 0.0703(19) -0.0011(15) 0.0131(14) 0.0196(15)
    C13 0.056(2) 0.103(3) 0.078(2) -0.0136(18) 0.0197(17) 0.020(2)
    C14 0.0406(17) 0.110(3) 0.078(2) -0.0040(18) 0.0141(16) -0.005(2)
    C15 0.0518(19) 0.093(3) 0.085(2) 0.0120(18) -0.0028(16) 0.0019(19)
    C16 0.0510(17) 0.074(2) 0.0608(18) -0.0008(15) 0.0009(14) 0.0100(15)
    C41 0.0386(13) 0.0376(13) 0.0407(13) -0.0028(11) 0.0144(11) 0.0050(10)
    C42 0.0402(14) 0.0471(16) 0.0511(15) 0.0014(11) 0.0143(11) -0.0046(11)
    C43 0.0396(14) 0.0489(16) 0.0633(17) 0.0069(13) 0.0165(13) 0.0004(13)
    C44 0.0371(14) 0.0555(16) 0.0504(15) -0.0032(13) 0.0093(11) 0.0081(13)
    C45 0.0504(15) 0.0488(16) 0.0413(14) -0.0014(13) 0.0117(11) -0.0033(11)
    C46 0.0468(14) 0.0449(15) 0.0439(14) 0.0085(12) 0.0155(11) 0.0000(11)
    O44 0.0461(11) 0.0883(16) 0.0651(13) 0.0030(11) 0.0007(9) -0.0011(12)
    C441 0.076(2) 0.110(3) 0.078(3) 0.001(2) -0.0201(18) -0.015(2)
_geom_special_details
;
 All esds (except the esd in the dihedral angle between two l.s. planes)
 are estimated using the full covariance matrix.  The cell esds are taken
 into account individually in the estimation of esds in distances, angles
 and torsion angles; correlations between esds in cell parameters are only
 used when they are defined by crystal symmetry.  An approximate (isotropic)
 treatment of cell esds is used for estimating esds involving l.s. planes.
;
loop_
    _geom_bond_atom_site_label_1
    _geom_bond_atom_site_label_2
    _geom_bond_site_symmetry_2
    _geom_bond_distance
    _geom_bond_publ_flag
    N1 C17 . 1.358(3) ?
    N1 C2 . 1.458(3) ?
    N1 C6 . 1.463(3) ?
    C2 C3 . 1.511(4) ?
    C2 H2A . 0.9700 ?
    C2 H2B . 0.9700 ?
    C3 N4 . 1.454(3) ?
    C3 H3A . 0.9700 ?
    C3 H3B . 0.9700 ?
    N4 C41 . 1.422(3) ?
    N4 C5 . 1.472(3) ?
    C5 C6 . 1.511(4) ?
    C5 H5A . 0.9700 ?
    C5 H5B . 0.9700 ?
    C6 H6A . 0.9700 ?
    C6 H6B . 0.9700 ?
    C17 O17 . 1.225(3) ?
    C17 C11 . 1.506(3) ?
    C11 C12 . 1.374(4) ?
    C11 C16 . 1.383(4) ?
    C12 C13 . 1.386(4) ?
    C12 H12 . 0.9300 ?
    C13 C14 . 1.348(5) ?
    C13 H13 . 0.9300 ?
    C14 C15 . 1.375(5) ?
    C14 H14 . 0.9300 ?
    C15 C16 . 1.378(4) ?
    C15 H15 . 0.9300 ?
    C16 H16 . 0.9300 ?
    C41 C46 . 1.393(4) ?
    C41 C42 . 1.394(3) ?
    C42 C43 . 1.384(4) ?
    C42 H42 . 0.9300 ?
    C43 C44 . 1.378(4) ?
    C43 H43 . 0.9300 ?
    C44 O44 . 1.378(3) ?
    C44 C45 . 1.383(4) ?
    C45 C46 . 1.391(4) ?
    C45 H45 . 0.9300 ?
    C46 H46 . 0.9300 ?
    O44 C441 . 1.412(4) ?
    C441 H41A . 0.9600 ?
    C441 H41B . 0.9600 ?
    C441 H41C . 0.9600 ?
loop_
    _geom_angle_atom_site_label_1
    _geom_angle_atom_site_label_2
    _geom_angle_atom_site_label_3
    _geom_angle_site_symmetry_1
    _geom_angle_site_symmetry_3
    _geom_angle
    _geom_angle_publ_flag
    C17 N1 C2 . . 117.04(19) ?
    C17 N1 C6 . . 123.82(19) ?
    C2 N1 C6 . . 113.5(2) ?
    N1 C2 C3 . . 111.88(19) ?
    N1 C2 H2A . . 109.2 ?
    C3 C2 H2A . . 109.2 ?
    N1 C2 H2B . . 109.2 ?
    C3 C2 H2B . . 109.2 ?
    H2A C2 H2B . . 107.9 ?
    N4 C3 C2 . . 110.4(2) ?
    N4 C3 H3A . . 109.6 ?
    C2 C3 H3A . . 109.6 ?
    N4 C3 H3B . . 109.6 ?
    C2 C3 H3B . . 109.6 ?
    H3A C3 H3B . . 108.1 ?
    C41 N4 C3 . . 117.17(18) ?
    C41 N4 C5 . . 116.48(17) ?
    C3 N4 C5 . . 109.71(19) ?
    N4 C5 C6 . . 110.63(18) ?
    N4 C5 H5A . . 109.5 ?
    C6 C5 H5A . . 109.5 ?
    N4 C5 H5B . . 109.5 ?
    C6 C5 H5B . . 109.5 ?
    H5A C5 H5B . . 108.1 ?
    N1 C6 C5 . . 111.3(2) ?
    N1 C6 H6A . . 109.4 ?
    C5 C6 H6A . . 109.4 ?
    N1 C6 H6B . . 109.4 ?
    C5 C6 H6B . . 109.4 ?
    H6A C6 H6B . . 108.0 ?
    O17 C17 N1 . . 122.2(2) ?
    O17 C17 C11 . . 119.7(2) ?
    N1 C17 C11 . . 118.1(2) ?
    C12 C11 C16 . . 119.5(3) ?
    C12 C11 C17 . . 122.0(3) ?
    C16 C11 C17 . . 118.5(2) ?
    C11 C12 C13 . . 119.6(3) ?
    C11 C12 H12 . . 120.2 ?
    C13 C12 H12 . . 120.2 ?
    C14 C13 C12 . . 120.7(3) ?
    C14 C13 H13 . . 119.7 ?
    C12 C13 H13 . . 119.7 ?
    C13 C14 C15 . . 120.3(3) ?
    C13 C14 H14 . . 119.8 ?
    C15 C14 H14 . . 119.8 ?
    C14 C15 C16 . . 119.8(3) ?
    C14 C15 H15 . . 120.1 ?
    C16 C15 H15 . . 120.1 ?
    C15 C16 C11 . . 120.1(3) ?
    C15 C16 H16 . . 120.0 ?
    C11 C16 H16 . . 120.0 ?
    C46 C41 C42 . . 117.1(2) ?
    C46 C41 N4 . . 120.4(2) ?
    C42 C41 N4 . . 122.4(2) ?
    C43 C42 C41 . . 121.0(2) ?
    C43 C42 H42 . . 119.5 ?
    C41 C42 H42 . . 119.5 ?
    C44 C43 C42 . . 121.3(2) ?
    C44 C43 H43 . . 119.3 ?
    C42 C43 H43 . . 119.3 ?
    C43 C44 O44 . . 116.7(2) ?
    C43 C44 C45 . . 118.8(2) ?
    O44 C44 C45 . . 124.5(3) ?
    C44 C45 C46 . . 120.0(2) ?
    C44 C45 H45 . . 120.0 ?
    C46 C45 H45 . . 120.0 ?
    C45 C46 C41 . . 121.9(2) ?
    C45 C46 H46 . . 119.1 ?
    C41 C46 H46 . . 119.1 ?
    C44 O44 C441 . . 118.0(3) ?
    O44 C441 H41A . . 109.5 ?
    O44 C441 H41B . . 109.5 ?
    H41A C441 H41B . . 109.5 ?
    O44 C441 H41C . . 109.5 ?
    H41A C441 H41C . . 109.5 ?
    H41B C441 H41C . . 109.5 ?
loop_
    _geom_torsion_atom_site_label_1
    _geom_torsion_atom_site_label_2
    _geom_torsion_atom_site_label_3
    _geom_torsion_atom_site_label_4
    _geom_torsion_site_symmetry_1
    _geom_torsion_site_symmetry_2
    _geom_torsion_site_symmetry_3
    _geom_torsion_site_symmetry_4
    _geom_torsion
    _geom_torsion_publ_flag
    C17 N1 C2 C3 . . . . 154.8(2) ?
    C6 N1 C2 C3 . . . . -50.5(3) ?
    N1 C2 C3 N4 . . . . 55.1(3) ?
    C2 C3 N4 C41 . . . . 164.3(2) ?
    C2 C3 N4 C5 . . . . -59.9(3) ?
    C41 N4 C5 C6 . . . . -163.8(2) ?
    C3 N4 C5 C6 . . . . 60.1(3) ?
    C17 N1 C6 C5 . . . . -157.0(2) ?
    C2 N1 C6 C5 . . . . 50.3(3) ?
    N4 C5 C6 N1 . . . . -54.7(3) ?
    C2 N1 C17 O17 . . . . -3.7(4) ?
    C6 N1 C17 O17 . . . . -155.6(3) ?
    C2 N1 C17 C11 . . . . 177.9(2) ?
    C6 N1 C17 C11 . . . . 26.1(3) ?
    O17 C17 C11 C12 . . . . -123.5(3) ?
    N1 C17 C11 C12 . . . . 54.9(4) ?
    O17 C17 C11 C16 . . . . 53.2(4) ?
    N1 C17 C11 C16 . . . . -128.4(3) ?
    C16 C11 C12 C13 . . . . 0.6(5) ?
    C17 C11 C12 C13 . . . . 177.2(3) ?
    C11 C12 C13 C14 . . . . 1.2(6) ?
    C12 C13 C14 C15 . . . . -1.9(6) ?
    C13 C14 C15 C16 . . . . 0.8(6) ?
    C14 C15 C16 C11 . . . . 1.0(5) ?
    C12 C11 C16 C15 . . . . -1.6(4) ?
    C17 C11 C16 C15 . . . . -178.4(3) ?
    C3 N4 C41 C46 . . . . -172.1(2) ?
    C5 N4 C41 C46 . . . . 55.1(3) ?
    C3 N4 C41 C42 . . . . 3.6(3) ?
    C5 N4 C41 C42 . . . . -129.2(2) ?
    C46 C41 C42 C43 . . . . 1.3(4) ?
    N4 C41 C42 C43 . . . . -174.5(2) ?
    C41 C42 C43 C44 . . . . -0.9(4) ?
    C42 C43 C44 O44 . . . . -179.7(2) ?
    C42 C43 C44 C45 . . . . 0.0(4) ?
    C43 C44 C45 C46 . . . . 0.5(4) ?
    O44 C44 C45 C46 . . . . -179.8(2) ?
    C44 C45 C46 C41 . . . . -0.1(4) ?
    C42 C41 C46 C45 . . . . -0.8(4) ?
    N4 C41 C46 C45 . . . . 175.1(2) ?
    C43 C44 O44 C441 . . . . -177.0(3) ?
    C45 C44 O44 C441 . . . . 3.3(4) ?
loop_
    _geom_hbond_atom_site_label_D
    _geom_hbond_atom_site_label_H
    _geom_hbond_atom_site_label_A
    _geom_hbond_site_symmetry_A
    _geom_hbond_distance_DH
    _geom_hbond_distance_HA
    _geom_hbond_distance_DA
    _geom_hbond_angle_DHA
    _geom_hbond_publ_flag
    C12 H12 O17 2_564 0.93 2.61 3.497(4) 160 no
_shelx_space_group_comment
;
The symmetry employed for this shelxl refinement is uniquely defined
by the following loop, which should always be used as a source of
symmetry information in preference to the above space-group names.
They are only intended as comments.
;
_shelx_estimated_absorpt_T_min     0.962
_shelx_estimated_absorpt_T_max     0.977
_shelx_hkl_file
;
   0 -10   1 28.9047 62.8294   9
   0 -10   2 417.741 72.3234   9
   0  -9   0 43.8965 63.0696   9
   0  -9   1 46.9121 63.1648   9
   0  -9  -1-30.1470 60.3624   9
   0  -9  -2-20.6703 58.7794   9
   0  -9   2-59.3753 54.5087   9
   0  -9  -3-42.8153 51.6179   9
   0  -9  -4-25.6263 55.6524   9
   0  -8   0 6620.03 140.863   9
   0  -8   1 2220.12 93.7870   9
   0  -8  -1 2353.24 96.0442   9
   0  -8   2 2032.49 88.4528   9
   0  -8  -2 1883.27 88.8028   9
   0  -8   3 81.1029 48.0691   9
   0  -8  -3 122.202 49.4688   9
   0  -8  -4 111.373 47.1039   9
   0  -8   5 70.8195 46.9042   1
   0  -7   0-5.00411 44.2068   9
   0  -7   1 3.49829 48.8431   9
   0  -7  -1-29.6079 48.8491   9
   0  -7  -2-64.8542 52.3684   9
   0  -7   2-38.9401 51.0292   9
   0  -7   3-28.3826 45.9821   9
   0  -7  -3-16.2313 45.5182   9
   0  -7  -4-46.6513 41.3515   9
   0  -7   5 16.1606 44.7653   1
   0  -7   6 18.0095 41.1391   1
   0  -6   0 3125.18 85.6405   9
   0  -6   1 8119.33 125.418   9
   0  -6  -1 8386.17 129.423   9
   0  -6   2 5265.06 104.347   9
   0  -6   2 5430.44 94.2317   8
   0  -6  -2 5207.26 106.092   9
   0  -6  -3 125.465 45.1781   9
   0  -6   3 112.076 43.8297   8
   0  -6   3 128.993 39.9451   9
   0  -6   4 512.469 54.5191   8
   0  -6  -4 481.425 46.5914   9
   0  -6   4 484.228 45.2439   4
   0  -6   5 54.4951 39.4205   1
   0  -6   5 59.5268 40.2923   4
   0  -6   6 196.544 48.7554   1
   0  -6   6 183.315 53.2634   4
   0  -6   7 86.8983 62.7150   4
   0  -5   0-19.6645 31.9369   9
   0  -5   1-41.3015 35.1450   9
   0  -5  -1-0.55133 37.0313   9
   0  -5   2-11.4832 34.6068   9
   0  -5  -2-16.7127 35.0452   9
   0  -5   2-3.85120 28.7904   8
   0  -5   3-1.69245 34.2207   9
   0  -5   3 1.03805 37.4803   8
   0  -5  -3 31.1932 37.3607   9
   0  -5   3 10.9835 30.8152   4
   0  -5   4 17.1779 32.1289   1
   0  -5   4-3.25431 39.0226   4
   0  -5  -4 13.6590 32.0690   9
   0  -5   4 3.15685 41.3622   8
   0  -5   5-7.50219 42.2313   4
   0  -5   5 33.3031 36.1088   1
   0  -5   6-30.2991 47.0679   4
   0  -5   6 34.9951 37.0868   1
   0  -5   7 71.9246 53.9972   4
   0  -4   0 12819.1 123.890   9
   0  -4   1 2707.28 35.8716   7
   0  -4  -1 2539.47 57.8228   0
   0  -4   1 2708.10 59.4381   9
   0  -4   2 10550.4 97.6446   4
   0  -4  -2 10949.6 116.231   0
   0  -4   2 10585.6 109.644   9
   0  -4   2 10644.6 89.2979   7
   0  -4   2 11126.7 111.137   8
   0  -4   3 3100.96 73.0097   8
   0  -4   3 3140.17 61.6767   9
   0  -4   3 3179.16 69.1304   4
   0  -4   4 2696.90 67.7886   1
   0  -4  -4 2681.98 62.8908   9
   0  -4   4 2593.03 73.7339   4
   0  -4   5 580.464 44.3181   1
   0  -4   5 528.321 54.7545   4
   0  -4   6 718.223 64.2954   4
   0  -4   7 747.249 72.1981   4
   0  -3   0 11.8149 18.0900   0
   0  -3   1-11.1452 21.7144   9
   0  -3   1 6.00576 9.95493   7
   0  -3   1 0.34835 15.4456   4
   0  -3  -1 1.88908 19.3558   0
   0  -3   2 17.6839 23.4274   4
   0  -3   2 2.23791 26.2120   8
   0  -3   2-9.61553 17.4172   7
   0  -3   2 10.1145 21.5230   9
   0  -3   3 78.9132 27.7097   1
   0  -3   3 15.3896 33.3798   8
   0  -3   3 25.3658 30.0434   4
   0  -3   3 13.6984 20.4191   9
   0  -3   4 19.6772 31.6098   2
   0  -3   4-6.35788 27.1618   1
   0  -3   4-2.69548 32.6697   4
   0  -3   5-22.2772 33.0643   1
   0  -3   5 32.3762 35.6832   2
   0  -3   5 16.3287 40.6504   4
   0  -3   6-59.7246 46.4638   4
   0  -3   6-33.0373 43.2892   2
   0  -3   7 38.7103 54.7338   4
   0  -3   7-29.4428 47.1690   2
   0  -3   8-96.7456 56.3558   4
   0  -2   0 585605. 2371.33   0
   0  -2   1 28933.2 101.825   7
   0  -2   1 29217.3 122.093   9
   0  -2   1 28867.4 115.448   4
   0  -2   2 14807.6 97.1740   2
   0  -2   2 14459.9 107.156   4
   0  -2   2 14596.4 102.686   7
   0  -2   2 14704.8 85.2240   9
   0  -2   2 14404.6 107.405   8
   0  -2   3 20653.7 97.1497   9
   0  -2   3 20931.4 153.523   4
   0  -2   3 20572.0 129.390   1
   0  -2   3 19953.1 137.236   2
   0  -2   4 839.752 42.9199   2
   0  -2   4 797.177 47.6876   4
   0  -2   4 881.260 39.1732   1
   0  -2   5 1584.47 60.2422   2
   0  -2   5 1614.21 68.1623   4
   0  -2   6 453.339 61.7546   4
   0  -2   6 372.820 48.4174   2
   0  -2   7 1813.16 77.1449   2
   0  -2   7 1840.53 88.8652   4
   0  -2   8 183.657 61.2218   4
   0  -2   8 173.121 52.2029   2
   0  -1   0 1230.26 21.6691   0
   0  -1   1 26.5815 15.2167   2
   0  -1   1 43.8980 17.7460   8
   0  -1   1-2.97164 12.5173   7
   0  -1   1 12.1391 18.2097   4
   0  -1   2-4.74927 16.7563   2
   0  -1   2-8.54206 21.9933   4
   0  -1   3 2.01181 22.6537   2
   0  -1   3-15.9023 26.2209   4
   0  -1   4-10.8439 27.8710   2
   0  -1   4-14.4472 30.9016   4
   0  -1   5-2.74644 34.4314   2
   0  -1   5-7.99882 41.0457   4
   0  -1   6-33.2542 35.3100   2
   0  -1   6-71.8323 57.2228   4
   0  -1   7 34.5717 47.3384   2
   0  -1   7 86.7374 59.9773   4
   0  -1   8 81.4308 61.6559   4
   0  -1   8-14.5196 52.4299   2
   0   0   1 14.1961 12.6123   6
   0   0   1 36.8476 11.8458   4
   0   0   2 13985.6 97.2943   4
   0   0   2 13784.2 104.235   6
   0   0   3 2.58293 23.7780   4
   0   0   3-21.4993 23.7293   6
   0   0   4 1053.79 50.3551   6
   0   0   4 1172.96 41.3268   2
   0   0   4 1102.13 50.2358   4
   0   0   5 50.3153 37.3931   4
   0   0   5-12.6108 31.2362   2
   0   0   6 2033.69 70.5222   2
   0   0   6 2064.13 83.7178   4
   0   0   7 13.1108 42.9154   2
   0   0   7-1.20026 56.2028   4
   0   0   8 322.567 67.2661   4
   0   0   8 349.744 54.4339   2
   0   1   0 951.412 21.5678   0
   0   1   1 60.6022 17.7183   6
   0   1   1 61.0238 17.5005   5
   0   1   1 10.9716 17.0962   9
   0   1   1 23.1846 11.8536   3
   0   1   1 45.7936 14.2007   4
   0   1   2-6.03474 18.6269   6
   0   1   2-0.58731 19.6730   4
   0   1   2-2.02121 13.3527   9
   0   1   2-8.41617 22.9196   5
   0   1   3 17.0663 27.6195   6
   0   1   3-13.9984 13.9146   9
   0   1   3 25.2170 24.8383   4
   0   1   4-14.8867 29.7945   6
   0   1   4-25.4222 31.3010   4
   0   1   5-11.2903 37.8607   4
   0   1   5-14.2259 36.3148   6
   0   1   6-21.5911 44.8162   4
   0   1   6-70.8327 44.5916   2
   0   1   6-10.2973 43.4221   6
   0   1   7 19.1881 56.4659   4
   0   1   7 44.9421 45.7449   2
   0   1   8 54.7226 47.8279   2
   0   1   8 13.0346 57.0811   4
   0   2   0 589345. 2472.71   9
   0   2   0 574509. 2352.37   0
   0   2  -1 27647.2 131.348   9
   0   2   1 27374.5 142.954   9
   0   2   1 28095.0 91.1776   3
   0   2   2 14647.3 117.597   6
   0   2   2 14398.9 116.397   5
   0   2   2 14323.7 107.961   9
   0   2   2 14196.5 94.5527   4
   0   2   3 20363.4 163.916   6
   0   2   3 20402.4 162.664   5
   0   2   3 20266.0 139.327   4
   0   2   3 20295.2 132.900   9
   0   2   4 871.005 44.5238   4
   0   2   4 822.262 48.4650   6
   0   2   5 1527.16 63.4561   4
   0   2   5 1505.08 67.6258   6
   0   2   6 499.980 53.7873   6
   0   2   6 520.885 53.0165   4
   0   2   7 1916.29 73.1924   2
   0   2   7 1908.84 91.9660   6
   0   2   7 1698.06 81.1538   4
   0   2   8 323.182 55.0234   2
   0   2   8 132.613 55.3971   4
   0   3   0-10.8886 22.8032   9
   0   3   0 2.39735 18.7472   0
   0   3  -1-4.14564 23.7628   9
   0   3  -1 0.86894 20.6626   0
   0   3   1-18.9694 27.6556   9
   0   3   2 8.84065 15.8154   3
   0   3   2 8.58461 23.6306   6
   0   3   2 30.4924 28.0260   9
   0   3   2-1.38104 23.1835   5
   0   3   2 22.6602 17.8194   4
   0   3  -2 4.54380 20.2970   9
   0   3   3 20.2418 35.5243   5
   0   3   3-15.4301 30.7197   9
   0   3   3-21.6216 26.7002   4
   0   3   3 5.17914 31.1932   6
   0   3   4 20.4776 30.2438   4
   0   3   4 7.12669 33.3034   6
   0   3   4-4.23490 22.8509   9
   0   3   5 20.3088 38.4602   6
   0   3   5-2.91235 35.2479   4
   0   3   6-8.81932 42.2748   6
   0   3   6-79.4325 40.6586   4
   0   3   7 52.2165 49.0176   4
   0   3   7-29.6916 44.7383   6
   0   3   8 43.0480 46.3497   6
   0   4   0 12132.2 134.901   9
   0   4   0 12031.6 122.716   0
   0   4  -1 2566.24 65.0809   9
   0   4   1 2542.34 69.2402   9
   0   4  -1 2550.56 61.5211   0
   0   4   2 10310.8 79.6539   3
   0   4  -2 10327.2 117.379   9
   0   4   2 10265.1 119.390   6
   0   4   2 10413.8 130.290   9
   0   4   2 10178.7 119.994   5
   0   4   3 3131.14 78.6964   9
   0   4   3 3030.66 74.6864   6
   0   4   3 3098.09 77.4586   5
   0   4   3 2916.11 56.4025   4
   0   4   4 2640.03 78.9638   6
   0   4   4 2518.27 80.9386   5
   0   4   4 2394.73 62.4596   4
   0   4   4 2657.26 72.8559   9
   0   4   5 535.914 51.6684   6
   0   4   6 719.632 62.9349   6
   0   4   7 804.430 67.5102   6
   0   5   0-4.40540 32.3768   9
   0   5   1-3.40740 41.8614   9
   0   5  -1-21.3594 37.1851   9
   0   5   2 4.64385 18.3520   3
   0   5   2-43.9227 38.8623   9
   0   5  -2-14.3333 32.3413   9
   0   5   3 11.7245 44.3982   9
   0   5   3 15.5218 42.9857   5
   0   5   3 14.9898 34.2685   6
   0   5   4 36.2057 42.5627   5
   0   5   4-8.35643 32.7891   9
   0   5   4 27.6746 37.1600   6
   0   5   5 58.3992 42.3949   6
   0   5   6-21.8831 41.3073   6
   0   5   7 11.7308 42.5096   6
   0   6   0 3161.95 96.9436   9
   0   6  -1 8121.47 137.187   9
   0   6   1 7726.59 141.930   9
   0   6   2 5163.81 122.245   9
   0   6  -2 5159.71 112.960   9
   0   6   3 105.438 49.5939   9
   0   6   3 142.083 36.4468   6
   0   6   3 157.193 43.5934   5
   0   6   4 371.462 51.9312   9
   0   6   4 411.723 55.2100   5
   0   6   4 405.758 50.1000   6
   0   6   5 77.5690 46.0834   6
   0   6   5 4.29134 52.0607   5
   0   6   6 256.349 51.0791   6
   0   7   0-124.292 46.2092   9
   0   7  -1 15.0051 52.3651   9
   0   7   1-1.72527 59.1117   9
   0   7   2-45.4446 57.0155   9
   0   7  -2-36.1520 46.8760   9
   0   7   3 24.0301 50.6637   5
   0   7   3 36.6391 42.2638   6
   0   7   3 32.3045 55.1182   9
   0   7   4 29.9654 39.7118   6
   0   7   4-61.0765 48.0469   9
   0   7   4-11.4804 48.0031   5
   0   7   5-138.247 58.7721   5
   0   7   5-1.55048 50.3955   6
   0   7   6 23.6730 44.7307   6
   0   8   0 6559.16 152.117   9
   0   8   1 2077.34 101.270   9
   0   8  -1 2219.37 99.5336   9
   0   8   2 1926.72 96.5248   9
   0   8   3-104.175 50.4299   9
   0   8   3 46.9589 45.7393   6
   0   8   4 125.187 54.0640   9
   0   8   4 105.478 45.1676   6
   0   8   5 25.2782 49.4079   6
   0   9   0-94.1431 51.4129   9
   0   9  -1 139.035 62.0408   9
   0   9   1-35.9700 65.4464   9
   0   9   2 91.8278 53.1122   9
   0   9   3-78.3678 59.7274   9
   0   9   3 57.0886 49.2358   6
   0   9   4-71.4578 66.5249   9
   0   9   4-173.341 50.7132   6
   0  10   2 261.004 61.1487   6
  -1 -10   2-23.2088 61.2241   9
  -1 -10   1 250.015 65.1511   9
   1 -10   1 35.9964 61.5697   9
   1 -10   2-108.670 57.1746   9
   1  -9  -4-28.6227 55.8205   9
   1  -9  -3 369.776 62.3420   9
  -1  -9   2 175.913 58.8867   9
   1  -9  -2 139.876 59.2472   9
   1  -9  -1 350.797 68.1425   9
  -1  -9   1 388.966 69.3956   9
  -1  -9   0-65.2303 62.0719   9
   1  -9   0 8.36788 59.9208   9
  -1  -9  -1 1735.22 94.0362   9
   1  -9   1 1782.93 94.6728   9
  -1  -9  -2 53.3612 56.6404   9
   1  -9   2 151.350 58.9067   9
  -1  -9  -3 7.64103 52.6759   9
  -1  -8   5-33.4301 44.4259   1
   1  -8  -4-90.8244 44.5928   9
  -1  -8   3-17.2859 46.1788   9
   1  -8  -3-31.8315 46.4017   9
   1  -8  -2-13.3407 57.1958   9
  -1  -8   2 31.6063 53.9169   9
  -1  -8   1-13.8139 57.2138   9
   1  -8  -1-35.6141 57.7580   9
  -1  -8   0 153.475 60.4147   9
   1  -8   0 132.814 59.4276   9
  -1  -8  -1-41.5380 55.0101   9
   1  -8   1 10.7438 56.3097   9
   1  -8   2 43.8342 53.5280   9
  -1  -8  -2-17.6286 54.9417   9
   1  -8   3-7.54388 45.6104   9
  -1  -8  -3-7.78367 47.8387   9
  -1  -8  -4 55.5234 49.7525   9
   1  -8   5-0.46360 40.8722   1
  -1  -7   6-5.69824 42.4802   1
  -1  -7   5 54.1771 41.9429   1
   1  -7  -4 104.097 42.7137   9
  -1  -7   3 1426.70 69.0726   9
   1  -7  -3 1423.26 70.2380   9
   1  -7  -2 759.526 62.6380   9
  -1  -7   2 871.777 65.3128   9
  -1  -7   1 352.878 56.7794   9
   1  -7  -1 417.433 57.4754   9
  -1  -7   0 5.51531 43.1093   9
   1  -7   0 47.4431 45.7746   9
  -1  -7  -1 2236.40 86.6496   9
   1  -7   1 2384.19 87.0853   9
  -1  -7  -2 1067.87 71.9310   9
   1  -7   2 912.482 67.9814   9
   1  -7   3 1109.74 64.4335   9
  -1  -7  -3 1088.75 66.7453   9
  -1  -7  -4 117.503 43.7513   9
   1  -7   5-6.48966 43.1770   1
   1  -7   6 111.692 44.8656   1
  -1  -6   7 47.7055 58.8273   4
  -1  -6   6 45.7921 45.0155   1
  -1  -6   6 30.7834 50.7644   4
  -1  -6   5 15.5470 39.6451   1
  -1  -6   5 1.40336 36.8913   4
   1  -6  -4-38.0955 36.4281   9
  -1  -6   4-32.1194 34.5237   4
  -1  -6   4-52.6841 44.0693   8
   1  -6  -3-33.4615 40.5334   9
  -1  -6   3 26.7763 38.3668   8
  -1  -6   3-14.2698 38.2835   9
   1  -6  -2-1.00251 42.6119   9
  -1  -6   2-33.1702 43.0632   9
  -1  -6   2 11.7023 33.7045   8
   1  -6  -1 35.0962 43.5933   9
  -1  -6   1 25.2103 41.4381   9
   1  -6   0 5.33936 44.1144   9
  -1  -6   0-3.55150 44.3598   9
   1  -6   1-4.98731 43.3001   9
  -1  -6  -1 73.0438 42.7314   9
  -1  -6  -2 105.689 48.5738   9
   1  -6   2 96.5004 40.3688   8
   1  -6   2 100.780 45.5907   9
   1  -6   3-19.0250 38.8711   9
   1  -6   3 11.5744 40.2635   8
  -1  -6  -3 0.47197 41.8279   9
  -1  -6  -4-18.5091 38.2125   9
   1  -6   4-24.3122 43.4844   8
   1  -6   5 6.95434 42.3287   4
   1  -6   5 0.98569 36.3532   1
   1  -6   6 21.3904 43.4672   1
   1  -6   6-49.5226 51.9335   4
   1  -6   7-64.0869 59.7996   4
  -1  -5   7 155.951 59.6516   4
  -1  -5   6 63.3203 43.6911   4
  -1  -5   6 7.11383 35.9662   1
  -1  -5   5 341.266 48.0782   4
  -1  -5   5 328.679 42.9356   1
  -1  -5   4 389.353 40.8128   1
   1  -5  -4 304.199 37.6486   9
  -1  -5   4 341.297 42.7853   4
  -1  -5   3 6012.44 95.0386   9
  -1  -5   3 5834.32 89.7289   4
   1  -5  -3 5726.25 99.3561   9
  -1  -5   3 5749.99 99.4235   8
  -1  -5   2 867.198 46.9620   9
  -1  -5   2 928.274 43.6277   8
   1  -5  -2 847.325 49.4365   9
  -1  -5   1 2503.49 69.3063   9
   1  -5  -1 2368.62 69.7865   9
   1  -5   0-3.19514 30.1448   9
  -1  -5   0 10.0416 31.1179   9
   1  -5   1 1213.45 53.6866   9
   1  -5   2-26.8497 33.6357   9
   1  -5   2 5.25625 22.2517   4
   1  -5   2 13.5184 30.5052   8
   1  -5   3 5431.42 86.9349   4
   1  -5   3 5572.56 100.151   8
   1  -5   3 5383.97 90.2702   9
   1  -5   4 1467.72 67.8928   8
  -1  -5  -4 1457.04 56.9449   9
   1  -5   4 1476.17 61.9327   4
   1  -5   4 1478.25 57.0984   1
   1  -5   5 1775.04 66.1797   1
   1  -5   5 1741.00 74.4621   4
   1  -5   6-28.5803 49.9520   4
   1  -5   6 22.0176 37.7719   1
   1  -5   7 136.235 59.6816   4
  -1  -4   7 112.366 56.7604   4
  -1  -4   6-0.92517 49.3038   4
  -1  -4   5-1.15397 33.6730   1
  -1  -4   5 11.7083 42.6851   4
  -1  -4   4 21.8933 32.4239   1
   1  -4  -4 2.82033 25.7581   9
  -1  -4   4-29.4491 35.3837   4
  -1  -4   3-8.25166 25.6810   9
  -1  -4   3 29.8487 24.3337   7
  -1  -4   3-0.07560 30.1817   4
   1  -4  -3-13.5400 28.6262   9
  -1  -4   3 12.4097 34.6510   8
  -1  -4   2-12.3546 25.8944   4
  -1  -4   2-48.6567 29.2492   9
  -1  -4   2 8.30428 14.9169   7
   1  -4  -2-2.09951 29.5059   9
   1  -4  -2-17.4355 23.5741   0
  -1  -4   2 16.9721 27.2770   8
  -1  -4   1 11.5379 27.0291   9
   1  -4  -1 11.8522 22.6880   0
   1  -4  -1-22.4353 30.2987   9
   1  -4   0-25.1465 33.1782   9
   1  -4   0 34.7287 22.7145   0
   1  -4   1 0.27151 26.2289   9
   1  -4   1 3.58047 8.22799   7
  -1  -4  -1 20.6439 19.2996   0
   1  -4   2 44.3454 31.4219   8
  -1  -4  -2-0.07477 19.7415   0
   1  -4   2 1.58375 25.9430   4
   1  -4   2 30.6863 29.4844   9
   1  -4   2 22.4224 18.1942   7
   1  -4   3-13.6707 24.0517   9
  -1  -4  -3-14.9014 17.3381   0
   1  -4   3-9.83012 29.5538   4
   1  -4   3-17.7389 33.0478   8
   1  -4   4-34.4045 44.4510   8
   1  -4   4 35.5650 33.9849   1
   1  -4   4-15.3125 37.7816   4
   1  -4   5 20.1635 32.7173   1
   1  -4   5 14.8184 44.2564   4
   1  -4   6-42.0661 45.9130   4
   1  -4   7-14.1618 59.2873   4
  -1  -3   8 195.621 52.4856   2
  -1  -3   8 104.544 64.7589   4
  -1  -3   7 302.724 52.6073   2
  -1  -3   7 345.758 63.4367   4
  -1  -3   6 298.231 53.6582   4
  -1  -3   6 230.569 45.7913   2
  -1  -3   5 214.093 43.1728   4
  -1  -3   5 173.549 36.8123   1
  -1  -3   5 255.769 41.4778   2
   1  -3  -4 3496.29 60.7296   9
  -1  -3   4 3568.79 80.8574   4
  -1  -3   4 3297.81 67.8311   1
  -1  -3   4 3267.04 71.7226   2
  -1  -3   3 22271.8 148.308   2
  -1  -3   3 22248.3 160.927   7
  -1  -3   3 21984.9 144.877   1
  -1  -3   3 22223.6 162.073   4
  -1  -3   3 21978.7 163.736   8
  -1  -3   3 22024.7 126.876   9
  -1  -3   2 1152.69 37.6536   4
  -1  -3   2 1138.54 34.2574   7
  -1  -3   2 1151.82 35.4197   9
  -1  -3   2 1191.55 38.6954   8
   1  -3  -1 3381.80 57.5343   0
   1  -3   0 63.5892 22.0097   9
   1  -3   0 64.6308 20.6095   0
   1  -3   1 5997.17 56.1797   4
  -1  -3  -1 5976.88 72.9420   0
   1  -3   1 6006.91 71.6824   9
   1  -3   2 29574.4 142.442   7
   1  -3   2 29948.7 158.888   4
   1  -3   2 29826.8 169.780   8
   1  -3   2 29808.1 152.350   9
   1  -3   3 7080.30 84.0903   1
   1  -3   3 7263.50 96.0748   4
   1  -3   3 7113.65 98.3093   8
   1  -3   3 7095.54 75.2622   9
   1  -3   4 1461.46 58.8004   4
   1  -3   4 1419.64 47.9053   1
   1  -3   5 1985.96 77.6694   4
   1  -3   5 1983.81 63.1060   1
   1  -3   5 1822.40 64.8005   2
   1  -3   6 459.108 51.2684   2
   1  -3   6 582.611 61.5902   4
   1  -3   7 221.666 60.6744   4
  -1  -2   8 69.5929 60.6103   4
  -1  -2   8 3.66676 43.6849   2
  -1  -2   7 0.54531 48.2425   2
  -1  -2   7-6.29489 54.5853   4
  -1  -2   6-40.3745 53.7855   4
  -1  -2   6-4.39568 42.2508   2
  -1  -2   5 3.64497 40.9970   4
  -1  -2   5 6.65329 36.8206   2
  -1  -2   4-4.94502 30.3107   2
  -1  -2   4 0.92476 33.1868   4
  -1  -2   4-15.4503 26.5648   1
  -1  -2   3 2.75667 27.7985   2
  -1  -2   3 59.0627 25.1062   1
  -1  -2   3-8.26689 14.9437   9
  -1  -2   3 57.8545 30.2229   4
  -1  -2   3 12.2532 27.2068   7
  -1  -2   2-9.40831 16.8104   7
  -1  -2   2-6.46263 17.2874   2
  -1  -2   2-5.61212 13.8603   9
  -1  -2   2 9.70078 19.5139   4
  -1  -2   2-13.4138 20.7617   8
  -1  -2   1 21.1713 12.9083   7
  -1  -2   1-10.4399 16.5178   4
  -1  -2   1 0.22666 17.0263   8
   1  -2   0 254.375 26.1705   9
   1  -2   0 219.553 25.3674   0
  -1  -2  -1 11.5624 14.4318   0
   1  -2   1-2.37874 18.9098   9
   1  -2   1-3.84893 16.4929   4
   1  -2   2-9.49541 21.5601   4
   1  -2   2-8.16920 15.1489   9
   1  -2   2 4.12011 21.3380   8
   1  -2   3-15.2826 16.2683   9
   1  -2   3 27.0996 22.9016   1
   1  -2   3-5.68952 28.8195   4
   1  -2   3-3.78487 29.5023   8
   1  -2   3 4.53826 25.8102   2
   1  -2   4 7.27314 30.8824   2
   1  -2   4 15.6963 34.5719   4
   1  -2   4 2.63787 25.6672   1
   1  -2   5-28.3756 45.7929   4
   1  -2   5-12.9058 36.6526   2
   1  -2   6-0.22326 40.2877   2
   1  -2   6-59.5694 51.9564   4
   1  -2   7 55.5523 51.3151   2
   1  -2   7 98.9378 58.9375   4
   1  -2   8-36.2102 51.7195   2
  -1  -1   8 150.974 52.6620   2
  -1  -1   8 26.3089 61.3013   4
  -1  -1   7 1298.15 81.6010   4
  -1  -1   7 1157.96 64.7164   2
  -1  -1   6 153.005 42.6324   2
  -1  -1   6 86.6229 54.5087   4
  -1  -1   5 1825.69 59.7989   2
  -1  -1   5 1990.71 73.8747   4
  -1  -1   4 1892.40 60.2930   4
  -1  -1   4 1861.95 52.4196   2
  -1  -1   3 23066.7 137.729   2
  -1  -1   3 22423.5 155.087   4
  -1  -1   2 4530.20 52.5312   2
  -1  -1   2 4578.89 49.0201   1
  -1  -1   2 4429.24 60.0533   7
  -1  -1   2 4388.83 58.4688   4
  -1  -1   1 71991.8 160.156   8
  -1  -1   1 72171.6 162.654   7
  -1  -1   1 71469.8 145.062   2
  -1  -1   1 71111.4 163.505   4
   1  -1   0 148.614 11.9536   0
   1  -1   1 119264. 862.100   8
   1  -1   1 120744. 782.588   2
   1  -1   1 121273. 213.115   4
   1  -1   2 38513.0 146.214   2
   1  -1   2 38422.8 100.870   9
   1  -1   2 38190.6 164.911   8
   1  -1   2 37712.9 165.024   4
   1  -1   2 38103.5 136.385   1
   1  -1   3 2462.31 57.4873   4
   1  -1   3 2615.48 50.5419   2
   1  -1   4 227.480 30.7280   2
   1  -1   4 193.907 34.1753   4
   1  -1   5 1842.26 58.9542   2
   1  -1   5 1785.22 69.8117   4
   1  -1   6 344.535 61.6016   4
   1  -1   6 381.262 46.6470   2
   1  -1   7 795.409 72.2250   4
   1  -1   7 746.911 58.6221   2
   1  -1   8 154.883 60.7983   4
   1  -1   8 97.1958 49.8041   2
  -1   0   8-6.42151 46.4878   2
  -1   0   8-11.8333 55.3831   4
  -1   0   7-6.02726 44.5116   2
  -1   0   7 3.53719 52.7394   4
  -1   0   6-13.7497 42.4200   2
  -1   0   6-29.0579 51.2265   4
  -1   0   5 20.6050 32.8831   2
  -1   0   5-13.1044 37.7189   4
  -1   0   4-1.88700 31.4903   6
  -1   0   4 4.22949 33.3806   4
  -1   0   3-6.31044 22.3014   4
  -1   0   3-0.93730 22.1930   6
  -1   0   2 4.14090 19.1472   6
  -1   0   2 4.91991 19.0936   4
  -1   0   1 3.86550 11.8205   4
  -1   0   1 3.86629 10.0533   6
  -1   0   1 8.60063 14.3599   7
   1   0   1 7.93259 10.2346   6
   1   0   1 18.4141 9.38672   2
   1   0   1 25.4602 13.2565   4
   1   0   2 0.43360 20.0856   6
   1   0   2 11.6944 20.9343   4
   1   0   3 5.19817 22.7806   6
   1   0   3-15.8277 24.7828   4
   1   0   3 10.7875 18.0649   2
   1   0   4-2.23818 24.9544   2
   1   0   4-12.9853 32.1378   4
   1   0   5-0.82414 31.0655   2
   1   0   5-14.0475 36.2756   4
   1   0   6-44.0298 43.0236   2
   1   0   6-38.6656 52.4553   4
   1   0   7 12.7938 39.4033   2
   1   0   7 43.7831 57.3216   4
   1   0   8 28.8165 57.3469   4
   1   0   8 25.3705 46.7072   2
  -1   1   8 29.7119 41.8660   2
  -1   1   8 257.061 60.8650   4
  -1   1   7 1175.26 63.9152   2
  -1   1   7 1161.33 77.5285   4
  -1   1   6 128.320 44.9600   6
  -1   1   6 112.534 45.1232   4
  -1   1   5 1894.72 66.9576   4
  -1   1   5 1996.02 72.9276   6
  -1   1   4 1849.29 62.1325   6
  -1   1   4 1852.90 57.4459   4
  -1   1   3 22580.1 101.380   9
  -1   1   3 22957.2 148.090   4
  -1   1   3 23146.9 168.978   6
  -1   1   2 4385.31 63.3247   6
  -1   1   2 4480.50 54.4250   4
  -1   1   2 4458.25 44.0295   9
  -1   1   1 71025.3 542.457   3
  -1   1   1 69643.2 173.061   5
  -1   1   1 69769.8 179.425   6
  -1   1   1 69661.1 159.674   9
  -1   1   0 121.505 12.6551   0
   1   1   0 140.143 12.5307   0
   1   1   1 120923. 892.253   9
   1   1   1 117320. 945.466   5
   1   1   1 117678. 918.506   6
   1   1   2 38024.8 177.716   6
   1   1   2 38407.3 137.638   9
   1   1   2 38493.0 176.226   5
   1   1   2 38442.3 157.942   4
   1   1   3 2513.21 54.8524   4
   1   1   3 2478.38 39.8974   9
   1   1   3 2514.11 60.0943   6
   1   1   4 164.460 33.9944   4
   1   1   4 219.021 32.6971   6
   1   1   5 1772.14 70.8794   6
   1   1   5 1771.48 65.7561   4
   1   1   6 343.587 53.3555   4
   1   1   6 240.403 45.9424   2
   1   1   7 733.826 66.6059   4
   1   1   7 811.674 56.4912   2
   1   1   8 45.2197 45.1862   2
   1   1   8-12.1946 55.6485   4
  -1   2   8-21.9143 52.0032   4
  -1   2   8 25.6533 46.8254   2
  -1   2   7 33.7488 47.9278   6
  -1   2   7 65.1139 53.2637   4
  -1   2   7 49.3896 44.3023   2
  -1   2   6 21.1623 44.5912   6
  -1   2   6-3.38294 41.0805   4
  -1   2   5-8.01035 37.7242   6
  -1   2   5 19.9237 33.2203   4
  -1   2   4 3.19086 30.8394   6
  -1   2   4-1.43608 30.4541   4
  -1   2   3-5.62442 21.3383   9
  -1   2   3 37.4214 24.6649   4
  -1   2   3 37.0992 28.4133   6
  -1   2   2-14.7285 21.6573   5
  -1   2   2-10.6151 17.6129   9
  -1   2   2-0.84622 13.1734   3
  -1   2   2-9.84664 16.7313   4
  -1   2   2 2.87284 20.2673   6
   1   2  -2-3.40639 13.6416   9
   1   2  -1-17.1133 18.1216   9
  -1   2   1 9.15721 22.4856   9
  -1   2   0 86.6323 21.4021   0
   1   2   0 82.7817 23.7045   0
  -1   2   0 114.488 28.9643   9
   1   2   0 55.0887 32.4764   9
  -1   2  -1 6.41864 18.8843   9
   1   2   1 16.4155 25.4132   9
   1   2   1 18.9159 10.4088   3
   1   2   2-9.23029 21.2460   9
   1   2   2 2.97926 19.0475   4
   1   2   2 15.6039 23.5512   5
   1   2   2 0.86621 19.3856   6
   1   2   3 49.5577 31.9008   5
   1   2   3-15.2041 25.5707   4
   1   2   3-2.43692 23.5976   9
   1   2   3 16.8552 26.4846   6
   1   2   4 20.3419 31.6218   6
   1   2   4 10.5036 29.9676   4
   1   2   5 1.75994 38.7914   6
   1   2   5 18.0262 34.7852   4
   1   2   6-35.8574 42.2646   6
   1   2   6-13.5905 43.9392   4
   1   2   7 51.1344 54.6738   4
   1   2   7 69.1951 52.1424   6
   1   2   7 27.1990 44.1521   2
   1   2   8 33.1471 57.2333   4
  -1   3   8 139.189 55.6159   6
  -1   3   7 282.801 54.8374   4
  -1   3   7 387.410 56.9403   6
  -1   3   6 273.554 47.8729   4
  -1   3   6 149.714 42.1187   6
  -1   3   5 220.797 37.6598   4
  -1   3   5 161.191 41.3952   6
  -1   3   4 3386.85 69.0196   9
  -1   3   4 3466.13 70.0756   4
  -1   3   4 3266.76 82.6604   6
  -1   3   3 21558.7 178.776   6
  -1   3   3 21389.6 139.610   4
  -1   3   3 22042.9 175.852   5
  -1   3   3 21660.9 163.297   9
  -1   3   2 1191.04 29.7152   3
  -1   3   2 1118.39 41.7311   6
  -1   3   2 1174.19 45.0485   9
  -1   3   2 1152.89 43.2965   5
   1   3  -2 1091.52 37.9820   9
  -1   3   2 1147.62 30.0202   4
   1   3  -1 3328.83 61.4118   9
  -1   3   1 3074.35 63.5246   9
   1   3   0 94.5998 20.9007   0
  -1   3   0 84.2392 24.8958   9
   1   3   0 67.9228 25.0898   9
  -1   3   0 78.6511 17.0776   0
  -1   3  -1 5582.31 76.0942   9
   1   3   1 5747.84 84.3770   9
  -1   3  -1 5791.86 77.1700   0
   1   3   2 29225.8 183.127   5
   1   3   2 28565.4 120.619   3
   1   3   2 29402.8 187.458   9
   1   3   2 28363.5 177.067   6
   1   3   3 6708.64 84.3711   4
   1   3   3 7009.04 106.153   5
   1   3   3 6935.36 101.332   6
   1   3   3 6920.06 96.3120   9
   1   3   4 1309.46 51.8369   4
   1   3   4 1318.34 47.4368   9
   1   3   4 1343.05 63.6875   5
   1   3   4 1432.00 59.7397   6
   1   3   5 1943.22 76.2907   6
   1   3   5 1950.97 66.4706   4
   1   3   6 430.248 55.6033   6
   1   3   6 494.729 53.0025   4
   1   3   7 312.202 54.2029   4
   1   3   7 304.949 55.3883   6
   1   3   8 57.7459 46.1192   6
  -1   4   7-162.087 52.5289   6
  -1   4   6 16.4852 45.1744   6
  -1   4   5 9.86986 36.9400   6
  -1   4   4-24.8480 41.4539   5
  -1   4   4-0.72885 29.6677   9
  -1   4   4-8.02302 34.0756   6
  -1   4   3-3.23422 34.0094   9
  -1   4   3 1.31771 31.0658   6
  -1   4   3 3.80111 22.0501   3
  -1   4   3-1.65207 24.3145   4
  -1   4   3 12.5952 33.9399   5
  -1   4   2-10.7790 26.8555   6
  -1   4   2-11.0869 33.5429   9
   1   4  -2 3.16137 27.3818   9
  -1   4   2 23.2600 27.0648   5
  -1   4   2 22.7124 16.5733   4
  -1   4   2 4.39620 16.2364   3
   1   4  -1-16.4252 30.1046   9
  -1   4   1-16.6375 34.5162   9
   1   4  -1 8.95816 18.4892   0
   1   4   0-91.6709 21.5064   0
   1   4   0-30.3940 39.5344   9
  -1   4   0-42.9948 37.0475   9
  -1   4   0 19.2383 24.0835   0
  -1   4  -1-12.9017 28.4934   9
  -1   4  -1 11.2536 16.4944   0
   1   4   1-7.36656 32.1754   9
   1   4   2 5.85879 35.3877   9
   1   4   2 28.9670 18.1482   3
   1   4   2 37.7072 28.9206   6
  -1   4  -2 39.9421 28.7739   9
   1   4   3 6.47550 22.9730   4
   1   4   3-64.1745 32.6290   9
   1   4   3 0.31585 33.8186   5
   1   4   3 12.9242 28.3655   6
   1   4   4 11.3784 35.8143   6
   1   4   4 35.0174 31.6124   9
   1   4   4 5.37244 30.1967   4
   1   4   4-8.24889 42.7802   5
   1   4   5 27.6699 39.7179   6
   1   4   6 14.3654 42.5832   6
   1   4   7-8.57606 51.0247   6
  -1   5   7 67.6531 45.4185   6
  -1   5   6 35.9906 44.8722   6
  -1   5   5 283.709 51.4128   6
  -1   5   4 333.373 44.7261   6
  -1   5   4 286.745 40.1643   9
  -1   5   4 345.942 48.1481   5
  -1   5   3 5682.56 116.693   9
  -1   5   3 5470.13 107.084   6
  -1   5   3 5797.98 108.077   5
  -1   5   2 902.430 55.6917   9
  -1   5   2 905.212 47.9349   5
   1   5  -2 807.365 48.5314   9
  -1   5   2 852.295 30.9966   3
  -1   5   1 2294.30 76.0201   9
   1   5  -1 2231.90 73.7328   9
   1   5   0-63.7947 32.2494   9
  -1   5   0 27.8273 32.0944   9
  -1   5  -1 1157.90 57.9189   9
   1   5   1 1088.06 60.2991   9
  -1   5  -2 18.9638 32.9633   9
   1   5   2-13.0545 38.8116   9
   1   5   2 6.63882 27.6985   6
   1   5   3 5167.57 102.902   6
   1   5   3 5429.52 113.808   9
   1   5   3 5403.87 110.178   5
   1   5   4 1469.73 74.2814   5
   1   5   4 1417.45 64.8860   6
   1   5   4 1403.30 65.1648   9
   1   5   5 1604.66 74.7495   6
   1   5   6-18.1692 44.5789   6
   1   5   7 74.7381 44.6870   6
  -1   6   6 47.1635 46.4811   6
  -1   6   5 13.2147 44.2143   6
  -1   6   4 20.0755 41.7530   9
  -1   6   4 39.8640 43.6727   5
  -1   6   4 7.90727 41.1081   6
  -1   6   3-14.8595 38.7121   5
  -1   6   3 14.9218 35.1310   6
  -1   6   3-16.3287 45.9533   9
  -1   6   2 43.6631 35.0934   5
   1   6  -2-2.65925 41.3911   9
  -1   6   2 0.00000 54.7405   9
   1   6  -1 47.0960 43.8820   9
  -1   6   1 32.9860 48.5523   9
   1   6   0 28.4303 48.3796   9
  -1   6   0 0.00000 45.0861   9
  -1   6  -1 21.1667 45.5979   9
   1   6   1 37.1070 48.8219   9
  -1   6  -2 105.139 43.7312   9
   1   6   2 41.5177 55.1380   9
   1   6   3-12.2407 48.0745   9
   1   6   3-6.71430 40.2449   5
   1   6   3-13.7772 37.0689   6
   1   6   4-34.5357 43.4276   9
   1   6   4-11.1857 38.4287   6
   1   6   4-13.2889 44.2153   5
   1   6   5-21.8914 43.0805   6
   1   6   5-116.209 51.3403   5
   1   6   6 95.2373 49.2757   6
  -1   7   6 114.548 57.3396   6
  -1   7   5-59.7130 49.9086   6
  -1   7   5-9.80049 53.3529   5
  -1   7   4 81.6266 45.1169   5
  -1   7   4 28.9925 43.7638   6
  -1   7   4 127.304 52.1435   9
  -1   7   3 1379.66 81.6275   9
  -1   7   3 1420.41 72.6814   6
  -1   7   3 1422.63 70.3302   5
   1   7  -2 832.695 64.5628   9
  -1   7   2 775.521 70.0781   9
   1   7  -1 308.786 59.6206   9
  -1   7   1 284.678 60.0122   9
   1   7   0-3.20236 47.7522   9
  -1   7   0 35.4425 47.6166   9
  -1   7  -1 2068.49 90.3189   9
   1   7   1 2079.09 93.8081   9
   1   7   2 875.351 74.2016   9
   1   7   3 1091.65 62.3586   6
   1   7   3 1054.98 67.0671   5
   1   7   3 979.626 74.7660   9
   1   7   4 117.952 42.1390   6
   1   7   4 86.1582 50.4947   5
   1   7   4 142.035 50.6836   9
   1   7   5 62.8310 51.9937   5
   1   7   5 67.6419 46.6774   6
   1   7   6-1.75141 45.9545   6
  -1   8   5-10.3321 51.3442   6
  -1   8   4-55.1252 53.7466   9
  -1   8   4-6.14615 48.1318   6
  -1   8   3-16.0295 42.3443   6
  -1   8   3 65.7417 52.8259   9
  -1   8   2-8.35094 55.6306   9
   1   8  -2 35.2033 52.2571   9
  -1   8   1 52.7220 61.3168   9
   1   8  -1 23.8521 57.3416   9
   1   8   0 123.977 61.2372   9
  -1   8   0 109.735 58.8664   9
  -1   8  -1-10.5160 54.9745   9
   1   8   1 4.07049 62.0661   9
   1   8   2 68.4184 57.5707   9
   1   8   3-17.6239 49.3051   9
   1   8   3 100.163 43.5121   6
   1   8   4-183.856 55.8557   9
   1   8   4 53.6958 44.9146   6
   1   8   5-25.4039 61.6756   5
   1   8   5-101.584 45.7313   6
  -1   9   4 5.18533 50.9630   6
  -1   9   4 216.099 71.0420   9
  -1   9   3 367.147 58.7860   6
  -1   9   3 292.204 66.1864   9
  -1   9   2 112.788 52.1409   9
  -1   9   1 229.836 71.4604   9
   1   9  -1 352.014 63.9780   9
   1   9   0 15.6349 54.6380   9
  -1   9   0 62.3535 52.3614   9
   1   9   1 1687.62 100.488   9
   1   9   2 27.5114 52.3398   9
   1   9   2 58.8965 48.1885   6
   1   9   3 66.3503 61.3635   9
   1   9   3 151.151 50.5325   6
   1   9   4 169.179 71.8450   9
   1   9   4 7.86528 48.8165   6
  -1  10   2 63.7052 62.7740   6
  -2 -10   2 71.2583 60.0053   9
  -2 -10   1 95.1788 61.8754   9
   2  -9  -4 123.702 58.7486   9
   2  -9  -3-28.9066 52.8937   9
  -2  -9   2-51.0558 56.8493   9
   2  -9  -2-32.7503 56.7451   9
  -2  -9   1 18.1279 64.3120   9
   2  -9  -1 141.672 69.2909   9
   2  -9   0-23.0420 60.1977   9
  -2  -9   0 24.5919 63.1810   9
   2  -9   1-19.8944 60.9909   9
  -2  -9  -1 43.0087 64.2751   9
  -2  -9  -2-9.53352 55.9110   9
   2  -9   2 5.41093 55.8077   9
  -2  -9  -3 109.690 57.1333   9
   2  -9   3-43.7238 49.2500   9
  -2  -9  -4 108.775 58.8669   9
  -2  -8   5 24.1768 40.2707   1
   2  -8  -4 382.375 55.2125   9
   2  -8  -3 78.1967 47.2602   9
  -2  -8   3 110.432 47.6600   9
  -2  -8   2 462.737 60.7730   9
   2  -8  -2 544.083 66.7730   9
  -2  -8   1 606.824 67.4599   9
   2  -8  -1 583.917 68.5998   9
   2  -8   0 172.090 59.3431   9
  -2  -8   0 131.168 57.2049   9
  -2  -8  -1 186.969 58.2220   9
   2  -8   1 205.595 60.7215   9
  -2  -8  -2 1643.61 84.4998   9
   2  -8   2 1739.89 84.3985   9
  -2  -8  -3 134.086 51.2398   9
   2  -8   3 171.707 47.2593   9
  -2  -8  -4 122.961 46.6594   9
   2  -8   5 169.752 46.5743   1
  -2  -7   6-3.85267 42.4536   1
  -2  -7   5 2.62854 42.0285   1
   2  -7  -4 37.3067 45.4164   9
   2  -7  -3-52.4868 42.6141   9
  -2  -7   3-43.5808 45.4349   9
   2  -7  -2 8.14503 52.0414   9
  -2  -7   2-13.3540 51.6515   9
   2  -7  -1-14.6774 48.3536   9
  -2  -7   1-19.3377 48.7874   9
   2  -7   0-2.45089 43.9651   9
  -2  -7   0-10.6032 45.5665   9
  -2  -7  -1-19.1762 51.3755   9
   2  -7   1-4.71242 48.0609   9
  -2  -7  -2-62.7586 53.9941   9
   2  -7   2-35.3099 50.8726   9
   2  -7   3 3.72962 42.6163   8
  -2  -7  -3-43.6988 47.7570   9
   2  -7   3 23.9379 44.2643   9
  -2  -7  -4 31.6432 41.2352   9
   2  -7   4-31.3709 42.6990   8
   2  -7   5-28.7129 42.0039   1
   2  -7   6-59.9572 41.6834   1
  -2  -6   7-141.636 52.2939   4
  -2  -6   6 138.203 42.8007   1
  -2  -6   6 15.1028 49.4209   4
  -2  -6   5 132.042 39.7934   1
  -2  -6   5 61.4490 41.9525   4
   2  -6  -4 97.1713 39.7445   9
  -2  -6   4 63.4963 34.6620   1
  -2  -6   4 63.5805 33.8102   4
   2  -6  -3 685.328 54.2966   9
  -2  -6   3 714.269 51.2548   9
  -2  -6   3 692.262 50.6073   8
   2  -6  -2 559.903 51.7444   9
  -2  -6   2 529.508 51.0261   9
  -2  -6   1 1000.96 59.7389   9
   2  -6  -1 1174.00 60.4004   9
  -2  -6   0 3624.74 93.0686   9
   2  -6   0 3545.58 90.0507   9
   2  -6   1 242.493 44.7499   9
   2  -6   2 7784.61 123.484   9
   2  -6   2 8128.41 114.314   8
   2  -6   3 897.080 52.1187   9
   2  -6   3 870.066 55.6874   8
  -2  -6  -4 141.365 40.6378   9
   2  -6   4 107.595 37.7589   1
   2  -6   4 50.6592 46.9653   8
   2  -6   5 12.4357 36.9667   1
   2  -6   6 310.079 58.2607   4
   2  -6   6 242.027 45.3478   1
   2  -6   7 124.292 63.6156   4
  -2  -5   7 3.51503 59.9681   4
  -2  -5   6-8.19332 51.2459   4
  -2  -5   6 33.3444 38.7010   1
  -2  -5   5 38.2234 35.8778   1
  -2  -5   5-52.9455 40.9578   4
  -2  -5   4 10.0100 34.9087   4
  -2  -5   4 29.6073 33.1383   1
   2  -5  -4-4.20365 32.8287   9
  -2  -5   3-10.7671 33.5139   9
  -2  -5   3-0.35552 34.4625   8
   2  -5  -3-23.2803 34.8307   9
  -2  -5   3 10.3176 30.4400   4
  -2  -5   2-4.47882 32.7952   9
   2  -5  -2-6.47896 33.6589   9
  -2  -5   2 1.82795 28.7024   8
   2  -5  -1 23.3646 38.3723   9
  -2  -5   1-3.51901 38.1093   9
   2  -5   0-15.1688 32.6430   9
   2  -5   1-24.3758 35.2248   9
   2  -5   2-7.70378 30.9587   9
  -2  -5  -2 10.5355 22.8814   0
   2  -5   2 28.3954 31.1353   8
   2  -5   2 4.35490 24.0432   4
   2  -5   3 12.2368 41.2209   8
   2  -5   3 9.93127 28.1616   4
   2  -5   3 50.2474 31.7695   9
   2  -5   4 11.6502 44.2973   8
   2  -5   4 27.9424 35.1577   1
   2  -5   4 12.0201 36.4478   4
   2  -5   5 19.9558 38.9268   1
   2  -5   5 14.2405 45.8237   4
   2  -5   6 12.3213 52.3134   4
   2  -5   6 32.5725 39.6302   1
   2  -5   7-35.4700 54.1354   4
  -2  -4   7 230.043 57.5796   4
  -2  -4   6 62.3375 50.0577   4
  -2  -4   5 193.604 43.8775   4
  -2  -4   5 222.554 37.6836   1
   2  -4  -4 411.525 34.5025   9
  -2  -4   4 439.490 42.4854   4
  -2  -4   4 462.531 39.2954   1
  -2  -4   3 7270.89 98.5902   4
  -2  -4   3 7265.42 96.5347   7
   2  -4  -3 7335.86 95.9885   9
  -2  -4   3 7216.76 100.058   8
  -2  -4   3 7105.43 88.2143   9
  -2  -4   2 670.375 32.4800   4
  -2  -4   2 682.133 39.8072   9
   2  -4  -2 754.759 40.0024   9
   2  -4  -2 803.955 38.3254   0
  -2  -4   2 707.795 33.9966   8
  -2  -4   2 680.913 27.9023   7
   2  -4  -1 6389.31 88.3398   9
   2  -4  -1 6381.77 93.0108   0
   2  -4   0 22424.4 171.070   0
   2  -4   0 22211.1 158.324   9
  -2  -4  -1 461.355 27.7506   0
   2  -4   1 470.965 34.7438   9
  -2  -4  -2 15014.5 131.210   0
   2  -4   2 15738.3 134.572   8
   2  -4   2 15066.2 129.755   9
   2  -4   2 15210.7 117.337   4
   2  -4   3 648.003 45.0818   8
   2  -4   3 620.310 39.0427   4
  -2  -4  -3 672.444 32.4953   0
   2  -4   3 597.514 33.7969   9
   2  -4   4 662.493 53.7219   8
   2  -4   4 755.437 50.8663   4
   2  -4   4 673.496 43.6101   1
   2  -4   5 624.123 55.2319   4
   2  -4   5 578.609 44.4060   1
   2  -4   6 308.809 57.5288   4
   2  -4   7 405.478 68.1251   4
  -2  -3   8 43.9793 58.7280   4
  -2  -3   8-30.4643 47.4899   2
  -2  -3   7 7.51516 56.1316   4
  -2  -3   7 44.6249 43.0042   2
  -2  -3   6-25.4764 43.1129   2
  -2  -3   6-20.9082 49.0121   4
  -2  -3   5 0.19381 37.0434   2
  -2  -3   5-20.3001 39.0729   4
  -2  -3   5-16.8819 33.1362   1
  -2  -3   4-12.4080 30.6061   2
  -2  -3   4-14.8684 27.8005   1
  -2  -3   4-3.69680 32.3468   4
  -2  -3   3 15.5387 32.3625   4
   2  -3  -3 60.1721 24.0498   9
  -2  -3   3-15.1075 21.2342   9
  -2  -3   3 58.8766 28.5809   2
  -2  -3   3 65.5327 28.3600   1
  -2  -3   3 0.89861 26.8277   7
  -2  -3   2 5.97834 17.8972   7
  -2  -3   2-27.8835 21.8865   9
   2  -3  -2-14.4261 21.8741   9
  -2  -3   2-13.3399 23.7131   4
  -2  -3   2 0.10346 21.2797   8
   2  -3  -1 9.59500 19.0403   0
   2  -3  -1 6.50010 26.1552   9
  -2  -3   1 7.94339 16.2963   8
   2  -3   0-2.07817 19.8199   9
   2  -3   0 7.54468 21.0312   0
  -2  -3  -1 3.84828 16.3773   0
   2  -3   1-0.57273 14.4317   4
   2  -3   1 6.99411 22.1348   9
   2  -3   2 13.1098 21.1100   9
  -2  -3  -2 12.8153 16.9795   0
   2  -3   2 13.9869 29.5082   8
   2  -3   2 11.1538 20.5817   4
   2  -3   3-2.66048 23.0455   1
   2  -3   3 1.40608 20.5298   9
   2  -3   3 13.6804 29.0218   4
   2  -3   3 1.34160 32.7833   8
   2  -3   4-6.92659 26.4357   1
   2  -3   4 17.9424 33.7224   4
   2  -3   5-3.73754 34.1036   1
   2  -3   5-4.45558 47.5762   4
   2  -3   6 34.4573 50.9325   4
   2  -3   7-28.7364 54.4591   4
  -2  -2   8 30.5090 50.1459   2
  -2  -2   8-77.5186 63.7401   4
  -2  -2   7 464.696 55.8283   2
  -2  -2   7 618.098 64.0541   4
  -2  -2   6 968.920 57.2757   2
  -2  -2   6 976.998 64.2271   4
  -2  -2   5 109.943 36.7077   2
  -2  -2   5 105.068 42.0841   4
  -2  -2   4 3396.90 69.6571   2
  -2  -2   4 3369.06 76.9740   4
  -2  -2   4 3202.75 64.0562   1
  -2  -2   3 20040.8 128.852   1
  -2  -2   3 20043.8 148.170   4
  -2  -2   3 19959.4 133.575   2
   2  -2  -3 19905.8 110.095   9
  -2  -2   3 19590.2 91.4218   9
  -2  -2   3 20349.6 154.982   7
  -2  -2   2 405.050 26.3481   4
  -2  -2   2 380.719 19.4130   9
   2  -2  -2 382.924 21.2946   9
  -2  -2   2 360.949 25.8438   8
  -2  -2   2 427.677 23.8570   2
  -2  -2   2 387.847 24.6739   7
  -2  -2   1 20536.8 97.1759   4
  -2  -2   1 20445.2 93.8376   8
   2  -2  -1 21211.9 108.248   9
   2  -2   0 57525.8 194.922   0
   2  -2   0 57538.9 175.578   9
   2  -2   1 26981.4 111.049   4
   2  -2   1 27071.8 120.386   9
  -2  -2  -1 27041.4 118.884   0
   2  -2   2 12871.6 104.923   8
   2  -2   2 13106.7 102.571   4
   2  -2   2 12727.1 84.1576   9
   2  -2   3 8097.19 100.007   8
   2  -2   3 8035.03 86.8473   2
   2  -2   3 8167.72 68.2760   9
   2  -2   3 8103.72 100.289   4
   2  -2   3 8142.30 81.9289   1
   2  -2   4 1477.12 49.8812   2
   2  -2   4 1564.18 46.8148   1
   2  -2   4 1430.40 58.5142   4
   2  -2   5 795.994 60.3787   4
   2  -2   5 856.563 50.0117   2
   2  -2   6 851.533 70.2687   4
   2  -2   6 987.149 58.8233   2
   2  -2   7 1070.88 64.6644   2
   2  -2   7 1194.68 79.4629   4
   2  -2   8 70.2567 62.3609   4
   2  -2   8 60.7548 45.0664   2
  -2  -1   8 2.63909 53.4171   2
  -2  -1   8-54.0552 60.2511   4
  -2  -1   7 3.06350 52.1039   4
  -2  -1   7 39.0724 45.9370   2
  -2  -1   6-37.6678 54.0137   4
  -2  -1   6-13.4941 38.6021   2
  -2  -1   5 13.0309 37.6206   4
  -2  -1   5-3.29690 34.9541   2
  -2  -1   4 2.52366 27.9018   2
  -2  -1   4-1.67140 33.3292   4
   2  -1  -3-14.8899 11.5033   9
  -2  -1   3 20.6556 26.7389   7
  -2  -1   3 35.4097 24.4341   2
  -2  -1   3 36.0579 27.9924   4
   2  -1  -2 2.97726 10.2791   9
  -2  -1   2 7.02492 20.0632   7
  -2  -1   2 31.1851 15.0514   1
  -2  -1   2 8.13909 20.6070   4
   2  -1  -1 13.1464 12.7884   9
  -2  -1   1 25.5124 15.5416   7
  -2  -1   1 12.1539 18.3604   4
  -2  -1   1 60.3744 14.5632   2
   2  -1   0 46.1904 11.1576   0
   2  -1   0 35.6574 11.0257   9
   2  -1   1 11.9189 13.3040   9
   2  -1   1 12.5794 17.0626   8
   2  -1   1 2.61795 16.2205   4
   2  -1   2 5.18875 10.7184   9
   2  -1   2 48.8411 15.8081   1
   2  -1   2-4.64183 16.7857   2
   2  -1   2-5.42782 20.6101   4
   2  -1   2 3.30368 20.3069   8
   2  -1   3-15.3840 27.6735   4
   2  -1   3 13.8765 10.3685   9
   2  -1   3 7.62792 21.3274   2
   2  -1   4-17.2600 25.1917   2
   2  -1   4 48.8459 32.9112   4
   2  -1   5-7.99817 33.5466   2
   2  -1   5-10.8947 40.2747   4
   2  -1   6-42.6580 53.0785   4
   2  -1   6 27.4808 41.1824   2
   2  -1   7 4.54967 44.3488   2
   2  -1   7-43.5378 53.7597   4
   2  -1   8 52.6584 59.0982   4
   2  -1   8 5.52957 49.9114   2
  -2   0   8 195.904 52.7331   2
  -2   0   8 160.315 59.2231   4
  -2   0   7 26.3579 54.5036   4
  -2   0   7-0.88530 43.4643   2
  -2   0   6 2448.61 74.9871   2
  -2   0   6 2474.92 86.2105   4
  -2   0   5-8.92353 35.6299   4
  -2   0   4 11150.1 125.762   4
  -2   0   4 11173.4 137.421   6
  -2   0   3 6.44256 21.4743   6
  -2   0   3 2.04285 22.4604   4
  -2   0   2 6961.51 67.7558   4
  -2   0   2 6751.11 74.5183   6
  -2   0   2 6905.41 76.5970   7
  -2   0   1 37.7512 13.7785   7
  -2   0   1 40.2734 11.2908   4
  -2   0   1 37.9528 11.7479   6
   2   0   1 2.74149 8.94605   2
   2   0   1-4.81117 12.0962   8
   2   0   1 6.64853 14.2826   4
   2   0   2 5709.37 66.6983   4
   2   0   2 5597.96 69.0736   6
   2   0   2 5884.10 55.4449   2
   2   0   3 30.3266 23.9995   4
   2   0   3 34.9396 18.7896   2
   2   0   3 11.8672 10.3117   9
   2   0   4 2057.06 51.3783   2
   2   0   4 2081.62 62.1525   4
   2   0   5-11.0610 30.5410   2
   2   0   5 25.3613 40.4482   4
   2   0   6 2611.21 93.0098   4
   2   0   6 2597.63 77.8797   2
   2   0   7 22.4009 43.2456   2
   2   0   7-5.72998 52.5609   4
   2   0   8-69.6127 59.2656   4
   2   0   8-12.1075 45.0999   2
  -2   1   8-12.6148 45.3450   2
  -2   1   8 80.2152 55.6749   4
  -2   1   7 3.10995 49.9212   4
  -2   1   7-26.9766 41.3784   2
  -2   1   6-20.6288 46.4334   4
  -2   1   6 30.1215 36.5053   6
  -2   1   5 0.91249 38.0561   6
  -2   1   5-21.8125 37.7284   4
  -2   1   4-10.3743 31.1507   4
  -2   1   4-4.18518 29.7608   6
  -2   1   3-14.4106 13.3411   9
  -2   1   3 20.8363 26.0116   4
  -2   1   3 15.4136 27.3804   6
  -2   1   2 7.89464 12.3657   9
  -2   1   2-1.29071 17.0618   4
  -2   1   2 10.0510 18.9507   6
  -2   1   1 15.8363 14.7959   9
  -2   1   1 71.8778 15.7183   6
  -2   1   1 19.7438 17.4418   5
  -2   1   1 72.1731 12.6718   3
   2   1   0 50.8009 15.2057   9
   2   1   1 49.0517 15.8226   6
   2   1   1 19.7751 18.8627   9
   2   1   2-3.71710 19.1902   6
   2   1   2-4.41366 20.9313   5
   2   1   2-2.55474 15.9110   9
   2   1   2 14.1674 20.4954   4
   2   1   3 8.30779 15.4478   9
   2   1   3 11.3599 24.3247   4
   2   1   3 10.6247 23.9860   6
   2   1   4-8.93732 29.3279   6
   2   1   4-4.97625 31.2341   4
   2   1   5-11.2285 30.4610   2
   2   1   5-14.8135 37.1790   6
   2   1   5 12.1857 35.9428   4
   2   1   6-140.362 44.2239   2
   2   1   6-5.72081 49.5718   4
   2   1   7 12.5011 43.7597   2
   2   1   7-25.5565 53.3230   4
   2   1   8-47.1123 46.6238   2
   2   1   8 134.531 61.8599   4
  -2   2   8-45.0002 41.7303   2
  -2   2   8 36.6010 57.0273   4
  -2   2   7 459.985 61.0632   4
  -2   2   7 367.191 55.4430   6
  -2   2   6 1023.12 66.3473   6
  -2   2   6 1006.17 61.5836   4
  -2   2   5 118.747 40.2367   6
  -2   2   5 129.967 35.9841   4
  -2   2   4 3446.61 84.4219   6
  -2   2   4 3440.80 71.3978   4
  -2   2   3 19870.5 128.286   9
  -2   2   3 20253.0 133.731   4
  -2   2   3 20081.3 163.746   6
  -2   2   2 497.285 21.6149   3
  -2   2   2 397.763 27.6457   5
  -2   2   2 367.037 24.0229   9
  -2   2   2 414.246 28.1408   6
   2   2  -2 360.115 19.9443   9
  -2   2   2 404.152 20.9446   4
   2   2  -1 19847.9 114.562   9
  -2   2   1 20010.9 121.453   9
  -2   2   1 19995.7 104.552   5
   2   2   0 55970.4 199.269   9
  -2   2   0 55672.3 192.514   9
  -2   2   0 54799.8 186.245   0
   2   2   0 55209.8 176.794   0
   2   2   1 26042.9 124.613   6
   2   2   1 26414.2 77.1039   3
   2   2   1 26006.8 143.542   9
  -2   2  -1 26360.0 134.846   0
   2   2   2 12969.1 115.503   5
   2   2   2 12807.1 109.171   6
   2   2   2 12977.5 107.047   9
   2   2   3 7878.88 105.386   5
   2   2   3 7978.40 102.800   6
   2   2   3 8129.36 94.1921   4
   2   2   3 7797.98 87.7426   9
   2   2   4 1413.59 58.0472   6
   2   2   4 1377.08 53.7006   4
   2   2   5 819.913 56.3372   6
   2   2   5 746.712 49.5084   4
   2   2   6 873.340 64.2463   6
   2   2   6 993.481 64.3801   4
   2   2   6 918.497 55.2303   2
   2   2   7 1162.17 62.0402   2
   2   2   7 1065.85 74.1915   4
   2   2   7 1074.83 76.6095   6
   2   2   8-133.350 53.2304   4
  -2   3   8 7.14393 52.0007   6
  -2   3   7-28.5899 42.5064   6
  -2   3   7 70.2911 49.3562   4
  -2   3   6-0.52083 41.9232   6
  -2   3   6-35.6419 38.8659   4
  -2   3   5 1.80196 31.9924   4
  -2   3   5-9.47497 36.8972   6
  -2   3   4-11.0203 23.5538   9
  -2   3   4-4.72879 31.4373   6
  -2   3   4-22.9559 26.6620   4
  -2   3   3 20.0336 32.8473   5
  -2   3   3 27.8153 35.0582   6
   2   3  -3 12.9667 20.9212   9
  -2   3   3-14.8072 28.9766   9
  -2   3   3 1.61633 24.2880   4
  -2   3   2-16.6897 26.0875   9
  -2   3   2-0.40522 15.9572   3
   2   3  -2-2.96650 21.0934   9
  -2   3   2 5.44651 24.1174   5
  -2   3   2-4.81952 15.0388   4
  -2   3   2 0.28414 22.7338   6
   2   3  -1-25.5680 28.1071   9
  -2   3   1-5.69338 27.8509   9
  -2   3   0-14.3716 21.8288   9
   2   3   0 6.63963 23.8837   9
   2   3   0 2.70542 15.2521   0
  -2   3   0 6.00741 18.6014   0
   2   3   1 8.10222 29.1751   9
  -2   3  -1-1.75047 23.6932   9
  -2   3  -1 1.13785 22.4509   0
   2   3   2 34.0626 32.4938   5
   2   3   2-2.68263 29.6178   9
   2   3   2 1.98251 22.4837   6
   2   3   3 5.58491 26.0272   4
   2   3   3 77.0152 35.9365   5
   2   3   3 27.1863 27.7895   6
   2   3   3-7.34091 28.6899   9
   2   3   4-4.91323 25.4865   9
   2   3   4-10.3317 38.5422   5
   2   3   4 8.69915 29.7629   4
   2   3   4 2.11964 31.4708   6
   2   3   5 5.82227 40.1528   4
   2   3   5 16.0637 40.6277   6
   2   3   6-20.9488 42.1499   4
   2   3   6 6.36454 44.1599   6
   2   3   7-13.6107 46.5861   6
   2   3   7-54.2631 49.8221   4
   2   3   8-106.074 54.7548   4
  -2   4   7 162.465 55.5394   6
  -2   4   6 164.784 48.7742   6
  -2   4   5 219.289 43.7997   6
  -2   4   4 429.032 44.4508   6
  -2   4   4 447.484 39.2588   9
  -2   4   3 6843.60 109.704   6
  -2   4   3 6931.84 79.4277   3
   2   4  -3 7127.20 96.4281   9
  -2   4   3 7121.29 108.800   5
  -2   4   3 7309.94 112.509   9
  -2   4   2 732.740 40.4765   5
  -2   4   2 749.428 24.8533   4
  -2   4   2 678.616 28.0383   3
  -2   4   2 675.506 43.6825   9
   2   4  -2 697.632 41.0326   9
   2   4  -1 6359.41 97.4250   9
   2   4  -1 6063.29 90.7767   0
  -2   4   1 6088.05 98.4429   9
   2   4   0 21230.5 160.242   0
   2   4   0 21519.8 178.345   9
  -2   4   0 21343.0 172.619   9
  -2   4   0 21437.5 163.894   0
   2   4   1 517.633 41.6644   9
  -2   4  -1 415.011 35.4885   9
  -2   4  -1 535.177 34.2379   0
   2   4   2 14411.0 87.8156   3
   2   4   2 14140.6 154.756   9
   2   4   2 14503.5 136.471   6
   2   4   3 725.212 49.9442   5
   2   4   3 633.997 34.8769   4
   2   4   3 546.988 43.8938   9
   2   4   3 613.221 41.4289   6
   2   4   4 655.289 43.6790   4
   2   4   4 658.427 48.2023   9
   2   4   4 723.536 58.4382   5
   2   4   4 682.483 51.8901   6
   2   4   5 585.640 48.7583   4
   2   4   5 672.782 55.7300   6
   2   4   6 279.044 52.3419   6
   2   4   7 346.384 53.6506   6
  -2   5   7-3.89745 47.8798   6
  -2   5   6 111.475 49.0414   6
  -2   5   5-8.27425 42.5664   6
  -2   5   4 8.38032 37.0683   6
  -2   5   4 1.40004 33.2626   9
  -2   5   4 14.7444 41.1277   5
  -2   5   3 21.5806 23.5399   3
  -2   5   3 63.7522 36.2517   6
   2   5  -3-9.42507 30.6770   9
  -2   5   3 2.63533 43.8973   9
  -2   5   3 24.7983 37.7849   5
  -2   5   2 18.8811 38.4611   9
  -2   5   2 42.5813 22.9044   3
  -2   5   2 24.1861 31.3359   5
   2   5  -2-13.6752 34.2769   9
   2   5  -1-4.12735 38.6546   9
  -2   5   1 11.2790 40.0138   9
  -2   5   0-1.20487 31.4525   9
   2   5   0 29.4874 31.0315   9
  -2   5  -1-44.7132 36.4923   9
   2   5   1-20.3171 41.8616   9
   2   5   2-9.81981 27.3548   6
   2   5   2-25.3859 37.4188   9
   2   5   3 6.24891 34.0524   6
   2   5   3-39.2700 44.1507   9
   2   5   3 1.10756 40.9844   5
   2   5   4 15.7049 36.8622   6
   2   5   4 2.75331 44.0986   5
   2   5   4 40.1990 35.3500   9
   2   5   5 11.4280 42.0929   6
   2   5   5-8.97174 54.0930   5
   2   5   6-20.4295 46.6583   6
  -2   6   6 126.934 51.4160   6
  -2   6   5 86.3365 41.3933   6
  -2   6   4 67.4845 40.8357   9
  -2   6   4 78.4208 43.5782   5
  -2   6   4 73.2871 40.1625   6
  -2   6   3 623.848 60.4159   9
   2   6  -3 553.163 48.4542   9
  -2   6   3 637.133 52.6148   6
  -2   6   3 628.324 51.3061   5
  -2   6   2 610.580 46.1253   5
   2   6  -2 691.659 56.5119   9
  -2   6   2 563.990 60.7071   9
  -2   6   1 971.452 63.6003   9
   2   6  -1 981.268 65.2359   9
   2   6   0 3300.58 100.201   9
  -2   6   0 3334.45 94.6503   9
   2   6   1 210.749 52.9103   9
  -2   6  -1 174.257 42.8252   9
   2   6   2 7456.28 141.437   9
   2   6   2 7502.96 121.135   6
   2   6   3 790.611 52.4028   6
   2   6   3 845.212 60.5742   5
   2   6   3 839.416 64.4469   9
   2   6   4 123.002 48.4717   9
   2   6   4 116.428 53.2700   5
   2   6   4 50.4662 39.8123   6
   2   6   5-14.8461 53.4956   5
   2   6   5 18.1601 41.1446   6
   2   6   6 313.666 55.2888   6
   2   6   7 99.2551 47.3307   6
  -2   7   6 18.3891 51.4086   6
  -2   7   5 21.6938 50.3362   6
  -2   7   4-35.9842 48.4568   9
  -2   7   4-20.3734 43.4035   6
  -2   7   4 5.61542 47.5665   5
  -2   7   3 18.3436 39.7945   6
   2   7  -3 73.6610 46.9788   9
  -2   7   3-6.75311 50.9837   9
   2   7  -2 18.2482 50.5842   9
  -2   7   2 5.10975 56.2840   9
  -2   7   1-47.8457 54.8220   9
   2   7  -1 50.2029 56.3621   9
   2   7   0-78.8037 48.5598   9
  -2   7   0-21.6053 45.0380   9
  -2   7  -1-0.81074 53.9405   9
   2   7   1 12.7980 57.1655   9
   2   7   2-40.6281 57.4165   9
   2   7   3-11.2883 51.1093   9
   2   7   3-19.1822 48.1766   5
   2   7   3 42.4132 39.1108   6
   2   7   4 28.2920 41.1798   6
   2   7   4-5.53294 45.6251   9
   2   7   4 89.2261 53.1132   5
   2   7   5 72.3958 54.4109   5
   2   7   5 49.6717 45.3186   6
   2   7   6-70.8647 45.0471   6
  -2   8   5 68.7954 54.7630   6
  -2   8   4 286.525 57.4929   9
  -2   8   4 305.387 64.0670   6
  -2   8   3-2.03433 43.2826   6
  -2   8   3 64.7424 50.9095   9
   2   8  -2 356.389 58.7749   9
  -2   8   2 506.947 66.6831   9
  -2   8   1 533.137 69.2781   9
   2   8  -1 511.802 68.5698   9
  -2   8   0 200.805 57.8020   9
   2   8   0 203.769 63.6666   9
   2   8   1 209.018 64.3206   9
   2   8   2 1677.70 92.7583   9
   2   8   3 83.7374 47.1750   6
   2   8   3 110.568 49.8018   9
   2   8   4 212.028 49.8218   6
   2   8   4 201.171 62.5983   5
   2   8   4 307.611 56.6725   9
   2   8   5 268.670 63.6700   5
   2   8   5 289.432 52.4852   6
  -2   9   4 43.2303 56.5964   6
  -2   9   3 106.403 58.6870   9
  -2   9   3 62.2713 53.1618   6
  -2   9   2 30.6570 51.0918   9
   2   9  -2 314.432 56.1952   9
   2   9  -1 16.5759 57.7923   9
  -2   9   1 124.783 70.0287   9
   2   9   0 8.72334 51.5423   9
   2   9   1-25.2498 65.6013   9
   2   9   2-175.787 52.6547   9
   2   9   2-4.19482 43.1607   6
   2   9   3-156.148 64.0576   9
   2   9   3 39.7036 50.2809   6
   2   9   4 53.3652 68.9624   9
   2  10  -1 332.943 63.8438   9
  -3 -10   2 129.739 66.7816   9
  -3 -10   1 7.64362 61.6053   9
   3  -9  -4 68.6880 48.5561   9
   3  -9  -3 486.922 63.7290   9
   3  -9  -2 87.7677 58.2388   9
  -3  -9   2 258.414 63.5228   9
   3  -9  -1 1852.38 95.9402   9
  -3  -9   1 1793.24 97.2184   9
  -3  -9   0 514.085 73.9845   9
   3  -9   0 582.789 72.9748   9
  -3  -9  -1 191.961 62.0556   9
   3  -9   1 349.067 68.2725   9
  -3  -9  -2-107.532 55.3197   9
   3  -9   2 80.8288 57.5206   9
  -3  -9  -3-8.35335 51.6064   9
   3  -9   3 38.4880 53.1126   9
  -3  -9  -4 105.613 58.8611   9
  -3  -8   5-8.85084 42.6476   1
   3  -8  -4 57.0828 46.7040   9
   3  -8  -3-30.8869 47.1031   9
  -3  -8   3 62.9371 46.2428   9
  -3  -8   2-133.216 52.8725   9
   3  -8  -2-33.3167 56.0805   9
  -3  -8   1-39.4088 54.9260   9
   3  -8  -1-27.3299 57.6733   9
   3  -8   0-25.6016 57.7139   9
  -3  -8   0-42.1361 57.3427   9
  -3  -8  -1-40.2003 58.7732   9
   3  -8   1-43.6051 55.5002   9
   3  -8   2 50.1460 52.4916   9
  -3  -8  -2-5.64796 56.6243   9
  -3  -8  -3-23.7513 50.9316   9
   3  -8   3-128.908 44.1558   9
  -3  -8  -4 105.202 48.9380   9
   3  -8   5-9.41747 38.7489   1
  -3  -7   6 162.581 44.2639   1
  -3  -7   5 826.760 58.4978   1
   3  -7  -4 33.8335 44.3650   9
   3  -7  -3 823.062 59.5059   9
  -3  -7   3 817.339 60.6199   9
   3  -7  -2 4490.65 110.440   9
  -3  -7   2 4401.93 108.061   9
   3  -7  -1 2046.28 82.3516   9
  -3  -7   1 2041.26 82.9519   9
  -3  -7   0 321.177 51.5222   9
   3  -7   0 416.213 51.9803   9
  -3  -7  -1 2127.18 83.9883   9
   3  -7   1 1959.29 81.0051   9
   3  -7   2 781.938 62.2467   9
  -3  -7  -2 770.731 66.6350   9
  -3  -7  -3 588.496 59.4577   9
   3  -7   3 542.776 57.4606   9
   3  -7   3 607.828 57.2748   8
   3  -7   4 180.740 53.4239   8
  -3  -7  -4 35.0318 41.2551   9
   3  -7   5-140.070 54.5927   8
   3  -7   5 57.1201 40.0782   1
   3  -7   6-16.4322 47.1536   1
  -3  -6   7-21.8960 58.0214   4
  -3  -6   6 11.7845 42.4362   1
  -3  -6   6 67.7436 49.9649   4
  -3  -6   5 13.8194 42.7586   4
  -3  -6   5-16.6996 36.5913   1
   3  -6  -4-27.1743 36.2080   9
  -3  -6   4-6.76847 33.8470   1
  -3  -6   3-7.53550 39.2950   9
   3  -6  -3-25.0759 40.9284   9
   3  -6  -2-38.9287 43.3095   9
  -3  -6   2-21.8754 45.6175   9
  -3  -6   1-44.1000 41.9786   9
   3  -6  -1-16.7161 42.5387   9
   3  -6   0-21.6977 45.3673   9
   3  -6   1-18.3933 40.4761   9
   3  -6   2 25.2281 43.5638   9
   3  -6   3-1.19468 36.3444   9
   3  -6   3-8.82593 42.6592   8
   3  -6   4 33.1208 50.5190   8
   3  -6   4 58.5304 38.2377   1
   3  -6   5 9.71836 35.0292   1
   3  -6   5-4.98072 55.6413   8
   3  -6   6-17.0629 40.0430   1
   3  -6   7 240.117 63.6768   4
  -3  -5   7 4.73151 48.7690   4
  -3  -5   6 56.1546 50.7273   4
  -3  -5   6 85.3092 40.9071   1
  -3  -5   5 881.650 57.1789   4
  -3  -5   5 807.176 52.0189   1
  -3  -5   4 313.841 39.7351   1
  -3  -5   4 253.680 38.0789   4
   3  -5  -4 228.029 38.5660   9
   3  -5  -3 1789.06 61.6074   9
  -3  -5   3 1808.58 58.3409   9
  -3  -5   3 1804.36 59.8500   8
  -3  -5   2 6168.25 98.9499   9
  -3  -5   2 5945.79 82.2480   8
   3  -5  -2 5780.30 96.3604   9
   3  -5  -1 10697.0 128.496   9
   3  -5   0 227.672 37.5778   9
   3  -5   1 7146.23 106.192   9
  -3  -5  -2 3842.75 76.5809   0
   3  -5   2 3946.09 62.3405   4
   3  -5   2 3982.08 81.3853   9
   3  -5   3 105.761 31.5871   9
   3  -5   3 170.608 43.2088   8
   3  -5   3 125.985 33.2046   4
   3  -5   4 45.0175 35.6510   4
   3  -5   4 79.4044 37.0420   1
   3  -5   4 97.1426 44.2371   8
   3  -5   5 169.886 41.5581   1
   3  -5   5 148.910 51.0525   4
   3  -5   6 154.977 42.4562   1
   3  -5   6 142.166 54.9566   4
   3  -5   7 144.257 64.2599   4
  -3  -4   7 80.4557 57.1055   4
  -3  -4   7-14.8525 48.9034   2
  -3  -4   6 4.05963 50.7751   4
  -3  -4   6 2.58718 42.5326   2
  -3  -4   5 13.6586 40.5363   4
  -3  -4   5 38.4254 33.6718   1
  -3  -4   5 12.4794 34.9855   2
  -3  -4   4-11.1208 34.3446   4
   3  -4  -4-5.10454 23.8324   9
  -3  -4   4 26.3371 26.5693   7
  -3  -4   4 15.8840 32.0723   1
  -3  -4   3 4.08571 29.7616   4
  -3  -4   3-7.49193 25.5420   7
  -3  -4   3-27.1367 25.9116   9
   3  -4  -3-15.3495 27.8198   9
  -3  -4   2-6.59184 21.9539   8
  -3  -4   2 14.4617 17.1438   7
   3  -4  -2-16.0341 27.2657   9
   3  -4  -1 14.0466 30.5646   9
  -3  -4   1-6.99795 18.8200   8
   3  -4  -1-3.71593 25.8260   0
   3  -4   0 21.6408 33.7462   9
   3  -4   0 70.9569 29.2530   0
   3  -4   1 15.7584 26.6538   9
   3  -4   1-1.35063 14.9626   4
   3  -4   2 1.62216 25.3881   4
  -3  -4  -2-14.0483 19.6109   0
   3  -4   2-5.52623 26.3599   9
   3  -4   3-4.22655 35.2673   8
   3  -4   3 3.55274 29.5169   4
   3  -4   3-17.7624 26.3181   9
  -3  -4  -3-5.13597 17.6258   0
   3  -4   4 84.0844 36.4184   1
   3  -4   4 57.1071 38.8070   4
   3  -4   4 8.82541 47.6328   8
   3  -4   5 4.93502 33.2847   1
   3  -4   5-71.2432 39.5811   4
   3  -4   6-20.8987 49.3456   4
   3  -4   7 0.19357 57.1299   4
  -3  -3   8 166.028 56.4197   2
  -3  -3   8 119.049 57.4447   4
  -3  -3   7 23.3527 49.7169   2
  -3  -3   7 23.6917 55.4865   4
  -3  -3   6 196.731 45.6505   2
  -3  -3   6 209.483 52.5936   4
  -3  -3   5 319.427 41.4928   2
  -3  -3   5 396.562 48.6339   4
  -3  -3   5 372.697 39.6294   1
  -3  -3   4 272.837 36.3350   2
  -3  -3   4 185.844 36.4695   4
  -3  -3   4 171.640 30.2043   7
  -3  -3   4 187.878 29.5858   1
  -3  -3   3 10361.3 114.743   7
   3  -3  -3 10082.0 96.0032   9
  -3  -3   3 10128.7 87.2467   9
  -3  -3   3 10314.8 102.854   2
  -3  -3   3 10285.7 112.377   4
  -3  -3   3 10104.0 101.730   1
  -3  -3   2 5811.68 71.2854   8
   3  -3  -2 6074.58 74.2348   9
  -3  -3   2 5948.45 72.4042   7
  -3  -3   2 6249.88 75.3488   4
  -3  -3   2 6135.04 67.6619   2
   3  -3  -1 60440.1 224.299   9
   3  -3  -1 60047.6 243.369   0
  -3  -3   1 60007.7 174.867   8
   3  -3   0 1815.83 47.0599   0
   3  -3   0 1730.81 42.3161   9
   3  -3   1 23595.0 109.724   4
  -3  -3  -1 23261.1 136.378   0
   3  -3   1 23172.0 138.286   9
  -3  -3  -2 462.991 23.9651   0
   3  -3   2 481.502 28.5132   9
   3  -3   2 477.679 30.2530   4
   3  -3   2 416.040 32.9443   8
   3  -3   3 333.127 26.9293   9
   3  -3   3 268.836 36.3730   8
   3  -3   3 358.526 29.6471   1
   3  -3   3 310.709 35.7702   4
   3  -3   4 115.260 40.1856   8
   3  -3   4 115.649 28.7547   1
   3  -3   4 120.597 36.1434   4
   3  -3   5 120.507 35.3401   1
   3  -3   5 93.0480 49.1660   4
   3  -3   6 61.0499 53.3449   4
   3  -3   7 106.975 56.1889   4
  -3  -2   8-79.3041 61.2576   4
  -3  -2   8-59.4440 50.3827   2
  -3  -2   7 64.8429 51.0085   4
  -3  -2   7 17.3496 48.4072   2
  -3  -2   6 28.9402 45.4187   4
  -3  -2   6 9.80666 41.7823   2
  -3  -2   5-12.6578 40.7692   4
  -3  -2   5 2.91293 34.7205   2
  -3  -2   4 22.9458 27.6329   1
  -3  -2   4 33.9410 32.8587   7
  -3  -2   4 7.25043 34.7027   4
  -3  -2   4 1.58917 31.5228   2
  -3  -2   3-19.8184 14.0117   9
  -3  -2   3 16.1533 27.6388   4
  -3  -2   3-12.6896 27.1256   7
   3  -2  -3-12.6571 17.7995   9
  -3  -2   3 32.7788 23.6782   1
  -3  -2   3-22.4412 26.8361   2
  -3  -2   2 14.3608 17.8800   2
   3  -2  -2-5.22085 15.6741   9
  -3  -2   2 24.8832 17.5243   1
  -3  -2   2-9.38531 20.2373   4
  -3  -2   2-3.72232 17.5778   7
  -3  -2   1 30.5214 16.4311   2
   3  -2  -1 0.67815 19.8670   9
  -3  -2   1 37.3287 15.8094   8
   3  -2   0-10.1007 20.0310   0
   3  -2   0-22.9204 20.5124   9
   3  -2   1-11.7316 16.0087   4
   3  -2   1 17.7467 17.2979   9
  -3  -2  -1 1.47833 13.7666   0
   3  -2   2 8.82555 15.6449   9
   3  -2   2 1.66043 22.0276   8
   3  -2   2-12.9437 21.2617   4
   3  -2   3 0.26366 17.5477   9
   3  -2   3 17.5660 21.0313   1
   3  -2   3-26.0285 30.1136   8
   3  -2   3-13.3784 29.5933   4
   3  -2   4 15.6080 28.7813   2
   3  -2   4 18.3231 24.2237   1
   3  -2   4-1.44359 35.0293   4
   3  -2   5-13.5982 33.8571   2
   3  -2   5 4.67324 44.8607   4
   3  -2   6 201.509 45.8763   2
   3  -2   6 63.5011 61.4057   4
   3  -2   7 48.2992 44.6270   2
   3  -2   7-17.8967 56.1801   4
   3  -2   8-3.49981 62.0015   4
  -3  -1   8 188.727 60.8808   4
  -3  -1   8 76.5105 48.4759   2
  -3  -1   7 137.211 47.0704   2
  -3  -1   7 85.1521 50.0166   4
  -3  -1   6 200.581 44.0531   2
  -3  -1   6 144.937 52.9009   4
  -3  -1   5 561.266 47.9747   4
  -3  -1   5 466.011 42.4770   2
  -3  -1   4 745.571 44.1553   4
  -3  -1   4 740.432 39.8038   2
  -3  -1   3 37535.0 213.238   7
  -3  -1   3 37859.0 195.676   4
   3  -1  -3 37975.1 110.500   9
   3  -1  -2 15081.3 70.2242   9
  -3  -1   2 15185.6 110.877   7
  -3  -1   2 15386.9 89.1252   1
  -3  -1   2 14759.1 100.690   4
  -3  -1   1 266625. 1259.95   4
   3  -1  -1 272691. 1162.17   9
   3  -1   0 1966.57 27.4203   9
   3  -1   1 71830.7 160.109   9
  -3  -1  -1 70930.4 467.046   0
   3  -1   1 72618.5 174.225   4
   3  -1   2 4822.08 63.2241   4
   3  -1   2 4941.53 63.6878   8
   3  -1   2 4923.35 54.3156   2
   3  -1   2 4820.90 45.0292   9
   3  -1   2 4892.97 48.9617   1
   3  -1   3 4377.62 45.9043   9
   3  -1   3 4396.76 74.4597   4
   3  -1   3 4556.08 64.0283   2
   3  -1   4 96.4969 27.7977   2
   3  -1   4 88.8757 34.3633   4
   3  -1   5 808.691 57.2825   4
   3  -1   5 926.992 47.5508   2
   3  -1   6 40.7410 44.3639   2
   3  -1   6 6.91519 51.5999   4
   3  -1   7 984.063 77.2767   4
   3  -1   7 1109.71 65.9661   2
   3  -1   8 83.6132 58.1209   4
   3  -1   8 44.4813 44.6825   2
  -3   0   8-15.8923 47.8595   2
  -3   0   7-19.9576 44.5448   2
  -3   0   7-25.7819 51.1487   4
  -3   0   6 32.2493 50.8637   4
  -3   0   6 34.4627 39.8478   2
  -3   0   5-19.1799 35.7099   6
  -3   0   5-18.6927 36.2826   4
  -3   0   4 19.5498 33.7317   4
  -3   0   4-13.4810 32.6497   6
  -3   0   3 0.64336 22.6973   6
  -3   0   3 12.2114 22.5961   4
  -3   0   2 14.9470 23.0434   7
  -3   0   2 5.98826 20.9411   6
  -3   0   2 37.1807 18.5007   4
  -3   0   1 31.2583 14.3243   7
  -3   0   1 24.7637 11.1755   6
  -3   0   1 14.6974 11.2907   4
   3   0   1 11.3360 14.1195   5
   3   0   1 19.7314 13.2508   8
   3   0   1 5.81775 9.71807   2
   3   0   2 5.01421 11.7282   9
   3   0   2 16.2429 20.9110   4
   3   0   2 3.82020 15.0409   2
   3   0   3 8.00145 11.8512   9
   3   0   3 14.8119 18.8751   2
   3   0   3 5.51433 23.8697   4
   3   0   4-5.80278 33.7947   4
   3   0   4-6.15912 25.2986   2
   3   0   5 7.46822 30.7222   2
   3   0   5-7.56904 39.7052   4
   3   0   6 152.976 62.3795   4
   3   0   6 88.7882 48.1605   2
   3   0   7 5.54161 43.9552   2
   3   0   7-47.9577 55.2189   4
   3   0   8 19.3286 61.0565   4
   3   0   8-104.411 47.7619   2
  -3   1   8 211.562 59.1368   4
  -3   1   8 191.978 52.4097   2
  -3   1   7 175.624 43.0619   2
  -3   1   7 240.409 55.6064   4
  -3   1   6 181.106 49.1707   4
  -3   1   6 112.741 43.5693   6
  -3   1   5 513.278 44.5694   4
  -3   1   5 506.326 48.1903   6
  -3   1   4 632.363 41.1584   4
  -3   1   4 769.574 46.6920   6
  -3   1   3 37842.0 184.052   4
  -3   1   3 37807.3 214.317   6
  -3   1   2 15094.2 111.909   6
  -3   1   2 14794.5 89.9288   4
  -3   1   1 257636. 1321.99   7
  -3   1   1 257522. 1142.67   3
   3   1   0 1971.26 31.5674   9
  -3   1  -1 71471.8 170.562   0
   3   1   1 71384.9 177.219   6
   3   1   1 71757.0 186.174   9
   3   1   2 4766.39 54.8429   9
   3   1   2 4727.98 60.9373   4
   3   1   2 4772.26 65.4027   6
   3   1   2 4590.19 67.4141   5
   3   1   3 4420.78 76.8116   6
   3   1   3 4381.27 72.2253   4
   3   1   3 4545.10 57.9891   9
   3   1   4 56.0001 27.7495   6
   3   1   4 63.3941 30.1590   4
   3   1   4 49.6996 23.9285   2
   3   1   5 941.312 56.2021   4
   3   1   5 969.311 45.2375   2
   3   1   5 992.645 57.8317   6
   3   1   6-44.8057 43.4935   2
   3   1   6 68.7227 53.2213   4
   3   1   7 1002.96 60.4635   2
   3   1   7 1025.57 70.2578   4
   3   1   8 70.1489 54.9960   4
   3   1   8 114.544 50.8745   2
  -3   2   8 125.925 55.4813   4
  -3   2   8-22.6333 48.6905   2
  -3   2   7-45.7709 46.0343   6
  -3   2   7-31.4295 49.6045   4
  -3   2   6 15.5480 44.8632   6
  -3   2   6-10.4440 45.1012   4
  -3   2   5-2.62394 35.2029   4
  -3   2   5-9.17980 35.3493   6
  -3   2   4 13.3811 34.0053   6
  -3   2   4-20.9781 30.0453   4
  -3   2   3-0.32700 26.0226   6
  -3   2   3-18.2794 19.4358   9
   3   2  -3-8.31419 13.2420   9
  -3   2   3 2.26895 22.6782   4
  -3   2   2-1.02151 15.0753   4
   3   2  -2-12.8454 15.2022   9
  -3   2   2-10.2792 15.3265   3
  -3   2   2 10.2636 19.9708   5
  -3   2   2-6.01920 16.8639   9
  -3   2   2 3.23276 19.3046   6
   3   2  -1 26.0196 21.8504   9
  -3   2   1 10.7986 21.8456   9
  -3   2   1 16.9060 18.7317   5
   3   2   0-24.5305 28.2747   9
  -3   2  -1 1.95658 17.9283   0
   3   2   1 27.0528 23.7975   9
   3   2   1 43.5835 16.2099   6
   3   2   2-3.06009 23.5371   9
   3   2   2 5.62137 18.6573   6
   3   2   2 6.84219 23.4737   5
   3   2   3-8.53763 31.1228   5
   3   2   3-15.7642 24.1370   9
   3   2   3 8.06207 26.8006   4
   3   2   3 18.3185 26.3229   6
   3   2   4-3.95904 30.7536   4
   3   2   4-10.1969 30.1332   6
   3   2   4-6.29518 19.9689   9
   3   2   5 18.8031 39.9464   4
   3   2   5-26.9762 36.7986   6
   3   2   6 32.9355 47.3621   4
   3   2   6 46.4677 45.5731   6
   3   2   6 20.0454 39.5152   2
   3   2   7-19.0154 46.9772   4
   3   2   7-44.3120 41.7226   2
  -3   3   8 79.5445 52.1707   6
  -3   3   7-5.40081 43.1335   6
  -3   3   6 201.851 46.5176   6
  -3   3   6 187.092 40.9541   4
  -3   3   5 364.205 46.2851   6
  -3   3   5 377.571 38.3870   4
  -3   3   4 182.808 31.1389   4
  -3   3   4 165.959 35.6954   6
  -3   3   4 171.241 26.8104   9
   3   3  -3 9649.63 93.0179   9
  -3   3   3 10145.6 124.290   6
  -3   3   3 10074.5 91.6839   4
  -3   3   3 10141.2 111.862   9
  -3   3   2 5883.71 78.3460   5
  -3   3   2 6030.90 62.8547   3
  -3   3   2 6068.80 85.6467   9
  -3   3   2 5875.86 85.5543   6
   3   3  -2 5840.64 77.8485   9
  -3   3   2 5921.60 55.1879   4
  -3   3   1 57084.7 247.435   9
   3   3  -1 58121.9 243.300   9
  -3   3   0 1703.17 45.9393   9
   3   3   0 1733.30 42.6370   0
   3   3   0 1766.66 49.4123   9
  -3   3  -1 23191.9 153.299   0
   3   3   1 21893.8 159.820   9
   3   3   1 22382.3 77.6393   3
  -3   3  -2 480.417 27.6788   0
   3   3   2 473.666 29.2735   6
   3   3   2 467.774 36.0343   9
   3   3   3 291.758 31.0919   4
   3   3   3 325.519 32.7663   6
   3   3   3 349.879 36.1047   9
   3   3   3 330.470 40.9329   5
   3   3   4 123.655 40.1390   5
   3   3   4 94.4113 33.1429   6
   3   3   4 109.862 27.6128   9
   3   3   4 98.1656 32.3318   4
   3   3   5 141.277 41.3918   6
   3   3   5 144.671 43.4880   4
   3   3   6-17.3116 41.1992   6
   3   3   6 29.4722 42.8503   4
   3   3   7-90.6393 42.9511   6
   3   3   7 55.4749 54.7325   4
   3   3   8 161.713 58.7932   4
  -3   4   7-19.7313 47.3629   6
  -3   4   6-11.9664 44.1618   6
  -3   4   5 37.3353 37.9119   6
  -3   4   4-12.0492 25.0064   9
  -3   4   4-9.72338 35.2079   6
  -3   4   3 9.06268 21.6695   3
  -3   4   3 9.25448 30.0464   6
  -3   4   3-6.52932 33.3132   5
  -3   4   3-7.70313 34.1437   9
   3   4  -3-70.5031 26.2833   9
  -3   4   2 15.5910 18.6233   3
   3   4  -2-23.7738 29.8301   9
  -3   4   2 10.6373 25.0093   5
  -3   4   2-44.6381 30.1536   9
   3   4  -1 6.85185 30.7703   9
   3   4  -1 7.51256 21.0637   0
  -3   4   1 12.9719 33.7165   9
  -3   4   0 9.30863 37.2879   9
   3   4   0 70.0050 39.1601   9
   3   4   0 21.6475 21.0889   0
  -3   4  -1-1.67601 20.2608   0
   3   4   1 3.69788 31.7154   9
   3   4   2-12.2397 33.7665   9
   3   4   2 1.92389 14.7670   3
   3   4   2 16.2209 23.4117   6
   3   4   3-6.34445 38.2712   5
   3   4   3 7.47826 35.1951   9
   3   4   3-12.1377 28.0147   6
   3   4   3 22.5654 25.1010   4
   3   4   4 48.6380 36.1405   4
   3   4   4 4.05077 36.4915   9
   3   4   4 11.0686 38.4369   6
   3   4   4-15.3519 46.7261   5
   3   4   5-18.1373 41.1099   6
   3   4   5-16.7920 37.2835   4
   3   4   5-53.6546 46.9317   5
   3   4   6 5.56472 46.9372   6
   3   4   7-28.9445 45.1414   6
  -3   5   7-31.8449 55.1818   6
  -3   5   6 42.1597 49.5073   6
  -3   5   5 823.541 61.0120   6
  -3   5   4 274.300 45.6233   6
  -3   5   4 217.827 43.0021   5
  -3   5   4 302.278 40.5462   9
   3   5  -3 1821.03 62.7096   9
  -3   5   3 1796.69 47.6317   3
  -3   5   3 1785.73 68.6097   6
  -3   5   3 1809.62 64.8895   5
  -3   5   3 1819.92 72.6252   9
  -3   5   2 5698.55 92.1487   5
  -3   5   2 5676.22 109.509   9
   3   5  -2 5841.27 108.534   9
   3   5  -1 10260.2 140.669   9
  -3   5   1 10516.0 143.694   9
   3   5   0 235.282 38.4895   9
  -3   5   0 241.895 38.1666   9
   3   5   1 7024.13 121.328   9
   3   5   2 3840.90 96.2686   9
   3   5   2 3713.41 79.3006   6
   3   5   3 135.140 33.7063   6
   3   5   3 108.599 42.8728   9
   3   5   3 158.381 45.2638   5
   3   5   4-3.82520 37.9803   6
   3   5   4 74.6620 48.6635   5
   3   5   4 26.5608 36.2434   9
   3   5   5 78.1829 55.0075   5
   3   5   5 204.337 46.0308   6
   3   5   6 247.541 57.1437   6
   3   5   7 91.9424 45.3090   6
  -3   6   6 76.1589 50.0724   6
  -3   6   5-17.2120 40.6951   6
  -3   6   4 23.0553 40.1977   5
  -3   6   4-12.3832 41.2598   6
  -3   6   3 0.75646 45.5477   9
   3   6  -3 19.5254 40.3000   9
  -3   6   3-0.48320 35.6515   5
  -3   6   3 5.17558 36.3309   6
  -3   6   2-3.34689 33.8045   5
  -3   6   2-39.2779 51.1946   9
  -3   6   1-25.0797 47.8729   9
   3   6  -1-68.8911 44.3286   9
   3   6   0-24.1975 47.6303   9
  -3   6   0-26.8085 46.4353   9
   3   6   1-148.968 47.0767   9
   3   6   2-12.7291 47.4521   9
   3   6   2 73.8124 33.8754   6
   3   6   3 21.2954 42.0034   5
   3   6   3 16.5355 50.7786   9
   3   6   3-8.47160 34.7783   6
   3   6   4-14.5638 44.2272   9
   3   6   4 70.3017 41.2546   6
   3   6   4 35.0072 52.7681   5
   3   6   5-18.2868 41.6999   6
   3   6   5 19.0237 54.5091   5
   3   6   6-38.9104 42.5115   6
   3   6   7-30.5907 47.8387   6
  -3   7   6 170.354 60.0148   6
  -3   7   5 756.799 68.0330   6
  -3   7   4 34.6524 45.3637   6
  -3   7   4-45.0726 49.1966   9
  -3   7   3 690.052 65.7195   9
   3   7  -3 661.053 61.4301   9
  -3   7   3 850.683 61.3869   6
   3   7  -2 4576.20 118.982   9
  -3   7   2 4424.09 124.058   9
  -3   7   1 1884.40 88.6230   9
   3   7  -1 1899.23 89.6790   9
   3   7   0 319.537 55.5695   9
  -3   7   0 311.740 53.4149   9
   3   7   1 1947.76 91.1181   9
   3   7   2 849.109 56.2011   6
   3   7   2 761.104 72.3711   9
   3   7   3 568.304 65.7088   9
   3   7   3 624.314 58.3751   5
   3   7   3 594.964 52.6293   6
   3   7   4 36.8683 41.6417   6
   3   7   4 69.7348 51.2888   5
   3   7   4 165.791 49.1954   9
   3   7   5 22.9438 57.5801   5
   3   7   5 54.7709 45.4567   6
   3   7   6 66.0326 48.7483   6
  -3   8   5 3.85331 50.8309   6
  -3   8   4-13.4848 47.9934   6
   3   8  -3-7.47927 44.6506   9
  -3   8   3-56.9142 52.4425   9
  -3   8   3-49.6430 47.7017   6
   3   8  -2 10.7096 49.8530   9
  -3   8   2-16.2795 56.4507   9
   3   8  -1-24.4111 54.2160   9
  -3   8   1-5.63631 56.5376   9
   3   8   0-122.136 57.4040   9
   3   8   1-50.0160 59.0971   9
   3   8   2 31.0943 38.3386   6
   3   8   2-54.3438 58.0900   9
   3   8   3-72.9258 51.1830   9
   3   8   3-33.6248 47.9742   5
   3   8   3-25.2887 41.7911   6
   3   8   4 14.4236 56.1120   5
   3   8   4 0.23163 56.5497   9
   3   8   4 27.8061 46.3153   6
   3   8   5 45.0186 57.8028   5
   3   8   5 210.536 51.4144   6
  -3   9   4 145.322 56.8165   6
  -3   9   3 592.537 66.3759   6
   3   9  -2 16.8585 58.4150   9
   3   9  -1 1848.96 99.5273   9
   3   9   0 395.288 65.3745   9
   3   9   1 295.016 70.5951   9
   3   9   2 44.4256 56.5681   9
   3   9   3 159.804 65.9635   9
   3   9   4-2.64884 70.8582   9
  -4 -10   2-0.64377 58.5732   9
   4  -9  -4-64.2048 48.4505   9
   4  -9  -3 6.84019 53.8333   9
  -4  -9   2-39.7436 56.2998   9
   4  -9  -2-98.6355 57.8041   9
   4  -9  -1-43.7713 61.6448   9
  -4  -9   1-2.82078 62.3881   9
  -4  -9   0-70.3670 63.4771   9
   4  -9   0-11.7221 60.8438   9
   4  -9   1-60.8784 59.8840   9
  -4  -9  -1-2.12463 62.6748   9
  -4  -9  -2 24.3337 54.5383   9
   4  -9   2 45.8669 56.3641   9
  -4  -9  -3 70.1853 57.2855   9
   4  -9   3 77.6572 59.0239   9
  -4  -9  -4-132.232 53.6761   9
  -4  -8   5-24.5978 41.1920   1
   4  -8  -4 58.0395 45.2659   9
  -4  -8   3 357.805 53.9975   9
   4  -8  -3 286.990 54.8598   9
   4  -8  -2 232.707 59.1071   9
  -4  -8   2 222.944 55.9675   9
   4  -8  -1 900.672 74.6993   9
  -4  -8   1 874.668 70.9761   9
   4  -8   0 326.799 64.9720   9
  -4  -8   0 295.292 66.4879   9
  -4  -8  -1 0.16890 55.7006   9
   4  -8   1 51.6743 53.2554   9
  -4  -8  -2 220.333 59.1213   9
   4  -8   2 285.303 51.9706   9
  -4  -8  -3-12.8322 46.6715   9
   4  -8   3 93.0027 46.2555   9
  -4  -8  -4 233.264 54.7492   9
   4  -8   5 326.300 52.1983   1
  -4  -7   6-47.7286 42.6735   1
  -4  -7   5 32.0757 43.5524   1
   4  -7  -4-20.1861 46.5781   9
  -4  -7   3-62.1313 45.7466   9
   4  -7  -3-22.5710 41.0516   9
  -4  -7   2 6.17138 49.6842   9
   4  -7  -2 46.8342 51.8249   9
   4  -7  -1 1.90012 51.2896   9
  -4  -7   1-27.6238 50.1049   9
   4  -7   0 20.7975 44.9628   9
   4  -7   1-24.4313 50.2500   9
   4  -7   2-3.47396 41.4247   9
   4  -7   3 44.7344 44.6413   8
   4  -7   3 53.4261 48.2837   9
  -4  -7  -4 109.061 42.2735   9
   4  -7   4-37.1079 46.5756   8
   4  -7   5 41.8816 39.0994   1
   4  -7   5-5.73620 52.8105   8
   4  -7   6-15.4805 43.2558   1
  -4  -6   7 70.1803 55.5438   4
  -4  -6   6 66.5984 49.2181   4
  -4  -6   6 97.7491 42.4303   1
  -4  -6   5 129.781 44.0940   4
  -4  -6   5 137.582 41.2631   1
  -4  -6   4 94.5629 38.2908   1
   4  -6  -4 74.0164 38.3892   9
  -4  -6   3 1870.68 66.5422   9
   4  -6  -3 1760.38 68.5435   9
   4  -6  -2 424.623 49.9317   9
  -4  -6   2 385.482 51.9387   9
   4  -6  -1 237.527 43.9305   9
   4  -6   0 2229.34 75.4491   9
   4  -6   1 210.995 44.2936   9
   4  -6   2 216.080 42.0644   9
   4  -6   3 81.5868 38.6766   9
   4  -6   3 87.5549 45.4422   8
   4  -6   4 2703.86 91.9469   8
   4  -6   4 2586.67 76.0020   1
   4  -6   5 265.879 45.8770   1
   4  -6   5 355.820 59.9999   8
   4  -6   6 119.185 46.6112   1
  -4  -5   7-14.5160 55.4605   4
  -4  -5   6 20.9149 47.0595   4
  -4  -5   6 18.6579 39.5261   1
  -4  -5   5 19.5261 34.5129   1
  -4  -5   5 15.1112 44.6620   4
  -4  -5   4 9.16740 33.1529   1
  -4  -5   4-10.8179 32.2038   4
   4  -5  -4-10.1516 33.2505   9
   4  -5  -3-31.2578 34.9170   9
  -4  -5   3-10.4278 30.0393   8
  -4  -5   2 0.70026 25.1348   8
   4  -5  -2-26.5041 33.1591   9
  -4  -5   1 34.8659 22.1926   8
   4  -5  -1 19.3892 37.6248   9
   4  -5   0-1.16960 32.5998   9
   4  -5   1 7.16686 36.4801   9
   4  -5   2 26.3284 31.9428   9
  -4  -5  -2 17.0278 19.8134   0
   4  -5   3 29.3948 42.4345   8
   4  -5   3-11.1591 31.8819   9
   4  -5   3-5.48469 31.8896   4
   4  -5   4-0.64851 44.2773   8
   4  -5   4 15.5628 32.3081   1
   4  -5   4-9.79435 40.1946   4
   4  -5   5 47.5213 49.1736   4
   4  -5   5 12.6799 35.8851   1
   4  -5   5-3.87150 55.7909   8
   4  -5   6-2.01963 36.7862   1
   4  -5   6-26.7903 53.0085   4
   4  -5   7-70.1695 59.9991   4
  -4  -4   7 515.567 68.1874   4
  -4  -4   7 476.224 59.2717   2
  -4  -4   6 1115.56 63.5017   2
  -4  -4   6 1013.42 70.7939   4
  -4  -4   5 386.922 46.3287   4
  -4  -4   5 412.053 40.8260   1
  -4  -4   5 426.159 43.7199   2
  -4  -4   4 54.6681 32.6325   2
   4  -4  -4 48.4936 26.5429   9
  -4  -4   4 39.7172 34.2134   4
  -4  -4   4 48.0028 30.8878   1
  -4  -4   4 52.8774 30.2424   7
  -4  -4   3 1075.26 45.6633   4
  -4  -4   3 1044.22 42.4404   7
  -4  -4   3 1059.47 41.9336   9
   4  -4  -3 946.919 43.4353   9
   4  -4  -2 2199.63 56.9503   9
  -4  -4   2 2215.09 48.4700   7
  -4  -4   2 2236.89 49.6878   8
   4  -4  -1 16722.9 139.969   9
  -4  -4   1 16473.9 101.251   8
   4  -4  -1 17008.3 151.989   0
   4  -4   0 35683.9 201.434   9
   4  -4   0 35555.3 218.830   0
   4  -4   1 3566.00 68.0790   9
   4  -4   1 3568.18 45.4918   4
   4  -4   2 1344.29 47.6460   9
  -4  -4  -2 1324.41 41.0983   0
   4  -4   2 1355.88 42.5043   4
   4  -4   3 1669.56 54.8634   4
   4  -4   3 1693.31 49.7555   9
   4  -4   3 1769.11 62.5364   8
   4  -4   4 12137.3 157.501   8
   4  -4   4 12240.2 149.833   4
   4  -4   4 12331.9 129.884   1
   4  -4   5 100.980 49.3257   4
   4  -4   5 103.455 35.2570   1
   4  -4   6 678.233 64.5586   4
   4  -4   7 39.7406 59.4309   4
  -4  -3   8-9.37904 58.7136   2
  -4  -3   8-15.7985 58.3576   4
  -4  -3   7-8.28276 47.1257   2
  -4  -3   7 5.27148 54.6792   4
  -4  -3   6-15.6226 40.7871   2
  -4  -3   6-8.55637 46.3451   4
  -4  -3   5-12.8369 40.7311   4
  -4  -3   5 7.53987 35.6186   2
  -4  -3   5-2.73587 31.8575   1
  -4  -3   4 22.1189 31.6691   7
  -4  -3   4-13.6956 33.6247   4
  -4  -3   4 8.87986 30.3805   2
  -4  -3   4 1.31369 27.6226   1
  -4  -3   3 10.8393 26.8560   2
   4  -3  -3-15.0134 24.3915   9
  -4  -3   3-15.7998 30.4270   4
  -4  -3   3-22.8893 25.7807   7
  -4  -3   3 25.9399 25.5657   1
   4  -3  -2 3.44475 22.7975   9
  -4  -3   2 0.65670 18.8027   7
  -4  -3   2 13.9998 21.6332   4
  -4  -3   2 1.39656 20.1201   2
   4  -3  -1 21.1231 28.4650   9
  -4  -3   1 9.70985 19.7367   8
   4  -3   0 1.83577 20.6677   9
   4  -3   0-5.15805 20.4896   0
   4  -3   1 24.5859 21.8676   9
   4  -3   1 13.5806 14.9182   4
   4  -3   2-11.5426 21.4432   9
   4  -3   2 25.9409 24.7630   4
  -4  -3  -2-9.39296 14.8567   0
   4  -3   3 8.30165 33.2363   8
   4  -3   3 9.67476 23.4114   1
   4  -3   3-14.6542 31.1094   4
   4  -3   3-7.63266 21.9761   9
  -4  -3  -3-31.9972 13.9101   0
   4  -3   4-3.77535 26.4605   1
   4  -3   4-31.3858 40.8114   8
   4  -3   4 25.4061 38.2171   4
   4  -3   5-35.8416 51.3965   4
   4  -3   6-19.2646 51.4542   4
   4  -3   7 87.4164 59.4823   4
  -4  -2   8 402.768 58.2291   2
  -4  -2   8 414.918 72.3593   4
  -4  -2   7 886.362 71.5293   4
  -4  -2   7 769.304 62.7634   2
  -4  -2   6 2765.83 89.7799   4
  -4  -2   6 2751.96 79.8561   2
  -4  -2   5 336.414 45.8657   4
  -4  -2   5 286.694 39.3434   2
  -4  -2   4 9372.24 119.411   4
  -4  -2   4 9035.34 102.787   1
  -4  -2   4 9477.99 108.968   2
  -4  -2   4 9677.96 129.677   7
   4  -2  -3 7520.97 70.1366   9
  -4  -2   3 7553.09 93.3990   4
  -4  -2   3 7566.23 99.2842   7
  -4  -2   3 7614.25 81.5514   1
  -4  -2   3 7438.36 84.7731   2
  -4  -2   3 7648.08 58.7841   9
   4  -2  -2 15558.6 97.2231   9
  -4  -2   2 15569.5 99.2978   1
  -4  -2   2 15397.8 98.8040   2
  -4  -2   2 15621.9 115.441   7
  -4  -2   2 15557.4 108.706   4
  -4  -2   1 137585. 891.355   2
   4  -2  -1 139068. 282.774   9
   4  -2   0 27914.6 139.492   0
   4  -2   0 27992.8 127.688   9
   4  -2   1 50470.0 155.649   4
   4  -2   1 50939.3 174.679   9
  -4  -2  -2 5103.51 48.9485   0
   4  -2   2 5147.35 67.9704   4
   4  -2   2 4990.26 70.4964   8
   4  -2   2 4929.93 57.2424   9
   4  -2   3 12539.1 127.722   8
   4  -2   3 13150.0 127.525   4
   4  -2   3 13075.0 93.8358   9
   4  -2   3 13345.4 102.474   1
   4  -2   4 3211.30 78.5187   4
   4  -2   5 17.4957 45.9398   4
   4  -2   5 45.1985 35.9503   2
   4  -2   6 8893.52 130.741   2
   4  -2   6 9038.35 158.880   4
   4  -2   7 187.321 59.0630   4
   4  -2   8 206.551 67.9840   4
  -4  -1   8-19.8910 58.1332   4
  -4  -1   8 39.9501 50.0441   2
  -4  -1   7-2.33949 53.3258   4
  -4  -1   7-17.8326 44.8158   2
  -4  -1   6-38.7683 46.6122   4
  -4  -1   6 34.6080 38.1772   2
  -4  -1   5-36.9095 39.7352   4
  -4  -1   5 13.4994 35.8309   2
  -4  -1   4-26.1713 30.7675   4
  -4  -1   4 3.69644 31.6677   7
  -4  -1   3-2.11641 26.8848   7
   4  -1  -3-0.80244 10.6762   9
  -4  -1   3 13.0505 25.4952   4
   4  -1  -2 3.92726 11.1817   9
  -4  -1   2-12.1854 19.9490   4
  -4  -1   2 5.17097 19.8626   7
  -4  -1   2 21.8566 16.0464   1
   4  -1  -1 16.7376 15.5230   9
   4  -1   0 25.8681 13.8029   9
   4  -1   1 30.2698 16.4426   9
   4  -1   1 18.8842 17.7341   4
   4  -1   2-4.32101 21.1780   4
   4  -1   2-5.47629 12.7175   9
   4  -1   2 13.5050 13.8889   1
   4  -1   2-7.00541 21.3417   8
   4  -1   3-19.0272 27.8513   4
   4  -1   3 9.38563 21.0376   2
   4  -1   3-62.7118 28.4226   8
   4  -1   3 12.6858 13.9988   9
   4  -1   4-10.3537 34.2799   4
   4  -1   4 14.0602 25.4110   2
   4  -1   5 6.82743 45.1681   4
   4  -1   5-17.8561 34.0584   2
   4  -1   6 112.788 46.3765   2
   4  -1   6 34.1144 56.3216   4
   4  -1   7-6.81512 42.7232   2
   4  -1   7 34.7633 57.4994   4
   4  -1   8 9.90291 47.1197   2
   4  -1   8-76.7341 65.9422   4
  -4   0   8 97.7315 63.1500   4
  -4   0   8 201.974 51.3860   2
  -4   0   7-47.2175 53.3798   4
  -4   0   7-39.2961 44.7471   2
  -4   0   6 4485.81 109.342   4
  -4   0   5 21.5328 34.9678   6
  -4   0   5 18.4687 35.3439   4
  -4   0   4 30557.0 219.055   6
  -4   0   4 29356.2 198.494   4
  -4   0   3-4.41257 21.4100   4
  -4   0   3-8.91209 21.8912   6
  -4   0   3-1.63363 25.3237   7
  -4   0   2 25975.0 124.056   4
  -4   0   2 25741.0 146.583   7
  -4   0   2 25140.6 139.663   6
  -4   0   1 31.8314 11.2571   4
  -4   0   1 37.6387 15.1353   7
  -4   0   1 33.4863 11.9945   6
  -4   0   1 40.2153 11.7144   3
   4   0   0 8065.54 49.1637   9
   4   0   1 38.5457 15.5998   5
   4   0   1 43.2196 14.4426   8
   4   0   1 28.8253 13.9556   9
   4   0   2 3054.61 53.1696   4
   4   0   2 3292.12 42.1407   2
   4   0   2 3073.44 40.2645   9
   4   0   2 3118.03 51.8757   5
   4   0   2 3164.37 50.6226   8
   4   0   3-5.88207 25.1479   4
   4   0   3-6.77443 16.9216   2
   4   0   3 6.50291 12.9968   9
   4   0   4 4012.71 83.3169   4
   4   0   4 3996.59 67.5177   2
   4   0   5-5.79074 39.6831   4
   4   0   5-21.7641 30.2953   2
   4   0   6 21942.4 193.596   2
   4   0   6 22920.1 236.777   4
   4   0   7-7.07429 42.6686   2
   4   0   7 36.6480 54.7246   4
   4   0   8 28.8980 41.7749   2
   4   0   8 105.943 59.0826   4
  -4   1   8-164.403 49.3997   4
  -4   1   8-12.6241 47.2523   2
  -4   1   7 7.16086 48.7962   4
  -4   1   6 23.5755 43.4207   4
  -4   1   6 0.00000 40.7694   6
  -4   1   5-17.3278 34.5079   4
  -4   1   5-12.7747 34.5370   6
  -4   1   4-15.1671 29.9394   4
  -4   1   4-11.6767 31.9395   6
  -4   1   3 39.0348 27.3792   6
  -4   1   3-11.4224 24.9076   4
  -4   1   2 9.83659 21.2175   7
  -4   1   2-14.3714 21.5478   6
  -4   1   2-8.22388 15.1498   4
  -4   1   1 77.6007 17.2947   6
  -4   1   1 32.0331 16.5020   7
   4   1  -1 20.1293 16.5657   9
  -4   1   1 79.4547 15.4749   3
   4   1   0 26.9314 18.0186   9
   4   1   1 47.0495 19.5565   9
  -4   1  -1 15.2568 12.7082   0
   4   1   1 60.9715 13.5135   6
   4   1   2 15.7662 17.2201   6
   4   1   2-0.39852 21.5900   5
   4   1   2 15.6999 16.8426   9
   4   1   2-6.45585 12.9279   2
   4   1   3-8.49833 17.7255   9
   4   1   3 4.19331 27.7376   5
   4   1   3-12.3979 17.9816   2
   4   1   3-1.12414 22.4686   6
   4   1   3 5.71876 27.8374   4
   4   1   4 8.90714 22.6579   2
   4   1   4 2.14077 26.8776   6
   4   1   4 7.35528 32.8475   4
   4   1   5-26.8796 32.2026   2
   4   1   5-26.3548 42.8678   4
   4   1   6 35.0432 40.7113   2
   4   1   6 78.1779 53.0745   4
   4   1   7-29.0044 49.5102   4
   4   1   7-11.9002 43.3615   2
   4   1   8-3.53395 46.7984   2
   4   1   8-20.1483 59.8923   4
  -4   2   8 409.350 64.8523   6
  -4   2   8 419.590 62.9024   4
  -4   2   8 395.964 52.5509   2
  -4   2   7 909.707 66.6885   4
  -4   2   7 921.467 70.4149   6
  -4   2   6 2901.90 86.9198   4
  -4   2   6 2829.82 95.5117   6
  -4   2   5 316.962 39.6470   4
  -4   2   5 263.460 41.4808   6
  -4   2   4 9361.16 108.459   4
  -4   2   4 9297.49 129.517   6
  -4   2   3 7391.83 79.8286   4
   4   2  -3 7180.85 62.7010   9
  -4   2   3 7451.95 101.942   6
  -4   2   2 15257.7 95.6645   3
  -4   2   2 15072.8 84.4695   4
  -4   2   2 15104.4 122.684   6
   4   2  -2 14846.2 99.3739   9
   4   2  -1 132854. 307.251   9
  -4   2   1 132993. 249.813   5
   4   2   0 27598.2 146.076   9
   4   2   1 50027.8 150.699   0
   4   2   1 50106.9 206.201   9
  -4   2  -1 50346.7 189.048   0
   4   2   1 49646.0 167.209   6
   4   2   2 4866.26 68.4545   6
  -4   2  -2 5085.33 65.7741   0
   4   2   2 5090.28 77.2881   5
   4   2   2 4965.23 71.8250   9
   4   2   3 13297.0 123.631   4
   4   2   3 12582.3 137.015   5
   4   2   3 13048.2 131.002   6
   4   2   3 12931.5 118.072   9
   4   2   4 3200.99 63.4419   9
   4   2   4 3078.50 81.4559   5
   4   2   4 3044.93 77.2281   6
   4   2   4 3092.49 75.2215   4
   4   2   5 37.7565 40.9848   4
   4   2   5 19.6843 37.6649   6
   4   2   5-19.4816 35.1526   2
   4   2   6 8886.90 149.847   4
   4   2   6 9070.25 123.335   2
   4   2   6 9377.33 162.573   6
   4   2   7 260.744 53.8544   4
   4   2   8 171.916 65.7657   4
  -4   3   8-41.8101 44.9503   6
  -4   3   7 22.7155 47.8938   6
  -4   3   6-24.0385 35.8512   4
  -4   3   6 1.05354 41.4344   6
  -4   3   5-6.66279 27.9075   4
  -4   3   5 27.5017 38.4773   6
  -4   3   4 2.22902 23.6766   4
  -4   3   4-3.36682 30.1154   6
  -4   3   3 18.4739 21.7471   3
   4   3  -3-22.3283 20.1886   9
  -4   3   3-1.17423 20.4599   4
  -4   3   3 3.61602 30.5543   6
  -4   3   2-7.14128 18.2682   3
  -4   3   2-4.95069 23.9193   5
   4   3  -2-18.5196 23.1945   9
  -4   3   2-4.56504 13.4343   4
  -4   3   2-17.5110 24.7826   9
  -4   3   2-5.24357 23.2102   6
  -4   3   1 31.8730 29.6180   9
  -4   3   1 52.0517 20.9342   5
   4   3  -1 4.73256 30.7699   9
   4   3   0-5.06195 18.3724   0
   4   3   0 4.96194 24.9729   9
   4   3   1 20.6125 16.0934   0
   4   3   1 30.9229 30.1153   9
   4   3   1 5.79977 8.49409   3
  -4   3  -1 6.18372 21.7330   0
   4   3   2 11.8171 21.3150   6
  -4   3  -2 5.97594 22.1127   0
   4   3   2 13.4686 28.4232   9
   4   3   3 5.77685 26.4259   6
   4   3   3-3.31515 35.3818   5
   4   3   3-19.9696 28.3344   9
   4   3   3 12.6366 25.1714   4
   4   3   4 43.1735 40.9145   5
   4   3   4 6.90727 31.7494   4
   4   3   4 1.46119 27.5038   9
   4   3   4 1.66761 30.4793   6
   4   3   5-19.7473 43.6536   4
   4   3   5-29.4175 39.2271   6
   4   3   6 13.6411 44.9005   6
   4   3   6 133.986 45.2582   4
   4   3   7-11.8411 50.6068   4
   4   3   7 4.12056 43.4548   6
   4   3   8 163.041 54.8152   4
  -4   4   7 560.544 61.3806   6
  -4   4   6 939.921 68.2605   6
  -4   4   5 378.746 47.0595   6
  -4   4   4 2.48564 28.0918   9
  -4   4   4 17.7638 36.0298   6
  -4   4   3 998.552 47.6838   5
  -4   4   3 948.210 50.3976   6
  -4   4   3 978.980 36.7124   3
   4   4  -3 1039.41 44.8748   9
  -4   4   3 994.754 51.2943   9
  -4   4   2 2304.26 56.7791   5
  -4   4   2 2284.28 46.3033   3
  -4   4   2 2301.75 65.1280   9
   4   4  -2 2207.60 61.7024   9
   4   4  -1 16285.0 154.032   9
  -4   4   1 15941.8 152.964   9
   4   4   0 35178.3 227.692   9
   4   4   0 35418.5 202.323   0
  -4   4   0 35465.4 221.461   9
   4   4   1 3453.06 63.8153   0
  -4   4  -1 3599.99 71.0559   0
   4   4   1 3519.09 79.8119   9
   4   4   2 1239.36 45.2943   6
   4   4   2 1208.13 57.0803   9
   4   4   3 1731.77 58.7658   6
   4   4   3 1769.43 68.1112   5
   4   4   3 1744.11 64.5759   9
   4   4   4 11448.7 136.241   4
   4   4   4 11773.0 166.990   5
   4   4   4 11345.2 150.699   6
   4   4   4 11061.1 146.033   9
   4   4   5 140.740 50.1168   5
   4   4   5 99.0224 38.8567   4
   4   4   5 134.716 45.2925   6
   4   4   6 633.834 59.5211   6
   4   4   6 569.676 57.4091   4
   4   4   7 273.454 52.0667   6
  -4   5   7 102.972 53.8094   6
  -4   5   6-62.3212 45.9128   6
  -4   5   5 36.1408 40.6438   6
  -4   5   4-31.5553 32.8179   9
  -4   5   4 4.15593 36.5783   6
  -4   5   3 24.5939 29.9011   5
  -4   5   3-1.55529 24.8513   3
  -4   5   3 12.2222 34.5432   6
  -4   5   3-31.7494 41.9900   9
   4   5  -3 6.10754 34.8848   9
  -4   5   2 8.40306 37.9895   9
  -4   5   2 20.0025 29.2930   5
   4   5  -2-23.1973 37.8032   9
  -4   5   1 41.5127 40.1567   9
   4   5  -1 41.6446 38.4771   9
   4   5   0-121.065 35.7801   9
  -4   5   0 20.9070 32.4766   9
   4   5   1 98.1378 43.6589   9
   4   5   2-13.1974 39.4564   9
   4   5   2 16.9271 26.5267   6
   4   5   3 15.9807 31.7916   6
   4   5   3 62.9077 45.0964   5
   4   5   3 5.13274 42.9734   9
   4   5   4 52.5089 50.2971   5
   4   5   4 75.1153 42.7360   9
   4   5   4-5.01185 36.0641   6
   4   5   5 56.1379 56.2475   5
   4   5   5 58.4809 46.4600   6
   4   5   6 45.0977 45.0177   6
   4   5   7 478.128 46.2526   6
  -4   6   6 149.534 52.7486   6
  -4   6   5 97.8645 46.9906   6
  -4   6   4 86.6679 39.9737   9
  -4   6   4 94.6572 41.5381   6
  -4   6   4 46.8835 39.6799   5
   4   6  -3 1791.09 72.3787   9
  -4   6   3 1907.83 81.1658   9
  -4   6   3 1752.13 67.5018   5
  -4   6   3 1960.84 75.9629   6
  -4   6   2 432.563 41.1645   5
  -4   6   2 399.511 56.0545   9
   4   6  -2 394.871 51.6527   9
  -4   6   1 153.668 47.0946   9
   4   6  -1 178.423 48.1468   9
  -4   6   0 2448.34 83.9100   9
   4   6   0 2198.73 84.7596   9
   4   6   1 161.441 45.8076   9
   4   6   2 308.550 51.6705   9
   4   6   2 207.695 38.7135   6
   4   6   3 70.6418 44.9452   5
   4   6   3 46.8104 45.7373   9
   4   6   3 50.0253 33.4993   6
   4   6   4 2694.32 94.8369   9
   4   6   4 2652.98 99.3387   5
   4   6   4 2598.17 86.5812   6
   4   6   5 349.981 50.2598   6
   4   6   5 274.867 60.2424   5
   4   6   6 119.465 48.3895   6
   4   6   7 194.731 52.1428   6
  -4   7   6-19.8431 48.9146   6
  -4   7   5 99.0705 52.2552   6
  -4   7   4 14.7735 44.7717   6
  -4   7   3-21.0624 51.7101   9
   4   7  -3 27.5240 45.0601   9
  -4   7   3 20.5273 42.4591   6
  -4   7   2-8.97943 55.1820   9
   4   7  -2 42.3344 52.2824   9
   4   7  -1-29.7822 52.7792   9
  -4   7   1 11.8604 55.5575   9
   4   7   0-19.8227 47.9776   9
   4   7   1-13.0179 57.4011   9
   4   7   2-26.0140 57.7671   9
   4   7   2 20.2499 35.6805   6
   4   7   3 36.1826 48.7421   5
   4   7   3-32.3655 55.1135   9
   4   7   3 61.6112 37.6815   6
   4   7   4-86.1772 46.8768   9
   4   7   4-22.8671 48.6117   5
   4   7   4-8.35491 42.0210   6
   4   7   5 54.8819 57.7837   5
   4   7   5 0.56601 40.6522   6
   4   7   6 90.5461 49.5092   6
  -4   8   5 6.90810 51.1221   6
  -4   8   4 49.8202 44.6259   6
  -4   8   3 331.496 55.3272   6
   4   8  -3 82.1268 45.1231   9
   4   8  -2 130.421 50.6614   9
   4   8  -1 904.705 74.4460   9
   4   8   0 373.062 67.1778   9
   4   8   1 61.6630 60.1214   9
   4   8   2 154.931 65.2972   9
   4   8   2 190.959 41.7453   6
   4   8   3 110.906 53.4930   5
   4   8   3 71.2456 51.0700   9
   4   8   4 52.4434 57.4186   9
   4   8   4 146.447 66.8140   5
   4   8   5 484.306 76.9681   5
  -4   9   4 58.3528 54.0930   6
  -4   9   3 4.19383 49.4254   6
   4   9  -2 120.456 56.6943   9
   4   9  -1-7.42043 56.5911   9
   4   9   0 174.387 60.0635   9
   4   9   1 7.91011 63.1978   9
   4   9   2 28.9760 59.4707   9
   4   9   3-7.05816 66.0081   9
   4   9   4 123.498 71.9791   9
   4  10  -2 223.911 66.9353   9
   4  10  -1-109.506 62.6383   9
   5  -9  -4 112.813 52.0614   9
   5  -9  -3 79.4454 55.0684   9
   5  -9  -2 267.259 59.4442   9
  -5  -9   2 430.339 63.7586   9
  -5  -9   1 463.332 69.1524   9
   5  -9  -1 498.932 71.6725   9
   5  -9   0 466.393 71.3000   9
  -5  -9   0 378.178 70.4177   9
  -5  -9  -1 8.66365 62.2447   9
   5  -9   1 103.291 56.5769   9
   5  -9   2 126.566 57.2036   9
  -5  -9  -2 184.831 65.1886   9
   5  -9   3 433.284 66.7251   9
  -5  -9  -3 597.142 69.5379   9
  -5  -9  -4 42.2720 56.0076   9
  -5  -8   5 21.5564 39.6174   1
   5  -8  -4-163.795 44.7462   9
   5  -8  -3-98.2074 50.0891   9
  -5  -8   2-48.1271 52.9618   9
  -5  -8   1 18.1888 56.5819   9
   5  -8  -1-47.6105 56.4617   9
   5  -8   0-67.7627 59.3452   9
  -5  -8   0-44.0678 57.4085   9
  -5  -8  -1-39.8796 56.7894   9
   5  -8   1-106.754 48.2034   9
   5  -8   2 40.0597 47.7825   9
  -5  -8  -2-21.6556 56.9762   9
   5  -8   3-25.2049 48.1683   9
  -5  -8  -3 19.9088 46.5694   9
  -5  -8  -4-80.9872 48.9156   9
   5  -8   5 20.3434 45.4225   1
  -5  -7   6 60.8191 41.9674   1
  -5  -7   5 814.256 61.4260   1
   5  -7  -4-3.77456 43.0043   9
   5  -7  -3 170.588 45.6595   9
  -5  -7   3 175.741 48.8679   9
   5  -7  -2 2973.78 93.1828   9
  -5  -7   2 3093.98 96.4425   9
  -5  -7   1 1039.49 67.8250   9
   5  -7  -1 970.236 67.1588   9
   5  -7   0 22.4089 44.8921   9
   5  -7   1 521.095 57.6205   9
   5  -7   2 277.210 45.0663   9
   5  -7   3 1523.59 71.9920   9
   5  -7   3 1687.37 76.5020   8
   5  -7   4 351.140 57.4680   8
   5  -7   5 144.418 59.4908   8
   5  -7   5 119.164 44.8982   1
   5  -7   6 27.6820 45.1684   1
  -5  -6   7-25.9553 51.1976   4
  -5  -6   6 21.5967 46.0910   4
  -5  -6   6 21.0065 40.8090   1
  -5  -6   5 6.71073 36.1278   1
   5  -6  -4 13.8100 33.8095   9
  -5  -6   4-9.61199 35.5681   1
  -5  -6   3 33.1762 37.4108   9
   5  -6  -3-12.3583 40.0061   9
   5  -6  -2-13.4077 42.9049   9
  -5  -6   2-39.2638 46.8241   9
   5  -6  -1-41.4412 40.5532   9
   5  -6   0-38.1574 41.2767   9
   5  -6   1-30.0522 38.8277   9
   5  -6   2-5.37386 37.6100   9
   5  -6   3-0.11253 38.3932   9
   5  -6   3-4.47598 43.5965   8
   5  -6   4 10.6349 36.8286   1
   5  -6   4 18.8764 50.7669   8
   5  -6   5-13.9580 39.5069   1
   5  -6   5 51.4184 55.9454   8
   5  -6   6-15.5211 39.9102   1
  -5  -5   7 293.070 61.0332   4
  -5  -5   6 41.7644 40.3228   1
  -5  -5   6 2.82856 45.0493   4
  -5  -5   5 845.604 57.2710   4
  -5  -5   5 880.438 53.3157   1
  -5  -5   4 397.218 41.5937   4
  -5  -5   4 406.282 40.7663   1
   5  -5  -4 350.437 40.6621   9
   5  -5  -3 1537.35 58.2030   9
  -5  -5   3 1491.40 57.0896   9
  -5  -5   2 856.458 36.6673   8
   5  -5  -2 826.161 47.4310   9
   5  -5  -1 7454.78 110.166   9
   5  -5   0 6.26408 32.2155   9
   5  -5   1 10767.6 127.759   9
   5  -5   2 257.068 36.3947   9
   5  -5   3 4617.66 84.5388   4
   5  -5   3 4776.02 100.734   8
   5  -5   3 4675.13 89.2858   9
   5  -5   4 13.4908 31.2567   1
   5  -5   4-29.0132 48.1582   8
   5  -5   4 48.8668 39.6404   4
   5  -5   5 2313.90 72.7640   1
   5  -5   5 2584.95 96.3593   8
   5  -5   5 2560.43 87.6907   4
   5  -5   6 93.2707 54.7561   4
   5  -5   6-27.5448 40.6128   1
   5  -5   7 23.7796 60.4385   4
  -5  -4   7-23.9232 49.2709   2
  -5  -4   7-44.2332 53.7090   4
  -5  -4   6 26.1405 43.6254   2
  -5  -4   6-19.4310 47.1012   4
  -5  -4   5-1.23592 36.9811   2
  -5  -4   5 43.4429 33.5561   7
  -5  -4   5-1.18676 38.1676   4
  -5  -4   5-6.04616 31.3229   1
   5  -4  -4-11.7982 24.8241   9
  -5  -4   4-19.2368 33.3318   2
  -5  -4   4 10.5156 32.0112   4
  -5  -4   4-38.2992 26.7514   7
  -5  -4   4 12.3253 30.9916   1
   5  -4  -3-21.1133 26.8563   9
  -5  -4   3 4.51173 28.8075   4
  -5  -4   3-14.8363 27.6444   9
  -5  -4   3-24.4836 21.3260   7
  -5  -4   3 2.03004 26.3283   2
  -5  -4   2 32.5194 22.7727   8
   5  -4  -2-19.3803 30.3034   9
  -5  -4   2 10.8559 19.5636   7
   5  -4  -1-0.86118 30.2174   9
  -5  -4   1-5.24048 16.2291   8
   5  -4  -1 0.34865 25.4784   0
   5  -4   0-1.74366 20.4861   0
   5  -4   0 3.92409 32.5148   9
   5  -4   1 6.44662 27.1094   9
   5  -4   1-2.61979 15.2397   4
   5  -4   2 9.58991 22.1712   4
  -5  -4  -2 7.01767 17.5781   0
   5  -4   2-0.65346 28.2157   9
   5  -4   3 30.4482 30.5600   4
   5  -4   3 29.5657 38.6360   8
   5  -4   3 18.6318 28.5836   9
   5  -4   4 40.5276 49.2311   8
   5  -4   4 46.0932 37.4040   1
   5  -4   4 38.0393 43.9530   4
   5  -4   5-0.13633 47.2329   4
   5  -4   5 9.91409 32.2413   1
   5  -4   6 66.0423 55.9543   4
  -5  -3   8 379.053 62.7871   2
  -5  -3   8 404.142 66.4360   4
  -5  -3   7 358.948 55.9365   2
  -5  -3   7 453.093 64.1713   4
  -5  -3   6 122.113 41.3350   2
  -5  -3   6 98.3110 47.6359   4
  -5  -3   5 177.308 36.3975   1
  -5  -3   5 240.211 40.1577   2
  -5  -3   5 221.932 43.8631   4
  -5  -3   5 305.547 42.6847   7
  -5  -3   4 1518.10 56.7775   4
  -5  -3   4 1410.42 50.9863   2
  -5  -3   4 1496.35 59.0652   7
  -5  -3   4 1410.06 49.1117   1
  -5  -3   3 3678.01 72.2682   7
  -5  -3   3 3667.05 70.0836   4
  -5  -3   3 3675.26 64.1279   2
   5  -3  -3 3491.09 60.1237   9
  -5  -3   3 3653.71 63.0728   1
  -5  -3   2 10343.0 86.7618   2
  -5  -3   2 10294.7 97.9104   7
   5  -3  -2 10307.8 97.3873   9
  -5  -3   1 35589.4 126.331   8
   5  -3  -1 36161.2 176.990   9
   5  -3   0 644.311 30.6345   0
   5  -3   0 614.328 31.5143   9
   5  -3   1 9740.15 93.9572   9
   5  -3   1 9626.29 103.030   0
   5  -3   1 9684.05 73.0759   4
   5  -3   2 16668.8 122.948   4
   5  -3   2 16841.0 124.470   9
  -5  -3  -2 16908.4 109.982   0
  -5  -3  -3 8939.55 82.7260   0
   5  -3   3 9293.22 117.289   8
   5  -3   3 9201.01 93.3191   1
   5  -3   3 9315.50 112.006   4
   5  -3   3 9307.31 95.2092   9
   5  -3   4 1416.15 64.5312   8
   5  -3   4 1507.99 60.6513   4
   5  -3   4 1415.99 46.8903   1
   5  -3   5 3420.25 97.8854   4
   5  -3   6 1270.16 75.1643   4
   5  -3   7 153.580 58.3441   4
  -5  -2   8-36.9369 56.2940   4
  -5  -2   8 56.0775 56.5861   2
  -5  -2   7-20.4992 48.0780   2
  -5  -2   7 81.2439 59.0634   4
  -5  -2   6-3.27815 40.8397   2
  -5  -2   6 17.7161 47.5156   4
  -5  -2   5-7.11319 35.7423   2
  -5  -2   5 3.81038 38.4013   4
  -5  -2   4 54.0203 29.1550   1
  -5  -2   4 49.6719 36.2247   4
  -5  -2   4 11.6384 35.2972   7
  -5  -2   4 25.4583 31.9803   2
   5  -2  -3-9.88935 16.6947   9
  -5  -2   3-1.78334 26.3551   4
  -5  -2   3-0.73064 21.5827   1
  -5  -2   3 7.10973 26.1159   7
  -5  -2   3-1.00101 23.1188   2
  -5  -2   2 9.38972 19.7010   4
   5  -2  -2 2.46511 17.2976   9
  -5  -2   2 31.7742 18.3717   1
  -5  -2   2-5.07060 19.8266   7
  -5  -2   2-11.9628 18.4016   2
  -5  -2   1-9.19894 14.1571   2
   5  -2  -1 40.9671 19.7143   9
   5  -2   0 6.59727 18.2188   9
   5  -2   0 15.7454 18.4735   0
   5  -2   1 15.5204 19.4420   9
   5  -2   1 15.3936 17.3925   0
   5  -2   1 12.3852 16.1762   4
   5  -2   2 8.35191 23.9922   8
   5  -2   2 43.8687 16.2000   1
   5  -2   2-7.33357 18.0533   9
   5  -2   2-10.7390 23.4474   4
  -5  -2  -2 0.23892 10.0479   0
   5  -2   3-21.1054 32.0554   8
   5  -2   3 10.9654 29.8997   4
   5  -2   3 8.21811 20.8262   1
   5  -2   3-4.25729 19.5331   9
   5  -2   4 18.7788 36.6303   8
   5  -2   4 4.23035 37.6275   4
   5  -2   5-37.1491 44.5668   4
   5  -2   6 143.265 61.2431   4
   5  -2   7 8.56227 59.5381   4
  -5  -1   8 66.0646 60.3781   4
  -5  -1   8 115.040 53.0838   2
  -5  -1   7 660.490 68.9728   4
  -5  -1   7 736.154 60.6432   2
  -5  -1   6 32.6489 42.8499   4
  -5  -1   6 29.4067 37.4239   2
  -5  -1   5 710.411 50.9135   4
  -5  -1   4 1086.13 52.1008   7
  -5  -1   4 1092.76 48.0676   4
  -5  -1   3 1692.23 52.6497   7
   5  -1  -3 1706.73 27.0836   9
  -5  -1   3 1758.38 47.1361   4
  -5  -1   2 17132.9 95.3501   1
  -5  -1   2 17146.9 108.417   4
   5  -1  -2 16835.8 81.6944   9
  -5  -1   2 17220.7 121.752   7
  -5  -1   1 201759. 1013.17   1
   5  -1  -1 203506. 1139.27   9
   5  -1   0 1473.87 29.5434   9
   5  -1   1 41138.1 142.770   4
   5  -1   1 40876.4 142.244   9
   5  -1   1 41100.9 138.143   0
   5  -1   2 17391.5 97.0600   9
   5  -1   2 17718.6 121.459   4
   5  -1   2 17929.6 120.531   8
   5  -1   2 17732.5 89.2822   1
   5  -1   3 5644.90 70.1763   2
   5  -1   3 5753.84 86.3568   4
   5  -1   3 5736.65 84.5485   8
   5  -1   3 5661.39 61.4003   9
   5  -1   4 732.533 45.4771   4
   5  -1   4 754.835 37.2241   2
   5  -1   5 1660.01 56.7158   2
   5  -1   5 1565.02 70.4633   4
   5  -1   6 682.433 53.1592   2
   5  -1   6 656.902 68.5659   4
   5  -1   7 362.622 67.2538   4
   5  -1   7 534.668 51.5320   2
   5  -1   8 136.700 66.4872   4
  -5   0   8 19.4595 53.8697   4
  -5   0   8 31.8983 52.3227   2
  -5   0   7-20.3528 44.1286   2
  -5   0   7-4.96659 50.5388   4
  -5   0   6-7.76033 44.3847   4
  -5   0   5 9.25653 34.4920   6
  -5   0   5 21.9419 35.3273   4
  -5   0   4 86.7858 32.2351   4
  -5   0   4 74.2448 38.3170   6
  -5   0   3 11.5890 23.2906   7
  -5   0   3-5.06964 20.9064   6
  -5   0   3 8.29568 21.7181   4
  -5   0   2 13.5642 16.7919   6
  -5   0   2 2.64304 20.3682   7
  -5   0   2 19.3921 17.7977   4
  -5   0   1-4.03436 11.6365   6
  -5   0   1 1.31370 11.9988   3
   5   0  -1 5.19333 11.3563   9
   5   0   0 50.3225 15.3962   9
   5   0   1 182.615 16.9796   8
   5   0   1 142.880 16.7089   5
   5   0   1 182.135 18.3315   9
   5   0   2 1.22049 18.7014   5
   5   0   2 8.58240 15.6710   9
   5   0   2 14.1193 20.5618   4
   5   0   2-2.66751 20.1058   8
   5   0   2 0.55432 13.3717   2
   5   0   3 2.01254 18.0916   2
   5   0   3 3.01205 15.5937   9
   5   0   3-8.49002 26.1364   4
   5   0   4 13.7605 25.0947   2
   5   0   4-11.1941 35.0653   4
   5   0   5 3.92766 31.2628   2
   5   0   5 12.7541 42.2499   4
   5   0   6 308.494 68.3963   4
   5   0   6 225.088 51.4508   2
   5   0   7 7.73414 43.4522   2
   5   0   7-3.60073 52.4897   4
   5   0   8-13.4294 62.3808   4
   5   0   8 4.28266 42.1801   2
  -5   1   8 160.698 49.5571   2
  -5   1   8 78.5380 54.6794   4
  -5   1   7 798.797 67.2566   4
  -5   1   7 764.867 65.5137   6
  -5   1   6 40.6215 40.3658   4
  -5   1   6 65.5271 41.2913   6
  -5   1   5 770.934 53.5262   6
  -5   1   5 772.070 47.7158   4
  -5   1   4 1063.20 45.5643   4
  -5   1   4 984.859 50.9056   6
  -5   1   3 1655.07 43.4717   4
  -5   1   3 1677.95 51.1219   7
  -5   1   3 1658.23 50.1459   6
  -5   1   2 17080.0 93.7558   4
  -5   1   2 16860.6 99.6509   3
  -5   1   2 16049.4 119.174   7
   5   1  -2 16554.0 80.4434   9
  -5   1   2 16645.3 119.370   6
  -5   1   1 199352. 1241.66   7
   5   1  -1 200885. 1212.48   9
   5   1   0 1474.86 33.8299   9
  -5   1  -1 41197.6 132.993   0
   5   1   1 41226.8 131.480   6
   5   1   1 41539.5 161.910   9
   5   1   2 17839.0 85.7332   2
   5   1   2 17575.0 119.581   6
   5   1   2 17371.7 114.275   9
   5   1   2 17271.4 129.322   5
   5   1   3 5918.44 86.9332   6
   5   1   3 5668.67 70.6275   9
   5   1   3 5677.36 85.9091   4
   5   1   3 5780.85 89.2169   5
   5   1   3 5739.44 64.3173   2
   5   1   4 805.283 34.5316   2
   5   1   4 813.871 46.7989   4
   5   1   4 722.025 44.4734   6
   5   1   5 1563.60 53.9524   2
   5   1   5 1453.72 72.4717   4
   5   1   6 626.888 65.0634   4
   5   1   6 594.281 50.5786   2
   5   1   7 513.170 63.4579   4
   5   1   7 523.654 51.4054   2
   5   1   8 133.530 65.0206   4
  -5   2   8-42.9494 52.7129   4
  -5   2   8 3.12852 51.1457   6
  -5   2   7 26.3311 46.2317   6
  -5   2   7 113.062 48.7424   4
  -5   2   6 17.4498 45.4953   4
  -5   2   6-18.4194 43.5960   6
  -5   2   5 38.1963 38.1402   6
  -5   2   5-13.4560 32.0412   4
  -5   2   4 3.18094 29.9659   4
  -5   2   4 17.7060 34.5587   6
  -5   2   3-2.33336 24.6188   6
   5   2  -3-12.6344 14.5797   9
  -5   2   3-23.4069 22.9338   4
   5   2  -2 5.81965 15.8988   9
  -5   2   2 0.31164 16.8960   3
  -5   2   2 0.05590 13.1509   4
  -5   2   2 7.85753 21.3549   6
  -5   2   1 7.92235 15.4186   7
   5   2  -1 13.5359 22.0370   9
   5   2   0 7.24279 21.1578   9
   5   2   1 19.4363 13.5816   6
  -5   2  -1 10.0095 15.6232   0
   5   2   1-15.9467 25.4769   9
   5   2   1 4.96064 12.3003   0
   5   2   2 2.10716 25.0442   5
   5   2   2-16.8834 24.2742   9
  -5   2  -2-3.62178 16.1559   0
   5   2   2 7.82196 18.4406   6
   5   2   3-16.9460 26.9355   9
   5   2   3 17.5921 34.4739   5
   5   2   3 9.42127 26.0694   6
   5   2   3 2.47100 27.8718   4
   5   2   4-2.92872 35.6231   5
   5   2   4 19.3573 21.6195   9
   5   2   4 2.21650 29.0532   6
   5   2   4 11.3715 20.6695   2
   5   2   4 23.4228 33.4373   4
   5   2   5-9.07509 37.5830   6
   5   2   5-31.6203 43.6429   4
   5   2   5-48.8810 37.5845   2
   5   2   6 32.5737 40.7602   2
   5   2   6 203.194 53.8237   6
   5   2   6 162.130 55.2555   4
   5   2   7 7.49530 51.9526   4
   5   2   8 70.7847 60.7696   4
  -5   3   8 387.570 57.7639   6
  -5   3   7 405.556 61.7056   6
  -5   3   6 141.931 46.5629   6
  -5   3   5 145.257 32.9170   4
  -5   3   5 165.762 40.4485   6
  -5   3   4 1497.83 46.3952   4
  -5   3   4 1411.91 59.6911   6
  -5   3   3 3556.35 53.9163   4
  -5   3   3 3475.34 59.6295   3
  -5   3   3 3436.05 76.4024   6
   5   3  -3 3520.94 61.1647   9
  -5   3   2 9776.64 97.0647   5
   5   3  -2 10001.1 104.055   9
  -5   3   2 9907.97 112.312   6
  -5   3   2 9816.87 62.3721   4
  -5   3   2 9876.58 84.2437   3
  -5   3   1 33916.6 145.039   5
   5   3  -1 34423.8 191.917   9
   5   3   0 667.532 28.3829   0
   5   3   0 691.644 37.4800   9
   5   3   1 9127.57 84.2914   0
  -5   3  -1 9445.69 99.7275   0
   5   3   1 9295.48 108.852   9
  -5   3  -2 16350.7 136.715   0
   5   3   2 16064.2 129.837   6
   5   3   2 16239.7 148.225   9
   5   3   3 9097.99 126.041   5
   5   3   3 9045.04 116.871   9
  -5   3  -3 9072.82 110.056   0
   5   3   3 8915.55 113.268   6
   5   3   4 1538.13 60.8014   4
   5   3   4 1499.29 59.5593   6
   5   3   4 1444.65 53.4952   9
   5   3   4 1364.70 67.1880   5
   5   3   5 3246.96 91.2409   4
   5   3   5 3296.25 93.2452   6
   5   3   6 1216.86 70.8412   4
   5   3   6 1367.62 72.3993   6
   5   3   7-7.46062 51.9886   4
   5   3   7 103.613 42.3454   6
   5   3   8 269.658 68.1986   4
  -5   4   7 26.7358 52.8082   6
  -5   4   6 27.3062 49.1511   6
  -5   4   5 4.50356 37.3957   6
  -5   4   4-14.8787 37.0714   6
  -5   4   3-3.79395 32.3170   6
  -5   4   3-20.6640 21.5870   3
  -5   4   3-33.7778 32.6063   9
   5   4  -3-104.472 27.6000   9
  -5   4   2-4.13298 25.3880   5
   5   4  -2 23.4356 31.3556   9
  -5   4   2 12.6129 30.5362   9
  -5   4   1 5.80805 19.8219   5
   5   4  -1-1.89297 31.4339   9
   5   4   0 28.6978 25.7128   0
   5   4   0-12.7166 38.1502   9
   5   4   1 22.4950 16.4580   0
  -5   4  -1 9.68749 24.2040   0
   5   4   1 26.3944 32.7784   9
   5   4   1 10.3226 9.45880   3
   5   4   2-12.9657 36.8204   9
   5   4   2-2.55848 22.0442   6
   5   4   3-9.93209 25.0010   6
   5   4   3 7.06945 36.6870   9
   5   4   3 8.08201 39.6512   5
   5   4   4 29.8499 42.1680   4
   5   4   4 24.7472 36.3550   6
   5   4   4 32.0501 38.2463   9
   5   4   4 104.521 54.8397   5
   5   4   5 13.9812 54.1927   5
   5   4   5-26.6451 41.0973   6
   5   4   5-9.32526 38.3212   4
   5   4   6 69.4915 46.3260   4
   5   4   6 6.95931 42.5104   6
   5   4   7 108.416 46.3053   6
  -5   5   7 329.013 63.3722   6
  -5   5   6 6.86078 46.9377   6
  -5   5   5 827.735 61.0637   6
  -5   5   4 327.159 47.1225   6
  -5   5   4 317.708 33.1986   3
   5   5  -3 1561.76 62.6879   9
  -5   5   3 1554.60 57.9707   5
  -5   5   3 1551.49 47.4284   3
  -5   5   3 1535.14 67.5781   9
  -5   5   3 1488.93 64.1969   6
  -5   5   2 813.975 42.2179   5
   5   5  -2 789.899 52.0835   9
  -5   5   2 845.533 52.7284   9
   5   5  -1 6955.82 117.913   9
   5   5   0 17.4938 35.4015   9
   5   5   1 9916.05 143.773   9
   5   5   1 10538.8 120.886   0
   5   5   2 211.145 43.9325   9
   5   5   2 252.642 32.3928   6
   5   5   3 4653.64 107.330   5
   5   5   3 4226.21 91.5616   6
   5   5   3 4244.03 104.471   9
   5   5   4-3.70825 49.5183   5
   5   5   4-4.09341 40.5930   6
   5   5   4-23.1571 44.4497   9
   5   5   5 2481.42 99.1212   5
   5   5   5 2308.46 86.0485   6
   5   5   6 34.5185 44.0638   6
   5   5   7 3.75853 48.3713   6
  -5   6   6 63.9382 50.2859   6
  -5   6   5 25.1938 43.1848   6
  -5   6   4 8.33541 41.1617   6
  -5   6   3 17.7875 27.5228   3
  -5   6   3 35.4898 44.4471   9
  -5   6   3 38.3282 37.6851   5
   5   6  -3-7.87140 41.6518   9
  -5   6   3 33.8287 39.1977   6
  -5   6   2 14.3001 48.4430   9
   5   6  -2-47.7640 45.2370   9
   5   6  -1-38.1591 43.0653   9
   5   6   0 38.3604 42.3028   9
   5   6   1 4.28195 43.9598   9
   5   6   2 18.4008 43.3753   9
   5   6   2 0.21499 32.3887   6
   5   6   3-31.6366 32.5622   6
   5   6   3 5.91137 44.5328   5
   5   6   3-114.022 46.9599   9
   5   6   4 35.1334 39.2304   6
   5   6   4-26.7546 54.6139   5
   5   6   4 2.55837 46.6851   9
   5   6   5 24.6005 52.4409   5
   5   6   5 0.67676 37.0274   6
   5   6   6 71.8207 43.1413   6
   5   6   7-96.6285 54.9640   6
  -5   7   6-44.0495 44.2339   6
  -5   7   5 776.692 72.3844   6
  -5   7   4 96.1467 47.1033   6
   5   7  -3 37.7620 43.7159   9
  -5   7   3 157.254 44.7563   6
   5   7  -2 3009.09 102.259   9
   5   7  -1 984.986 72.1361   9
   5   7   0 41.3065 48.4030   9
   5   7   1 435.887 63.9563   9
   5   7   2 210.920 57.5031   9
   5   7   2 242.242 39.9058   6
   5   7   3 1501.08 68.4740   6
   5   7   3 1547.98 80.8494   5
   5   7   3 1465.39 87.0724   9
   5   7   4 299.297 59.2131   5
   5   7   4 327.550 57.0701   9
   5   7   4 312.772 46.4384   6
   5   7   5 128.922 65.2150   5
   5   7   5 91.1109 45.5406   6
  -5   8   5-72.5235 55.4243   6
  -5   8   4 72.3679 52.2471   6
   5   8  -3 130.407 47.9750   9
  -5   8   3 22.2809 37.7551   6
   5   8  -2-22.0879 49.7527   9
   5   8  -1-34.0995 54.5252   9
   5   8   0-12.9790 59.0429   9
   5   8   1-31.2172 56.4564   9
   5   8   3 0.00000 54.0849   9
   5   8   3 23.3987 53.9151   5
   5   8   4-88.9714 60.9096   5
   5   8   4 16.6803 60.9839   9
   5   8   5 127.579 68.3065   5
  -5   9   4 99.3407 59.1444   6
  -5   9   3 16.1784 55.6431   6
   5   9  -2 612.648 63.3122   9
   5   9  -1 480.565 67.0595   9
   5   9   0 369.642 62.6898   9
   5   9   1-33.4090 59.1744   9
   5   9   2 139.177 65.8748   9
   5   9   3 336.901 71.0099   9
   5   9   4 206.449 73.5356   9
   5  10  -2-182.242 71.0020   9
   6  -9  -4-129.383 50.9695   9
   6  -9  -3 95.9113 50.2031   9
  -6  -9   2-32.8017 59.1722   9
   6  -9  -2 27.1598 55.2363   9
   6  -9  -1-37.8514 61.6295   9
  -6  -9   1-27.1484 64.8916   9
   6  -9   0-34.1585 54.7239   9
  -6  -9   0 31.6688 66.3920   9
   6  -9   1-0.57895 56.9157   9
   6  -9   2 44.9296 59.6161   9
  -6  -9  -2-75.6459 58.3607   9
   6  -9   3 80.6360 61.9983   9
  -6  -9  -3-67.7165 61.5804   9
  -6  -8   5 17.8820 37.8581   1
   6  -8  -4 39.2799 46.8661   9
   6  -8  -3 382.824 59.2151   9
  -6  -8   3 332.696 55.2232   9
   6  -8  -2 510.190 65.5020   9
  -6  -8   2 489.043 62.2614   9
   6  -8  -1 38.0721 55.2834   9
  -6  -8   1-2.97040 53.6010   9
   6  -8   0 118.112 59.8044   9
  -6  -8   0 163.041 59.7493   9
   6  -8   1 255.213 51.8359   9
   6  -8   2 289.406 53.9344   9
   6  -8   3 64.6126 48.8664   9
   6  -8   4 233.817 54.1105   8
  -6  -8  -4 384.379 57.8338   9
   6  -8   5 226.610 48.3183   1
   6  -8   5 330.535 69.3770   8
  -6  -7   6-35.9948 40.7783   1
  -6  -7   5 28.1576 42.4859   1
   6  -7  -4 51.7257 44.5396   9
  -6  -7   3-148.602 45.7200   9
   6  -7  -3-10.5546 42.5475   9
  -6  -7   2 0.95018 50.2688   9
   6  -7  -2-5.04353 49.5626   9
   6  -7  -1-37.7734 48.3502   9
   6  -7   0 11.6096 45.8772   9
   6  -7   1 61.9280 43.2235   9
   6  -7   2-8.34496 42.5310   9
   6  -7   3 44.0532 46.8414   9
   6  -7   3 22.1223 51.4806   8
   6  -7   4 30.0010 54.4087   8
   6  -7   5-26.6735 55.9253   8
   6  -7   5 54.1776 44.0556   1
   6  -7   6 44.0707 49.4739   1
  -6  -6   7 277.994 60.5175   4
  -6  -6   6 240.708 50.6125   1
  -6  -6   5-1.74559 37.3102   1
  -6  -6   4 522.688 47.4137   1
   6  -6  -4 561.633 46.9974   9
   6  -6  -3 1062.66 57.8312   9
  -6  -6   3 1124.62 58.4673   9
   6  -6  -2 4153.22 96.7797   9
   6  -6  -1 231.736 45.0128   9
   6  -6   0 631.336 53.9610   9
   6  -6   1 128.685 39.6655   9
   6  -6   2 1728.56 68.0315   9
   6  -6   3 839.855 60.4997   8
   6  -6   3 696.501 53.5813   9
   6  -6   4 778.499 68.0542   8
   6  -6   4 697.807 50.8994   1
   6  -6   5 488.486 66.3737   8
   6  -6   5 543.534 50.4931   1
   6  -6   6 377.384 48.0232   1
  -6  -5   7 17.5136 49.8070   4
  -6  -5   6 44.7127 38.5358   1
  -6  -5   6-8.73825 45.0601   4
  -6  -5   5 22.5199 37.6722   1
  -6  -5   5-10.3407 39.6090   4
   6  -5  -4-3.40959 35.4168   9
  -6  -5   4 9.91375 30.5179   1
   6  -5  -3-49.2944 35.8549   9
  -6  -5   3-15.7844 33.8715   9
   6  -5  -2-20.6789 33.3980   9
  -6  -5   2 23.9691 20.1612   7
   6  -5  -1-20.0552 38.5522   9
   6  -5   0 3.86248 31.0451   9
   6  -5   1 45.9282 33.5235   9
   6  -5   2 4.09511 32.7828   9
   6  -5   3 45.3352 36.7883   9
   6  -5   3 33.3887 48.6152   8
   6  -5   3 65.0805 34.4071   4
   6  -5   4-11.7906 33.9436   1
   6  -5   4 19.9222 45.4387   8
   6  -5   4-4.91581 40.6574   4
   6  -5   5 45.3849 58.4223   8
   6  -5   5 5.73675 37.1013   1
   6  -5   5 73.1426 49.2095   4
   6  -5   6 28.0171 55.9030   4
   6  -5   6-13.0896 37.2056   1
   6  -5   7 6.57416 62.3239   4
  -6  -4   7 455.771 56.2561   2
  -6  -4   7 567.498 60.9036   4
  -6  -4   6 858.653 64.8928   4
  -6  -4   6 1026.35 60.8630   2
  -6  -4   5 40.9585 37.4227   2
  -6  -4   5 31.7940 31.4947   7
  -6  -4   5 17.5445 38.0110   4
  -6  -4   5 16.4549 32.2143   1
  -6  -4   4 467.901 42.3533   4
  -6  -4   4 572.684 40.1595   7
  -6  -4   4 511.988 39.8209   1
  -6  -4   4 489.003 41.3838   2
   6  -4  -4 550.250 35.7303   9
  -6  -4   3 676.781 37.5331   2
  -6  -4   3 605.637 36.1666   7
   6  -4  -3 604.360 38.5378   9
   6  -4  -2 16907.0 143.067   9
  -6  -4   2 17112.7 133.398   7
   6  -4  -1 1894.91 57.9120   0
  -6  -4   1 1840.37 33.7090   8
   6  -4  -1 1810.22 54.2575   9
   6  -4   0 6970.89 94.9204   9
   6  -4   0 7113.57 102.269   0
   6  -4   1 1838.80 55.0135   0
   6  -4   1 1757.31 34.4822   4
   6  -4   1 1743.41 51.7420   9
   6  -4   2 6646.98 82.1809   4
   6  -4   2 6525.89 93.2544   9
   6  -4   3 2506.65 62.2586   9
   6  -4   3 2461.38 65.2760   4
   6  -4   3 2506.87 73.4364   8
   6  -4   4 1707.43 74.1363   8
   6  -4   4 1734.85 56.6126   1
   6  -4   4 1722.20 69.0787   4
   6  -4   5 128.535 52.7124   8
   6  -4   5 134.218 35.7926   1
   6  -4   5 253.139 53.2434   4
   6  -4   6 2207.13 95.2785   4
   6  -4   7 129.292 60.8041   4
  -6  -3   8 10.9081 60.7035   4
  -6  -3   8-4.43704 50.4274   2
  -6  -3   7 11.3984 52.9454   2
  -6  -3   7 28.5069 54.8906   4
  -6  -3   6 52.8857 45.6996   4
  -6  -3   6-14.3258 42.4312   2
  -6  -3   5 4.46981 31.5948   7
  -6  -3   5 0.45657 38.3941   4
  -6  -3   5 0.64855 31.9944   1
  -6  -3   5-3.68314 35.9757   2
  -6  -3   4 23.5639 29.4056   2
  -6  -3   4 15.2934 29.7445   1
  -6  -3   4 2.07484 32.5984   4
  -6  -3   4-0.76438 27.8043   7
  -6  -3   3 13.7009 25.6888   2
   6  -3  -3-12.1849 23.5332   9
  -6  -3   3-5.52228 29.2481   4
  -6  -3   3 15.3153 24.5698   7
  -6  -3   3 1.93403 22.9365   1
  -6  -3   2 20.1587 22.8475   2
   6  -3  -2 25.4748 23.7334   9
  -6  -3   2 35.7529 22.4564   7
   6  -3  -1 2.17227 24.1168   9
   6  -3   0-2.90600 22.3685   9
   6  -3   0 0.61030 19.6226   0
   6  -3   1-5.34142 15.4789   4
   6  -3   1 5.60774 17.9588   0
   6  -3   1-0.97452 22.3597   9
  -6  -3  -2-3.82790 13.5247   0
   6  -3   2-23.6957 24.0162   4
   6  -3   2-13.8880 23.3558   9
   6  -3   3 12.5630 26.4986   9
   6  -3   3 36.5449 32.6194   4
   6  -3   3 42.2309 25.8942   1
   6  -3   3 20.4220 40.1620   8
   6  -3   4 5.60483 41.4710   8
   6  -3   4-15.6766 24.9283   1
   6  -3   4 18.1935 37.5681   4
   6  -3   5 19.1016 58.9513   4
   6  -3   6 54.6894 55.4703   4
   6  -3   7 17.4895 59.4264   4
  -6  -2   8-58.1323 52.1889   2
  -6  -2   8-43.7960 60.4905   4
  -6  -2   7 829.942 70.4400   4
  -6  -2   7 804.212 64.7540   2
  -6  -2   6 2276.10 74.9355   2
  -6  -2   6 2256.32 84.3633   4
  -6  -2   5 48.7249 36.0171   7
  -6  -2   5 21.4990 39.9120   4
  -6  -2   5 35.3225 35.4500   2
  -6  -2   4 8402.13 103.629   2
  -6  -2   4 8316.89 111.931   4
  -6  -2   4 8589.06 125.973   7
  -6  -2   4 8334.00 101.486   1
  -6  -2   3 1863.62 53.8877   7
  -6  -2   3 1859.32 46.4913   2
  -6  -2   3 1810.55 49.6521   4
  -6  -2   3 1850.63 44.2996   1
   6  -2  -3 1841.13 38.2470   9
  -6  -2   2 15581.3 120.266   7
   6  -2  -2 15716.6 101.731   9
  -6  -2   2 15383.3 99.6141   1
  -6  -2   1 16761.3 78.5717   2
   6  -2  -1 16866.4 105.423   9
   6  -2   0 293.555 24.1391   9
   6  -2   1 20708.3 105.683   4
   6  -2   1 20994.2 128.930   0
   6  -2   1 21184.9 121.769   9
   6  -2   2 14427.8 118.173   8
   6  -2   2 14966.7 107.646   9
   6  -2   2 15101.2 92.3331   1
  -6  -2  -2 14706.8 73.9573   0
   6  -2   2 14839.9 115.684   4
   6  -2   3 4016.00 76.7805   8
   6  -2   3 4047.84 75.7710   4
   6  -2   3 4067.83 59.6422   9
   6  -2   3 3888.31 57.2155   1
   6  -2   4 980.860 54.6195   8
   6  -2   4 1004.91 53.1089   4
   6  -2   5 1280.98 69.2694   4
   6  -2   6 3362.29 106.403   4
   6  -2   7 635.561 68.7915   4
  -6  -1   8 43.8066 56.7660   4
  -6  -1   8-28.8186 46.1198   2
  -6  -1   7-48.1281 56.0341   4
  -6  -1   7 71.5438 53.0223   2
  -6  -1   6-12.5140 40.2155   2
  -6  -1   6-23.1032 42.9898   4
  -6  -1   5-26.3537 38.2641   4
  -6  -1   4 15.4931 32.0396   7
  -6  -1   4-23.2645 29.1394   4
   6  -1  -3 3.91730 11.6327   9
  -6  -1   3 4.19562 25.1907   7
  -6  -1   3-3.26857 23.5136   4
  -6  -1   2-3.49710 18.9450   4
  -6  -1   2 6.30325 15.3350   1
   6  -1  -2-0.39448 13.2892   9
  -6  -1   2 8.30621 20.8057   7
   6  -1  -1 15.6868 17.4015   9
  -6  -1   1 19.8567 12.3493   1
   6  -1   0 11.5542 15.9074   9
   6  -1   1 4.78427 17.3835   9
   6  -1   1 3.23971 12.7709   0
   6  -1   2 6.74709 16.2500   9
   6  -1   2 7.14060 12.2989   1
   6  -1   2 8.15095 20.7388   8
   6  -1   2 9.04495 21.3757   4
   6  -1   3-25.6208 31.2441   8
   6  -1   3 13.9701 28.3443   4
   6  -1   3 19.0491 16.2489   9
   6  -1   4 2.44701 25.6839   2
   6  -1   4 43.2474 34.4026   4
   6  -1   5 112.414 39.2038   2
   6  -1   5 198.145 50.4783   4
   6  -1   6-20.1844 43.9234   2
   6  -1   6 10.9714 56.0442   4
   6  -1   7 8.83582 42.9065   2
   6  -1   7 31.8052 59.0421   4
   6  -1   8 73.8219 67.8079   4
  -6   0   8 66.9172 51.5841   4
  -6   0   8 79.9734 49.8468   2
  -6   0   7-4.94723 50.0049   4
  -6   0   7 33.0976 44.2361   2
  -6   0   6 3603.47 95.8273   4
  -6   0   5 7.82526 33.1403   6
  -6   0   5 4.08029 35.3369   4
  -6   0   4 25765.9 179.081   4
  -6   0   4 26253.6 215.736   7
  -6   0   4 25863.6 201.260   6
  -6   0   3-7.26630 20.0994   6
  -6   0   3-9.44307 20.3553   4
  -6   0   3 3.92338 25.2609   7
  -6   0   2 12934.9 88.0417   4
  -6   0   2 12241.8 105.140   7
   6   0  -2 12587.1 63.3110   9
  -6   0   2 12824.3 98.9728   6
  -6   0   1 21.2113 13.3539   3
  -6   0   1 18.0136 11.6600   6
   6   0  -1 10.1086 14.2376   9
   6   0   0 29214.7 114.199   9
   6   0   1 1.55749 16.2761   9
   6   0   2 6544.52 74.9601   5
   6   0   2 6915.92 72.8094   8
   6   0   2 6611.28 65.8580   9
   6   0   3 13.7878 18.0597   2
   6   0   3-15.4516 16.2774   9
   6   0   3 8.06863 26.2988   4
   6   0   4 5802.08 101.369   4
   6   0   4 5579.25 78.2496   2
   6   0   5 30.9014 33.6229   2
   6   0   5-29.7261 49.1152   4
   6   0   6 7003.76 140.110   4
   6   0   6 7052.72 113.986   2
   6   0   7-11.2741 40.8330   2
   6   0   7-20.6829 57.2061   4
   6   0   8 575.570 59.5447   2
   6   0   8 348.061 72.0270   4
  -6   1   8 23.6487 50.8457   2
  -6   1   7 114.547 52.8143   6
  -6   1   7-6.01279 51.1989   4
  -6   1   6 18.6825 41.1268   6
  -6   1   6-26.4716 41.2364   4
  -6   1   5 0.19856 34.5860   4
  -6   1   5-4.43969 36.1414   6
  -6   1   4 5.26294 26.9683   4
  -6   1   4 30.9920 31.7509   6
  -6   1   3 6.66288 23.8674   7
  -6   1   3-3.18741 22.0096   6
  -6   1   3 5.55926 19.6643   4
   6   1  -2 7.47503 13.3068   9
  -6   1   2 0.11201 20.5343   7
  -6   1   2 1.15950 15.2966   4
  -6   1   2 6.32150 17.3858   3
  -6   1   2-1.55314 18.3686   6
  -6   1   1 11.9763 17.2188   7
   6   1  -1 5.50184 17.8907   9
   6   1   0-3.89060 20.9743   9
   6   1   1 6.99741 12.1377   8
   6   1   1 3.36439 11.6582   6
   6   1   1-6.81933 22.0221   9
   6   1   2 3.35034 11.5463   2
  -6   1  -2-1.08141 10.2250   0
   6   1   2 0.15042 16.0881   6
   6   1   2 2.54054 19.3849   9
   6   1   2-4.93982 20.5111   5
   6   1   3-17.8337 17.3628   2
   6   1   3-1.58499 28.5370   4
   6   1   3-14.8501 23.5250   6
   6   1   3-6.81964 29.0225   5
   6   1   3-9.15553 21.3679   9
   6   1   4-7.34618 21.3503   2
   6   1   4-0.97307 31.6290   4
   6   1   4 2.66148 29.1374   6
   6   1   5 19.4522 53.9863   4
   6   1   5 32.9581 36.6622   2
   6   1   6 11.8559 41.0536   2
   6   1   6 7.05300 51.2898   4
   6   1   7-11.8850 40.3829   2
   6   1   7-4.75457 53.6735   4
   6   1   8 78.4200 63.0738   4
  -6   2   8 22.8996 55.5880   4
  -6   2   8 92.8594 47.7791   6
  -6   2   7 705.765 63.8256   4
  -6   2   7 832.457 68.7370   6
  -6   2   6 2311.51 77.4067   4
  -6   2   6 2078.18 85.0363   6
  -6   2   5 33.7981 36.9131   6
  -6   2   5 49.5696 31.7051   4
  -6   2   4 8535.18 101.159   4
  -6   2   4 8826.85 126.480   6
  -6   2   3 1783.67 55.4473   6
  -6   2   3 1765.06 44.2325   3
  -6   2   3 1775.71 41.9053   4
   6   2  -3 1840.19 36.2184   9
  -6   2   2 15172.0 125.850   6
  -6   2   2 15177.7 100.701   3
  -6   2   2 14978.9 80.4736   4
  -6   2   2 15022.6 116.680   7
   6   2  -2 14832.3 107.047   9
  -6   2   1 16510.1 92.0987   7
   6   2  -1 16522.3 114.851   9
   6   2   0 297.332 27.8676   9
   6   2   1 20652.4 106.108   6
  -6   2  -1 21249.2 125.048   0
   6   2   1 20870.7 141.397   9
   6   2   1 20484.6 96.0514   0
   6   2   2 14692.4 113.783   6
   6   2   2 14752.1 126.748   9
   6   2   2 14639.9 71.6654   2
  -6   2  -2 14498.0 109.160   0
   6   2   3 3980.75 82.9530   5
  -6   2  -3 3979.18 63.8560   0
   6   2   3 4201.95 76.1389   6
   6   2   3 3948.48 51.3026   2
   6   2   3 3971.38 72.7678   9
   6   2   4 1015.58 49.0040   6
   6   2   4 948.300 50.4440   4
   6   2   4 949.756 41.9641   9
   6   2   4 993.851 36.4468   2
   6   2   4 951.241 54.0570   5
   6   2   5 1297.94 68.1970   4
   6   2   5 1192.98 51.6846   2
   6   2   5 1194.62 63.5303   6
   6   2   6 3463.37 100.254   4
   6   2   7 542.766 67.0754   4
   6   2   8 293.134 68.3597   4
  -6   3   8 30.0174 56.5099   6
  -6   3   7-19.4786 49.1473   6
  -6   3   6 67.9666 47.3543   6
  -6   3   5 39.6939 30.9638   4
  -6   3   5 3.00561 38.6473   6
  -6   3   4-4.44916 33.5469   6
  -6   3   4-17.3822 24.7165   4
  -6   3   3 0.00000 17.7750   4
  -6   3   3 19.9193 23.2185   3
   6   3  -3 2.31477 19.5286   9
  -6   3   3 4.93893 30.0886   6
  -6   3   2 43.0308 21.6255   3
   6   3  -2 10.6247 26.1019   9
  -6   3   2-16.2949 12.4354   4
  -6   3   2 80.0623 29.1952   6
   6   3  -1-16.2771 28.9078   9
  -6   3   1-2.68346 16.8350   5
   6   3   0-8.61147 26.4798   9
  -6   3  -1 10.4048 18.9295   0
   6   3   1-11.5686 26.7167   9
   6   3   1-9.17494 15.9784   0
   6   3   1 3.86187 14.0754   6
  -6   3  -2-53.8725 17.9173   0
   6   3   2-0.25689 29.8405   9
   6   3   2 21.3480 22.1025   6
  -6   3  -3 39.4403 23.6965   0
   6   3   3 52.0409 42.0534   5
   6   3   3 12.8382 28.2079   6
   6   3   3 55.8939 32.0009   9
   6   3   4 22.5470 35.4756   4
   6   3   4-4.32278 40.0943   5
   6   3   4-16.9251 31.3865   6
   6   3   4 33.8108 29.9907   9
   6   3   5 170.430 46.0518   6
   6   3   5 23.8120 49.1280   4
   6   3   5 209.438 57.0968   5
   6   3   6 25.2900 43.7083   6
   6   3   6 70.8816 54.1800   4
   6   3   7-8.19709 51.4321   4
   6   3   7-88.0293 41.4571   6
   6   3   8-98.8802 65.9841   4
  -6   4   7 447.946 67.4165   6
  -6   4   6 940.322 67.8988   6
  -6   4   5-23.8620 38.0666   6
  -6   4   4 494.124 47.9048   6
  -6   4   3 657.427 34.2822   3
  -6   4   3 570.545 43.6862   6
   6   4  -3 602.408 38.2695   9
  -6   4   2 16553.6 131.260   5
   6   4  -2 16823.3 157.435   9
  -6   4   1 1733.08 39.3788   5
   6   4  -1 1686.73 57.7659   9
   6   4   0 6745.57 105.332   9
   6   4   0 6656.28 89.2965   0
  -6   4  -1 1674.90 51.1846   0
   6   4   1 1667.43 44.9619   0
   6   4   1 1686.08 61.0859   9
   6   4   2 6152.95 87.4228   6
   6   4   2 6024.69 106.222   9
   6   4   3 2291.32 77.2624   5
   6   4   3 2368.87 64.9812   6
   6   4   3 2325.54 73.3292   9
   6   4   4 1683.96 63.6351   4
   6   4   4 1733.68 66.7412   6
   6   4   4 1874.49 79.3414   5
   6   4   4 1624.70 65.9452   9
   6   4   5 241.353 58.1243   5
   6   4   5 197.923 44.3835   4
   6   4   5 133.525 43.5754   6
   6   4   6 1958.71 83.0539   4
   6   4   6 2023.89 86.6730   6
   6   4   7 29.3818 42.4456   6
  -6   5   7 116.782 56.5463   6
  -6   5   6 9.50212 42.6771   6
  -6   5   5-7.97500 42.8774   6
  -6   5   4 5.72413 37.3707   6
  -6   5   4-14.5990 30.4022   3
  -6   5   3 4.88480 27.0861   3
   6   5  -3-26.6396 34.8191   9
  -6   5   3-7.00454 36.2296   6
  -6   5   3 2.12744 30.7652   5
   6   5  -2 18.1522 33.3135   9
  -6   5   2 6.06419 24.7113   5
   6   5  -1-0.22988 36.6292   9
   6   5   0-17.5801 36.8445   9
   6   5   1 54.3970 19.0357   0
   6   5   1-22.8611 42.0492   9
   6   5   2 13.7415 26.4685   6
   6   5   2-2.50333 40.7253   9
   6   5   3 30.0596 47.8567   5
   6   5   3 57.1881 48.1012   9
   6   5   3 54.0008 32.8438   6
   6   5   4-14.0492 43.5769   9
   6   5   4-87.4262 44.4294   5
   6   5   4-9.93647 37.2875   6
   6   5   5 142.311 61.4316   5
   6   5   5 41.4800 40.2021   6
   6   5   6-98.4971 42.4715   6
  -6   6   6 210.155 57.8076   6
  -6   6   5 90.7858 46.0344   6
  -6   6   4 561.661 56.0037   6
  -6   6   3 1031.28 43.8606   3
   6   6  -3 994.065 64.7098   9
  -6   6   3 1042.21 61.0673   6
   6   6  -2 4400.62 109.164   9
   6   6  -1 301.161 45.8339   9
   6   6   0 539.275 52.5369   9
   6   6   1 73.7264 46.6361   9
   6   6   2 1699.86 62.0447   6
   6   6   2 1679.10 77.7464   9
   6   6   3 751.098 62.4116   5
   6   6   3 716.188 65.1652   9
   6   6   3 680.726 49.5762   6
   6   6   4 705.897 69.2295   5
   6   6   4 819.206 65.8440   9
   6   6   4 832.870 56.0311   6
   6   6   5 574.255 55.1325   6
   6   6   5 606.760 70.8462   5
   6   6   6 435.757 57.7868   6
   6   6   6 401.543 72.1825   5
  -6   7   6 51.3411 56.2632   6
  -6   7   5 19.8967 48.9459   6
  -6   7   4-6.94552 53.4488   6
   6   7  -3-7.72404 42.2922   9
  -6   7   3 72.2178 46.5470   6
   6   7  -2 16.7056 51.8104   9
   6   7  -1-22.6156 50.7275   9
   6   7   0-20.8675 46.6412   9
   6   7   1-20.2064 50.7807   9
   6   7   2-62.2751 51.6487   9
   6   7   2 20.2535 32.0304   6
   6   7   3 7.22599 50.1987   9
   6   7   3 5.41974 48.4133   5
   6   7   4 55.2795 54.4216   5
   6   7   4 159.177 49.3691   9
   6   7   5-56.6562 62.9777   5
  -6   8   5 41.5436 56.4233   6
  -6   8   4 37.8206 51.2937   6
   6   8  -3 279.734 51.8567   9
  -6   8   3 324.900 57.3075   6
   6   8  -2 459.441 60.4339   9
   6   8  -1-55.7439 51.6312   9
   6   8   0 201.942 59.8928   9
   6   8   1 99.4605 57.4543   9
   6   8   2 210.140 66.4286   9
   6   8   3 29.2962 48.8029   5
   6   8   3 55.3538 54.9100   9
   6   8   4 102.595 63.0195   5
   6   8   4 132.274 58.1914   9
   6   8   5 163.226 73.3774   5
  -6   9   3 104.949 48.0726   6
   6   9  -2-76.0279 59.3800   9
   6   9  -1 83.5085 58.6029   9
   6   9   1 21.1950 54.5682   9
   6   9   2 79.1740 64.9303   9
   6   9   3 30.7361 66.2046   9
   6   9   4-90.2705 67.2863   5
   6   9   4-200.376 72.1971   9
   7  -9  -4 160.666 49.9775   9
   7  -9  -3 171.889 51.2230   9
  -7  -9   2 153.595 56.7869   9
   7  -9  -2 106.414 54.1848   9
  -7  -9   1-43.5709 61.2196   9
   7  -9  -1 32.0310 55.2319   9
   7  -9   0 223.861 58.5854   9
  -7  -9   0 113.494 63.7721   9
   7  -9   1 84.7837 57.4959   9
  -7  -9  -1 78.4307 63.2353   9
   7  -9   2 132.008 60.1504   9
  -7  -9  -2 269.782 66.5700   9
  -7  -9  -3 516.529 70.4973   9
   7  -9   3 521.203 68.3168   9
   7  -8  -4-143.407 45.3887   9
   7  -8  -3-41.4030 50.6250   9
  -7  -8   3-92.2718 47.5706   9
   7  -8  -2-20.9342 52.3982   9
  -7  -8   2-18.8277 53.4815   9
   7  -8  -1-26.9530 53.6966   9
  -7  -8   1-12.2494 54.5520   9
   7  -8   0 0.65602 49.5679   9
   7  -8   1 9.56600 46.2995   9
   7  -8   2 13.5492 47.8323   9
   7  -8   3-49.8873 50.4218   9
   7  -8   3-12.9086 51.4000   8
   7  -8   4 73.9608 58.0567   8
   7  -8   5-21.1722 46.5450   1
   7  -8   5-106.186 65.7745   8
  -7  -7   5 667.311 56.0655   1
   7  -7  -4 28.6120 40.6141   9
   7  -7  -3 93.9014 44.8474   9
  -7  -7   3 118.275 46.5326   9
   7  -7  -2 1248.21 70.8218   9
   7  -7  -1 321.225 55.3310   9
   7  -7   0 895.460 63.7544   9
   7  -7   1 518.826 50.8061   9
   7  -7   2 160.052 48.3628   9
   7  -7   3 2259.36 87.9779   8
   7  -7   3 2147.67 84.3152   9
   7  -7   4 1565.72 86.6720   8
   7  -7   5 612.657 74.3949   8
   7  -7   5 773.955 56.4981   1
   7  -7   6 34.0265 43.2989   1
  -7  -6   6 26.9850 42.2602   1
  -7  -6   5 2.50382 39.7457   1
   7  -6  -4 50.4931 34.6440   9
  -7  -6   4 17.2871 36.7665   1
   7  -6  -3-14.1369 38.5849   9
  -7  -6   3 0.54886 37.0090   9
   7  -6  -2 36.0726 42.9412   9
   7  -6  -1-10.8829 40.2800   9
   7  -6   0 10.4223 39.0592   9
   7  -6   1-2.97297 38.7313   9
   7  -6   2 9.73020 39.6043   9
   7  -6   3-1.41343 40.1465   9
   7  -6   3 16.3677 46.7911   8
   7  -6   4 32.4222 52.2836   8
   7  -6   4-43.1237 37.0456   1
   7  -6   5-44.5616 41.2288   1
   7  -6   5-91.1259 54.8517   8
   7  -6   6-13.4260 39.9107   1
  -7  -5   7 840.031 72.8757   4
  -7  -5   6 25.7767 44.0353   4
  -7  -5   6 35.1962 37.6174   1
  -7  -5   5 1539.52 63.9743   1
  -7  -5   5 1533.20 67.0568   4
   7  -5  -4-29.4931 36.0176   9
  -7  -5   4 16.2929 33.3942   1
   7  -5  -3 2232.20 67.7419   9
   7  -5  -2 422.830 42.4212   9
   7  -5  -1 917.343 51.9580   9
   7  -5   0 1264.69 52.9260   9
   7  -5   1 2004.12 63.0095   9
   7  -5   2 438.741 41.6504   9
   7  -5   3 7204.20 124.733   8
   7  -5   3 7249.96 111.683   9
   7  -5   4 858.484 54.6447   4
   7  -5   4 770.756 47.2942   1
   7  -5   4 853.858 63.8324   8
   7  -5   5 3274.84 108.625   8
   7  -5   5 3401.56 99.1432   4
   7  -5   5 3080.44 79.7250   1
   7  -5   6 49.7825 56.5469   4
   7  -5   6 50.7343 41.3856   1
   7  -5   7 799.677 80.3654   4
  -7  -4   7 30.9931 46.5689   2
  -7  -4   7 44.8652 52.0337   4
  -7  -4   6 8.04380 45.8830   2
  -7  -4   6 1.70219 45.0254   4
  -7  -4   5-3.34207 35.7402   2
  -7  -4   5 18.2102 40.5762   4
  -7  -4   5 30.4802 35.0877   7
  -7  -4   5-8.75981 31.6339   1
   7  -4  -4-38.3781 28.3366   9
  -7  -4   4-11.2005 31.4429   1
  -7  -4   4-22.1576 33.4505   2
  -7  -4   4-4.51241 31.4799   4
  -7  -4   4-64.4675 25.8137   7
   7  -4  -3-15.9804 27.4926   9
  -7  -4   3 7.28823 27.1697   2
  -7  -4   3 14.9676 22.9850   7
   7  -4  -2 22.6907 31.0883   9
   7  -4  -1-10.2250 28.0318   9
   7  -4  -1 2.66582 20.7044   0
   7  -4   0 17.9542 27.9572   0
   7  -4   0 45.6579 30.2034   9
   7  -4   1-8.73072 18.4587   0
   7  -4   1 13.6880 15.4086   4
   7  -4   1-2.79563 28.2569   9
   7  -4   2-5.16277 25.8685   4
   7  -4   2-5.86634 30.0515   9
   7  -4   3 1.47047 33.1583   4
   7  -4   3 1.06121 29.2633   9
   7  -4   3 40.1816 40.1983   8
   7  -4   4-5.77525 31.8578   1
   7  -4   4 39.8715 46.3320   8
   7  -4   4 27.1838 42.8661   4
   7  -4   5-13.4199 54.5256   8
   7  -4   5 13.4546 48.2965   4
   7  -4   5 12.4977 32.8385   1
   7  -4   6 133.649 60.0937   4
   7  -4   7 63.6135 57.9764   4
  -7  -3   8 614.584 68.9673   4
  -7  -3   8 718.076 68.3007   2
  -7  -3   7 2518.03 95.7250   4
  -7  -3   7 2543.44 88.4883   2
  -7  -3   6 19.3904 40.5593   2
  -7  -3   6 29.4079 44.1087   4
  -7  -3   5 1282.42 60.1596   4
  -7  -3   5 1399.36 63.8869   7
  -7  -3   5 1195.28 54.9267   2
  -7  -3   5 1263.85 54.8985   1
  -7  -3   4 213.645 33.3751   2
  -7  -3   4 241.326 34.1609   4
  -7  -3   4 188.238 32.2107   7
  -7  -3   4 182.217 31.4303   1
  -7  -3   3 2982.80 64.2850   4
  -7  -3   3 3025.43 58.8851   2
   7  -3  -3 2947.33 56.5758   9
  -7  -3   3 3022.55 68.3201   7
  -7  -3   3 2969.02 58.2665   1
  -7  -3   2 21125.8 121.126   2
   7  -3  -2 21159.1 141.550   9
  -7  -3   1 3504.60 39.0243   2
   7  -3  -1 3594.65 61.0077   9
   7  -3   0 11543.0 113.923   0
   7  -3   0 11267.0 104.216   9
   7  -3   1 3732.24 48.8431   4
   7  -3   1 3747.33 63.8572   9
   7  -3   1 3818.96 68.2298   0
   7  -3   2 2239.47 51.0365   4
   7  -3   2 2309.70 54.8637   9
   7  -3   3 11455.7 132.894   8
   7  -3   3 11210.6 125.491   4
   7  -3   3 11224.9 103.792   1
   7  -3   3 11884.6 113.373   9
   7  -3   4 97.0911 42.7807   8
   7  -3   4 97.0883 38.0724   4
   7  -3   4 84.3789 27.4823   1
   7  -3   5 13490.0 176.967   4
   7  -3   6 551.278 65.3550   4
   7  -3   7 614.655 76.9574   4
  -7  -2   8 42.3682 53.3045   4
  -7  -2   8-18.9806 54.4333   2
  -7  -2   7-1.24525 45.3926   2
  -7  -2   7 2.80759 53.3521   4
  -7  -2   6 5.41092 45.5485   4
  -7  -2   6 17.7496 42.6540   2
  -7  -2   5-5.88935 37.8168   7
  -7  -2   5 5.55890 38.7739   4
  -7  -2   5 3.76313 35.5334   2
  -7  -2   4 26.8995 28.4496   1
  -7  -2   4-7.83519 30.9408   7
  -7  -2   4 11.6964 34.9955   4
  -7  -2   4 9.67863 31.2136   2
   7  -2  -3 5.31816 16.8709   9
  -7  -2   3 8.01240 25.6823   4
  -7  -2   3-3.24885 20.0667   1
  -7  -2   3-16.5962 23.7374   7
  -7  -2   2 45.0609 19.2103   1
  -7  -2   2 22.5725 21.3587   7
   7  -2  -2 16.4043 18.9615   9
   7  -2  -1-11.2918 18.6552   9
   7  -2   0-0.45154 19.2029   9
   7  -2   1 0.81230 19.4863   9
   7  -2   1 5.31750 15.3307   0
   7  -2   1-0.14843 15.8196   4
   7  -2   2 14.6587 23.3312   4
   7  -2   2-16.7998 21.4858   9
   7  -2   2 4.04350 16.5655   1
   7  -2   3 18.8886 21.2966   9
   7  -2   3 15.9176 30.7518   4
   7  -2   3 58.2704 19.4668   1
   7  -2   3 25.9875 34.6648   8
   7  -2   4-10.6706 39.8242   8
   7  -2   4 9.15535 35.4693   4
   7  -2   5 72.9013 52.1197   4
   7  -2   6 19.9654 55.3720   4
   7  -2   7-47.6933 54.9097   4
  -7  -1   8 194.964 58.5956   4
  -7  -1   8 244.751 51.9161   2
  -7  -1   7 5565.00 128.392   4
  -7  -1   7 5052.15 113.469   2
  -7  -1   6 72.6578 44.1854   4
  -7  -1   5 953.820 54.8852   4
  -7  -1   5 993.589 61.0359   7
  -7  -1   4 118.187 33.3984   7
  -7  -1   4 119.527 31.0550   4
  -7  -1   3 2284.85 52.4132   4
  -7  -1   3 2306.30 61.0835   7
   7  -1  -3 2289.45 34.7388   9
  -7  -1   2 22036.8 121.348   4
   7  -1  -2 21099.6 102.757   9
  -7  -1   2 21416.0 142.041   7
  -7  -1   2 21590.3 109.253   1
  -7  -1   1 19832.9 83.6189   1
   7  -1  -1 20004.1 102.357   9
   7  -1   0 18593.7 102.969   9
   7  -1   1 6153.09 56.3631   0
   7  -1   1 6157.56 63.6047   9
   7  -1   1 6283.53 48.2476   5
   7  -1   2 3935.47 61.2487   8
   7  -1   2 3835.01 62.9221   4
   7  -1   2 3929.81 43.1190   1
   7  -1   2 3891.73 54.0514   9
   7  -1   3 3069.24 66.4769   8
   7  -1   3 2969.91 67.0451   4
   7  -1   3 3059.63 52.5385   9
   7  -1   4 228.394 39.0810   4
   7  -1   5 27129.9 237.125   4
   7  -1   6 307.559 61.3822   4
   7  -1   7 403.931 61.6203   4
  -7   0   8-21.0054 46.4911   2
  -7   0   8 87.6482 57.4567   4
  -7   0   7-15.9455 50.4358   4
  -7   0   6 1.53985 42.4510   4
  -7   0   5-23.5925 33.9606   4
  -7   0   5-14.4800 35.1291   6
  -7   0   4 46.8840 36.9210   7
  -7   0   4 1.14629 30.3973   4
  -7   0   4-17.0646 29.6769   6
  -7   0   3-5.80557 26.4638   7
  -7   0   3 10.0839 19.5476   4
  -7   0   3-6.04973 20.5460   6
   7   0  -3-0.44414 8.48768   9
  -7   0   2 10.0626 16.3778   4
   7   0  -2 38.1570 12.7507   9
  -7   0   2 13.6414 16.9348   6
  -7   0   2 10.6638 22.4711   7
  -7   0   1 114.975 14.4501   3
  -7   0   1 80.3944 12.7938   6
   7   0  -1 92.0706 17.0913   9
   7   0   0 92.4048 19.7093   9
   7   0   1 0.26037 17.4829   9
   7   0   2 3.36014 19.7500   5
   7   0   2-0.77765 19.2306   8
   7   0   2 28.8858 19.4732   9
  -7   0  -2 4.09434 5.01844   0
   7   0   3 7.49610 28.0479   4
   7   0   3-6.78705 17.6583   2
   7   0   3 9.04455 17.1976   9
   7   0   4 6.81385 22.2849   2
   7   0   4-14.5031 35.7350   4
   7   0   5 82.2729 35.3516   2
   7   0   5 54.7367 51.5786   4
   7   0   6 16.1026 54.8489   4
   7   0   6-39.0274 40.5330   2
   7   0   7-11.5457 37.5299   2
   7   0   7 22.2942 58.2353   4
   7   0   8 75.3800 67.5223   4
  -7   1   8 301.447 56.9815   2
  -7   1   8 196.500 56.4452   4
  -7   1   7 5502.48 124.782   4
  -7   1   7 5175.96 135.452   6
  -7   1   6-10.9575 41.9756   4
  -7   1   6 37.1045 40.9769   6
  -7   1   5 993.454 52.5885   4
  -7   1   5 981.026 57.4558   6
  -7   1   4 162.256 34.5796   6
  -7   1   4 194.332 29.2900   4
  -7   1   3 2154.41 45.0599   4
  -7   1   3 2293.99 60.1573   7
  -7   1   3 2307.26 57.6331   6
   7   1  -3 2186.56 32.8533   9
  -7   1   2 21660.4 104.272   4
  -7   1   2 21505.6 117.371   3
   7   1  -2 21249.8 106.017   9
  -7   1   2 21417.5 140.778   7
  -7   1   2 21143.8 135.538   6
   7   1  -1 19734.8 108.423   9
  -7   1   1 19572.3 105.871   7
   7   1   0 19607.4 115.261   9
   7   1   1 6217.56 51.9247   6
   7   1   1 6511.35 48.8967   8
   7   1   1 6264.23 72.2515   9
   7   1   2 3638.89 65.1804   5
  -7   1  -2 3922.54 46.7510   0
   7   1   2 3965.53 59.1253   6
   7   1   2 3965.51 41.8667   2
   7   1   2 3961.64 61.8430   9
   7   1   3 2989.63 71.1804   5
  -7   1  -3 3187.39 47.3045   0
   7   1   3 3043.67 47.6668   2
   7   1   3 3178.01 68.3860   4
   7   1   3 3146.88 66.0809   6
   7   1   3 3176.02 59.4608   9
   7   1   4 143.900 24.4601   2
   7   1   4 116.229 22.1766   9
   7   1   4 150.972 37.7072   4
   7   1   5 27414.9 240.031   4
   7   1   5 27480.8 184.126   2
   7   1   6 236.863 41.5687   2
   7   1   6 244.832 54.1536   4
   7   1   7 378.081 62.4666   4
   7   1   7 419.949 49.2246   2
   7   1   8 76.3165 59.9133   4
  -7   2   8-115.122 48.1208   4
  -7   2   8-14.4134 49.3602   6
  -7   2   7-42.0228 42.7064   6
  -7   2   7 49.8510 45.6021   4
  -7   2   6-16.4387 40.9263   4
  -7   2   6-131.653 41.7435   6
  -7   2   5-5.70007 33.2355   4
  -7   2   5-10.4318 38.3032   6
  -7   2   4-1.02142 23.3720   4
  -7   2   4 24.8387 32.8397   6
   7   2  -3 5.31928 15.0420   9
  -7   2   3 8.47447 18.4231   4
  -7   2   3-2.99000 21.9318   3
  -7   2   3-4.51600 25.6681   6
  -7   2   2 49.9724 19.8505   3
  -7   2   2 3.52105 22.6168   7
  -7   2   2-4.75972 12.9297   4
   7   2  -2 0.78720 20.8566   9
  -7   2   2 27.8874 21.9704   6
  -7   2   1 2.96625 13.3809   7
   7   2  -1 3.90016 19.9329   9
   7   2   0-0.84023 23.2324   9
   7   2   1-0.29956 10.9780   0
   7   2   1 15.0369 11.9606   6
   7   2   1 7.84275 23.7323   9
  -7   2  -2 12.5968 16.2078   0
   7   2   2-11.1561 11.1353   2
   7   2   2-8.80940 25.3529   9
   7   2   2-10.0438 18.4360   6
   7   2   3-5.10580 17.0059   2
  -7   2  -3-6.93126 16.6610   0
   7   2   3 18.1704 34.0320   5
   7   2   3-24.0246 25.2835   6
   7   2   3 10.5573 26.2130   9
   7   2   4 25.4495 36.1278   4
   7   2   4 30.4598 21.9603   2
   7   2   4-5.46922 36.1303   5
   7   2   4-11.7403 25.3119   9
   7   2   4-6.05262 28.3218   6
   7   2   5 0.43718 35.0860   2
   7   2   5 60.2486 46.5562   6
   7   2   5-13.4925 49.0429   4
   7   2   6 34.4403 48.8005   4
   7   2   7 37.1473 55.9154   4
   7   2   8-5.97782 61.9658   4
  -7   3   8 796.038 69.1609   6
  -7   3   7 2288.36 101.296   6
  -7   3   6 72.9799 44.3129   6
  -7   3   5 1232.09 64.4347   6
  -7   3   4 193.793 26.5934   4
  -7   3   4 189.004 37.4988   6
  -7   3   3 3045.79 58.2251   3
  -7   3   3 3052.08 73.5417   6
   7   3  -3 3012.19 60.0449   9
  -7   3   3 2871.91 46.2473   4
  -7   3   2 20794.1 130.036   3
   7   3  -2 20740.5 152.181   9
  -7   3   2 20525.6 80.7580   4
   7   3  -1 3321.12 66.2563   9
  -7   3   1 3197.22 42.9165   5
   7   3   0 11095.8 118.029   9
   7   3   1 3509.42 72.4340   9
   7   3   1 3706.93 54.1060   0
   7   3   1 3576.89 51.7704   6
  -7   3  -2 2117.03 51.7663   0
   7   3   2 2191.04 50.9329   6
   7   3   2 2190.21 63.6835   9
   7   3   3 11093.2 141.618   5
  -7   3  -3 11191.3 121.491   0
   7   3   3 10963.9 123.821   6
   7   3   3 11099.4 133.591   9
   7   3   4 90.1215 36.9473   4
   7   3   4 51.3061 40.1373   5
   7   3   4 67.6211 30.8013   9
   7   3   4 70.7250 32.8614   6
   7   3   5 13421.8 189.290   5
   7   3   5 13652.5 172.945   4
   7   3   5 13480.1 175.880   6
   7   3   6 484.521 57.8204   4
   7   3   6 472.431 55.3743   6
   7   3   7 708.636 72.7998   4
  -7   4   7-26.2350 43.0004   6
  -7   4   6 64.4152 47.2286   6
  -7   4   5-2.21963 40.0007   6
  -7   4   4-34.3177 38.6046   6
  -7   4   4-40.7371 30.3684   3
  -7   4   3 20.5673 24.3208   3
   7   4  -3-18.8726 28.5069   9
  -7   4   3 22.3387 33.3862   6
   7   4  -2 6.32738 36.0075   9
  -7   4   2-16.0002 24.4214   5
   7   4  -1-34.7648 31.6240   9
  -7   4   1 0.43289 15.8188   5
   7   4   0 3.45980 17.8111   0
   7   4   0 9.97650 36.5177   9
   7   4   1-3.50030 17.1181   0
   7   4   1 8.77776 31.9471   9
   7   4   2 1.39901 23.2553   6
   7   4   2 21.2686 38.9328   9
   7   4   3-0.71075 36.8280   9
   7   4   3 16.6667 40.5901   5
   7   4   3 28.2889 26.4855   6
   7   4   4 16.7766 39.7868   4
   7   4   4-12.8632 51.3516   5
   7   4   4 11.3382 38.4627   9
   7   4   4 24.0846 33.6468   6
   7   4   5 25.9496 56.0942   5
   7   4   5-24.4725 40.6010   6
   7   4   5 5.29249 44.9350   4
   7   4   6 30.8849 41.4783   6
   7   4   6-28.8971 50.1964   4
   7   4   7-118.241 45.3032   6
   7   4   7 42.7131 53.5679   4
  -7   5   7 646.376 72.8866   6
  -7   5   6-44.2067 47.5854   6
  -7   5   5 1533.56 76.5067   6
  -7   5   4 13.5555 36.3063   6
  -7   5   4-16.3506 31.3747   3
  -7   5   3 2232.29 57.7003   3
   7   5  -3 2164.66 71.1933   9
  -7   5   3 2158.78 75.8081   6
  -7   5   2 375.838 31.6586   5
   7   5  -2 387.001 42.0160   9
   7   5  -1 915.844 53.2133   9
   7   5   0 1259.96 59.1841   9
   7   5   1 1965.09 55.5361   0
   7   5   1 1942.81 74.6158   9
   7   5   2 382.981 32.1538   6
   7   5   2 369.626 48.5355   9
   7   5   3 6932.13 130.965   5
   7   5   3 6780.82 110.349   6
   7   5   3 6668.33 132.349   9
   7   5   4 818.094 68.4466   5
   7   5   4 684.964 57.8721   9
   7   5   4 776.681 53.1059   6
   7   5   5 3360.38 114.854   5
   7   5   5 2917.06 93.4864   6
   7   5   6-13.8309 40.3456   6
   7   5   7 691.784 57.9805   6
  -7   6   6-54.8910 49.1774   6
  -7   6   5 30.1471 41.0004   6
  -7   6   4 12.6560 29.4522   3
  -7   6   4 8.91497 43.1583   6
  -7   6   3 20.7928 29.6038   3
   7   6  -3 5.49556 42.7719   9
  -7   6   3 85.2508 40.9499   6
   7   6  -2-28.4550 44.8168   9
   7   6  -1-17.8914 35.6353   9
   7   6   0 3.88666 42.4626   9
   7   6   1-0.89873 43.6683   9
   7   6   2 7.58578 27.8632   6
   7   6   2 5.40147 45.4047   9
   7   6   3 45.5931 47.9747   5
   7   6   3 11.6697 33.1120   6
   7   6   3 20.9561 50.9223   9
   7   6   4 85.1137 58.2128   5
   7   6   4-51.9784 48.1557   9
   7   6   4-11.0923 38.9729   6
   7   6   5-18.0833 56.6611   5
   7   6   6-128.730 58.9327   5
  -7   7   6 97.9826 55.3729   6
  -7   7   5 706.731 68.4521   6
  -7   7   4 18.8770 44.8308   6
   7   7  -3 32.5175 43.5722   9
  -7   7   3 94.3565 44.5741   6
   7   7  -2 1152.17 75.2038   9
   7   7  -1 220.516 52.1115   9
   7   7   0 1006.94 69.7093   9
   7   7   1 521.034 62.4143   9
   7   7   2 143.313 50.7144   9
   7   7   3 2148.47 89.2070   5
   7   7   3 1958.13 95.6729   9
   7   7   4 1350.37 85.9711   5
   7   7   4 1231.13 78.5648   9
   7   7   5 616.331 81.9787   5
  -7   8   5-74.5312 54.6185   6
  -7   8   4 11.0750 47.9064   6
  -7   8   3 16.2568 43.9279   6
   7   8  -2-8.55008 47.2770   9
   7   8  -1 36.3248 49.9881   9
   7   8   0-140.153 58.3314   9
   7   8   1 8.14906 56.8914   9
   7   8   2 13.1663 54.9295   9
   7   8   3-32.5263 51.2433   5
   7   8   3 10.4895 55.9587   9
   7   8   4 73.7381 63.6209   5
   7   8   4-205.169 60.1836   9
  -7   9   3 298.850 63.8586   6
   7   9  -2 294.041 58.1255   9
   7   9  -1-160.988 53.7963   9
   7   9   0 178.845 59.7873   9
   7   9   1 73.4742 57.1757   9
   7   9   2 135.620 67.3320   9
   7   9   3 449.270 71.8336   5
   7   9   3 480.188 73.0287   9
   8  -9  -4-87.9220 49.6468   9
   8  -9  -3 75.5547 53.7185   9
   8  -9  -2 11.6770 55.4684   9
  -8  -9   2-54.4015 55.3387   9
   8  -9  -1 44.7741 51.5269   9
   8  -9   0-22.8091 51.2864   9
  -8  -9   0 24.6822 61.1217   9
   8  -9   1 80.8840 60.6564   9
  -8  -9  -1-17.4888 62.5612   9
   8  -9   2-8.05540 56.9288   9
   8  -9   3-64.4872 60.2803   9
  -8  -9  -3 181.972 66.4532   9
   8  -8  -4 478.906 59.6210   9
  -8  -8   3 377.670 54.7790   9
   8  -8  -3 415.545 57.7087   9
  -8  -8   2 281.469 57.9850   9
   8  -8  -2 482.110 59.4754   9
   8  -8  -1 20.3586 50.1438   9
   8  -8   0 167.962 53.3733   9
   8  -8   1 64.1518 48.5966   9
   8  -8   2 502.017 58.5498   9
   8  -8   3 233.680 55.6603   9
   8  -8   3 203.232 55.4349   8
   8  -8   4 136.767 61.2841   8
   8  -8   5 33.3678 64.5525   8
   8  -8   5 79.5193 47.3389   1
  -8  -7   5 30.8432 44.0000   1
   8  -7  -4 48.1136 43.7239   9
   8  -7  -3-51.8597 41.6430   9
  -8  -7   3-44.0992 44.4960   9
   8  -7  -2-50.9000 46.2934   9
   8  -7  -1 15.5718 40.8957   9
   8  -7   0 5.84315 44.1152   9
   8  -7   1 77.1577 42.6145   9
   8  -7   2-2.82775 45.7675   9
   8  -7   3 53.2362 52.4600   8
   8  -7   3 49.2822 50.0209   9
   8  -7   4 93.3009 53.6509   8
   8  -7   5-27.8338 57.3202   8
   8  -7   5 56.2895 43.7186   1
  -8  -6   6 139.506 44.0862   1
  -8  -6   5 44.7067 44.9752   1
  -8  -6   4 523.433 48.0429   1
   8  -6  -4 588.567 51.6837   9
   8  -6  -3 1436.35 62.9186   9
   8  -6  -2 3115.47 84.9853   9
   8  -6  -1 203.339 44.1427   9
   8  -6   0 1095.00 58.8761   9
   8  -6   1 1633.92 66.4787   9
   8  -6   2 1412.81 65.6454   9
   8  -6   3 789.119 59.6238   8
   8  -6   3 846.627 56.0176   9
   8  -6   4-19.0433 37.3162   1
   8  -6   4 28.0290 53.3767   8
   8  -6   5 322.060 58.6695   8
   8  -6   5 347.422 43.7473   1
   8  -6   6 49.6194 39.7091   1
  -8  -5   7 9.30897 51.6786   4
  -8  -5   7 19.6230 51.5934   2
  -8  -5   6-34.2503 43.1154   4
  -8  -5   6-1.30759 40.5958   2
  -8  -5   6-10.0962 40.3590   1
  -8  -5   5 22.2807 35.1940   1
  -8  -5   5 37.6780 39.7590   2
   8  -5  -4-28.3998 37.2864   9
  -8  -5   4 17.3009 33.1456   1
   8  -5  -3 29.7229 36.5160   9
  -8  -5   3 9.82881 26.8254   7
   8  -5  -2 29.7319 32.6875   9
   8  -5  -1-8.68276 34.6155   9
   8  -5   0-15.2280 31.5838   9
   8  -5   1 3.73819 35.9309   9
   8  -5   2-2.75934 35.1260   9
   8  -5   3 38.7120 36.1060   9
   8  -5   3-3.95265 47.6388   8
   8  -5   4 10.8071 49.9512   8
   8  -5   4 1.87538 37.8814   4
   8  -5   4-22.9821 32.8498   1
   8  -5   5 11.2001 54.8912   8
   8  -5   5 3.57643 35.5854   1
   8  -5   6-10.4080 53.9450   4
   8  -5   6 50.6929 36.5338   1
   8  -5   7-4.17907 63.6043   4
  -8  -4   7 185.507 49.2748   2
  -8  -4   7 151.377 54.4129   4
  -8  -4   6 349.512 51.9422   2
  -8  -4   6 531.891 48.0018   7
  -8  -4   6 337.243 51.9549   4
  -8  -4   5 601.029 51.3664   4
  -8  -4   5 550.684 47.3305   7
  -8  -4   5 614.460 46.3257   1
  -8  -4   5 604.002 49.7078   2
  -8  -4   4 702.233 47.7738   7
  -8  -4   4 807.689 46.1423   1
   8  -4  -4 776.070 42.2580   9
  -8  -4   4 776.107 46.4753   2
  -8  -4   3 501.517 34.7790   7
  -8  -4   3 501.461 33.9446   2
   8  -4  -3 484.420 36.5306   9
  -8  -4   2 10026.7 87.7941   2
   8  -4  -2 9645.15 112.503   9
   8  -4  -1 2706.01 64.0030   9
   8  -4   0 9349.59 111.184   9
   8  -4   0 9670.39 121.071   0
   8  -4   1 2917.44 70.3355   0
   8  -4   1 2878.44 43.9611   4
   8  -4   1 3061.55 66.5969   9
   8  -4   2 4012.92 67.5328   4
   8  -4   2 4054.34 77.5176   9
   8  -4   3 1132.83 58.0705   8
   8  -4   3 1121.65 49.2867   4
   8  -4   3 1249.80 49.7396   9
   8  -4   4 1154.78 67.0949   8
   8  -4   4 1155.80 49.0499   1
   8  -4   4 1193.94 61.8708   4
   8  -4   5 576.826 64.5100   8
   8  -4   5 600.177 59.7618   4
   8  -4   5 575.143 43.8087   1
   8  -4   6 686.788 71.2257   4
   8  -4   7 90.9565 60.7085   4
  -8  -3   8-6.05950 51.4234   2
  -8  -3   8 41.5599 53.2497   4
  -8  -3   7-13.9555 50.1879   2
  -8  -3   7 39.1724 54.6265   4
  -8  -3   6 9.09745 40.1740   2
  -8  -3   6-9.30070 41.6067   4
  -8  -3   5 3.93662 35.5813   2
  -8  -3   5-11.5469 32.0969   1
  -8  -3   5 4.71012 37.7854   7
  -8  -3   5 6.28784 35.3283   4
  -8  -3   4 15.0671 32.2575   4
  -8  -3   4 3.46521 28.4548   7
  -8  -3   4 4.92590 28.6408   1
  -8  -3   4-19.6763 29.9470   2
   8  -3  -3-1.81918 24.2967   9
  -8  -3   3 2.59926 24.6654   7
  -8  -3   3 19.3400 26.5725   2
  -8  -3   3 18.4953 26.8718   1
   8  -3  -2 11.5007 24.4175   9
  -8  -3   2-7.35099 21.2524   2
  -8  -3   1-11.0110 12.3603   2
   8  -3  -1-2.43241 23.1782   9
   8  -3   0 0.00000 23.6301   9
   8  -3   0-5.77328 17.4866   0
   8  -3   1 3.45096 20.7659   0
   8  -3   1-6.79990 24.3568   9
   8  -3   1 15.2681 16.5569   4
   8  -3   2 19.5925 25.8268   9
   8  -3   2-3.35737 24.2646   4
   8  -3   3 15.1752 26.1421   9
   8  -3   3 18.7726 38.4388   8
   8  -3   3 8.10722 21.5972   1
   8  -3   3-12.9199 31.4780   4
   8  -3   4-7.83503 40.9668   8
   8  -3   4-13.3653 40.4048   4
   8  -3   4-5.78002 24.1120   1
   8  -3   5 71.4734 61.9728   8
   8  -3   5 210.718 58.6801   4
   8  -3   6 3.01419 52.5793   4
   8  -3   7 72.5129 60.2173   4
  -8  -2   8-4.61798 51.4574   2
  -8  -2   8 59.9601 57.1934   4
  -8  -2   7 186.642 55.5865   4
  -8  -2   7 100.116 50.3559   2
  -8  -2   6 369.214 47.7452   2
  -8  -2   6 456.164 53.0851   4
  -8  -2   5 1077.64 55.6827   4
  -8  -2   5 1099.57 63.4196   7
  -8  -2   5 1188.19 55.3391   2
  -8  -2   4 1572.79 54.3794   4
  -8  -2   4 1724.02 51.0294   1
  -8  -2   4 1573.12 60.2891   7
  -8  -2   3 342.414 30.7523   4
  -8  -2   3 324.946 31.6456   7
   8  -2  -3 331.286 24.0241   9
  -8  -2   3 335.937 26.9343   1
  -8  -2   2 16200.6 103.590   1
   8  -2  -2 16124.6 110.536   9
   8  -2  -1 16006.9 110.315   9
   8  -2   0 14808.7 109.219   9
   8  -2   1 2911.06 44.9223   4
   8  -2   1 3155.10 54.3863   9
   8  -2   1 2936.09 51.8845   0
   8  -2   2 16182.6 125.657   4
   8  -2   2 16554.5 97.1544   1
   8  -2   2 16597.4 121.264   9
   8  -2   3 10223.9 121.736   8
   8  -2   3 10276.9 88.0605   1
   8  -2   3 10362.2 119.731   4
   8  -2   3 10125.4 100.003   9
   8  -2   4 639.537 48.4299   8
   8  -2   4 531.333 45.5120   4
   8  -2   5 2795.94 93.5381   4
   8  -2   6 1389.96 78.4064   4
   8  -2   7 71.6504 58.2578   4
  -8  -1   8-59.3686 53.7240   4
  -8  -1   8-31.7372 51.6865   2
  -8  -1   7 1.75901 54.1225   4
  -8  -1   7 78.9436 53.5468   2
  -8  -1   6 0.51963 39.2453   4
  -8  -1   5-12.0255 39.2945   7
  -8  -1   5 1.44729 38.1882   4
  -8  -1   4-8.39867 31.1795   7
  -8  -1   4 9.25435 29.8616   4
   8  -1  -3 6.71400 13.3408   9
  -8  -1   3 9.51212 23.1474   4
  -8  -1   3 2.16337 26.1075   7
   8  -1  -2-1.58577 15.0860   9
  -8  -1   2 23.1399 15.8202   1
  -8  -1   2 3.91738 22.4774   7
   8  -1  -1 11.2081 17.5121   9
  -8  -1   1 13.6425 11.2790   1
   8  -1   0-1.81941 17.8369   9
   8  -1   1-2.11479 11.3711   0
   8  -1   1-8.57372 17.6398   9
   8  -1   1-5.41899 10.5034   5
   8  -1   2-7.05050 21.6227   9
   8  -1   2 11.8829 23.7467   4
   8  -1   2-4.15375 21.6838   8
   8  -1   2 4.67230 11.8342   1
   8  -1   3-1.99198 28.6995   8
   8  -1   3 6.88524 28.9012   4
   8  -1   3 6.07640 19.3787   9
   8  -1   4-27.5868 33.4211   4
   8  -1   5 374.746 69.1125   4
   8  -1   6-26.6524 54.6976   4
   8  -1   7 7.89146 60.2022   4
  -8   0   8 197.638 59.4102   4
  -8   0   8 211.979 56.1527   2
  -8   0   7 19.9594 50.5796   4
  -8   0   6 1098.01 65.7202   6
  -8   0   6 1059.01 63.3068   4
  -8   0   5-12.7752 34.8727   6
  -8   0   5 8.06476 33.7383   4
  -8   0   4 2667.43 62.5651   4
  -8   0   4 2357.41 73.1365   7
  -8   0   4 2605.00 67.7353   6
  -8   0   3-5.34536 20.4239   6
  -8   0   3 8.51639 20.1506   4
  -8   0   3-1.43489 25.2982   7
   8   0  -3 10.8331 10.5385   9
   8   0  -2 22275.5 102.685   9
  -8   0   2 22376.7 147.213   7
  -8   0   2 22736.5 129.542   6
  -8   0   1 41.0069 13.2323   3
  -8   0   1 35.7631 10.5084   6
   8   0  -1 8.96740 16.5374   9
   8   0   0 32491.5 139.610   9
   8   0   1 2.47734 17.6896   9
   8   0   2 34639.4 175.845   5
   8   0   2 34374.6 161.126   8
   8   0   2 34284.1 162.467   9
   8   0   3-2.94682 28.0896   4
   8   0   3-12.7146 26.1823   8
   8   0   3 8.84554 18.9300   9
   8   0   3 10.8928 23.3399   5
  -8   0  -3 63.2003 7.41520   0
   8   0   4 351.842 43.4586   4
   8   0   4 321.607 29.0689   2
   8   0   5 115.982 52.6465   4
   8   0   5 36.5024 36.1864   2
   8   0   6 1938.74 88.3791   4
   8   0   6 2002.36 67.0225   2
   8   0   7 14.3682 57.8813   4
  -8   1   8 56.9783 52.8112   4
  -8   1   7 1.21364 51.5374   4
  -8   1   7 79.5634 50.3489   6
  -8   1   6-14.6214 38.4840   6
  -8   1   6-1.34903 42.6674   4
  -8   1   5 2.21527 37.6104   6
  -8   1   5-24.4101 35.5935   4
  -8   1   4 33.1856 29.8917   7
  -8   1   4-2.05225 24.3745   4
  -8   1   4-8.42215 27.4843   6
  -8   1   3-7.07296 27.2264   7
  -8   1   3-13.2278 18.9318   4
   8   1  -3 2.59394 11.8854   9
  -8   1   3 0.30954 22.3404   6
  -8   1   2 4.18420 13.0616   4
  -8   1   2 13.7396 17.5412   3
   8   1  -2 7.01037 16.0088   9
  -8   1   2 8.74298 20.0696   7
  -8   1   2 6.64600 18.4592   6
   8   1  -1 20.6788 19.6073   9
   8   1   0 3.16339 21.3808   9
   8   1   1-6.83288 12.1005   8
   8   1   1-4.38489 21.4391   9
   8   1   2 2.23220 23.8007   5
  -8   1  -2 4.45730 9.84830   0
   8   1   2-5.96011 15.0852   6
   8   1   2-6.75769 25.1013   9
   8   1   3-31.2951 28.2849   4
   8   1   3-3.13034 28.9854   5
   8   1   3 7.27597 16.4206   2
   8   1   3 2.79978 23.4037   9
  -8   1  -3 5.54399 10.6056   0
   8   1   4 1.47513 33.4150   4
   8   1   4 8.22585 23.4219   9
   8   1   4 5.06146 20.7098   2
   8   1   5 209.885 70.7308   4
   8   1   5 269.079 43.2184   2
   8   1   6-29.6513 47.3414   2
   8   1   6 3.79452 48.7923   4
   8   1   7-9.48981 55.9908   4
  -8   2   8 27.1129 45.8752   6
  -8   2   7 80.3444 47.8439   6
  -8   2   7 126.541 49.1080   4
  -8   2   6 421.187 48.2012   4
  -8   2   6 418.734 53.5699   6
  -8   2   5 1095.91 51.0833   4
  -8   2   5 1065.60 59.8584   6
  -8   2   4 1543.59 46.5388   4
  -8   2   4 1715.75 62.5409   6
  -8   2   3 301.700 21.3021   4
  -8   2   3 289.536 27.9677   3
  -8   2   3 324.029 32.6861   7
  -8   2   3 319.962 32.1715   6
   8   2  -3 368.858 23.3576   9
  -8   2   2 15541.1 109.063   3
  -8   2   2 15773.4 79.6402   4
  -8   2   2 15640.3 124.224   7
  -8   2   2 15873.1 130.930   6
   8   2  -2 15425.4 116.495   9
  -8   2   1 15555.6 96.6977   7
   8   2  -1 15671.5 117.315   9
   8   2   0 15301.3 121.754   9
   8   2   1 2820.04 39.1870   6
   8   2   1 2859.90 59.9903   9
   8   2   1 2875.61 36.0623   0
  -8   2  -2 16009.4 115.154   0
   8   2   2 16057.1 73.2834   2
   8   2   2 16279.7 119.379   6
   8   2   2 16059.0 139.058   9
  -8   2  -3 10167.8 99.1791   0
   8   2   3 10314.4 118.262   9
   8   2   3 9772.16 76.6739   2
   8   2   3 9825.03 113.715   6
   8   2   3 9895.69 129.162   5
   8   2   4 671.307 49.8256   5
   8   2   4 590.298 48.0120   4
   8   2   4 589.921 38.7572   9
   8   2   4 656.581 41.5475   6
   8   2   4 658.867 31.7296   2
   8   2   5 2838.17 94.0567   4
   8   2   5 2883.21 88.2715   6
   8   2   6 1456.80 78.4268   4
   8   2   7 92.9463 55.5465   4
  -8   3   8 42.2646 51.5704   6
  -8   3   7-21.4563 52.3133   6
  -8   3   6 36.7004 41.5905   6
  -8   3   5 48.2291 42.5000   6
  -8   3   4-0.56055 23.1522   4
  -8   3   4-6.10186 34.4325   6
   8   3  -3-16.0203 22.8391   9
  -8   3   3 3.67692 26.3151   3
  -8   3   3-11.8972 18.2582   4
  -8   3   3 34.8122 32.5297   6
  -8   3   2 101.047 24.7070   3
   8   3  -2 9.83860 27.2491   9
  -8   3   1 13.1075 12.5952   7
   8   3  -1-2.45107 25.9163   9
   8   3   0 3.77198 28.6078   9
   8   3   1 3.39414 14.5402   0
   8   3   1-1.86863 29.8111   9
   8   3   1 0.93590 13.8850   6
   8   3   2 7.29005 20.7856   6
  -8   3  -2-10.3113 18.8067   0
   8   3   2-25.1058 34.2159   9
   8   3   3 1.75577 38.2139   5
  -8   3  -3-33.5805 16.1923   0
   8   3   3-11.1510 24.7090   6
   8   3   3 5.37859 33.9294   9
   8   3   4 22.0671 35.4681   4
   8   3   4-8.02398 29.8045   6
   8   3   4-29.1911 36.0577   9
   8   3   4-8.67881 41.7089   5
   8   3   5 178.080 61.2865   5
   8   3   5 69.4866 46.9978   6
   8   3   5 86.8894 56.4425   4
   8   3   6-16.4532 41.2763   6
   8   3   6 6.80550 48.4860   4
   8   3   7-5.35947 56.7170   4
  -8   4   7 119.329 57.5017   6
  -8   4   6 359.101 58.1754   6
  -8   4   5 578.712 56.9488   6
  -8   4   4 775.622 57.4869   6
  -8   4   4 747.243 44.1774   3
  -8   4   3 505.953 35.2845   3
   8   4  -3 510.260 38.4707   9
  -8   4   3 497.857 43.7840   6
   8   4  -2 9666.64 124.230   9
  -8   4   1 2661.11 43.2597   5
   8   4  -1 2700.29 71.1598   9
   8   4   0 9123.21 102.640   0
   8   4   0 9242.80 124.889   9
   8   4   1 2728.13 52.3256   6
   8   4   1 2876.39 55.7853   0
   8   4   1 2677.76 74.5905   9
   8   4   2 3742.41 89.4690   9
   8   4   2 3819.23 69.8049   6
   8   4   3 1147.87 64.3268   5
   8   4   3 1201.79 60.2675   9
   8   4   3 1137.07 47.4462   6
   8   4   4 1077.14 71.0812   5
   8   4   4 1135.11 59.5911   4
   8   4   4 1124.83 60.8422   9
   8   4   4 1127.68 55.7494   6
   8   4   5 555.922 64.2842   5
   8   4   5 552.783 56.1333   4
   8   4   5 481.617 51.3307   6
   8   4   6 749.812 60.0289   4
   8   4   6 721.782 58.1329   6
   8   4   7 3.68274 53.9557   4
   8   4   7 61.8193 46.8740   6
  -8   5   7 13.3611 53.3442   6
  -8   5   6 15.9737 45.3649   6
  -8   5   5-62.1679 43.1072   6
  -8   5   4-23.3576 32.2817   3
  -8   5   4-3.17359 40.5838   6
  -8   5   3 50.8333 31.5596   3
   8   5  -3-7.64995 36.2975   9
  -8   5   3 37.6717 41.3223   6
   8   5  -2-1.06663 34.0397   9
   8   5  -1-15.0156 36.2630   9
   8   5   0-11.5616 36.7132   9
   8   5   1 51.7183 21.5588   0
   8   5   1-4.79338 40.5625   9
   8   5   2 11.0676 39.5014   9
   8   5   2 13.3646 25.1460   6
   8   5   3 6.31694 49.2080   5
   8   5   3 35.1318 51.7519   9
   8   5   3 6.49638 28.7159   6
   8   5   4 32.2821 38.7612   4
   8   5   4 23.1448 51.1813   5
   8   5   4-7.10800 45.4501   9
   8   5   4-19.7818 35.0156   6
   8   5   5 10.8593 61.4629   5
   8   5   5 29.8611 41.7148   6
   8   5   6-31.3115 43.6735   6
   8   5   6-56.6406 58.9886   5
  -8   6   6 98.5763 52.6548   6
  -8   6   5 36.6414 52.7233   6
  -8   6   4 558.740 58.2020   6
  -8   6   4 492.846 40.4697   3
  -8   6   3 1507.02 54.3403   3
   8   6  -3 1403.35 71.4510   9
  -8   6   3 1446.72 71.8394   6
   8   6  -2 3337.02 96.3563   9
   8   6  -1 237.732 44.5796   9
   8   6   0 954.085 62.7637   9
   8   6   1 1559.32 74.4115   9
   8   6   2 1250.91 72.7829   9
   8   6   3 677.678 64.7515   9
   8   6   4-0.36171 49.7908   9
   8   6   4 31.6347 55.2380   5
   8   6   5 224.785 64.9976   5
   8   6   6-44.8395 63.2855   5
  -8   7   5-25.5080 50.5011   6
  -8   7   4-14.5363 46.0118   6
   8   7  -3 34.0761 41.6755   9
  -8   7   3 6.99106 44.0830   6
   8   7  -2-22.4254 50.4694   9
   8   7  -1-42.6321 45.6296   9
   8   7   0 1.04569 44.7411   9
   8   7   1-31.7703 52.3513   9
   8   7   2-74.4021 48.2779   9
   8   7   3 68.6050 56.5855   5
   8   7   3-64.1207 53.8210   9
   8   7   4 65.1460 64.4346   5
   8   7   4 142.926 56.6421   9
   8   7   5-30.5345 65.6724   5
  -8   8   5 92.2189 56.3505   6
  -8   8   4 235.160 55.5066   6
  -8   8   3 391.776 62.0392   6
   8   8  -2 490.730 60.9400   9
   8   8  -1-37.9511 49.3115   9
   8   8   0 77.8951 55.3878   9
   8   8   1-6.69238 54.7524   9
   8   8   2 335.773 65.1837   9
   8   8   3 219.399 57.1511   5
   8   8   3 115.110 56.2839   9
   8   8   4 143.922 61.8521   5
   8   8   4 114.816 59.2043   9
  -8   9   3 31.2540 53.0155   6
   8   9  -2 142.675 59.6420   9
   8   9  -1-71.3590 55.5578   9
   8   9   0 115.148 55.9704   9
   8   9   1-125.714 56.8750   9
   8   9   2-75.3704 57.7485   9
   8   9   3-75.5931 50.8192   5
   8   9   3-112.145 66.8742   9
   9  -9  -4 147.391 55.6632   9
   9  -9  -3-166.352 51.2331   9
   9  -9  -2-69.4707 57.8004   9
  -9  -9   2 17.1722 54.1299   9
   9  -9  -1 54.3403 51.3831   9
  -9  -9   1 58.2876 57.8736   9
   9  -9   0 297.801 59.3973   9
   9  -9   1 162.699 60.0581   9
   9  -9   2 39.2039 53.8667   9
   9  -9   3 325.382 63.5851   9
   9  -8  -4-73.5509 47.9765   9
   9  -8  -3 31.3107 50.0728   9
   9  -8  -2 42.6722 46.4347   9
  -9  -8   2 10.0516 50.1955   9
   9  -8  -1-33.0159 52.7874   9
   9  -8   0 8.17826 51.4621   9
   9  -8   1 1.18110 48.9183   9
   9  -8   2 44.0299 51.1934   9
   9  -8   3 74.1309 52.4725   9
   9  -8   3 59.7731 52.6231   8
   9  -8   4 23.9740 53.8830   8
  -9  -7   5 156.554 46.7529   1
   9  -7  -4-15.3520 42.1489   9
  -9  -7   3 1448.67 71.1055   9
   9  -7  -3 1328.95 68.1741   9
   9  -7  -2 260.474 49.9219   9
   9  -7  -1 525.601 54.5245   9
   9  -7   0 259.962 51.6084   9
   9  -7   1 822.858 59.5567   9
   9  -7   2 101.638 46.2793   9
   9  -7   3 723.938 62.3670   8
   9  -7   3 709.541 60.3103   9
   9  -7   4 1094.36 78.4396   8
   9  -7   5 450.047 70.4781   8
   9  -7   5 380.651 48.2394   1
  -9  -6   6 18.1869 37.6382   1
  -9  -6   5-31.8237 37.2044   1
   9  -6  -4-76.5314 38.6173   9
  -9  -6   4-6.62911 35.7395   1
   9  -6  -3 4.51212 40.7964   9
   9  -6  -2 17.4628 39.0818   9
   9  -6  -1-11.9070 39.8881   9
   9  -6   0 20.9203 39.3354   9
   9  -6   1-12.9270 39.8333   9
   9  -6   2-7.75878 40.9301   9
   9  -6   3-17.0278 40.4966   9
   9  -6   3 28.2762 45.8784   8
   9  -6   4-74.2066 52.7008   8
   9  -6   4-2.95507 36.6793   1
   9  -6   5-7.34176 40.0687   1
   9  -6   5 11.7943 56.6907   8
  -9  -5   7 898.209 72.4246   4
  -9  -5   7 894.966 66.6874   2
  -9  -5   6 82.0282 43.9705   2
  -9  -5   6 125.227 44.7720   1
  -9  -5   5 608.623 50.2293   1
  -9  -5   5 701.166 50.1438   2
  -9  -5   4 154.253 37.8137   1
   9  -5  -4 81.9138 34.3803   9
  -9  -5   4 112.607 37.5136   2
  -9  -5   3 9624.19 124.950   7
   9  -5  -3 9539.26 127.653   9
   9  -5  -2 719.565 44.2632   9
   9  -5  -1 1485.94 58.3959   9
   9  -5   0 232.095 38.5487   9
   9  -5   1 2165.10 67.7098   9
   9  -5   2 932.562 52.4320   9
   9  -5   3 413.261 51.5217   8
   9  -5   3 355.779 45.4854   9
   9  -5   4 637.783 61.1965   8
   9  -5   4 490.072 42.7440   1
   9  -5   5 931.782 74.2052   8
   9  -5   5 876.210 66.5154   4
   9  -5   5 900.320 52.8698   1
   9  -5   6 451.723 61.7968   4
   9  -5   7 945.943 83.6736   4
  -9  -4   7-4.57630 50.4737   2
  -9  -4   7 48.4862 52.8844   4
  -9  -4   6-16.6009 42.0884   2
  -9  -4   6 36.0644 45.2403   4
  -9  -4   6 27.2440 40.4063   7
  -9  -4   5 5.78568 37.4241   2
  -9  -4   5 14.3655 38.9503   4
  -9  -4   5-53.6898 34.6918   7
  -9  -4   5-9.88733 32.3674   1
  -9  -4   4-10.5184 34.5412   2
  -9  -4   4-16.4733 32.8722   1
  -9  -4   4-19.1768 32.7501   7
   9  -4  -4-26.9724 29.1540   9
   9  -4  -3 19.9538 28.1758   9
  -9  -4   3 4.37746 26.6675   2
  -9  -4   3 7.69093 25.9110   1
  -9  -4   3 0.84115 25.9577   7
   9  -4  -2 41.2559 29.7397   9
  -9  -4   2 5.13400 21.2817   2
   9  -4  -1-12.7312 29.5685   9
   9  -4   0 10.4106 27.7398   9
   9  -4   1-5.56581 16.4537   4
   9  -4   1-14.9057 28.3785   9
   9  -4   2-17.7261 23.7691   4
   9  -4   2 0.84458 31.7017   9
   9  -4   3-17.7684 29.7554   9
   9  -4   3 6.01646 39.5399   8
   9  -4   3-14.3521 32.0556   4
   9  -4   4 6.08247 30.0719   1
   9  -4   4-14.3075 43.9823   4
   9  -4   4 59.6598 52.2296   8
   9  -4   5-20.7281 50.7850   8
   9  -4   5 55.8613 50.8163   4
   9  -4   5 29.4065 32.4414   1
   9  -4   6-1.24040 54.0612   4
   9  -4   7 178.303 66.8806   4
  -9  -3   8 529.016 61.5284   2
  -9  -3   7 1713.44 85.1096   4
  -9  -3   7 1527.23 77.2124   2
  -9  -3   6 55.7033 43.1042   2
  -9  -3   6 95.6144 42.3935   7
  -9  -3   6 20.0357 42.5977   4
  -9  -3   5 730.421 49.3946   2
  -9  -3   5 764.018 51.1388   4
  -9  -3   5 770.925 53.9312   7
  -9  -3   5 762.285 46.2686   1
  -9  -3   4 662.613 40.3241   1
  -9  -3   4 622.071 42.5329   4
  -9  -3   4 603.461 44.8872   7
  -9  -3   4 640.058 40.8808   2
  -9  -3   3 9410.79 98.7991   2
  -9  -3   3 9353.10 119.048   7
   9  -3  -3 9511.67 101.610   9
  -9  -3   3 9418.57 101.078   1
   9  -3  -2 16130.0 129.763   9
  -9  -3   2 16348.3 107.423   2
  -9  -3   1 1623.78 28.4703   2
   9  -3  -1 1460.55 45.0724   9
   9  -3   0 4641.91 72.7415   9
   9  -3   0 4674.17 76.0270   0
   9  -3   0 4589.15 40.8857   4
   9  -3   1 3698.23 51.8403   4
   9  -3   1 3713.87 68.4774   0
   9  -3   1 3678.82 67.0895   9
   9  -3   2 12954.8 116.372   4
   9  -3   2 12999.1 123.161   9
   9  -3   3 165.515 35.7977   4
   9  -3   3 200.305 29.2668   9
   9  -3   3 183.373 38.7012   8
   9  -3   3 224.034 24.5710   1
   9  -3   4 572.165 54.4557   8
   9  -3   4 578.149 49.8562   4
   9  -3   4 637.331 36.2752   1
   9  -3   5 3958.95 108.884   8
   9  -3   5 3752.21 103.767   4
   9  -3   6 7.47072 52.1774   4
   9  -3   7 1070.87 80.3224   4
  -9  -2   8 32.4135 51.9981   2
  -9  -2   8 9.91810 56.8123   4
  -9  -2   7-22.2598 50.0994   4
  -9  -2   7-31.1487 49.5576   2
  -9  -2   6 40.5226 47.7319   7
  -9  -2   6-33.4897 42.6154   4
  -9  -2   6 8.96267 39.3207   2
  -9  -2   5-10.5171 39.3902   7
  -9  -2   5-4.41648 37.9665   4
  -9  -2   4 2.42214 31.5882   4
  -9  -2   4 13.8768 31.2722   7
   9  -2  -3-11.5163 17.4200   9
  -9  -2   3-17.8845 24.8667   7
  -9  -2   3 3.47185 20.0684   1
  -9  -2   2 7.52764 17.0955   1
   9  -2  -2-1.14848 20.6431   9
   9  -2  -1 1.83707 20.5244   9
   9  -2   0 16.8449 21.1377   9
   9  -2   1 12.2941 21.9633   9
   9  -2   1 18.8575 17.3814   0
   9  -2   1 0.80286 15.6577   4
   9  -2   2 7.53246 29.4494   9
   9  -2   2 35.9642 20.6913   1
   9  -2   2 31.2807 29.2263   4
   9  -2   3-16.3182 25.4296   9
   9  -2   3 1.85505 32.7576   8
   9  -2   3-7.09493 17.6637   1
   9  -2   3 2.04298 31.0699   4
   9  -2   4-11.3400 40.8048   8
   9  -2   4-14.1117 37.2964   4
   9  -2   5 4.21717 50.9292   4
   9  -2   6 0.16655 54.3728   4
   9  -2   7 33.2627 59.0233   4
  -9  -1   8 266.525 57.2372   4
  -9  -1   8 132.002 58.1006   2
  -9  -1   7 3652.56 108.492   4
  -9  -1   7 3402.28 99.3039   2
  -9  -1   6 1.52624 42.0772   4
  -9  -1   5 5293.63 99.3165   4
  -9  -1   5 5457.05 118.584   7
  -9  -1   4 397.158 36.4395   4
  -9  -1   4 388.205 41.7310   7
  -9  -1   3 3253.44 59.2482   4
  -9  -1   3 3041.81 69.6448   7
   9  -1  -3 3000.35 45.5450   9
  -9  -1   3 3158.79 61.2035   6
  -9  -1   2 5811.71 64.4222   6
   9  -1  -2 5648.84 61.0687   9
  -9  -1   2 5725.81 78.7113   7
  -9  -1   2 5594.50 58.3416   1
   9  -1  -1 814.391 28.8717   9
  -9  -1   1 772.583 20.5941   3
  -9  -1   1 781.247 19.8199   1
   9  -1   0 6138.73 67.4313   9
   9  -1   1 9652.71 86.8771   9
   9  -1   1 9341.63 72.7188   0
   9  -1   1 9433.71 46.7811   1
   9  -1   1 9641.34 65.3182   5
   9  -1   2 12426.7 108.499   8
   9  -1   2 12314.0 112.955   4
   9  -1   2 12016.7 104.202   9
   9  -1   3 1815.42 54.7901   8
   9  -1   3 1784.44 57.1798   4
   9  -1   3 1933.40 47.5433   9
   9  -1   4 425.437 43.9484   8
   9  -1   4 498.961 46.3039   4
   9  -1   5 21576.4 218.095   4
   9  -1   6 28.2913 53.8798   4
   9  -1   7 618.402 69.5564   4
  -9   0   8 5.95247 52.3159   2
  -9   0   8 13.7884 49.0681   4
  -9   0   7-48.8024 49.7755   4
  -9   0   6-33.4376 42.7242   4
  -9   0   6-1.09667 36.3922   6
  -9   0   5-9.51046 43.7215   7
  -9   0   5-10.0229 32.6045   4
  -9   0   5-7.85533 33.7602   6
  -9   0   4 24.7998 28.3403   6
  -9   0   4-2.77006 35.8705   7
  -9   0   4 3.00471 27.2924   4
  -9   0   3-0.80929 19.2512   4
  -9   0   3-11.5233 26.2361   7
  -9   0   3 1.28984 20.7036   6
   9   0  -3 3.21972 11.8479   9
  -9   0   2 9.23247 21.4888   7
  -9   0   2 6.98578 17.4138   3
  -9   0   2-1.21829 15.5760   6
   9   0  -2 20.5453 15.6628   9
  -9   0   1 5.61720 10.2602   6
  -9   0   1 2.96353 13.1301   3
   9   0  -1 12.5842 16.5446   9
   9   0   0 251.230 26.2412   9
   9   0   1-1.96724 18.3856   9
   9   0   2 16.3084 28.3719   5
   9   0   2 46.5274 27.6766   8
   9   0   3-2.18236 24.4144   5
   9   0   3-6.07547 27.5478   4
   9   0   3 0.69548 25.3123   8
  -9   0  -3-6.25533 5.31919   0
   9   0   3 10.0286 20.0244   9
   9   0   4 22.7724 36.3133   4
   9   0   5 124.424 56.4527   4
   9   0   6-48.0193 55.6389   4
   9   0   7-12.4819 56.9557   4
  -9   1   8 43.6133 54.7963   4
  -9   1   7 3798.12 106.833   4
  -9   1   7 3620.72 114.866   6
  -9   1   6 15.1119 40.0025   4
  -9   1   6-32.6234 39.4709   6
  -9   1   5 5322.40 94.1708   4
  -9   1   5 5476.81 112.398   6
  -9   1   4 406.381 31.2434   4
  -9   1   4 478.124 43.9907   7
  -9   1   4 454.488 39.4737   6
  -9   1   3 3055.42 51.9888   4
  -9   1   3 3023.91 69.6187   7
  -9   1   3 3151.26 65.8325   6
   9   1  -3 3063.51 44.6631   9
  -9   1   2 5403.72 63.4824   3
  -9   1   2 5514.79 76.1661   7
   9   1  -2 5604.68 63.9934   9
  -9   1   2 5532.68 71.7144   6
   9   1  -1 774.565 30.7743   9
   9   1   0 6091.95 73.5481   9
   9   1   1 9830.31 64.4508   8
   9   1   1 9834.57 96.5003   9
   9   1   2 12346.6 118.388   5
   9   1   2 12661.4 96.0577   8
   9   1   2 12823.0 116.655   9
   9   1   3 1779.63 59.4173   5
  -9   1  -3 1917.35 36.3415   0
   9   1   3 1849.02 51.1818   9
   9   1   4 545.167 44.7236   5
   9   1   4 507.923 49.9246   4
   9   1   4 408.143 32.0637   9
   9   1   4 408.185 27.3601   2
   9   1   5 21474.3 217.395   4
   9   1   5 21005.8 159.505   2
   9   1   6 60.8838 39.2766   2
   9   1   6 128.714 56.6072   4
   9   1   7 657.375 73.1786   4
  -9   2   8-144.627 48.7782   6
  -9   2   7-17.3164 45.2302   6
  -9   2   7 26.9629 44.0324   4
  -9   2   6-61.4567 37.6337   4
  -9   2   6-34.1380 43.9969   6
  -9   2   5-18.0172 37.0345   6
  -9   2   5-17.6334 31.2827   4
  -9   2   4-7.98618 26.1508   4
  -9   2   4 1.66426 30.2998   6
  -9   2   3 22.1781 25.9859   7
  -9   2   3-15.1478 18.1451   4
  -9   2   3-6.17276 23.2561   3
   9   2  -3-5.38939 19.2725   9
  -9   2   3 6.65657 24.6430   6
  -9   2   2-44.0169 19.2575   3
  -9   2   2-1.43336 21.4089   7
   9   2  -2-14.0318 19.9216   9
  -9   2   2 4.65285 21.5279   6
  -9   2   1 2.47293 15.8912   7
   9   2  -1 4.71281 24.2275   9
   9   2   0-2.46007 24.8784   9
   9   2   1 25.1261 10.3933   6
   9   2   1 20.4584 26.2377   9
  -9   2  -2 42.9383 18.0995   0
   9   2   2 18.9772 20.2322   6
  -9   2  -3 18.1861 13.4089   0
   9   2   3-0.30327 30.8485   5
   9   2   3-3.58487 15.3244   2
   9   2   3 14.4170 29.3771   9
   9   2   3-1.08492 21.7593   6
   9   2   4 13.2198 37.5156   4
   9   2   4-5.25406 36.6124   5
   9   2   4-19.7081 21.7136   2
   9   2   4 0.62664 26.8557   6
   9   2   4 30.9234 28.3957   9
   9   2   5 35.2042 52.5908   4
   9   2   6-32.6434 52.7069   4
   9   2   7-1.16660 56.8245   4
  -9   3   8 370.127 51.3250   6
  -9   3   7 1425.39 83.2286   6
  -9   3   6 11.2454 45.0303   6
  -9   3   5 756.077 58.2601   6
  -9   3   4 631.087 50.6833   6
   9   3  -3 9445.48 106.908   9
  -9   3   3 9171.57 100.619   3
  -9   3   3 8935.14 75.1387   4
  -9   3   3 9393.19 126.109   6
  -9   3   2 15429.6 123.443   7
   9   3  -2 15657.4 138.314   9
  -9   3   1 1505.91 32.3148   7
   9   3  -1 1520.48 49.8638   9
   9   3   0 4538.83 82.2526   9
   9   3   1 3447.91 51.3664   0
   9   3   1 3641.69 78.0556   9
   9   3   1 3431.93 49.0876   6
  -9   3  -2 12503.6 120.244   0
   9   3   2 11962.3 142.882   9
   9   3   2 12301.5 110.358   6
   9   3   3 182.727 38.9428   5
  -9   3  -3 143.267 22.3795   0
   9   3   3 192.139 27.0560   6
   9   3   3 188.484 36.0966   9
   9   3   4 613.939 50.3856   9
   9   3   4 654.972 56.8839   5
   9   3   4 636.123 52.8228   4
   9   3   4 688.074 44.1346   6
   9   3   5 3713.43 109.469   5
   9   3   5 3813.54 104.079   4
   9   3   5 3920.13 99.2616   6
   9   3   6 52.0064 37.3854   6
   9   3   6 31.0624 47.4419   4
   9   3   7 804.997 74.0973   4
  -9   4   7 120.979 51.3904   6
  -9   4   6-7.30559 43.2991   6
  -9   4   5 22.0002 42.5562   6
  -9   4   4-28.7267 33.1624   3
  -9   4   4 0.95654 43.5130   6
  -9   4   3 0.35253 28.1818   3
   9   4  -3-58.6475 27.6279   9
  -9   4   3 13.3710 32.9518   6
   9   4  -2-4.99876 31.5028   9
   9   4  -1-3.82970 31.3720   9
   9   4   0 6.59925 34.3498   9
   9   4   1 0.97480 35.2620   9
   9   4   1 5.74354 16.2751   0
   9   4   1 2.72990 16.3503   6
   9   4   2 13.2172 37.6307   9
   9   4   2 25.0355 22.4845   6
   9   4   3 2.16304 40.5159   5
   9   4   3 12.8876 39.6951   9
   9   4   3-5.98976 26.4527   6
   9   4   4 36.3462 33.5131   6
   9   4   4 14.3050 53.5302   5
   9   4   4 2.69154 40.9134   9
   9   4   4-27.4731 42.6335   4
   9   4   5-3.29257 45.3984   4
   9   4   5 34.0585 51.1416   5
   9   4   5-7.70112 40.1735   6
   9   4   6 22.2568 50.6299   4
   9   4   6 29.2521 37.4837   6
   9   4   7 21.2743 45.2963   6
   9   4   7 92.4289 55.5002   4
  -9   5   7 729.290 76.4510   6
  -9   5   6 44.9171 50.7624   6
  -9   5   5 732.041 66.3015   6
  -9   5   4 125.509 36.8996   3
  -9   5   4 90.8331 43.3696   6
  -9   5   3 9595.41 112.531   3
  -9   5   3 9706.98 150.120   6
   9   5  -3 9706.06 142.331   9
   9   5  -2 677.830 48.9972   9
   9   5  -1 1487.09 63.8695   9
   9   5   0 177.735 38.8558   9
   9   5   1 2114.84 54.8959   0
   9   5   1 1925.53 74.8555   9
   9   5   1 2012.66 51.5446   6
   9   5   2 982.458 60.6880   9
   9   5   2 950.627 42.5918   6
   9   5   3 231.934 50.9394   9
   9   5   3 397.392 39.5771   6
   9   5   4 585.750 64.8857   5
   9   5   4 611.597 59.7214   9
   9   5   4 597.203 47.0587   6
   9   5   5 962.688 74.0596   5
   9   5   6 176.714 58.2501   5
  -9   6   6-46.6362 52.1586   6
  -9   6   5-22.9277 48.3137   6
  -9   6   4 14.1452 33.3290   3
  -9   6   4 43.6295 43.0043   6
  -9   6   3 28.0991 32.5053   3
   9   6  -3 45.8037 39.7195   9
  -9   6   3 16.5476 38.6155   6
   9   6  -2-95.8264 41.0829   9
   9   6  -1-133.463 40.5044   9
   9   6   0 12.8663 44.6557   9
   9   6   1 5.30133 45.2414   9
   9   6   2 24.5351 47.0552   9
   9   6   3 10.6281 51.8670   9
   9   6   4-73.6181 56.7889   5
   9   6   4-70.2832 47.7792   9
   9   6   5-5.86927 60.5929   5
   9   6   6-81.5688 73.2009   5
  -9   7   5 24.1380 49.6403   6
  -9   7   4 31.2885 45.3434   6
   9   7  -3 1355.81 71.2640   9
  -9   7   3 1383.12 75.8794   6
   9   7  -2 188.537 50.6386   9
   9   7  -1 468.903 56.5596   9
   9   7   0 136.741 48.8794   9
   9   7   1 713.353 65.0198   9
   9   7   2 136.414 52.1477   9
   9   7   3 570.087 67.1540   9
   9   7   4 1228.72 83.4211   9
   9   7   4 1079.29 85.0896   5
   9   7   5 388.260 75.7152   5
  -9   8   4-6.30597 94.7965   6
  -9   8   3-16.6998 52.4147   6
   9   8  -2-165.742 47.3951   9
   9   8  -1-65.1095 49.5351   9
   9   8   1-40.9855 50.5159   9
   9   8   2-8.04490 56.3311   9
   9   8   3-13.2358 53.8809   5
   9   8   3-40.0542 53.8816   9
   9   8   4-64.1412 66.5843   5
   9   8   4-16.2298 64.5199   9
  -9   9   3 46.3692 52.2029   6
   9   9  -1-20.5526 55.4683   9
   9   9   0 131.383 52.2466   9
   9   9   1 76.5537 59.2132   9
   9   9   2 38.5450 61.1464   9
   9   9   3 47.1106 65.8444   5
   9   9   3-96.4821 65.7332   9
  10  -9  -4 82.0199 58.3591   9
  10  -9  -3 149.501 57.6834   9
  10  -9  -2 100.938 59.1960   9
 -10  -9   2-32.5670 57.6079   9
  10  -9  -1 44.1398 51.1887   9
 -10  -9   1 13.0111 62.3650   9
  10  -9   0-111.838 57.9467   9
  10  -9   1 3.41817 64.3242   9
  10  -9   2-145.773 53.7421   9
  10  -9   3-170.814 52.9055   9
  10  -8  -4 570.989 63.2653   9
  10  -8  -3 147.856 51.4939   9
  10  -8  -2 247.772 53.8420   9
  10  -8  -1 439.957 63.5461   9
  10  -8   0 512.398 64.1779   9
  10  -8   1 256.091 57.1791   9
  10  -8   2 788.838 66.8967   9
  10  -8   3 349.208 58.6392   9
  10  -8   3 476.553 64.1049   8
  10  -8   4 606.218 71.5851   8
 -10  -7   5 55.4230 41.4173   1
  10  -7  -4 32.2384 43.5948   9
 -10  -7   4 0.50644 40.7933   1
  10  -7  -3 83.5160 48.9368   9
  10  -7  -2-9.73353 43.1414   9
  10  -7  -1 22.7545 44.8838   9
  10  -7   0 7.99762 47.8875   9
  10  -7   1-29.1816 45.4489   9
  10  -7   2-15.8447 45.1511   9
  10  -7   3-28.8442 48.6177   8
  10  -7   3-6.82361 45.0143   9
  10  -7   4 29.7437 60.8911   8
  10  -7   4 27.5191 38.4380   1
  10  -7   5 111.664 70.0017   8
 -10  -6   6 82.4859 43.3801   1
 -10  -6   5 46.7680 41.1226   1
  10  -6  -4 261.020 47.5302   9
 -10  -6   4 198.418 42.3953   1
  10  -6  -3 758.597 56.1587   9
  10  -6  -2 487.871 48.5186   9
  10  -6  -1 714.222 54.6754   9
  10  -6   0 1434.67 65.6810   9
  10  -6   1 452.060 47.7293   9
  10  -6   2 1665.83 70.5533   9
  10  -6   3 1678.06 76.4596   8
  10  -6   3 1607.92 70.9244   9
  10  -6   4 1508.88 81.4491   8
  10  -6   4 1509.72 62.6207   1
  10  -6   5 107.894 60.4014   8
  10  -6   6 32.1314 71.5224   8
 -10  -5   7-9.05397 47.9191   2
 -10  -5   6-9.33388 41.8069   2
 -10  -5   6 4.99516 37.8880   1
 -10  -5   5 6.10600 39.8141   2
 -10  -5   5-3.34810 36.2842   1
 -10  -5   4-7.36037 34.6821   1
  10  -5  -4-39.7363 35.4912   9
 -10  -5   4-52.7315 37.5679   2
 -10  -5   4-5.25578 28.8410   7
  10  -5  -3 122.033 44.1404   9
 -10  -5   3 47.8469 34.9880   7
  10  -5  -2-18.0019 33.3576   9
  10  -5  -1-10.6090 34.4761   9
  10  -5   0-7.96624 38.0497   9
  10  -5   1-2.94463 34.4732   9
  10  -5   2-5.74787 34.3880   9
  10  -5   3 3.60954 37.3278   9
  10  -5   3-16.3782 45.0780   8
  10  -5   4-3.21202 31.6152   1
  10  -5   4 0.57926 50.2969   8
  10  -5   5 138.950 59.2360   8
  10  -5   5 8.89443 33.9804   1
  10  -5   6-5.89088 55.4682   4
  10  -5   7 192.277 65.2696   4
 -10  -4   7 56.6127 48.8402   2
 -10  -4   7 107.955 55.7532   4
 -10  -4   6 255.417 50.1099   2
 -10  -4   6 156.156 46.1903   4
 -10  -4   5 672.448 47.1440   1
 -10  -4   5 658.570 51.2357   7
 -10  -4   5 720.770 50.2375   2
 -10  -4   4 1226.79 58.4059   7
 -10  -4   4 1304.93 53.7660   1
 -10  -4   4 1373.45 54.7423   2
 -10  -4   3 504.036 35.2141   2
 -10  -4   3 443.624 37.0902   7
 -10  -4   3 448.964 35.7996   1
  10  -4  -3 438.169 37.7910   9
  10  -4  -2 3855.70 76.5101   9
 -10  -4   2 4045.31 58.1872   2
  10  -4  -1 845.314 43.7092   9
  10  -4   0 3735.91 75.3819   9
  10  -4   1 40.0289 29.7523   9
  10  -4   2 6220.88 84.7536   4
  10  -4   2 6230.30 99.9954   9
  10  -4   3 1503.12 63.5373   8
  10  -4   3 1528.38 56.2583   4
  10  -4   3 1442.86 45.5694   1
  10  -4   3 1508.43 56.9801   9
  10  -4   4 2868.78 90.4093   8
  10  -4   4 2674.06 83.6842   4
  10  -4   4 2752.07 66.5407   1
  10  -4   5 276.160 55.1048   8
  10  -4   5 254.274 50.3024   4
  10  -4   5 250.813 36.3307   1
  10  -4   6 605.558 72.6997   4
  10  -4   7-12.5687 63.3634   4
 -10  -3   8 34.9275 53.8633   2
 -10  -3   7 36.9694 48.1869   2
 -10  -3   7 2.26286 50.1829   4
 -10  -3   6-13.5138 42.4292   4
 -10  -3   6-25.0223 40.6492   7
 -10  -3   6-40.5156 42.4633   2
 -10  -3   5 11.0429 38.1572   2
 -10  -3   5 32.8386 36.1441   4
 -10  -3   5-9.20354 37.9783   7
 -10  -3   4 5.99512 29.0388   1
 -10  -3   4-3.00773 31.4408   7
 -10  -3   4 3.92245 30.5305   2
  10  -3  -3 12.7932 27.0024   9
 -10  -3   3 17.6391 30.0755   7
 -10  -3   3 45.6145 27.8424   1
 -10  -3   3 11.1428 28.5415   2
  10  -3  -2-2.63436 28.0196   9
 -10  -3   2-11.4756 19.1149   2
  10  -3  -1 15.8261 26.5587   9
 -10  -3   1-6.93097 13.2346   2
  10  -3   0 6.81510 10.2237   4
  10  -3   0-5.27456 25.3780   9
  10  -3   1 9.88375 27.1432   9
  10  -3   1 4.68795 17.4104   0
  10  -3   1 3.84047 17.8559   4
  10  -3   2 30.0277 30.6386   9
  10  -3   2 6.52936 26.6995   4
  10  -3   3-7.69293 25.8863   9
  10  -3   3 29.0342 35.0921   8
  10  -3   3-0.05506 19.8164   1
  10  -3   3-21.3374 29.5080   4
  10  -3   4 32.4605 48.9392   8
  10  -3   4 25.2437 25.9555   1
  10  -3   4-17.9835 43.3584   4
  10  -3   5 24.0131 51.5255   8
  10  -3   5 47.1684 51.6754   4
  10  -3   6-10.1849 53.3685   4
  10  -3   7-34.5922 56.4357   4
 -10  -2   8 242.845 56.4817   2
 -10  -2   8 343.627 66.3885   4
 -10  -2   7 101.839 50.8119   4
 -10  -2   7 43.6203 52.4614   2
 -10  -2   6 242.662 52.9959   7
 -10  -2   6 268.017 47.8319   4
 -10  -2   6 251.210 46.7024   2
 -10  -2   5 1402.51 59.9090   4
 -10  -2   5 1285.03 66.1176   7
 -10  -2   4 2724.84 68.2632   4
 -10  -2   4 2773.85 77.6541   7
 -10  -2   3 1672.21 55.0745   7
 -10  -2   3 1593.57 43.0119   1
  10  -2  -3 1688.75 41.6561   9
 -10  -2   2 4718.34 58.3706   1
  10  -2  -2 4756.43 66.3386   9
  10  -2  -1 9895.37 94.4345   9
  10  -2   0 1050.23 36.7768   9
  10  -2   1 6149.52 75.4498   0
  10  -2   1 6150.38 80.3169   9
  10  -2   2 46707.0 222.924   4
  10  -2   2 46689.0 157.390   1
  10  -2   2 46649.6 218.050   9
  10  -2   3 1365.58 54.8159   8
  10  -2   3 1261.33 51.4713   4
  10  -2   3 1239.33 44.3250   9
  10  -2   3 1233.27 34.5928   1
  10  -2   4 3889.17 91.0971   8
  10  -2   4 3734.12 92.4829   4
  10  -2   5 1144.52 71.5230   4
  10  -2   6 103.605 56.4770   4
  10  -2   7 94.2290 64.5056   4
 -10  -1   8-50.7164 48.9624   4
 -10  -1   8-9.91978 53.5530   2
 -10  -1   7-5.84006 57.3506   4
 -10  -1   7 38.2838 52.9046   2
 -10  -1   6 5.25655 47.4268   7
 -10  -1   6-32.8199 42.9336   4
 -10  -1   5-1.46259 42.9303   7
 -10  -1   5 16.5363 36.6358   4
 -10  -1   4 4.01667 28.6708   4
 -10  -1   4-8.27940 32.8151   7
  10  -1  -3 11.8745 16.2197   9
 -10  -1   3 1.55624 18.7734   6
 -10  -1   3-10.6572 26.6929   7
  10  -1  -2 3.69577 16.9903   9
 -10  -1   2 9.43170 13.8713   6
 -10  -1   2 8.25146 14.7512   1
  10  -1  -1 3.36936 19.9887   9
 -10  -1   1-1.02597 11.8230   1
 -10  -1   1 9.50766 13.8852   3
  10  -1   0-5.33448 19.8148   9
  10  -1   1 30.1058 20.8042   9
  10  -1   1 15.3112 11.6448   5
  10  -1   1 2.82126 12.2945   0
  10  -1   1 7.89089 7.45877   1
  10  -1   2-1.35908 20.6144   5
  10  -1   2-8.51181 29.1651   9
  10  -1   3-3.45068 30.1062   4
  10  -1   3 19.9213 29.0244   8
  10  -1   3 4.85474 22.3677   9
  10  -1   4 23.4964 36.3882   8
  10  -1   4-0.22066 39.0494   4
  10  -1   5 58.5185 55.4944   4
  10  -1   6-4.66036 55.1575   4
  10  -1   7 8.48786 56.8047   4
 -10   0   8 493.363 64.9202   4
 -10   0   8 496.695 61.7391   2
 -10   0   7 26.1250 48.4086   4
 -10   0   6 658.852 53.5233   4
 -10   0   6 666.145 54.9658   6
 -10   0   5 29.1040 42.4635   7
 -10   0   5-4.07043 34.1922   4
 -10   0   5 6.33906 33.1854   6
 -10   0   4 9896.40 109.740   4
 -10   0   4 10249.1 141.668   7
 -10   0   4 10340.7 128.837   6
 -10   0   3 0.59659 19.0263   4
 -10   0   3-9.18895 25.6971   7
 -10   0   3 11.7676 20.0905   6
  10   0  -3 1.64999 14.5195   9
  10   0  -2 2761.10 44.9479   9
 -10   0   2 2973.53 48.1655   3
 -10   0   2 2958.71 59.2706   7
 -10   0   2 2947.81 49.2401   6
 -10   0   1 17.5108 13.6847   3
 -10   0   1 13.6946 10.0374   6
  10   0  -1 27.2949 18.5306   9
  10   0   0 3079.52 51.9563   9
  10   0   1 5.04247 19.5377   9
  10   0   2 133097. 354.351   5
  10   0   2 133658. 331.217   8
  10   0   2 134415. 356.656   9
  10   0   3-0.55557 23.9135   5
  10   0   3-5.79351 25.7768   8
  10   0   3 8.44475 28.8556   4
  10   0   3 10.4082 22.7549   9
  10   0   4 5924.82 109.753   4
  10   0   5 13.7178 46.1049   4
  10   0   6 43.9933 54.0202   4
  10   0   7-49.4539 58.7034   4
 -10   1   8-7.87774 55.5175   4
 -10   1   7-76.4799 50.8767   4
 -10   1   7 5.47259 34.1548   6
 -10   1   6-42.2935 39.7813   4
 -10   1   6-26.3221 38.8044   6
 -10   1   5 4.45055 33.8369   4
 -10   1   5-19.0605 37.9025   6
 -10   1   4 15.1511 32.5134   7
 -10   1   4 0.26989 25.1352   4
 -10   1   4 19.2017 27.1025   6
 -10   1   3 5.68076 17.8189   4
 -10   1   3-3.21104 24.8492   7
  10   1  -3 14.5837 15.9480   9
 -10   1   3 9.93021 23.0930   6
 -10   1   2 5.55594 17.9573   3
 -10   1   2 2.20892 22.0234   7
  10   1  -2-8.16685 18.0529   9
 -10   1   2-3.35799 18.1238   6
  10   1  -1 24.3564 21.8664   9
  10   1   0 3.66521 22.3250   9
  10   1   1 6.95897 11.8370   8
  10   1   1 12.8163 23.7412   9
  10   1   2 3.78911 22.4283   8
  10   1   2-8.95229 31.6312   9
  10   1   3-4.09876 28.6619   5
 -10   1  -3-6.50803 10.2407   0
  10   1   3-18.9132 26.2077   9
  10   1   4-2.94216 38.3308   4
  10   1   4 29.4204 36.8416   5
  10   1   4-2.18967 27.5594   9
  10   1   5-6.15566 54.4240   4
  10   1   6-37.3633 51.6249   4
  10   1   7 45.2982 61.6459   4
 -10   2   8 152.744 51.2454   6
 -10   2   7 43.4975 44.0524   4
 -10   2   7-10.0970 49.6475   6
 -10   2   6 222.648 40.7464   4
 -10   2   6 224.645 48.0821   6
 -10   2   5 1374.99 53.2280   4
 -10   2   5 1420.95 66.6482   6
 -10   2   4 2625.48 55.8006   4
 -10   2   4 2927.56 82.3015   7
 -10   2   4 2858.94 77.8770   6
 -10   2   3 1665.95 37.5643   4
 -10   2   3 1686.53 47.7626   3
 -10   2   3 1604.30 55.3244   7
 -10   2   3 1798.81 56.2379   6
  10   2  -3 1761.43 44.6343   9
 -10   2   2 4520.33 64.0027   3
 -10   2   2 4287.06 69.1662   7
  10   2  -2 4658.70 69.9168   9
 -10   2   2 4530.89 74.9710   6
 -10   2   1 9850.39 83.0372   7
  10   2  -1 10003.0 103.272   9
  10   2   0 1260.52 45.4183   9
  10   2   1 6244.46 89.9580   9
  10   2   1 6100.77 54.2268   6
  10   2   2 46545.6 248.673   9
  10   2   2 46465.9 197.036   6
  10   2   3 1230.31 54.9522   5
 -10   2  -3 1232.12 36.1874   0
  10   2   3 1250.69 50.5107   9
  10   2   3 1340.53 45.6139   6
  10   2   4 3600.14 93.0075   5
  10   2   4 3666.63 92.2549   4
  10   2   4 3855.77 84.2276   6
  10   2   4 3679.99 82.4029   9
  10   2   5 1132.91 70.9018   4
  10   2   6 120.993 50.9981   4
  10   2   7 22.9253 56.9592   4
 -10   3   7-26.9387 54.5500   6
 -10   3   6-13.2603 41.2391   6
 -10   3   5 21.5032 39.8643   6
 -10   3   4-14.5153 31.2971   3
 -10   3   4-4.55776 37.3539   6
 -10   3   3 48.6693 29.3020   3
  10   3  -3-3.39610 26.7349   9
 -10   3   3 43.6559 33.2137   6
 -10   3   2 3.35538 21.5808   7
  10   3  -2-5.68690 29.9199   9
 -10   3   1-11.9960 14.1389   7
  10   3  -1-2.87752 27.3918   9
  10   3   0 9.88555 30.5391   9
  10   3   1-1.82718 13.8198   0
  10   3   1 1.30847 31.8952   9
  10   3   1 2.21352 13.3376   6
  10   3   2 85.3564 40.6513   9
  10   3   2 32.7226 20.2159   6
  10   3   3-19.4697 35.0122   5
 -10   3  -3-34.0621 17.2294   0
  10   3   3-11.4960 24.4999   6
  10   3   3-39.3524 32.0450   9
  10   3   4 20.7523 41.7213   4
  10   3   4 26.1321 45.2867   5
  10   3   4-13.7931 31.8113   6
  10   3   4-2.60429 37.4257   9
  10   3   5-22.1486 49.5562   4
  10   3   5-9.40986 49.6593   5
  10   3   5-18.1208 35.9381   6
  10   3   6 57.1661 54.0944   4
  10   3   7-4.65113 56.7906   4
 -10   4   7 100.369 52.9272   6
 -10   4   6 120.709 50.3341   6
 -10   4   5 885.167 63.2720   6
 -10   4   4 1172.21 53.4619   3
 -10   4   4 1409.09 71.4932   6
 -10   4   3 543.613 38.2209   3
 -10   4   3 476.494 44.7815   6
  10   4  -3 451.062 37.2297   9
  10   4  -2 3833.28 84.2182   9
  10   4  -1 914.271 49.6624   9
  10   4   0 3678.81 84.9878   9
  10   4   1 65.5192 16.7415   0
  10   4   1 38.1044 36.6678   9
  10   4   1 72.7634 18.3990   6
  10   4   2 5871.71 112.766   9
  10   4   2 5857.26 82.4353   6
  10   4   3 1453.78 69.5428   5
  10   4   3 1470.77 52.6244   6
  10   4   3 1466.98 69.7771   9
  10   4   4 2653.40 95.4160   5
  10   4   4 2739.99 87.7079   9
  10   4   4 2793.93 79.3410   6
  10   4   5 340.338 55.3511   4
  10   4   5 314.021 57.6077   5
  10   4   5 271.262 43.1905   6
  10   4   6 448.696 62.7467   4
  10   4   7 179.474 56.3071   4
 -10   5   7-4.05704 48.9001   6
 -10   5   6 0.62254 50.8020   6
 -10   5   5 10.9472 47.2275   6
 -10   5   4 8.01823 34.6066   3
 -10   5   4 20.3867 44.4306   6
 -10   5   3 143.172 38.7356   3
 -10   5   3 138.447 47.7138   6
  10   5  -3 90.9687 49.2052   9
  10   5  -2-19.1886 36.8058   9
  10   5  -1-21.1377 36.5972   9
  10   5   0 4.44074 37.9566   9
  10   5   1-8.17497 41.7744   9
  10   5   1-35.0292 17.5164   0
  10   5   2 10.6060 41.3656   9
  10   5   3-9.50042 45.9542   9
  10   5   4-12.2304 51.4169   5
  10   5   4-43.6423 43.2189   9
  10   5   5-15.8874 49.3829   4
  10   5   5-40.9582 54.9378   5
  10   5   6-10.4766 61.0184   5
 -10   6   6 90.7932 53.0514   6
 -10   6   5 96.1269 50.1884   6
 -10   6   4 190.607 38.6660   3
 -10   6   4 138.585 46.8757   6
 -10   6   3 756.348 44.9286   3
 -10   6   3 723.394 58.8272   6
  10   6  -3 736.135 57.1344   9
  10   6  -2 461.620 50.5020   9
  10   6  -1 712.587 56.7534   9
  10   6   0 1395.43 74.1099   9
  10   6   1 357.756 51.1303   9
  10   6   2 1507.22 79.3177   9
  10   6   3 1549.53 83.1167   9
  10   6   4 1448.70 85.7713   5
  10   6   4 1466.81 81.8642   9
  10   6   5 42.8952 55.8941   5
  10   6   6 192.598 68.5363   5
 -10   7   5 15.2692 53.0875   6
 -10   7   4-51.5329 47.8177   6
 -10   7   3 33.5998 35.8015   3
  10   7  -3 27.7681 42.2774   9
 -10   7   3 51.4644 45.1306   6
  10   7  -2-9.80724 49.2430   9
  10   7  -1-28.8131 45.5413   9
  10   7   0 8.01015 47.4115   9
  10   7   1-28.4693 48.8839   9
  10   7   2-86.2397 50.8089   9
  10   7   3 8.91765 55.0062   9
  10   7   4-30.8989 53.4333   5
  10   7   4 61.3903 55.7889   9
  10   7   5 146.374 72.4040   5
 -10   8   4 361.265 58.3054   6
 -10   8   3 139.685 46.7858   6
  10   8  -2 18.7012 47.5564   9
  10   8  -1 224.769 55.4055   9
  10   8   0 409.706 64.6869   9
  10   8   1 231.272 57.7123   9
  10   8   2 768.852 75.7714   9
  10   8   3 387.206 66.7971   5
  10   8   3 409.611 72.4662   9
  10   8   4 466.660 79.0162   5
  10   8   4 392.507 63.4279   9
 -10   9   3 1.46167 57.0070   6
  10   9  -2-158.097 60.4486   9
  10   9  -1-57.7382 57.0050   9
  10   9   0-39.0723 55.9090   9
  10   9   1 2.74562 58.3521   9
  10   9   2 49.4494 64.5765   9
  10   9   3-88.8687 64.6035   5
  11  -9  -4-71.5354 56.8942   9
  11  -9  -3-131.169 48.2362   9
  11  -9  -2 77.9225 54.3034   9
 -11  -9   2 110.339 57.9812   9
  11  -9  -1-15.1361 54.4872   9
  11  -9   0-4.84120 57.6922   9
  11  -9   1 149.760 65.0553   9
  11  -9   2 98.1143 58.0879   9
  11  -9   3 150.950 56.7262   9
  11  -8  -3 39.3148 46.1479   9
  11  -8  -2 40.2970 50.2863   9
  11  -8  -1 11.2184 49.3846   9
  11  -8   0 109.086 53.8509   9
  11  -8   1 17.5364 48.2739   9
  11  -8   2 37.7789 53.6338   9
  11  -8   3 92.0599 55.3486   9
  11  -8   3 73.6924 54.8498   8
  11  -8   4-41.6057 61.4589   8
 -11  -7   5 97.3813 42.1366   1
  11  -7  -4 60.6021 46.1223   9
 -11  -7   4 39.8558 38.2116   1
  11  -7  -3 2758.01 91.1869   9
  11  -7  -2 56.2132 46.0051   9
  11  -7  -1 105.764 50.1258   9
  11  -7   0 474.852 54.5681   9
  11  -7   1 107.195 49.9384   9
  11  -7   2 91.7300 48.5417   9
  11  -7   3 59.6512 45.7141   9
  11  -7   3-0.61954 52.5651   8
  11  -7   4 500.895 69.7112   8
  11  -7   5 323.546 68.9084   8
 -11  -6   6-88.9603 42.0598   1
 -11  -6   5 26.6852 38.9023   1
  11  -6  -4-37.5393 42.5963   9
 -11  -6   4 38.2418 38.5770   1
  11  -6  -3 27.4763 43.5322   9
  11  -6  -2-38.9238 39.2487   9
  11  -6  -1-50.2880 40.8260   9
  11  -6   0 9.29594 39.8833   9
  11  -6   1-3.97498 38.2190   9
  11  -6   2 13.8456 41.5279   9
  11  -6   3 21.5579 44.4027   9
  11  -6   3 2.46743 45.6033   8
  11  -6   4 77.7921 52.8067   8
  11  -6   4 60.4470 37.3853   1
  11  -6   5 84.5708 62.1673   8
 -11  -5   7 394.416 59.5733   2
 -11  -5   6 157.413 48.0716   2
 -11  -5   6 107.774 38.7880   1
 -11  -5   5 64.5046 41.1315   2
 -11  -5   5 77.7546 37.9587   1
 -11  -5   4 526.307 45.0767   7
 -11  -5   4 548.819 45.3362   2
  11  -5  -4 651.174 49.5326   9
 -11  -5   4 670.399 48.1500   1
 -11  -5   3 14285.1 157.710   7
  11  -5  -3 14296.1 157.951   9
  11  -5  -2 911.267 52.1124   9
  11  -5  -1 1083.22 53.9512   9
  11  -5   0 716.055 48.8636   9
  11  -5   1 152.956 38.2766   9
  11  -5   2 614.236 48.6683   9
  11  -5   3 1383.91 66.5974   8
  11  -5   3 1420.35 61.9051   9
  11  -5   4 239.871 36.6099   1
  11  -5   4 197.342 57.4755   8
  11  -5   5 905.877 71.8825   8
  11  -5   6 148.143 63.7127   8
  11  -5   7 708.110 74.7622   4
 -11  -4   7-15.7654 50.3555   2
 -11  -4   7-4.73200 50.1741   4
 -11  -4   6 10.8971 41.6652   2
 -11  -4   6 140.989 40.6931   7
 -11  -4   5-0.52194 36.8972   2
 -11  -4   5-56.5679 32.6798   7
 -11  -4   5-17.6124 34.5114   1
 -11  -4   4-3.77630 36.8386   2
 -11  -4   4-0.60839 36.5699   1
 -11  -4   4 19.4704 35.0006   7
  11  -4  -3-12.4415 32.0889   9
 -11  -4   3-13.8610 27.7715   2
 -11  -4   3 8.15099 30.1314   7
 -11  -4   3-17.4231 28.9044   1
  11  -4  -2-30.6966 31.2450   9
 -11  -4   2-12.0199 22.0146   2
  11  -4  -1-15.2301 29.4133   9
  11  -4   0 21.6479 32.3144   9
  11  -4   1-13.1921 29.1905   9
  11  -4   2 36.2568 32.8778   9
  11  -4   2 1.38948 24.4236   4
  11  -4   3-5.89815 35.6943   9
  11  -4   3-3.79619 33.8631   4
  11  -4   3 9.14666 40.2754   8
  11  -4   3-9.88776 24.7229   1
  11  -4   4-8.74209 52.3168   8
  11  -4   4 11.1149 29.9000   1
  11  -4   4 44.5348 43.6014   4
  11  -4   5 32.6647 48.9187   8
  11  -4   5-26.0073 45.9943   4
  11  -4   6 40.1398 58.4628   4
  11  -4   7-171.595 66.1650   4
 -11  -3   8 101.062 50.8704   2
 -11  -3   7 584.599 62.0709   4
 -11  -3   7 609.895 58.0847   2
 -11  -3   6 664.887 56.0143   4
 -11  -3   6 768.645 63.2749   7
 -11  -3   6 666.121 54.4294   2
 -11  -3   5 282.630 41.6186   4
 -11  -3   5 181.417 39.3754   7
 -11  -3   5 263.054 41.8864   2
 -11  -3   4 488.672 38.1465   1
 -11  -3   4 481.886 43.3410   7
 -11  -3   4 439.869 39.8767   2
 -11  -3   3 15804.0 159.693   7
 -11  -3   3 16101.5 129.925   1
 -11  -3   3 15908.5 128.191   2
  11  -3  -3 16136.8 136.983   9
 -11  -3   2 11772.5 92.9721   2
  11  -3  -2 11890.5 117.213   9
 -11  -3   1 14075.0 77.8958   2
  11  -3  -1 14275.0 127.434   9
  11  -3   0 16.0182 26.8984   9
  11  -3   1 2998.68 51.2712   4
  11  -3   1 2948.22 63.5084   0
  11  -3   1 2995.11 64.7503   9
  11  -3   2 3850.74 69.6973   4
  11  -3   2 3892.98 74.9572   9
  11  -3   3 578.803 47.9998   8
  11  -3   3 597.950 42.3657   4
  11  -3   3 560.879 29.2273   1
  11  -3   3 608.764 39.9030   9
  11  -3   4 6417.97 121.772   8
  11  -3   4 6267.70 116.447   4
  11  -3   4 6382.86 85.8063   1
  11  -3   5 663.635 63.9330   8
  11  -3   5 557.278 61.1007   4
  11  -3   6 147.974 59.6314   4
  11  -3   7 17.9343 57.5825   4
 -11  -2   8 20.0793 56.1431   4
 -11  -2   8-32.2863 53.5403   2
 -11  -2   7 32.8342 46.8554   4
 -11  -2   7-28.6414 49.5872   2
 -11  -2   6-10.8261 47.0599   7
 -11  -2   6-18.6535 42.4829   4
 -11  -2   6 2.77771 42.0504   2
 -11  -2   5-5.27072 38.2574   4
 -11  -2   5 7.96395 39.4838   7
 -11  -2   4 5.60043 39.2124   7
  11  -2  -3 6.83425 21.9474   9
 -11  -2   3-5.25574 28.0001   7
 -11  -2   3-3.29107 21.6481   1
 -11  -2   2 8.21248 17.0560   1
  11  -2  -2-11.2706 22.4686   9
  11  -2  -1-26.6546 26.1883   9
  11  -2   0 4.53097 22.6241   9
  11  -2   1 4.24878 16.4405   0
  11  -2   1-11.7556 23.2236   9
  11  -2   2 37.5849 17.4838   1
  11  -2   2 11.4640 29.6514   9
  11  -2   2 8.81291 29.0217   4
  11  -2   3-7.15131 24.4378   9
  11  -2   3-11.4376 32.6553   8
  11  -2   3 3.31012 18.0368   1
  11  -2   3-6.26541 30.4048   4
  11  -2   4 54.8530 47.3367   8
  11  -2   4 47.1256 45.0963   4
  11  -2   5-5.50952 43.1428   8
  11  -2   5-37.0201 51.9955   4
  11  -2   6-30.3641 53.7738   4
  11  -2   7-104.627 57.5937   4
 -11  -1   8 88.4664 54.7439   4
 -11  -1   8-55.5090 57.8085   2
 -11  -1   7 1454.79 76.1458   4
 -11  -1   6 308.860 56.7621   7
 -11  -1   6 258.879 46.1883   4
 -11  -1   5 1720.84 62.5902   4
 -11  -1   5 1733.36 75.3604   7
 -11  -1   4 242.719 32.7323   4
 -11  -1   4 238.184 38.2937   7
 -11  -1   3 789.222 42.3081   7
 -11  -1   3 780.058 34.6549   6
  11  -1  -3 780.391 28.0926   9
  11  -1  -2 8662.43 83.0268   9
 -11  -1   2 8390.02 76.0273   6
 -11  -1   2 8492.29 72.7339   1
 -11  -1   1 86749.1 201.545   3
 -11  -1   1 86113.2 178.937   1
  11  -1  -1 86256.7 262.013   9
  11  -1   0 454.379 28.0880   9
  11  -1   1 4816.58 50.4143   5
  11  -1   1 4752.48 68.6895   9
  11  -1   1 4594.37 31.4878   1
  11  -1   2 3127.00 52.4336   5
  11  -1   2 3318.92 62.6358   9
  11  -1   3 4793.81 82.7022   8
  11  -1   3 4478.44 87.1476   4
  11  -1   3 4565.45 75.9055   9
  11  -1   4 3395.11 82.7273   8
  11  -1   4 3275.96 86.2941   4
  11  -1   5 864.063 61.9219   4
  11  -1   6 169.039 55.0372   4
  11  -1   7 306.821 67.3280   4
 -11   0   8-27.2107 52.7779   4
 -11   0   7-26.7760 47.9246   4
 -11   0   6 21.9194 41.9663   4
 -11   0   6 11.8415 37.6978   6
 -11   0   5 24.3846 41.8584   7
 -11   0   5-3.60882 29.8837   4
 -11   0   5 9.80254 33.9557   6
 -11   0   4 13.7561 26.7606   4
 -11   0   4 23.1532 36.7760   7
 -11   0   4 3.48704 29.3111   6
 -11   0   3-10.6899 26.9380   7
 -11   0   3 13.6606 20.8035   6
  11   0  -3 7.66918 15.0829   9
 -11   0   2-12.7753 19.2726   3
 -11   0   2 7.92030 21.8732   7
 -11   0   2-2.25728 15.1230   6
  11   0  -2 5.62357 17.8843   9
 -11   0   1 6.73090 14.8993   3
 -11   0   1-2.96821 10.9361   6
  11   0  -1-5.64655 20.5353   9
  11   0   0 152.770 24.8661   9
  11   0   1-3.70430 19.4787   9
  11   0   2 15.1793 27.9160   5
  11   0   2 15.2828 27.0028   8
  11   0   3-9.74292 25.1466   5
  11   0   3 20.5484 30.3319   4
  11   0   3 2.83849 25.4727   8
  11   0   3-5.42330 22.2409   9
  11   0   4 14.0309 43.9584   4
  11   0   4 30.5064 30.9419   9
  11   0   5-14.9312 43.6242   4
  11   0   6 29.6712 54.5379   4
  11   0   7-5.27179 57.2375   4
 -11   1   8 79.3146 58.6984   4
 -11   1   7 1414.88 74.2016   4
 -11   1   7 1213.96 75.8631   6
 -11   1   6 272.069 45.5715   4
 -11   1   6 330.087 46.1830   6
 -11   1   5 1729.31 58.5202   4
 -11   1   5 1780.49 78.7444   7
 -11   1   5 1815.28 71.1338   6
 -11   1   4 237.732 29.2395   4
 -11   1   4 239.012 36.3420   6
 -11   1   4 230.842 39.0066   7
 -11   1   3 726.888 34.7168   3
 -11   1   3 813.541 43.1942   7
 -11   1   3 787.374 38.4640   6
  11   1  -3 746.658 29.0922   9
 -11   1   2 8068.81 82.3455   3
 -11   1   2 8289.61 89.3227   6
 -11   1   2 8316.98 96.7945   7
  11   1  -2 8335.01 84.0179   9
  11   1  -1 86831.8 280.117   9
  11   1   0 472.158 30.5666   9
  11   1   1 4869.89 75.2403   9
  11   1   2 3199.54 52.2877   8
  11   1   2 3178.31 67.8390   9
  11   1   3 4665.63 88.3428   5
  11   1   3 4717.63 82.5054   9
  11   1   4 3225.83 85.0434   5
  11   1   4 3332.32 89.4717   4
  11   1   4 3158.50 75.5804   9
  11   1   5 1009.60 69.8047   4
  11   1   6 74.9475 51.8943   4
  11   1   7 217.286 64.9087   4
 -11   2   8-99.5742 51.1574   6
 -11   2   7-14.5574 46.8919   6
 -11   2   6 9.33577 36.2795   4
 -11   2   6-14.4021 42.5784   6
 -11   2   5 4.53323 30.5448   4
 -11   2   5 19.0393 39.5362   6
 -11   2   4 11.1026 36.2246   7
 -11   2   4 23.8731 25.1174   4
 -11   2   4 37.1303 34.1033   6
 -11   2   3-5.29599 28.3201   7
 -11   2   3 15.6532 24.8752   3
  11   2  -3 3.40253 21.5139   9
 -11   2   3 5.59025 25.8477   6
 -11   2   2 7.37151 22.8655   3
 -11   2   2-12.9689 21.2530   7
  11   2  -2 19.3212 24.6062   9
 -11   2   2 18.3298 22.5827   6
 -11   2   1 11.9590 14.8115   7
  11   2  -1 23.4591 26.0269   9
  11   2   0 11.5858 27.0698   9
  11   2   1-2.21856 9.89230   6
  11   2   1 1.44979 10.0719   8
  11   2   2 2.71195 18.6316   6
  11   2   2 43.5881 33.9607   9
  11   2   3 17.3212 31.8650   5
 -11   2  -3 1.08661 13.1200   0
  11   2   3-2.63438 19.6445   6
  11   2   3-4.57842 29.2071   9
  11   2   4 9.70055 46.8851   4
  11   2   4 34.8291 48.7964   5
  11   2   4 29.0919 34.6067   9
  11   2   5-17.9490 51.7908   4
  11   2   5-8.12087 44.0055   5
  11   2   6 18.7081 52.5860   4
  11   2   7-58.2788 58.1866   4
 -11   3   7 523.299 62.2875   6
 -11   3   6 537.568 59.5897   6
 -11   3   5 280.412 44.6286   6
 -11   3   4 435.770 41.3936   3
 -11   3   4 459.982 47.1778   6
 -11   3   3 15537.3 134.352   3
 -11   3   3 15426.8 152.111   7
  11   3  -3 15672.4 142.788   9
 -11   3   3 16358.2 167.286   6
 -11   3   2 11132.9 109.739   7
  11   3  -2 11641.3 126.530   9
 -11   3   1 13330.6 96.6027   7
  11   3  -1 13647.8 138.840   9
  11   3   0 21.3948 30.6559   9
  11   3   1 2667.40 44.2237   0
  11   3   1 2779.33 72.3966   9
  11   3   1 2851.69 42.7761   6
  11   3   2 3751.05 86.8789   9
  11   3   2 3655.94 60.8231   6
  11   3   3 528.776 49.1384   5
 -11   3  -3 658.125 31.0632   0
  11   3   3 632.568 47.7663   9
  11   3   3 500.580 33.9836   6
  11   3   4 6226.56 128.938   5
  11   3   4 6328.89 108.175   6
  11   3   4 6166.21 115.421   9
  11   3   5 549.838 59.2241   5
  11   3   5 494.639 62.6715   4
  11   3   5 622.047 50.7200   6
  11   3   6 138.668 50.6174   4
  11   3   7 157.343 62.2454   4
 -11   4   7 101.581 54.3210   6
 -11   4   6-20.4490 43.9829   6
 -11   4   5 10.6095 41.7755   6
 -11   4   4-19.1748 37.4136   3
 -11   4   4 33.6906 45.1299   6
 -11   4   3 18.5385 31.2021   3
  11   4  -3 11.2591 23.0928   9
 -11   4   3-9.03849 36.6584   6
  11   4  -2 4.33798 32.8957   9
  11   4  -1-39.0600 33.6115   9
  11   4   0-17.8076 33.8196   9
  11   4   1-1.49864 14.5047   0
  11   4   1-18.4739 36.9256   9
  11   4   2 4.78379 40.5533   9
  11   4   3-20.9635 43.1705   9
  11   4   4-2.98759 55.4505   5
  11   4   4 50.5729 44.6919   9
  11   4   5 7.34007 47.0265   4
  11   4   5-24.3161 53.1894   5
  11   4   6 92.1624 56.4288   4
  11   4   6 117.778 57.2248   5
  11   4   7 44.4242 61.2646   4
 -11   5   7 394.830 70.5665   6
 -11   5   6 152.327 56.6730   6
 -11   5   5 36.0844 55.4028   6
 -11   5   4 612.508 46.4255   3
 -11   5   4 724.305 60.4621   6
 -11   5   3 14045.1 143.337   3
  11   5  -3 14257.8 173.979   9
 -11   5   3 14700.9 184.414   6
  11   5  -2 943.859 55.5528   9
  11   5  -1 1151.65 58.8072   9
  11   5   0 704.979 53.4113   9
  11   5   1 129.951 43.9186   9
  11   5   2 606.063 55.2381   9
  11   5   3 1280.49 70.4411   9
  11   5   4 133.014 59.0680   5
  11   5   4 220.700 54.0141   9
  11   5   5 574.150 71.0023   5
  11   5   5 421.367 59.1025   4
  11   5   6 199.145 65.0637   5
 -11   6   6 58.7663 53.9898   6
 -11   6   5-39.0804 46.9409   6
 -11   6   4-11.8792 37.1844   3
 -11   6   4-52.9258 49.7596   6
 -11   6   3-5.17877 34.5665   3
  11   6  -3-22.8625 45.5720   9
 -11   6   3-27.7939 45.1854   6
  11   6  -2-8.85202 40.5939   9
  11   6  -1 19.1188 41.7028   9
  11   6   0 31.8081 46.8182   9
  11   6   1 31.7155 41.8666   9
  11   6   2 25.8893 51.2326   9
  11   6   3 29.9018 54.3939   9
  11   6   4-3.03363 55.8851   5
  11   6   4 36.7852 52.6605   9
  11   6   5 120.609 62.9634   5
 -11   7   5 101.422 58.8912   6
 -11   7   4 35.1170 50.7293   6
 -11   7   3 2678.63 76.4820   3
  11   7  -3 2667.45 96.9926   9
 -11   7   3 2967.46 104.247   6
  11   7  -2 14.7172 50.2229   9
  11   7  -1 135.013 46.3017   9
  11   7   0 330.817 57.4570   9
  11   7   1 27.7097 50.8465   9
  11   7   2-7.83032 52.0932   9
  11   7   3 25.7075 56.9015   9
  11   7   4 481.245 71.1726   5
  11   7   4 530.795 67.5771   9
  11   7   5 292.255 71.7513   5
 -11   8   4-19.2107 47.7044   6
 -11   8   3 17.6387 49.9970   6
  11   8  -2 77.8364 48.8430   9
  11   8  -1 34.7418 46.9019   9
  11   8   0 14.4388 54.3151   9
  11   8   1-49.2430 55.6511   9
  11   8   2-27.9017 57.3891   9
  11   8   3-144.092 58.9680   9
  11   8   4-57.6552 61.6575   5
  11   8   4 154.668 65.1120   9
 -11   9   3-66.2676 60.1675   6
  11   9  -2 134.566 64.1556   9
  11   9  -1 103.532 55.3296   9
  11   9   0 30.1952 55.0248   9
  11   9   1-15.5515 52.2602   9
  11   9   2-163.552 57.6240   9
  11   9   3-23.2936 62.3456   5
  12  -9  -3 18.2338 48.9168   9
  12  -9  -2-30.0804 53.4729   9
 -12  -9   2 54.7411 62.9827   9
  12  -9  -1 101.849 58.2308   9
  12  -9   0 49.8421 58.0313   9
  12  -9   1 15.4626 61.5993   9
  12  -9   2-68.3198 57.6925   9
  12  -9   3 173.702 61.5338   9
  12  -9   3 107.607 59.4608   8
  12  -8  -4 280.862 60.1211   9
 -12  -8   4 360.555 54.1226   1
  12  -8  -3-55.3211 42.7829   9
  12  -8  -2 78.8606 54.2246   9
  12  -8  -1 415.010 58.9155   9
  12  -8   0 854.681 72.6259   9
  12  -8   1 23.2760 48.2766   9
  12  -8   2-42.8941 54.8071   9
  12  -8   3 270.047 55.0844   9
  12  -8   3 375.723 61.2550   8
  12  -8   4 313.217 64.9575   8
 -12  -7   5-24.9906 38.7834   1
  12  -7  -4-31.5889 48.2445   9
 -12  -7   4-23.2286 40.9111   1
  12  -7  -3-15.5017 47.0950   9
  12  -7  -2-58.8647 46.4929   9
  12  -7  -1-43.5841 49.7791   9
  12  -7   0 21.7478 45.5489   9
  12  -7   1-0.90300 45.4572   9
  12  -7   2-14.1809 43.8821   9
  12  -7   3-12.6884 47.7161   9
  12  -7   3-26.6944 48.3628   8
  12  -7   4 61.4513 57.3373   8
  12  -7   5 13.8626 60.7058   8
 -12  -6   6 433.269 51.5373   1
 -12  -6   5 515.564 50.7495   1
 -12  -6   4 2619.17 79.1237   1
  12  -6  -4 2650.39 84.8577   9
  12  -6  -3 69.8816 43.6742   9
  12  -6  -2 792.137 55.5678   9
  12  -6  -1 1299.02 65.1830   9
  12  -6   0 1639.33 69.7604   9
  12  -6   1 87.1107 42.8630   9
  12  -6   2 865.727 58.6698   9
  12  -6   3 1323.37 70.4408   9
  12  -6   4 1505.63 83.9847   8
  12  -6   5 88.8682 57.8580   8
 -12  -5   7-8.06950 45.3037   2
 -12  -5   6 27.0175 43.2440   2
 -12  -5   6-17.1727 39.7253   1
 -12  -5   5-9.16998 37.9590   2
 -12  -5   5-2.48943 37.2110   1
 -12  -5   5 26.2029 35.5779   7
 -12  -5   4 12.4979 35.5453   1
  12  -5  -4-17.3055 37.1412   9
 -12  -5   4 101.283 30.0283   7
  12  -5  -3 52.8304 42.6442   9
 -12  -5   3 83.1117 33.6126   7
  12  -5  -2 5.62125 37.5341   9
  12  -5  -1 1.89311 36.7239   9
  12  -5   0 5.08934 36.1012   9
  12  -5   1 18.0911 34.2316   9
  12  -5   2-12.1902 36.9709   9
  12  -5   3 5.18151 44.9502   9
  12  -5   4 21.9797 50.4065   8
  12  -5   5 95.2679 52.7322   8
  12  -5   6-23.6179 52.4207   8
 -12  -4   7 116.123 51.5257   2
 -12  -4   7 228.172 57.5006   7
 -12  -4   6 923.230 64.3464   7
 -12  -4   6 918.427 58.8970   2
 -12  -4   5 52.7804 36.3681   2
 -12  -4   5 57.8867 35.7494   7
 -12  -4   5 33.7651 32.6676   1
 -12  -4   4 7115.34 124.135   7
 -12  -4   4 7431.03 106.154   2
 -12  -4   4 7445.18 107.622   1
 -12  -4   3 1892.85 51.0409   2
 -12  -4   3 1870.62 62.7942   7
 -12  -4   3 1841.44 55.4099   1
  12  -4  -3 1807.25 60.5946   9
  12  -4  -2 2135.46 62.9651   9
  12  -4  -1 133.300 32.9233   9
  12  -4   0 1070.54 48.8805   9
  12  -4   1 315.575 39.9493   9
  12  -4   2 2085.83 54.6808   4
  12  -4   2 2186.80 67.3193   9
  12  -4   3 371.481 47.2198   8
  12  -4   3 358.786 41.2284   4
  12  -4   3 369.839 31.4338   1
  12  -4   3 426.622 43.3967   9
  12  -4   4 4412.04 109.868   8
  12  -4   4 4613.47 104.611   4
  12  -4   5 145.973 52.1842   8
  12  -4   5 49.0141 50.7488   4
  12  -4   6 836.985 74.3232   4
  12  -4   7 230.378 71.5055   4
 -12  -3   7-3.14022 47.2338   2
 -12  -3   7 16.0118 49.4825   4
 -12  -3   6 19.7190 41.6377   4
 -12  -3   6 34.2821 43.9893   2
 -12  -3   6 95.2414 45.5478   7
 -12  -3   5-75.4972 34.3216   7
 -12  -3   5 6.36713 36.7101   2
 -12  -3   4-12.3607 37.0903   7
 -12  -3   4 55.8490 36.8102   2
 -12  -3   4 14.5975 31.1877   1
  12  -3  -3-12.4162 29.3714   9
 -12  -3   3 18.5682 27.2491   1
 -12  -3   3 9.55795 30.0539   7
  12  -3  -2-22.9176 29.8108   9
  12  -3  -1 12.0726 27.7102   9
  12  -3   0-11.7082 27.4882   9
  12  -3   1 14.0168 19.1556   4
  12  -3   1 28.8997 27.9641   9
  12  -3   1-2.68699 17.5020   0
  12  -3   2 12.3953 29.9069   9
  12  -3   2-13.9373 26.3012   4
  12  -3   3 3.33672 32.9893   9
  12  -3   3 10.3793 20.6940   1
  12  -3   3 55.7027 40.4546   8
  12  -3   3-27.8449 32.2693   4
  12  -3   4 21.3614 53.3746   8
  12  -3   4-27.2759 44.9731   4
  12  -3   5 27.7360 49.9749   8
  12  -3   5-39.8951 50.9605   4
  12  -3   6-66.0819 56.8602   4
  12  -3   7 7.91959 61.2365   4
 -12  -2   8 325.620 58.9053   4
 -12  -2   8 256.804 56.5582   2
 -12  -2   7 292.785 53.5145   4
 -12  -2   7 203.416 54.8872   2
 -12  -2   6 203.781 46.7585   4
 -12  -2   6 195.537 48.3435   7
 -12  -2   5 1406.33 58.7025   4
 -12  -2   5 1253.27 68.1075   7
 -12  -2   4 7872.31 126.840   7
 -12  -2   3 5491.86 96.0923   7
 -12  -2   3 5300.12 71.8749   1
  12  -2  -3 5428.72 75.1892   9
 -12  -2   2 1973.65 41.1276   1
  12  -2  -2 1976.66 49.7439   9
  12  -2  -1 1234.14 43.8124   9
  12  -2   0 4045.60 68.0362   9
 -12  -2   0 3969.82 32.1033   3
  12  -2   1 514.527 35.1028   9
  12  -2   1 501.977 27.1019   0
  12  -2   2 1169.66 47.7708   4
  12  -2   2 1160.26 27.5486   1
  12  -2   2 1262.67 47.7264   9
  12  -2   3 71.7081 17.2220   1
  12  -2   3 51.1400 29.1121   9
  12  -2   3 61.2616 34.0498   8
  12  -2   3 79.1211 32.8941   4
  12  -2   4 6743.62 118.074   8
  12  -2   4 6422.32 118.509   4
  12  -2   5 975.805 64.8221   8
  12  -2   5 962.671 64.3557   4
  12  -2   6 436.651 64.6181   4
  12  -2   7-35.3323 59.1783   4
 -12  -1   8 81.5325 53.6781   4
 -12  -1   8-33.1044 55.5513   2
 -12  -1   7 21.0135 45.4404   4
 -12  -1   6-35.1979 51.6654   7
 -12  -1   6 28.0620 40.6173   4
 -12  -1   5 14.2570 34.2206   4
 -12  -1   5-2.86543 39.7312   7
 -12  -1   4 23.8780 27.5040   4
 -12  -1   4-6.79043 34.8085   7
  12  -1  -3-7.97421 18.4612   9
 -12  -1   3 21.6439 28.0075   7
 -12  -1   3 8.69818 18.6429   6
  12  -1  -2 0.94401 19.9746   9
 -12  -1   2-5.60490 12.7000   6
  12  -1  -1 62.8184 27.0135   9
 -12  -1   1 20.4966 14.4851   1
 -12  -1   1 33.9836 17.5267   3
  12  -1   0 10.3276 21.5702   9
  12  -1   1 32.8581 26.9273   9
  12  -1   2-9.59402 17.9757   5
  12  -1   2 7.91426 23.9827   9
  12  -1   3-16.6292 32.2282   4
  12  -1   3-7.24317 28.7075   8
  12  -1   3 28.3020 25.7336   9
  12  -1   4-3.69549 37.7985   8
  12  -1   4 0.23638 45.2914   4
  12  -1   5 10.0643 45.9791   4
  12  -1   6-45.2257 52.2491   4
  12  -1   7-5.22850 61.4342   4
 -12   0   8 436.138 58.4064   4
 -12   0   7-1.29979 44.9940   4
 -12   0   6 474.622 49.7676   4
 -12   0   6 391.078 64.9332   7
 -12   0   6 484.771 52.2985   6
 -12   0   5-15.6071 31.8861   6
 -12   0   5 4.73911 29.1330   4
 -12   0   5 5.44976 41.7034   7
 -12   0   4 7963.15 98.4753   4
 -12   0   4 7929.59 127.105   7
 -12   0   4 7960.40 113.265   6
  12   0  -3 3.16758 16.1900   9
 -12   0   3 27.9055 28.0669   7
 -12   0   3 16.7181 19.8464   6
 -12   0   2 7126.02 75.4891   3
 -12   0   2 7193.71 76.5349   6
  12   0  -2 7251.31 76.1852   9
 -12   0   1 12.1819 16.1666   3
 -12   0   1 2.46396 11.0753   6
  12   0  -1-11.3032 23.9394   9
  12   0   0 27780.2 159.092   9
  12   0   1-6.16741 23.8071   9
  12   0   2 1724.96 47.4157   5
  12   0   2 1755.63 44.9198   8
  12   0   2 1805.37 51.1728   9
  12   0   3 22.0098 25.9123   5
  12   0   3 4.56261 26.2655   8
  12   0   3-4.74761 25.0242   9
  12   0   4 7705.62 131.531   4
  12   0   4 7502.04 104.670   9
  12   0   5-20.4620 42.9233   4
  12   0   6 220.639 57.3639   4
  12   0   7 23.9705 56.1626   4
 -12   1   8-86.4183 49.2191   4
 -12   1   7-67.8552 45.0524   4
 -12   1   7-30.9623 43.2317   6
 -12   1   6-36.9940 38.0154   4
 -12   1   6-4.82424 41.9441   6
 -12   1   5-21.9414 44.6851   7
 -12   1   5 5.92708 32.5271   4
 -12   1   5-4.85816 35.5802   6
 -12   1   4 26.7688 24.6372   4
 -12   1   4 8.86977 35.6129   7
 -12   1   4 8.13935 29.5465   6
 -12   1   3 6.13487 28.2608   7
 -12   1   3 3.27450 25.2582   3
 -12   1   3 11.4086 22.2653   6
  12   1  -3 2.92949 17.4108   9
 -12   1   2 5.33755 20.1329   3
 -12   1   2-7.96792 22.6549   7
  12   1  -2 21.4860 22.7016   9
 -12   1   2 12.8812 18.8205   6
  12   1  -1 132.804 33.7816   9
  12   1   0 10.0176 23.6832   9
  12   1   1 113.844 33.1784   9
  12   1   2-9.87312 19.4156   8
  12   1   2-3.94538 30.0139   9
  12   1   3-9.73314 30.3021   5
  12   1   3-27.8356 26.8199   9
  12   1   4-26.4890 44.7796   4
  12   1   4 29.2891 38.6523   5
  12   1   4 0.09566 31.4215   9
  12   1   5 14.7402 46.0962   4
  12   1   6 52.1377 53.9645   4
 -12   2   8 145.282 46.7014   6
 -12   2   7 299.808 48.1006   6
 -12   2   6 139.561 39.5895   4
 -12   2   6 136.757 46.8695   6
 -12   2   5 1250.35 48.0788   4
 -12   2   5 1338.92 66.7845   6
 -12   2   4 7902.04 89.5526   4
 -12   2   4 8216.21 130.423   7
 -12   2   4 8156.20 125.182   6
 -12   2   3 5049.12 78.0729   3
 -12   2   3 5193.58 92.4205   7
  12   2  -3 5266.69 76.8945   9
 -12   2   3 5335.15 91.7365   6
 -12   2   2 1954.64 47.8800   3
 -12   2   2 1876.90 49.9086   7
 -12   2   2 1933.17 52.7758   6
  12   2  -2 1964.93 52.4959   9
  12   2  -1 1198.15 47.6980   9
  12   2   0 4023.02 76.2844   9
  12   2   1 528.881 18.1085   8
  12   2   1 518.706 42.2146   9
  12   2   1 470.489 17.1473   6
  12   2   2 1101.78 33.7603   6
  12   2   2 1184.30 53.2627   9
  12   2   3 68.6257 35.6043   5
  12   2   3 75.7296 31.4761   9
  12   2   4 6296.44 125.666   5
  12   2   4 6276.74 120.152   4
  12   2   4 6372.96 111.105   9
  12   2   5 918.937 67.9817   5
  12   2   5 917.156 67.8673   4
  12   2   6 418.422 63.0784   4
  12   2   7 43.8130 59.3469   4
 -12   3   7-61.8109 49.4988   6
 -12   3   6-0.71729 43.9403   6
 -12   3   5-17.4670 41.3767   6
 -12   3   4 33.8257 38.5757   3
 -12   3   4 27.2599 39.8511   6
 -12   3   3 10.8362 31.1164   3
 -12   3   3 30.3769 29.0267   7
  12   3  -3 26.0793 32.4374   9
 -12   3   3-7.33924 32.6473   6
 -12   3   2-0.06885 22.3844   7
  12   3  -2-1.23281 30.6780   9
 -12   3   1 9.12790 17.5364   7
  12   3  -1 20.7248 33.3648   9
  12   3   0-0.75579 30.5725   9
  12   3   0 5.01059 7.08259   6
  12   3   1 7.27653 33.4728   9
  12   3   1 11.4890 11.9031   6
  12   3   2-34.5660 15.5184   6
  12   3   2-6.88423 35.4632   9
  12   3   3 19.0116 38.4480   5
  12   3   3-6.42958 23.4754   6
  12   3   3-13.5754 40.6939   9
  12   3   4-24.5536 51.7163   5
  12   3   4-9.54131 45.7986   9
  12   3   4-9.46880 32.5016   6
  12   3   5-11.4931 46.7876   4
  12   3   5-66.8445 31.0762   6
  12   3   6 3.04089 49.2386   4
  12   3   7-69.6932 52.5725   4
 -12   4   7 145.327 59.9000   6
 -12   4   6 776.023 69.5835   6
 -12   4   5 94.6048 46.2553   6
 -12   4   4 7087.75 107.441   3
 -12   4   4 7423.45 135.993   6
 -12   4   3 1806.13 56.6808   3
  12   4  -3 1609.12 62.2321   9
 -12   4   3 1764.19 68.7308   6
  12   4  -2 2121.93 67.1052   9
  12   4  -1 85.4558 35.4795   9
  12   4   0 1131.56 56.5079   9
  12   4   1 379.176 45.8709   9
  12   4   1 245.672 21.2375   0
  12   4   2 1999.95 76.0441   9
  12   4   3 335.434 50.8827   9
  12   4   4 4272.55 116.374   5
  12   4   4 4159.02 106.887   9
  12   4   5 29.1518 47.9239   4
  12   4   5 111.154 51.9557   5
  12   4   6 846.526 72.9083   4
  12   4   6 648.082 71.7095   5
  12   4   7 0.64792 55.8411   4
 -12   5   7 34.3177 54.4807   6
 -12   5   6-1.27990 46.4480   6
 -12   5   5-133.832 48.2429   6
 -12   5   4 4.70565 35.9833   3
 -12   5   4 58.9781 46.3033   6
 -12   5   3 81.9646 40.6070   3
  12   5  -3 61.5072 45.5621   9
 -12   5   3 111.850 49.5883   6
  12   5  -2-11.7004 36.8754   9
  12   5  -1 7.97739 37.1698   9
  12   5   0-0.80986 39.2151   9
  12   5   1 17.2324 42.0989   9
  12   5   2 2.43314 41.9798   9
  12   5   3-5.22026 46.6028   9
  12   5   4-42.2107 52.3815   5
  12   5   4 25.6391 47.4663   9
  12   5   5-42.9763 50.2945   4
  12   5   5-3.02665 49.3665   5
  12   5   6 150.403 60.3248   5
 -12   6   6 623.386 73.9468   6
 -12   6   5 409.264 48.3679   3
 -12   6   5 460.590 65.9250   6
 -12   6   4 2669.94 76.7628   3
 -12   6   4 2613.71 98.6274   6
 -12   6   3 120.294 35.7696   3
  12   6  -3 33.0393 44.8410   9
 -12   6   3 12.4085 43.6764   6
  12   6  -2 812.867 62.2308   9
  12   6  -1 1345.68 70.6473   9
  12   6   0 1527.13 75.8290   9
  12   6   1-28.7638 44.8682   9
  12   6   2 631.321 63.0022   9
  12   6   3 1078.21 78.3581   9
  12   6   4 1268.80 82.8577   5
  12   6   4 1450.51 82.6122   9
  12   6   5 210.666 66.1572   5
 -12   7   5 50.0174 53.3610   6
 -12   7   4 27.9058 39.7129   3
 -12   7   4-18.2275 47.0716   6
 -12   7   3 37.5986 39.7435   3
  12   7  -3 1.11312 43.8625   9
 -12   7   3 25.8917 52.3407   6
  12   7  -2-184.157 47.2617   9
  12   7  -1-53.6701 48.0016   9
  12   7   0 2.98534 50.7096   9
  12   7   1 16.9161 49.7404   9
  12   7   2-52.6361 52.3493   9
  12   7   3-33.9240 57.8959   9
  12   7   4 4.44724 55.7149   5
  12   7   4 29.6966 56.8893   9
  12   7   5 209.670 73.0061   5
 -12   8   4 272.075 66.7008   6
 -12   8   3 8.28530 51.5023   6
  12   8  -2 16.0581 49.5560   9
  12   8  -1 572.805 62.8290   9
  12   8   0 673.221 69.9336   9
  12   8   1 3.79972 54.2838   9
  12   8   2 11.0587 52.0086   9
  12   8   3 188.031 58.1119   9
  12   8   4 293.499 80.5287   5
  12   8   4 348.195 70.2598   9
  12   9  -2-146.141 64.0589   9
  12   9  -1 117.840 59.5487   9
  12   9   1 9.95229 54.7838   9
  12   9   2-104.840 59.5610   9
  13  -9  -3 250.483 57.5324   9
  13  -9  -2 52.0819 54.5050   9
  13  -9  -1 319.789 61.4196   9
  13  -9   0-77.3964 54.5570   9
  13  -9   1 154.595 57.5558   9
  13  -9   2-52.6634 53.0038   9
  13  -8  -4-39.7222 51.8958   9
 -13  -8   4 10.6772 43.7614   1
  13  -8  -3 59.6428 44.0143   9
  13  -8  -2 47.7016 52.8177   9
  13  -8  -1 33.6448 50.6366   9
  13  -8   0 21.7799 55.5101   9
  13  -8   1 52.8471 55.2347   9
  13  -8   2-8.69333 52.2275   9
  13  -8   3-55.7561 47.8231   9
  13  -8   3-54.3740 60.2007   8
  13  -8   4 71.7748 58.6107   8
 -13  -7   5-18.4314 47.8491   1
  13  -7  -4 403.963 55.4030   9
 -13  -7   4 397.023 49.6435   1
  13  -7  -3 151.356 52.9163   9
  13  -7  -2 155.445 50.3684   9
  13  -7  -1 418.398 55.1962   9
  13  -7   0 61.2321 48.0147   9
  13  -7   1 346.271 53.2669   9
  13  -7   2 198.322 51.2083   9
  13  -7   3 1080.77 74.6984   8
  13  -7   3 1232.06 73.4755   9
  13  -7   4 163.664 61.1007   8
 -13  -6   6-10.9352 44.9189   1
 -13  -6   5-5.43555 39.0280   1
  13  -6  -4 41.2189 50.0090   9
 -13  -6   4 157.327 48.1445   1
  13  -6  -3-7.68092 43.6710   9
  13  -6  -2-1.66609 40.8372   9
  13  -6  -1-36.7375 40.1859   9
  13  -6   0 10.9363 41.8255   9
  13  -6   1-24.4922 40.8537   9
  13  -6   2 0.13605 41.5238   9
  13  -6   3 9.46369 46.4367   9
  13  -6   4 53.9258 51.3320   8
  13  -6   5-10.6176 53.8970   8
 -13  -5   7 336.639 55.6508   2
 -13  -5   6-2.42547 38.4595   1
 -13  -5   6 69.2210 46.3003   2
 -13  -5   5 691.819 54.1388   7
 -13  -5   5 589.065 49.5106   1
 -13  -5   5 650.357 52.8817   2
 -13  -5   4 316.788 39.6253   7
 -13  -5   4 377.212 44.2788   1
  13  -5  -4 330.889 43.8214   9
 -13  -5   3 3609.46 87.9924   7
  13  -5  -3 3502.35 88.9830   9
  13  -5  -2 1178.64 57.7795   9
  13  -5  -1 1039.05 56.2208   9
  13  -5   0 86.6580 38.9147   9
  13  -5   1 609.332 48.9613   9
  13  -5   2 1066.06 59.6627   9
  13  -5   3 5325.09 109.427   9
  13  -5   4 395.855 58.5299   8
  13  -5   5 143.128 55.1058   8
  13  -5   6 69.3818 61.5840   8
 -13  -4   7 5.44453 47.5618   2
 -13  -4   7 45.6045 55.1276   7
 -13  -4   6 30.6424 44.4689   2
 -13  -4   6-206.604 43.0206   7
 -13  -4   5 4.55935 39.3910   2
 -13  -4   5-23.1785 36.1780   7
 -13  -4   5 7.38775 34.9133   1
 -13  -4   4 122.592 43.7592   2
 -13  -4   4 164.752 42.6180   1
 -13  -4   4 219.280 38.8347   7
 -13  -4   3-13.6040 26.9277   2
  13  -4  -3-2.62032 35.4875   9
 -13  -4   3 8.93725 31.6531   7
 -13  -4   3 16.9209 29.1604   1
  13  -4  -2-26.3795 32.0955   9
  13  -4  -1 1.00732 30.9977   9
  13  -4   0 1.96866 32.9454   9
  13  -4   1 14.9782 32.7424   9
  13  -4   2-17.5462 34.7188   9
  13  -4   3-35.1590 36.6428   9
  13  -4   3 9.25510 35.1070   4
  13  -4   4 6.48285 53.9060   8
  13  -4   4 14.2960 44.9348   4
  13  -4   5 70.9345 54.7447   8
  13  -4   5-53.6563 45.3453   4
  13  -4   6-4.28802 56.8681   4
  13  -4   7 68.3395 65.4389   4
 -13  -3   7 149.697 52.0491   4
 -13  -3   7 120.818 50.2186   7
 -13  -3   7 133.195 48.6027   2
 -13  -3   6 1278.32 76.2792   7
 -13  -3   6 1293.37 66.8806   2
 -13  -3   5 1186.34 67.0475   7
 -13  -3   5 1231.01 58.9406   2
 -13  -3   4 8803.18 136.940   7
 -13  -3   4 8865.35 109.252   1
 -13  -3   3 1774.82 61.6347   7
 -13  -3   3 1625.46 48.0685   1
  13  -3  -3 1671.28 52.1821   9
  13  -3  -2 2334.24 60.3171   9
  13  -3  -1 8264.17 103.982   9
  13  -3   0 73.3103 28.9375   9
  13  -3   1 1927.68 44.8580   4
  13  -3   1 1822.84 51.6885   0
  13  -3   1 1958.40 58.8525   9
  13  -3   2 1527.93 49.0075   4
  13  -3   2 1505.39 54.1440   9
  13  -3   3 5597.71 103.236   8
  13  -3   3 5634.48 99.5770   4
  13  -3   3 5670.18 97.7369   9
  13  -3   4 2811.22 89.3590   8
  13  -3   4 2711.70 84.6426   4
  13  -3   5 292.460 50.9581   8
  13  -3   5 262.509 55.3046   4
  13  -3   6 486.549 65.9540   4
  13  -3   7 6.30581 62.1502   4
 -13  -2   8 46.5956 54.9045   4
 -13  -2   8 44.4136 50.3810   2
 -13  -2   7 11.6362 45.1354   4
 -13  -2   7-34.1776 52.0066   2
 -13  -2   6-12.2378 44.3050   4
 -13  -2   6-5.36702 45.0356   7
 -13  -2   5-32.3479 39.4687   7
 -13  -2   4 16.9026 39.9396   7
  13  -2  -3 2.41463 23.8189   9
 -13  -2   3 15.4807 29.7763   7
 -13  -2   3 27.5117 21.1916   1
  13  -2  -2 1.38439 26.6431   9
 -13  -2   2-9.31907 17.6780   1
  13  -2  -1-5.60171 26.6162   9
  13  -2   0-8.42649 26.1793   9
 -13  -2   0 6.23369 9.62915   3
  13  -2   1 3.73646 25.8712   9
  13  -2   1-6.45568 17.1399   0
  13  -2   2 3.43112 28.7521   9
  13  -2   2 6.18571 26.7066   4
  13  -2   2-11.2174 14.9014   0
  13  -2   2-8.26769 12.1394   1
  13  -2   3-9.36614 28.3205   9
  13  -2   3-12.1554 32.4054   8
  13  -2   3-13.2033 31.6636   4
  13  -2   4 12.8543 44.8892   8
  13  -2   4 30.7941 44.6352   4
  13  -2   5 24.0506 43.9916   4
  13  -2   5 11.8230 43.9235   8
  13  -2   6-20.7673 54.2427   4
  13  -2   7-53.4584 59.7561   4
 -13  -1   8 63.2720 49.6379   4
 -13  -1   8 90.8836 58.0405   2
 -13  -1   7 45.1681 42.8903   4
 -13  -1   6 663.042 52.6754   4
 -13  -1   6 649.390 65.8875   7
 -13  -1   5 157.038 38.1254   4
 -13  -1   5 144.708 46.1699   7
 -13  -1   4 5366.02 109.138   7
 -13  -1   4 5403.41 93.1194   6
 -13  -1   3 2136.76 63.9201   7
 -13  -1   3 2137.99 50.5651   6
  13  -1  -3 2081.89 46.7306   9
  13  -1  -2 116.516 23.1242   9
 -13  -1   2 81.2559 15.7576   6
 -13  -1   1 73744.6 198.109   3
 -13  -1   1 73056.2 165.978   1
  13  -1  -1 74190.5 264.338   9
  13  -1   0 423.227 31.4248   9
  13  -1   1 31560.1 184.694   9
  13  -1   2 339.815 24.7128   5
  13  -1   2 338.200 17.5162   0
  13  -1   2 322.936 33.0020   9
  13  -1   3 3577.52 75.4721   8
  13  -1   3 3488.95 81.0681   4
  13  -1   3 3575.08 72.1207   9
  13  -1   4 1188.93 57.3684   8
  13  -1   4 997.701 61.4219   4
  13  -1   5 557.208 58.7190   4
  13  -1   6 267.746 59.7058   4
  13  -1   7 98.5982 59.6960   4
 -13   0   8 48.0456 47.4234   4
 -13   0   7-14.4122 42.6240   4
 -13   0   6-25.4451 55.7824   7
 -13   0   6-13.1949 39.2839   4
 -13   0   6 30.0986 42.6074   6
 -13   0   5-8.80835 31.2468   4
 -13   0   5-0.30839 43.6528   7
 -13   0   5-21.8377 33.5052   6
 -13   0   4 13.0731 36.2404   7
 -13   0   4 18.6217 27.7741   6
 -13   0   3 5.24558 26.7667   7
 -13   0   3 6.71958 19.7984   6
  13   0  -3 3.68048 17.9959   9
 -13   0   2 30.6700 27.5810   3
 -13   0   2 124.983 22.5743   6
  13   0  -2 157.680 28.9122   9
 -13   0   1 59.8209 18.8379   3
 -13   0   1 5.89491 12.7178   6
  13   0  -1 5.57711 25.7755   9
  13   0   0 680.337 37.7854   9
  13   0   1-12.2827 27.2731   9
  13   0   2 9.46513 20.2067   5
  13   0   2 10.9677 21.8316   8
  13   0   2-4.37771 25.2030   9
  13   0   3 5.63133 24.6508   5
  13   0   3-12.2330 26.3059   8
  13   0   3 13.6101 28.3711   9
  13   0   4-19.1705 48.9929   4
  13   0   4 24.1215 32.1270   9
  13   0   5-15.2862 49.5691   4
  13   0   6-25.6593 54.6354   4
  13   0   7 51.1441 60.5261   4
 -13   1   8 197.699 53.9499   4
 -13   1   8-115.282 48.0981   6
 -13   1   7 134.153 43.9523   4
 -13   1   7 33.0973 39.9305   6
 -13   1   6 639.732 47.6359   4
 -13   1   6 663.332 58.6470   6
 -13   1   5 140.460 33.7447   4
 -13   1   5 122.037 49.7117   7
 -13   1   5 160.830 41.6493   6
 -13   1   4 5136.77 76.2575   4
 -13   1   4 5280.35 107.178   7
 -13   1   4 5424.35 99.4736   6
 -13   1   3 1962.87 52.7985   3
 -13   1   3 2021.15 61.0551   7
  13   1  -3 2014.62 47.3169   9
 -13   1   3 2115.88 55.5234   6
 -13   1   2 101.953 24.1859   3
 -13   1   2 104.622 24.1735   7
  13   1  -2 106.019 26.7440   9
 -13   1   2 116.230 21.4906   6
  13   1  -1 75451.2 277.719   9
  13   1   0 427.968 33.0037   9
  13   1   1 31334.5 198.443   9
  13   1   2 318.942 23.3818   8
  13   1   2 341.685 34.6557   9
  13   1   3 3722.88 82.1022   5
  13   1   3 3516.24 78.6805   9
  13   1   4 1184.70 59.5273   5
  13   1   4 1048.98 65.5038   4
  13   1   4 1061.96 52.7496   9
  13   1   5 562.489 60.8807   4
  13   1   6 354.935 58.3964   4
  13   1   7 121.145 61.1261   4
 -13   2   8-29.5808 51.6125   6
 -13   2   7-28.1072 44.7284   6
 -13   2   6-20.9555 44.3585   6
 -13   2   5 1.41485 42.8006   7
 -13   2   5-0.72193 27.2445   4
 -13   2   5 26.4241 38.9276   6
 -13   2   4 36.7309 20.3882   4
 -13   2   4 31.7895 39.7641   7
 -13   2   4 118.511 37.1474   6
 -13   2   3-5.67342 26.9025   3
 -13   2   3-11.5115 28.8649   7
  13   2  -3-13.0348 25.2732   9
 -13   2   3 21.0201 26.4989   6
 -13   2   2 81.2544 26.1837   3
 -13   2   2-3.86782 24.8656   7
  13   2  -2 24.0167 28.3417   9
 -13   2   2 17.0317 23.6892   6
  13   2  -1-12.5373 30.4865   9
  13   2   0 6.66876 30.9767   9
  13   2   1 2.55027 11.9144   8
  13   2   1-26.1115 32.8138   9
  13   2   2 12.7148 31.2706   9
  13   2   3 15.6152 32.6091   5
  13   2   3-9.78663 31.9274   9
  13   2   4 15.5979 42.9615   5
  13   2   4-108.185 36.3184   9
  13   2   5-10.1904 50.3064   4
  13   2   5 7.44733 46.9100   5
  13   2   6-48.5688 54.3976   4
  13   2   7 93.0849 60.6771   4
 -13   3   7 155.445 51.8490   6
 -13   3   6 1453.22 78.4986   6
 -13   3   5 1237.77 67.0270   6
 -13   3   4 8975.39 118.968   3
 -13   3   4 8834.88 136.863   7
 -13   3   4 8928.69 140.827   6
 -13   3   3 1618.25 55.3546   3
 -13   3   3 1713.74 58.0040   7
 -13   3   3 1688.14 62.3616   6
  13   3  -3 1625.46 55.7830   9
 -13   3   2 2188.46 53.8890   7
  13   3  -2 2204.03 64.2325   9
 -13   3   1 8171.26 82.3506   7
  13   3  -1 8137.03 114.893   9
  13   3   0 114.494 35.1104   9
  13   3   1 1862.14 64.3619   9
  13   3   2 1446.94 61.2425   9
  13   3   3 5697.52 113.636   5
  13   3   3 5393.03 108.829   9
  13   3   4 2668.23 94.1517   5
  13   3   4 2535.99 83.3691   9
  13   3   5 266.303 53.8830   4
  13   3   5 303.484 55.6673   5
  13   3   6 468.537 65.9926   4
  13   3   7-64.4394 60.5639   4
 -13   4   7 2.97309 43.0844   6
 -13   4   6-33.7965 44.3488   6
 -13   4   5 11.8972 42.2610   6
 -13   4   4 214.606 46.6098   3
 -13   4   4 135.664 51.7929   6
  13   4  -3-11.6983 31.3246   9
 -13   4   3 11.4246 34.3396   3
 -13   4   3 20.8425 37.1262   6
  13   4  -2 5.01430 36.3372   9
  13   4  -1-17.0604 33.4596   9
  13   4   0 18.0876 37.6413   9
  13   4   1-28.4561 40.1147   9
  13   4   2-21.2907 42.9057   9
  13   4   3-9.74264 46.0730   9
  13   4   4 17.9572 52.0535   5
  13   4   4 42.9062 48.1018   9
  13   4   5-112.822 43.9987   4
  13   4   5 35.0325 49.5453   5
  13   4   6-130.205 55.8287   5
  13   4   6 111.095 59.5282   4
  13   4   7-27.4262 61.5394   4
 -13   5   7 410.557 68.2256   6
 -13   5   6-36.2947 52.6904   6
 -13   5   5 725.400 69.7943   6
 -13   5   4 265.116 41.3465   3
 -13   5   4 370.665 53.5439   6
 -13   5   3 3299.67 79.7145   3
 -13   5   3 3345.08 98.7803   6
  13   5  -3 3481.58 93.7189   9
  13   5  -2 1165.76 61.4205   9
  13   5  -1 918.400 57.3700   9
  13   5   0 73.2430 42.2594   9
  13   5   1 534.057 56.1641   9
  13   5   2 978.267 64.3303   9
  13   5   3 4968.90 124.897   9
  13   5   4 327.998 60.4354   5
  13   5   4 363.182 56.1916   9
  13   5   5 94.3811 49.4015   4
  13   5   5 190.380 62.8930   5
  13   5   6 196.812 64.4097   5
  13   5   6 45.6429 54.0234   4
 -13   6   6 55.9806 56.1014   6
 -13   6   5 8.21446 38.9858   3
 -13   6   5-6.71124 53.4639   6
 -13   6   4 70.2644 48.0096   3
 -13   6   4 68.9837 55.0261   6
 -13   6   3 18.7799 36.7159   3
  13   6  -3-55.3654 43.2458   9
 -13   6   3-22.7282 43.1219   6
  13   6  -2 11.2946 43.7988   9
  13   6  -1-3.93207 42.1518   9
  13   6   0 23.7613 45.7016   9
  13   6   1 15.1542 47.2946   9
  13   6   2 13.1906 49.8586   9
  13   6   3-34.7127 53.3902   9
  13   6   4-45.3737 56.6463   5
  13   6   4 87.2451 52.0677   9
  13   6   5 93.7846 65.0241   5
 -13   7   5 112.122 58.0136   6
 -13   7   4 413.898 51.0275   3
 -13   7   4 349.185 64.9710   6
 -13   7   3 71.7405 40.3160   3
 -13   7   3 95.9138 49.6589   6
  13   7  -2 104.303 48.9493   9
  13   7  -1 373.578 57.4211   9
  13   7   0 24.3737 50.4410   9
  13   7   1 267.898 58.1919   9
  13   7   2 175.057 55.5552   9
  13   7   3 921.685 80.2795   9
  13   7   4 88.7581 67.6494   5
  13   7   4-12.8258 57.3542   9
 -13   8   4 40.9688 62.2771   6
 -13   8   3 38.9111 47.0597   6
  13   8  -2 0.65412 49.9591   9
  13   8  -1-51.7323 51.7944   9
  13   8   0 0.87454 54.9749   9
  13   8   1 45.3503 56.7232   9
  13   8   2-0.23856 57.2731   9
  13   8   3-69.2020 59.7165   9
  13   8   4-190.707 71.0862   9
  13   9  -2-38.3252 63.9319   9
  13   9  -1 62.9304 57.8173   9
  13   9   0-143.394 59.9203   9
  13   9   1 17.4295 58.8790   9
  14  -9  -2-171.000 54.5122   9
  14  -9  -1-20.3000 58.1585   9
  14  -9   0 35.9894 56.0476   9
  14  -9   1-31.9352 47.0815   9
  14  -9   2 58.8877 56.6538   9
  14  -8  -4 420.953 60.0001   9
 -14  -8   4 538.626 60.9207   1
  14  -8  -3 237.944 49.5999   9
  14  -8  -2 778.961 68.6303   9
  14  -8  -1 108.318 53.2392   9
  14  -8   0 1318.57 81.5970   9
  14  -8   1 166.780 57.0079   9
  14  -8   2 232.635 60.0717   9
  14  -8   3 277.641 61.0255   9
  14  -8   3 34.0702 57.4821   8
 -14  -7   5-7.87462 41.3566   1
  14  -7  -4 8.05093 49.5246   9
 -14  -7   4 55.0089 43.6786   1
  14  -7  -3 22.0559 46.9981   9
  14  -7  -2-88.1963 48.1127   9
  14  -7  -1-39.4046 44.9624   9
  14  -7   0 16.8815 46.9014   9
  14  -7   1-12.7797 45.7895   9
  14  -7   2-26.8719 51.9921   9
  14  -7   3 30.9172 47.1028   9
  14  -7   4 44.2143 59.5962   8
 -14  -6   6 959.205 62.9053   1
 -14  -6   5 7.31079 42.4659   1
 -14  -6   4 6152.58 115.178   1
  14  -6  -4 6526.22 126.234   9
  14  -6  -3 1662.87 73.8084   9
  14  -6  -2 1338.03 66.9231   9
  14  -6  -1 237.519 45.7228   9
  14  -6   0 1756.69 73.9275   9
  14  -6   1 372.510 50.7470   9
  14  -6   2 57.9370 43.3242   9
  14  -6   3 130.905 50.5036   9
  14  -6   4 58.5497 53.4989   8
  14  -6   5-47.7249 51.8678   8
 -14  -5   7 80.0034 52.3321   2
 -14  -5   6-16.0274 42.4149   1
 -14  -5   6-43.8044 41.7106   2
 -14  -5   6-34.3793 44.0222   7
 -14  -5   5-47.7514 38.3142   7
 -14  -5   5-1.83255 36.4826   1
  14  -5  -4 6.72883 39.0652   9
 -14  -5   4 1.32527 35.8334   1
 -14  -5   4 24.8434 31.1980   7
  14  -5  -3-14.1340 41.7725   9
 -14  -5   3 22.0007 33.5391   7
  14  -5  -2 10.2795 38.3909   9
  14  -5  -1-7.47175 37.5137   9
  14  -5   0-6.06765 36.3330   9
  14  -5   1-29.9599 39.5331   9
  14  -5   2-37.9854 45.8139   9
  14  -5   3 19.6119 44.5019   9
  14  -5   4 40.9300 47.9878   8
  14  -5   5-29.4579 51.1316   8
  14  -5   6 25.0802 56.7610   8
 -14  -4   7-11.4886 47.1167   2
 -14  -4   7 327.762 57.7698   7
 -14  -4   6 654.351 56.9170   7
 -14  -4   6 789.218 58.7632   2
 -14  -4   5 993.680 61.6783   7
 -14  -4   5 1011.06 56.6594   2
 -14  -4   5 1088.66 55.3540   1
 -14  -4   4 19026.1 205.765   7
 -14  -4   4 18930.6 168.586   1
 -14  -4   4 19424.8 166.594   2
 -14  -4   3 2093.24 68.3472   7
 -14  -4   3 2041.63 56.5507   1
 -14  -4   3 1888.84 52.8561   2
  14  -4  -3 1925.31 64.4909   9
  14  -4  -2 3202.91 76.5282   9
  14  -4  -1 441.655 40.8989   9
  14  -4   0 2639.81 72.2291   9
  14  -4   1 65.8008 37.1061   9
  14  -4   2 580.356 48.0446   9
  14  -4   3 175.946 42.7637   9
  14  -4   3 186.855 39.8866   4
  14  -4   4 292.863 53.7724   8
  14  -4   4 221.290 45.0497   4
  14  -4   5 136.741 51.7584   8
  14  -4   5-6.80645 45.7415   4
  14  -4   6 25.7525 53.0681   4
  14  -4   6-38.6210 55.0391   8
 -14  -3   7-20.9708 48.9993   7
 -14  -3   7-7.65291 46.0344   2
 -14  -3   6-72.8673 42.9328   7
 -14  -3   6-6.51199 42.2031   2
 -14  -3   5-18.1619 41.1028   7
 -14  -3   5 52.3374 41.2512   2
 -14  -3   4 11.5250 39.3244   7
 -14  -3   4 28.5740 32.8494   1
  14  -3  -3 11.9143 27.7773   9
 -14  -3   3 24.2571 24.2577   1
 -14  -3   3 23.8136 30.7045   7
  14  -3  -2-45.9243 33.0168   9
 -14  -3   2-4.47709 19.3505   1
  14  -3  -1 4.28706 28.4658   9
  14  -3   0 10.8339 29.1882   9
  14  -3   1 14.4630 30.9139   9
  14  -3   1 7.40263 19.0985   4
  14  -3   1 6.08092 21.0422   0
  14  -3   2 32.0753 31.8627   9
  14  -3   2-31.5314 24.7229   4
  14  -3   3 40.2499 36.0963   9
  14  -3   3-23.5535 41.6937   8
  14  -3   3-18.5866 38.9100   4
  14  -3   4 12.5301 44.1852   8
  14  -3   4 55.6390 40.9921   4
  14  -3   5-39.6669 46.3208   8
  14  -3   5 5.26460 51.4368   4
  14  -3   6-17.5375 58.1968   4
  14  -3   7 9.07493 65.2214   4
 -14  -2   8 57.5489 56.6191   4
 -14  -2   8 220.520 59.8347   2
 -14  -2   7 114.568 47.2648   4
 -14  -2   7 202.830 55.4101   7
 -14  -2   7 191.452 53.0062   2
 -14  -2   6 1949.60 89.8155   7
 -14  -2   5 1440.96 73.3272   7
 -14  -2   4 17404.4 191.377   7
 -14  -2   3 1671.22 60.9857   7
  14  -2  -3 1564.47 48.8501   9
 -14  -2   3 1698.26 44.5335   1
  14  -2  -2 19539.7 149.114   9
 -14  -2   2 19183.2 118.169   1
  14  -2  -1 3109.60 64.4914   9
 -14  -2   0 10786.4 59.2748   3
  14  -2   0 10938.1 115.817   9
  14  -2   1 307.665 23.9673   0
  14  -2   1 409.270 35.2537   9
  14  -2   2 340.852 23.1011   0
  14  -2   2 364.668 32.9431   4
  14  -2   2 323.465 35.2768   9
  14  -2   3 858.101 52.3757   8
  14  -2   3 805.401 48.8233   4
  14  -2   3 803.565 47.0496   9
  14  -2   4 623.227 53.8882   8
  14  -2   4 573.509 52.4125   4
  14  -2   5 123.876 47.0620   8
  14  -2   5 80.6822 51.8423   4
  14  -2   6 92.2723 55.8554   4
  14  -2   7 181.220 66.3018   4
 -14  -1   8 107.872 53.3827   4
 -14  -1   8-57.4244 59.3120   2
 -14  -1   7 15.5537 43.8290   4
 -14  -1   6-1.51773 38.7709   4
 -14  -1   6 35.5378 51.6167   7
 -14  -1   5-55.3997 44.1711   7
 -14  -1   4 2.36504 37.6709   7
 -14  -1   4 31.9396 28.0269   6
  14  -1  -3 5.78269 21.5131   9
 -14  -1   3-1.55217 31.1289   7
 -14  -1   3 5.58408 18.3703   6
  14  -1  -2 3.71203 23.6695   9
 -14  -1   2-2.42921 13.9332   6
 -14  -1   1 39.4411 20.4840   3
  14  -1  -1 101.629 36.2275   9
 -14  -1   1 45.3136 14.2513   1
  14  -1   0-1.49143 26.2639   9
  14  -1   1 101.249 33.7051   9
  14  -1   2-6.99988 18.1743   5
  14  -1   2-3.22246 10.3798   0
  14  -1   2 2.90782 28.0880   9
  14  -1   3 24.9066 35.8133   4
  14  -1   3 22.9922 32.9537   8
  14  -1   3 20.7515 32.5012   9
  14  -1   4 26.5675 36.5003   8
  14  -1   4-47.9651 32.4794   9
  14  -1   4-38.5769 45.1181   4
  14  -1   5 11.6125 50.0726   4
  14  -1   6 42.3049 49.7969   4
  14  -1   7-28.4661 62.3107   4
 -14   0   8 238.072 54.5140   4
 -14   0   7-14.1284 44.0634   4
 -14   0   6 4710.65 97.0419   4
 -14   0   6 4492.61 128.758   7
 -14   0   6 4729.48 114.793   6
 -14   0   5-2.65650 29.6550   4
 -14   0   5 3.91428 44.2328   7
 -14   0   5-14.8888 33.4076   6
 -14   0   4 10656.8 151.061   7
 -14   0   4 10981.3 132.364   6
 -14   0   3-3.42713 28.6500   7
 -14   0   3-7.22726 18.8000   6
  14   0  -3 17.9799 18.6151   9
 -14   0   2 78767.3 253.433   3
 -14   0   2 78316.1 248.128   6
  14   0  -2 79269.9 271.243   9
 -14   0   1-1.11463 12.4350   6
  14   0  -1-4.85270 26.6841   9
  14   0   0 17483.8 138.394   9
  14   0   1-10.8818 28.9103   9
  14   0   2 2539.76 57.1654   5
  14   0   2 2468.14 53.7407   8
  14   0   2 2542.59 63.3061   9
  14   0   3-0.26769 27.5788   5
  14   0   3-4.61523 27.8381   8
  14   0   3-14.0301 30.4853   9
  14   0   4 1229.59 55.8841   8
  14   0   4 1225.42 67.3944   4
  14   0   4 1389.72 55.4737   9
  14   0   5-20.6630 48.4665   4
  14   0   6 155.132 56.8659   4
  14   0   7-19.4577 59.0264   4
 -14   1   8 4.09371 46.7343   4
 -14   1   8-104.323 52.3921   6
 -14   1   7-23.2374 40.9491   4
 -14   1   7-0.58395 40.7845   6
 -14   1   6 85.6755 52.8550   7
 -14   1   6-15.8058 34.0301   4
 -14   1   6 7.92305 42.6313   6
 -14   1   5 19.6605 31.4759   4
 -14   1   5-31.2391 47.9812   7
 -14   1   5 3.98747 37.6149   6
 -14   1   4-18.8843 34.3364   7
 -14   1   4 36.0959 29.0817   6
 -14   1   3 9.33470 29.0273   7
 -14   1   3 0.00000 25.5396   3
 -14   1   3 6.33524 21.9932   6
  14   1  -3-1.20253 21.7950   9
 -14   1   2 5.60215 23.3344   7
 -14   1   2 8.74153 22.0490   3
  14   1  -2 28.7081 25.4328   9
 -14   1   2 19.1010 19.3454   6
  14   1  -1 186.765 36.7434   9
  14   1   0 1.57838 27.0796   9
  14   1   1 171.739 39.3332   9
  14   1   2 0.79186 19.7122   8
  14   1   2 16.6640 29.2825   9
  14   1   3-1.43611 32.2559   5
  14   1   3-0.65293 24.4159   8
  14   1   3 10.4562 33.0408   9
  14   1   4 3.91821 36.6201   5
  14   1   4-37.9139 50.0400   4
  14   1   4-22.8575 33.5901   9
  14   1   5-8.10347 48.8180   4
  14   1   6 26.4653 51.4593   4
  14   1   7 118.895 64.7423   4
 -14   2   8 60.4494 53.7349   6
 -14   2   7 151.866 47.1909   6
 -14   2   6 2097.28 88.3959   6
 -14   2   5 1474.57 49.8095   4
 -14   2   5 1443.28 75.1166   7
 -14   2   5 1520.07 70.6648   6
 -14   2   4 16981.2 179.707   6
 -14   2   4 16782.3 154.853   3
 -14   2   4 16805.6 188.122   7
  14   2  -3 1640.72 51.0570   9
 -14   2   3 1556.01 50.6090   3
 -14   2   3 1536.42 55.6125   7
 -14   2   3 1545.97 54.8240   6
 -14   2   2 19078.9 153.276   7
  14   2  -2 19779.3 162.487   9
 -14   2   2 19831.7 158.291   6
  14   2  -1 3052.42 71.1119   9
  14   2   0 10916.7 128.756   9
  14   2   1 356.991 18.0146   8
  14   2   1 371.140 42.6093   9
  14   2   2 294.478 40.6761   9
  14   2   3 829.310 52.8894   5
  14   2   3 924.566 52.7478   9
  14   2   4 593.999 54.1645   5
  14   2   4 611.055 53.9966   9
  14   2   5 112.815 52.9672   4
  14   2   5 98.5457 49.1755   5
  14   2   6 67.0364 53.8105   4
  14   2   7 116.263 60.5543   4
 -14   3   7-27.8187 44.0377   6
 -14   3   6 51.6231 46.3056   6
 -14   3   5 1.24602 40.7678   6
 -14   3   4 19.8517 37.3201   7
 -14   3   4 19.2893 40.5649   3
 -14   3   4 63.1584 40.6703   6
 -14   3   3-21.9669 30.8538   3
 -14   3   3-20.4797 29.7346   7
  14   3  -3 26.3155 27.5291   9
 -14   3   3 32.9199 30.6580   6
 -14   3   2-14.9786 20.9677   7
  14   3  -2-11.0016 32.3284   9
 -14   3   1 12.5626 16.9257   7
  14   3  -1 2.77190 32.2720   9
  14   3   0 11.8135 32.9940   9
  14   3   1 12.5479 37.9622   9
  14   3   2 7.46283 36.9003   9
  14   3   3 3.08683 43.5127   9
  14   3   4 42.1038 46.4272   5
  14   3   4 9.53743 46.3887   9
  14   3   5-13.6307 50.7945   4
  14   3   5 57.0752 51.5622   5
  14   3   6 92.0693 57.2842   4
  14   3   7-174.887 57.5650   4
 -14   4   7-139.414 53.9608   6
 -14   4   6 703.840 68.4157   6
 -14   4   5 994.560 67.2638   6
 -14   4   4 19682.3 178.497   3
 -14   4   4 18929.0 216.005   6
 -14   4   3 2025.77 63.0156   3
  14   4  -3 1965.72 67.4839   9
 -14   4   3 1929.80 73.8642   6
  14   4  -2 2992.55 82.5522   9
  14   4  -1 398.499 46.9314   9
  14   4   0 2448.59 79.9347   9
  14   4   1 35.0527 41.1635   9
  14   4   2 593.653 54.1840   9
  14   4   3 191.120 50.4239   9
  14   4   4 214.263 57.4751   5
  14   4   4 327.548 53.2406   9
  14   4   5 41.5880 51.1827   4
  14   4   5-22.0156 49.9691   5
  14   4   6-176.099 57.9383   5
  14   4   6 17.7906 54.2103   4
 -14   5   6-3.50653 49.7711   6
 -14   5   5-13.6442 42.7625   3
 -14   5   5 67.8172 52.1173   6
 -14   5   4-7.25922 38.1838   3
 -14   5   4 25.0789 46.0221   6
 -14   5   3-32.8640 40.8775   3
  14   5  -3 2.17532 39.9603   9
 -14   5   3-21.0345 46.3991   6
  14   5  -2-10.2321 39.0737   9
  14   5  -1 29.4828 38.1305   9
  14   5   0-33.3209 43.6241   9
  14   5   1-46.6681 46.0834   9
  14   5   2-23.5131 51.1709   9
  14   5   3 161.981 54.7355   9
  14   5   4 11.0566 53.0005   5
  14   5   4 48.4585 47.4952   9
  14   5   5 81.5194 49.4325   4
  14   5   5 21.0443 52.9142   5
  14   5   6 86.2350 62.0020   5
  14   5   6-13.4450 50.1857   4
 -14   6   6 1219.59 87.1218   6
 -14   6   5 12.7635 52.1283   6
 -14   6   5 45.0102 45.6750   3
 -14   6   4 6386.30 115.605   3
 -14   6   4 6471.09 147.557   6
 -14   6   3 1713.72 65.6117   3
 -14   6   3 1727.72 81.4626   6
  14   6  -3 1519.52 76.7825   9
  14   6  -2 1459.15 75.4823   9
  14   6  -1 161.472 46.9019   9
  14   6   0 1750.63 80.8475   9
  14   6   1 239.593 54.8797   9
  14   6   2 49.5408 49.5335   9
  14   6   3 142.237 59.1192   9
  14   6   4 85.5617 58.9763   5
  14   6   4-83.8826 53.6063   9
  14   6   5 56.1596 55.6883   5
 -14   7   5 33.9474 44.1293   3
 -14   7   5 146.695 62.6452   6
 -14   7   4 31.5957 42.0249   3
 -14   7   4 27.1374 53.3297   6
 -14   7   3 15.5629 41.6855   3
 -14   7   3-12.1753 48.0028   6
  14   7  -2-134.861 44.0749   9
  14   7  -1 10.3287 48.1175   9
  14   7   0 9.14891 49.9267   9
  14   7   1 15.1426 49.2329   9
  14   7   2 14.4895 56.6325   9
  14   7   3 9.05592 61.7821   9
  14   7   4 4.37086 59.7256   5
  14   7   4 76.0081 56.4515   9
 -14   8   4 578.939 69.9784   6
 -14   8   3 277.404 48.5081   3
 -14   8   3 256.633 57.3451   6
  14   8  -2 879.551 73.8426   9
  14   8  -1 130.998 54.6193   9
  14   8   0 1216.36 82.5743   9
  14   8   1 187.336 61.7100   9
  14   8   2 161.976 64.1306   9
  14   8   3 130.970 63.7864   9
  14   8   4-195.586 69.4474   9
  14   9  -2 113.975 68.5390   9
  14   9  -1-183.167 57.1139   9
  14   9   0 42.4312 60.7148   9
  14   9   1 52.9873 60.8429   9
  15  -9  -1 161.328 58.4215   9
  15  -9   0 227.379 60.6899   9
  15  -9   1 175.340 58.9934   9
  15  -8  -4 127.926 51.0694   9
 -15  -8   4 18.9186 42.9557   1
  15  -8  -3-4.53517 49.9333   9
  15  -8  -2 73.9827 56.5605   9
  15  -8  -1 73.5093 55.3371   9
  15  -8   0 1.28366 53.0997   9
  15  -8   1 13.7168 51.1357   9
  15  -8   2-25.1913 56.2413   9
  15  -8   3-19.6518 50.8064   9
  15  -8   3-75.1444 54.9951   8
 -15  -7   5 126.008 49.9832   1
  15  -7  -4 155.656 53.0624   9
 -15  -7   4 140.332 47.9418   1
  15  -7  -3 280.310 53.9388   9
  15  -7  -2 399.208 59.4538   9
  15  -7  -1 191.393 51.7674   9
  15  -7   0 196.018 48.8680   9
  15  -7   1 306.135 53.9224   9
  15  -7   2 112.567 53.8855   9
  15  -7   3 635.607 64.1849   9
  15  -7   4 24.2651 62.1916   8
 -15  -6   6 72.1993 47.8795   1
 -15  -6   5 2.88495 41.1514   1
 -15  -6   4 53.0078 42.8858   1
  15  -6  -4-18.9217 45.2801   9
  15  -6  -3 21.1472 41.4917   9
  15  -6  -2 43.9644 47.5580   9
  15  -6  -1-18.7441 38.2381   9
  15  -6   0 21.8447 41.6820   9
  15  -6   1 9.12682 44.2614   9
  15  -6   2 7.01183 47.9836   9
  15  -6   3 21.9474 49.1037   9
  15  -6   4-22.0347 49.8419   8
  15  -6   5-52.2313 53.4100   8
 -15  -5   7 1427.30 82.2923   2
 -15  -5   6 31.9244 38.9215   1
 -15  -5   6-65.3613 44.3204   2
 -15  -5   6-26.3656 47.1839   7
 -15  -5   5 337.652 43.7847   7
 -15  -5   5 377.270 49.4963   1
 -15  -5   4 318.552 42.6016   1
 -15  -5   4 433.159 44.1429   7
 -15  -5   3 1769.95 61.1779   1
  15  -5  -3 1888.60 72.0943   9
  15  -5  -2 2028.46 71.5301   9
  15  -5  -1 706.168 53.9123   9
  15  -5   0 329.034 45.7382   9
  15  -5   1-9.60154 41.9823   9
  15  -5   2 373.950 55.5709   9
  15  -5   3 4882.62 110.524   9
  15  -5   4 48.2460 48.7717   8
  15  -5   5-13.8674 50.3584   8
 -15  -4   7-30.4830 49.5205   2
 -15  -4   7 309.889 57.6987   7
 -15  -4   6 0.91762 41.0855   2
 -15  -4   6 119.150 42.3126   7
 -15  -4   5 38.0319 39.0196   7
 -15  -4   5-2.88021 36.6997   1
 -15  -4   5 36.2551 38.7729   2
 -15  -4   4 36.5597 38.1479   1
 -15  -4   4 126.976 47.2879   7
 -15  -4   4 139.356 42.5111   2
 -15  -4   3 0.92462 27.5344   1
  15  -4  -3-16.2301 37.0919   9
  15  -4  -2 29.5404 38.9208   9
  15  -4  -1 12.4862 34.4486   9
  15  -4   0-25.9125 38.1373   9
  15  -4   1-15.6224 34.2920   9
  15  -4   2-0.44110 39.1670   9
  15  -4   3 6.59634 40.6145   9
  15  -4   4 41.3632 46.6456   8
  15  -4   4-35.8842 39.6076   4
  15  -4   5 5.89151 54.4597   8
  15  -4   5-2.11349 46.3196   4
  15  -4   6-29.3296 54.8815   8
  15  -4   6 18.8875 56.3075   4
 -15  -3   7 886.994 69.6049   7
 -15  -3   7 653.441 61.3111   2
 -15  -3   6 265.632 52.9473   7
 -15  -3   6 218.128 44.7487   2
 -15  -3   5 1995.72 82.9208   7
 -15  -3   4 904.377 57.0439   7
 -15  -3   4 923.916 45.9645   1
 -15  -3   3 343.089 30.5420   1
  15  -3  -3 315.122 36.1741   9
  15  -3  -2 2513.55 66.6817   9
 -15  -3   2 2686.33 52.5961   1
  15  -3  -1 2702.37 67.9121   9
  15  -3   0 335.815 36.8031   9
  15  -3   1 1514.01 49.0677   0
  15  -3   1 1562.49 57.0596   9
  15  -3   2 903.351 40.4012   0
  15  -3   2 1048.08 46.1725   4
  15  -3   2 1018.46 52.3979   9
  15  -3   3 1900.51 71.3034   8
  15  -3   3 1913.07 66.2781   4
  15  -3   3 2003.70 66.6317   9
  15  -3   4 1121.48 64.3489   8
  15  -3   4 1161.40 64.5309   4
  15  -3   5 81.1025 52.4061   8
  15  -3   5 211.983 53.4020   4
  15  -3   6 188.898 59.5511   4
  15  -3   7 222.223 73.1652   4
 -15  -2   8-92.7890 55.8987   2
 -15  -2   7 39.9357 48.4101   7
 -15  -2   7 24.2839 48.3822   2
 -15  -2   6-11.9285 46.1120   7
 -15  -2   5 4.90186 44.5807   7
 -15  -2   4-3.43045 41.3947   7
  15  -2  -3-17.8534 24.8133   9
 -15  -2   3-1.90424 31.7404   7
 -15  -2   3-13.7964 22.5599   1
  15  -2  -2 51.9840 30.0918   9
 -15  -2   2 7.40459 18.4463   1
  15  -2  -1-9.34690 27.9314   9
 -15  -2   1-4.36844 12.8791   1
  15  -2   0 11.1785 31.2705   9
 -15  -2   0 18.5613 12.3309   3
  15  -2   1 12.8115 29.9102   9
  15  -2   1-0.47128 18.0537   0
  15  -2   2-34.4302 28.4229   9
  15  -2   2-1.15461 14.9025   0
  15  -2   3 8.68207 37.4964   4
  15  -2   3-12.5722 38.1542   8
  15  -2   3 71.3453 32.8666   9
  15  -2   4 14.0039 39.1804   8
  15  -2   4-9.02265 42.2395   4
  15  -2   5 50.8152 49.6021   8
  15  -2   5-27.6088 50.0340   4
  15  -2   6-23.9396 56.6576   4
  15  -2   7-37.1015 62.7302   4
 -15  -1   8-49.8410 49.8119   4
 -15  -1   7 350.473 51.1670   4
 -15  -1   7 281.961 58.1902   7
 -15  -1   6 93.2203 51.1677   7
 -15  -1   5 4187.10 113.872   7
 -15  -1   4 322.060 45.9728   7
 -15  -1   4 327.064 34.0061   6
  15  -1  -3 2843.84 58.3022   9
 -15  -1   3 2833.34 75.6827   7
 -15  -1   3 2765.92 56.7703   6
 -15  -1   2 1337.20 31.8641   6
  15  -1  -2 1341.75 45.9381   9
 -15  -1   1 17929.0 85.2613   1
 -15  -1   1 17756.8 104.333   3
  15  -1  -1 18237.6 143.429   9
  15  -1   0 166.746 30.3827   9
  15  -1   1 16022.3 144.107   9
  15  -1   2 634.777 31.4647   5
  15  -1   2 678.280 43.2020   9
  15  -1   3 2363.10 66.8808   8
  15  -1   3 2250.58 70.0378   4
  15  -1   3 2350.06 66.4251   9
  15  -1   4 492.642 47.5769   8
  15  -1   4 443.621 53.5819   4
  15  -1   4 355.549 40.7369   9
  15  -1   5 798.719 66.5372   4
  15  -1   6 99.6464 54.5658   4
  15  -1   7 351.019 73.4799   4
 -15   0   8 60.8407 44.4847   4
 -15   0   7 23.3384 43.8875   4
 -15   0   6 82.7267 40.6598   4
 -15   0   6 123.938 56.9378   7
 -15   0   6-4.81416 40.3574   6
 -15   0   5-2.05448 46.1789   7
 -15   0   5-10.9507 37.4666   6
 -15   0   4 42.4866 40.8186   7
 -15   0   4 27.3668 30.6166   6
 -15   0   3 24.0567 27.0015   7
 -15   0   3-9.87153 19.4758   6
  15   0  -3 6.31440 22.4063   9
 -15   0   2 106.806 33.1380   3
 -15   0   2 144.484 22.1704   6
  15   0  -2 207.254 34.3431   9
 -15   0   1-0.68499 11.2466   6
  15   0  -1-5.90598 24.8875   9
  15   0   0 393.993 37.2690   9
  15   0   1-9.02037 29.0686   9
  15   0   2-5.27294 22.3389   5
  15   0   2-6.17514 21.8350   8
  15   0   2-0.08765 30.4004   9
  15   0   3-15.6222 26.1057   5
  15   0   3-8.58919 28.4524   8
  15   0   3 27.7192 32.6889   9
  15   0   4-16.5700 44.0955   4
  15   0   4-12.8185 32.5081   8
  15   0   4 16.0624 30.2184   9
  15   0   5-13.8994 45.7710   4
  15   0   6 6.62854 55.8828   4
  15   0   7-6.86330 66.1152   4
 -15   1   8-109.054 52.4722   6
 -15   1   7 412.923 51.1234   4
 -15   1   7 333.901 48.0300   6
 -15   1   6 127.960 35.5819   4
 -15   1   6 97.9760 49.2095   7
 -15   1   6 100.043 44.8509   6
 -15   1   5 4202.22 114.609   7
 -15   1   5 4381.55 103.490   6
 -15   1   4 340.290 43.8769   7
 -15   1   4 316.530 35.9658   6
 -15   1   3 2704.57 62.7731   3
 -15   1   3 2731.15 72.3692   7
  15   1  -3 2848.65 60.6413   9
 -15   1   3 2794.30 63.4270   6
 -15   1   2 1288.63 41.0799   3
 -15   1   2 1398.21 48.5857   7
  15   1  -2 1291.82 46.1282   9
 -15   1   2 1376.72 42.7319   6
  15   1  -1 18353.0 149.899   9
  15   1   0 154.451 31.5286   9
  15   1   1 15815.9 150.329   9
  15   1   2 634.855 30.2741   8
  15   1   2 610.780 41.8125   9
  15   1   3 2295.10 70.4636   5
  15   1   3 2290.48 58.6279   8
  15   1   3 2371.25 70.3450   9
  15   1   4 475.262 48.2525   5
  15   1   4 333.019 54.9322   4
  15   1   4 438.095 45.7359   9
  15   1   5 978.191 70.2200   4
  15   1   6 34.3171 52.6600   4
  15   1   7 484.741 70.5516   4
 -15   2   8 0.00000 49.6032   6
 -15   2   7-78.4227 47.2533   6
 -15   2   6 57.1922 44.6715   6
 -15   2   5 40.0095 51.6818   7
 -15   2   5 55.2333 41.8153   6
 -15   2   4 143.484 41.1482   3
 -15   2   4 65.0255 43.9268   7
 -15   2   4 101.895 37.8408   6
 -15   2   3 18.4378 30.1903   3
 -15   2   3-16.3320 28.7061   7
  15   2  -3-28.3763 27.0850   9
 -15   2   3-9.17577 28.6883   6
 -15   2   2 112.266 33.0952   3
 -15   2   2 12.2016 23.4159   7
  15   2  -2 19.2995 31.6815   9
 -15   2   2 73.3719 27.1255   6
  15   2  -1-12.6497 30.3887   9
  15   2   0-8.97774 34.4209   9
  15   2   1-25.0100 34.0333   9
  15   2   2-11.1189 36.2330   9
  15   2   3-25.6209 39.3771   5
  15   2   3 5.42915 36.5739   9
  15   2   4-0.69844 41.2243   5
  15   2   4-8.70319 42.6547   9
  15   2   5-53.5597 50.8893   4
  15   2   5 61.1195 47.3486   5
  15   2   6 19.0231 56.3525   4
 -15   3   7 729.342 71.0831   6
 -15   3   6 343.393 53.9703   6
 -15   3   5 2138.40 82.5490   6
 -15   3   4 921.297 52.0709   3
 -15   3   4 982.221 56.1028   7
 -15   3   4 1008.78 59.0809   6
 -15   3   3 312.921 40.0325   3
 -15   3   3 286.932 34.1714   7
  15   3  -3 336.760 36.4699   9
 -15   3   3 396.326 40.3343   6
 -15   3   2 2625.56 59.9011   7
  15   3  -2 2612.61 72.4678   9
 -15   3   1 2770.76 53.3249   7
  15   3  -1 2661.62 74.1582   9
  15   3   0 338.115 41.7906   9
  15   3   1 1535.86 62.5872   9
  15   3   2 929.198 57.9462   9
  15   3   3 1950.01 77.3335   9
  15   3   4 1271.04 73.7394   5
  15   3   4 1149.90 65.2175   9
  15   3   5 160.552 51.3171   4
  15   3   5 227.607 53.2773   5
  15   3   6 214.909 61.6771   4
 -15   4   7 23.4263 53.7460   6
 -15   4   6 0.00000 40.9381   6
 -15   4   5-42.7655 48.0790   6
 -15   4   4 149.675 46.8569   3
 -15   4   4 115.910 48.9737   6
 -15   4   3-10.3074 37.8846   3
  15   4  -3-28.2806 35.9143   9
 -15   4   3-30.6429 40.8021   6
  15   4  -2 19.2104 39.6058   9
  15   4  -1-30.6723 40.3663   9
  15   4   0 9.29049 41.8131   9
  15   4   1 4.28078 43.2232   9
  15   4   2-27.9890 47.9015   9
  15   4   3-18.4800 45.8905   9
  15   4   4-22.8524 50.9611   5
  15   4   4-38.6290 46.7849   9
  15   4   5 62.5821 49.6673   4
  15   4   5 2.93549 54.5552   5
  15   4   6 38.9686 63.0883   5
  15   4   6-56.0902 57.2246   4
 -15   5   6 7.10577 44.9347   6
 -15   5   5 385.889 48.3042   3
 -15   5   5 362.327 60.5387   6
 -15   5   4 355.154 46.9824   3
 -15   5   4 417.751 58.0068   6
 -15   5   3 1704.13 65.8110   3
  15   5  -3 1806.23 73.7345   9
 -15   5   3 1728.27 79.7654   6
  15   5  -2 2101.79 79.4710   9
  15   5  -1 519.599 51.6984   9
  15   5   0 391.781 54.0473   9
  15   5   1 58.4367 48.2344   9
  15   5   2 387.268 62.2802   9
  15   5   3 4462.18 122.234   9
  15   5   4-9.24825 54.9756   5
  15   5   4 68.3354 50.9165   9
  15   5   5 89.2474 53.0177   4
  15   5   5 94.9528 60.0242   5
  15   5   6-56.5356 55.6631   4
 -15   6   6 167.837 64.4113   6
 -15   6   5-22.5777 43.7936   3
 -15   6   5 1.29462 49.4875   6
 -15   6   4 95.3920 46.2790   3
 -15   6   4 46.7636 55.6519   6
 -15   6   3 53.7389 40.7081   3
  15   6  -3-11.9460 45.2172   9
 -15   6   3 44.0823 49.2038   6
  15   6  -2-31.5822 45.4625   9
  15   6  -1 61.8605 47.2651   9
  15   6   0-44.2328 46.1286   9
  15   6   1-12.5517 49.4594   9
  15   6   2 10.5577 50.3367   9
  15   6   3-4.46988 55.0002   9
  15   6   4 19.8434 52.2286   5
  15   6   4-36.0473 52.4151   9
  15   6   5 16.5841 61.5149   5
 -15   7   5 117.239 51.7741   3
 -15   7   5 258.788 68.0904   6
 -15   7   4 167.091 49.0988   3
 -15   7   4 289.100 62.4451   6
 -15   7   3 317.478 48.2430   3
 -15   7   3 289.541 55.0938   6
  15   7  -2 365.638 54.1179   9
  15   7  -1 16.8210 49.8247   9
  15   7   0 271.874 55.4146   9
  15   7   1 267.592 58.3721   9
  15   7   2 154.468 60.6044   9
  15   7   3 787.382 75.9563   9
  15   7   4 128.105 55.5636   5
  15   7   4-48.9981 57.9951   9
 -15   8   4-4.39709 58.5426   6
 -15   8   3 71.7238 44.6102   3
 -15   8   3 36.8081 56.0303   6
  15   8  -2-112.782 54.3104   9
  15   8  -1 11.9163 57.2987   9
  15   8   0-106.240 49.3576   9
  15   8   1-189.122 53.9325   9
  15   8   2-146.727 59.0438   9
  15   8   3-64.1426 61.8843   9
  15   9  -2-36.2203 68.9526   9
  15   9  -1 230.370 60.7342   9
  15   9   0 157.644 58.8547   9
  16  -8  -4 296.467 52.7689   9
 -16  -8   4 322.828 55.5800   1
  16  -8  -3 112.613 52.1027   9
  16  -8  -2 1068.23 77.6598   9
  16  -8  -1 126.113 56.6303   9
  16  -8   0-5.76183 53.5819   9
  16  -8   1 159.327 60.2054   9
  16  -8   2 46.0520 52.2892   9
  16  -8   3 71.9686 53.2175   9
  16  -8   3-14.8580 61.9637   8
 -16  -7   5 42.9161 38.8794   1
  16  -7  -4 46.3489 48.6275   9
 -16  -7   4 58.2987 45.2194   1
  16  -7  -3 7.40640 49.4524   9
  16  -7  -2-10.1997 47.8120   9
  16  -7  -1-22.4365 47.1828   9
  16  -7   0 60.6653 46.7894   9
  16  -7   1-22.9954 46.7250   9
  16  -7   2 22.6396 56.2375   9
  16  -7   3 38.3182 52.6704   9
  16  -7   4 27.7757 55.3745   8
 -16  -6   6 232.007 52.0640   1
 -16  -6   5 271.129 49.7634   1
  16  -6  -4 1133.94 66.9436   9
 -16  -6   4 1008.57 59.8254   1
  16  -6  -3 747.040 58.5114   9
  16  -6  -2 2369.22 83.8701   9
  16  -6  -1 5.09406 40.9185   9
  16  -6   0 159.738 48.6431   9
  16  -6   1 333.241 51.9408   9
  16  -6   2 1292.59 73.7540   9
  16  -6   3 36.7685 49.4404   9
  16  -6   4 166.217 62.4015   8
  16  -6   5 181.307 58.4145   8
 -16  -5   7 8.45088 53.5153   2
 -16  -5   6-23.0511 46.0451   1
 -16  -5   6-116.550 51.1636   7
 -16  -5   5 97.0039 39.2676   7
 -16  -5   5-6.99815 40.3193   1
 -16  -5   4-15.7862 35.7583   1
 -16  -5   4 60.7471 38.6453   7
  16  -5  -3-19.2666 42.6831   9
 -16  -5   3 8.41644 33.9701   1
  16  -5  -2 23.8389 41.9791   9
  16  -5  -1-12.8706 43.6645   9
  16  -5   0-7.63519 41.3650   9
  16  -5   1-165.707 44.5989   9
  16  -5   2-47.6729 48.3964   9
  16  -5   3 46.3398 51.6723   9
  16  -5   4-3.41832 47.4652   8
  16  -5   5-4.27824 53.6160   8
 -16  -4   7 125.231 54.0638   2
 -16  -4   7 421.873 56.7556   7
 -16  -4   6 123.114 45.8304   2
 -16  -4   6 79.1424 44.2473   7
 -16  -4   5 777.186 60.8543   7
 -16  -4   5 705.122 52.7398   2
 -16  -4   5 639.352 49.1424   1
 -16  -4   4 2534.10 84.9472   7
 -16  -4   4 2349.28 66.9637   1
 -16  -4   3 614.298 38.7542   1
  16  -4  -3 736.740 49.1679   9
  16  -4  -2 8543.60 123.141   9
  16  -4  -1 49.4156 36.3808   9
  16  -4   0 96.7921 39.0010   9
  16  -4   1 253.630 42.8513   9
  16  -4   2 3620.02 92.8314   9
  16  -4   3 602.358 55.1510   9
  16  -4   4 389.371 54.5121   8
  16  -4   5 16.8306 48.5708   8
  16  -4   5 167.843 54.3489   4
  16  -4   6 309.754 67.4702   8
  16  -4   6 261.009 60.2656   4
 -16  -3   7 213.404 55.9635   7
 -16  -3   7 63.7784 50.3137   2
 -16  -3   6 49.3567 43.8897   7
 -16  -3   6 1.30962 41.9473   2
 -16  -3   5 59.9403 52.8467   7
 -16  -3   4 41.8976 38.6264   7
 -16  -3   4 4.54839 29.6433   1
  16  -3  -3-3.27579 32.6262   9
 -16  -3   3-5.94216 24.6633   1
  16  -3  -2 0.09066 33.6712   9
 -16  -3   2 8.11836 20.3881   1
  16  -3  -1 15.9194 33.1860   9
  16  -3   0-2.04638 35.7570   9
  16  -3   1-0.48826 36.2484   9
  16  -3   1 16.2848 16.0666   0
  16  -3   2 17.9525 22.3986   0
  16  -3   2 14.1702 30.7732   4
  16  -3   2 16.2988 36.3800   9
  16  -3   3-12.8846 38.0227   9
  16  -3   3-2.90061 44.6647   8
  16  -3   3 1.30309 37.8551   4
  16  -3   4-9.03676 44.4237   8
  16  -3   4-1.35260 42.4076   4
  16  -3   5 36.4551 49.7372   8
  16  -3   5-20.9835 50.3929   4
  16  -3   6-129.132 58.5291   4
 -16  -2   7 213.846 52.6605   7
 -16  -2   6 519.349 60.6896   7
 -16  -2   5 3754.16 107.381   7
 -16  -2   4 6943.47 130.510   7
 -16  -2   3 1230.32 56.5063   7
  16  -2  -3 1327.57 47.9238   9
 -16  -2   3 1270.97 42.4869   1
 -16  -2   2 20361.6 121.670   1
  16  -2  -2 20675.7 163.373   9
 -16  -2   1 519.331 20.4935   1
  16  -2  -1 476.140 37.4323   9
  16  -2   0 99.7517 32.6173   9
  16  -2   1 4158.26 69.4293   0
  16  -2   1 4480.82 84.4150   9
  16  -2   2 563.995 44.3208   9
  16  -2   3 925.897 53.8182   8
  16  -2   3 930.733 54.1964   4
  16  -2   3 1033.43 52.4539   9
  16  -2   4 599.156 51.5978   8
  16  -2   4 716.434 57.7496   4
  16  -2   5 563.314 58.1141   8
  16  -2   5 596.165 61.5717   4
  16  -2   6-71.5933 58.3163   4
  16  -2   7 76.6630 65.1828   4
 -16  -1   7-150.926 52.3370   7
 -16  -1   6-47.9322 49.5222   7
 -16  -1   5 335.468 61.5264   7
 -16  -1   4 5.87531 38.3181   7
 -16  -1   4 12.5154 26.3095   6
 -16  -1   3 10.0444 31.8146   7
 -16  -1   3-12.7500 17.5784   6
  16  -1  -3 27.8980 24.3676   9
  16  -1  -2-15.3456 26.1861   9
  16  -1  -1 30.8890 26.6068   9
 -16  -1   1 7.46136 18.3301   3
  16  -1   0 19.6839 30.5018   9
  16  -1   1 57.1955 36.1319   9
  16  -1   2 12.7088 20.0938   5
  16  -1   2 22.7425 31.3000   9
  16  -1   3-27.1189 38.2295   4
  16  -1   3 16.2668 32.7035   8
  16  -1   3-12.2371 31.6703   9
  16  -1   4 24.8502 44.4890   4
  16  -1   4 40.8921 37.6246   8
  16  -1   4-6.96077 35.7005   9
  16  -1   5-5.92174 49.5940   4
  16  -1   6-8.11731 56.2692   4
  16  -1   7 67.6570 70.1174   4
 -16   0   8 6.02485 45.5642   4
 -16   0   7 26.5930 42.8791   4
 -16   0   6 3186.59 112.351   7
 -16   0   6 3063.95 94.9581   6
 -16   0   5 31.4063 46.3515   7
 -16   0   5 6.10880 39.3220   6
 -16   0   4 13491.0 171.406   7
 -16   0   4 13632.1 147.648   6
 -16   0   3 2.29637 30.2219   7
 -16   0   3-14.5879 19.4065   6
  16   0  -3 6.74472 22.2264   9
 -16   0   2 24401.5 148.650   3
 -16   0   2 24448.3 141.497   6
  16   0  -2 24358.4 164.245   9
 -16   0   1 6.39351 12.1119   6
  16   0  -1 8.90106 26.1588   9
  16   0   0 1926.81 55.5589   9
  16   0   1 26.8328 28.2459   9
  16   0   2 354.760 29.7711   5
  16   0   2 392.735 29.5594   8
  16   0   2 469.074 40.4006   9
  16   0   3-3.01794 26.5832   5
  16   0   3 28.7071 29.5281   8
  16   0   3-19.2581 32.6786   9
  16   0   4 896.289 51.8739   8
  16   0   4 789.413 60.8788   4
  16   0   4 953.370 53.8453   9
  16   0   4 827.425 50.2308   5
  16   0   5-22.6390 50.8176   4
  16   0   6 54.2817 57.1823   4
  16   0   7 29.6995 63.2180   4
 -16   1   8-93.0641 47.5907   6
 -16   1   7-27.5491 37.5348   4
 -16   1   7 33.0158 36.7629   6
 -16   1   6 29.0011 50.4771   7
 -16   1   6-22.6210 45.5567   6
 -16   1   5 211.618 63.9715   7
 -16   1   5 214.630 48.8365   6
 -16   1   4 5.37036 35.4323   7
 -16   1   4 11.4108 29.6592   6
 -16   1   3-0.94336 29.0422   3
 -16   1   3-7.68624 32.4959   7
 -16   1   3 17.2376 23.7108   6
  16   1  -3 33.8034 24.5149   9
 -16   1   2-7.81377 23.5438   3
  16   1  -2-12.4717 28.7032   9
 -16   1   2 13.2439 20.2301   6
  16   1  -1 127.943 33.7047   9
  16   1   0 141.148 35.1910   9
  16   1   1 78.4276 38.3795   9
  16   1   2-4.86149 21.6156   8
  16   1   2 27.8224 34.6004   9
  16   1   3 45.4409 31.1555   5
  16   1   3-12.0828 27.9130   8
  16   1   3 21.3625 35.4022   9
  16   1   4 13.1462 35.0053   5
  16   1   4 15.6475 35.3838   9
  16   1   5 25.8830 53.7423   4
  16   1   6 28.1417 51.1817   4
  16   1   7 80.1938 72.4008   4
 -16   2   8 46.7855 48.1080   6
 -16   2   7 45.5161 49.4117   6
 -16   2   6 601.354 57.3610   6
 -16   2   5 3677.68 107.618   7
 -16   2   5 3698.04 101.179   6
 -16   2   4 6922.12 105.768   3
 -16   2   4 6887.16 127.481   7
 -16   2   4 7125.15 119.612   6
 -16   2   3 1205.82 48.8307   3
 -16   2   3 1197.31 52.5530   7
 -16   2   3 1224.53 51.5202   6
  16   2  -3 1271.18 50.0413   9
 -16   2   2 20034.0 152.604   3
 -16   2   2 20640.5 167.270   7
  16   2  -2 20364.9 173.327   9
 -16   2   2 20736.4 166.194   6
  16   2  -1 415.806 39.7653   9
  16   2   0 60.7894 36.5909   9
  16   2   1 4170.62 92.7350   9
  16   2   2 569.047 49.4770   9
  16   2   3 969.096 55.2912   5
  16   2   3 975.131 58.2486   9
  16   2   4 704.456 59.4200   5
  16   2   4 623.748 55.8657   9
  16   2   5 462.651 57.9380   5
  16   2   5 448.566 62.0195   4
  16   2   6 53.7024 59.7376   4
 -16   3   7-9.75797 54.5192   6
 -16   3   6 127.524 49.0393   6
 -16   3   5 63.1626 47.9174   6
 -16   3   4 26.7489 37.8303   7
 -16   3   4 10.0502 37.5192   3
 -16   3   4 14.3455 38.4630   6
 -16   3   3-0.76411 32.2904   3
 -16   3   3-84.3680 28.3304   7
  16   3  -3 5.19960 31.5888   9
 -16   3   3 38.8471 32.6624   6
 -16   3   2-2.27904 21.3593   7
  16   3  -2 10.5577 33.8306   9
 -16   3   1 3.84170 18.2478   7
  16   3  -1 51.1933 34.5858   9
  16   3   0 27.8072 37.5083   9
  16   3   1 58.1602 38.6029   9
  16   3   2 2.21086 39.9109   9
  16   3   3 33.9452 47.3635   9
  16   3   4 37.4609 47.7804   5
  16   3   4-30.0748 44.0457   9
  16   3   5 38.7866 51.3460   4
  16   3   5-11.8613 52.7026   5
  16   3   6 145.737 51.8195   4
 -16   4   7 139.882 56.6176   6
 -16   4   6 196.533 54.1454   6
 -16   4   5 684.273 53.5020   3
 -16   4   5 796.820 65.9365   6
 -16   4   4 2466.85 74.1684   3
 -16   4   4 2606.05 90.1578   6
 -16   4   3 563.102 46.5380   3
 -16   4   3 617.403 50.9923   6
  16   4  -3 658.427 51.2505   9
  16   4  -2 8153.94 133.822   9
  16   4  -1 117.541 42.9231   9
  16   4   0 106.351 46.2250   9
  16   4   1 323.749 49.7618   9
  16   4   2 3620.54 105.089   9
  16   4   3 625.368 62.6177   9
  16   4   4 382.990 58.7966   5
  16   4   4 367.484 56.1543   9
  16   4   5 91.8096 46.9804   4
  16   4   5 63.1133 52.0576   5
  16   4   6 280.080 66.7287   5
  16   4   6 110.882 55.1706   4
 -16   5   6 6.30091 46.9849   6
 -16   5   5 48.5966 45.6290   3
 -16   5   5-12.9536 47.6513   6
 -16   5   4 28.2033 41.8802   3
 -16   5   4-21.2421 49.3134   6
 -16   5   3 14.2979 40.3509   3
  16   5  -3-7.16656 41.0389   9
 -16   5   3-26.4918 45.6433   6
  16   5  -2 15.9384 43.4461   9
  16   5  -1-16.0093 49.4708   9
  16   5   0-37.6013 47.9322   9
  16   5   1-91.0623 47.3759   9
  16   5   2-23.6414 58.1981   9
  16   5   3 48.6312 59.8715   9
  16   5   4-7.33904 50.0197   5
  16   5   4 10.6578 50.0209   9
  16   5   5-26.3570 53.5702   4
  16   5   5-26.2394 57.4284   5
  16   5   6 0.41692 57.1480   4
 -16   6   6 335.471 61.6984   6
 -16   6   5 352.062 52.5500   3
 -16   6   5 472.106 67.7072   6
 -16   6   4 1104.17 63.3156   3
 -16   6   4 1219.63 82.0191   6
 -16   6   3 735.264 55.3351   3
  16   6  -3 770.443 63.0929   9
 -16   6   3 815.794 67.7178   6
  16   6  -2 2390.10 91.4301   9
  16   6  -1-1.21907 45.6513   9
  16   6   0 87.1536 48.4525   9
  16   6   1 269.513 59.0783   9
  16   6   2 1363.78 83.0657   9
  16   6   3-31.1663 54.3774   9
  16   6   4 253.031 65.9935   5
  16   6   4 207.158 56.1543   9
  16   6   5 126.212 67.9939   5
 -16   7   5-67.2699 46.8555   3
 -16   7   5 28.5679 56.4171   6
 -16   7   4 50.2990 47.9153   3
 -16   7   4 74.5164 58.4531   6
 -16   7   3 18.8316 38.6488   3
 -16   7   3 43.1319 51.0904   6
  16   7  -2 23.0511 46.0584   9
  16   7  -1 21.0147 46.3341   9
  16   7   0 9.33379 51.6767   9
  16   7   1-47.9212 51.4286   9
  16   7   2-21.1154 57.5273   9
  16   7   3 34.6182 56.6597   9
  16   7   4 80.0277 64.5712   5
  16   7   4 58.1909 62.0935   9
 -16   8   4 336.022 55.7728   3
 -16   8   3 77.4425 48.1441   3
 -16   8   3 128.533 58.8308   6
  16   8  -2 843.998 74.0973   9
  16   8  -1 67.6314 54.3145   9
  16   8   0-36.7840 51.8486   9
  16   8   1 87.4609 56.8417   9
  16   8   2-143.840 62.4988   9
  16   8   3-183.359 63.2968   9
  16   9  -2-141.237 66.5596   9
  16   9  -1-86.1314 67.1126   9
 -17  -8   4 58.9963 55.8833   1
  17  -8  -3-42.9331 51.8995   9
  17  -8  -2 14.1933 51.8539   9
  17  -8  -1 16.3385 55.4201   9
  17  -8   0-25.2147 52.3695   9
  17  -8   1-8.65084 56.7833   9
  17  -8   2-147.064 56.6369   9
  17  -8   3-6.10617 53.4375   9
  17  -8   3-8.19942 60.0176   8
 -17  -7   5 850.127 66.2666   1
 -17  -7   4 2064.53 79.0679   1
  17  -7  -4 1959.12 84.5926   9
  17  -7  -3 830.100 66.9481   9
  17  -7  -2 257.542 53.7197   9
  17  -7  -1 444.964 57.9491   9
  17  -7   0 636.738 63.0835   9
  17  -7   1 228.985 55.7045   9
  17  -7   2 56.9259 54.4581   9
  17  -7   3 63.1697 49.0077   9
  17  -7   4 16.3359 65.1917   8
 -17  -6   6 11.1417 45.9809   1
 -17  -6   5-33.3845 42.8432   1
 -17  -6   4 32.9289 42.8747   1
  17  -6  -3-4.83473 46.1344   9
  17  -6  -2 69.0037 49.7167   9
  17  -6  -1 25.1126 43.5481   9
  17  -6   0-14.5934 44.1146   9
  17  -6   1-1.90900 50.4047   9
  17  -6   2 136.221 57.6931   9
  17  -6   3 20.0803 48.9017   9
  17  -6   4-25.5028 55.0380   8
 -17  -5   6-162.200 50.9823   7
 -17  -5   5 2016.86 81.0467   7
 -17  -5   5 2233.33 76.0584   1
 -17  -5   4 1915.09 78.1803   7
 -17  -5   4 1923.14 66.5148   1
 -17  -5   3 3700.13 79.9721   1
  17  -5  -3 3689.52 95.0100   9
  17  -5  -2 436.200 50.7089   9
  17  -5  -1 2313.60 77.6464   9
  17  -5   0 79.2641 42.7000   9
  17  -5   1 312.546 50.3992   9
  17  -5   2 615.221 59.9759   9
  17  -5   3 2612.00 91.7968   9
  17  -5   4 85.9319 50.9999   8
  17  -5   5 2.82791 53.9398   8
 -17  -4   7 74.5773 55.2636   2
 -17  -4   7 190.606 58.4876   7
 -17  -4   6-89.0998 45.2877   7
 -17  -4   6-13.7478 44.4492   2
 -17  -4   5-6.13398 37.2729   1
 -17  -4   5 28.1276 40.6702   7
 -17  -4   5 9.35289 40.6910   2
 -17  -4   4 13.0563 31.9881   1
 -17  -4   4-1.97378 37.6311   7
  17  -4  -3 18.2370 40.3519   9
 -17  -4   3 27.9478 28.7033   1
  17  -4  -2 84.8147 40.8933   9
  17  -4  -1-11.3896 39.0215   9
  17  -4   0-40.1128 38.7023   9
  17  -4   1 0.45814 39.9942   9
  17  -4   2 81.7657 49.7721   9
  17  -4   3-15.7175 45.4181   9
  17  -4   4 37.2420 48.7858   8
  17  -4   5-114.231 54.8991   8
  17  -4   5-44.4822 50.2488   4
  17  -4   6 39.4856 54.5842   8
 -17  -3   7 1094.52 76.7347   7
 -17  -3   7 937.633 69.9093   2
 -17  -3   6 708.051 59.2457   7
 -17  -3   6 848.641 59.7519   2
 -17  -3   5 11144.7 177.155   7
 -17  -3   4 1850.79 78.5748   7
 -17  -3   4 1707.45 56.5825   1
 -17  -3   3 2697.11 61.0136   1
  17  -3  -3 2764.00 72.2492   9
 -17  -3   2 2298.11 49.6771   1
  17  -3  -2 2389.63 68.4459   9
  17  -3  -1 3166.67 76.0830   9
  17  -3   0 8569.06 120.939   9
  17  -3   1 1851.62 66.1187   9
  17  -3   2 3715.94 79.4372   4
  17  -3   2 3853.42 89.0671   9
  17  -3   3 2420.34 75.5069   9
  17  -3   3 2402.33 75.6520   4
  17  -3   4 398.055 51.8008   8
  17  -3   4 294.514 51.3027   4
  17  -3   5 304.786 60.0703   8
  17  -3   5 195.993 54.6328   4
  17  -3   6 18.8962 58.3775   4
 -17  -2   7 154.039 50.1280   7
 -17  -2   6-9.31389 45.0580   7
 -17  -2   5 33.3993 48.9209   7
 -17  -2   4 59.5174 40.5624   7
  17  -2  -3 8.85802 29.2553   9
  17  -2  -2 3.39138 32.5938   9
 -17  -2   2 17.8752 19.3637   1
  17  -2  -1 12.0297 30.7920   9
 -17  -2   1 1.60200 13.0093   1
  17  -2   0 23.7082 35.1078   9
  17  -2   1 43.5405 35.7705   9
  17  -2   2 58.4472 35.3384   9
  17  -2   3 2.52423 38.5490   4
  17  -2   3 19.8133 38.7232   8
  17  -2   3-6.76436 37.1429   9
  17  -2   4-4.38713 39.1258   8
  17  -2   4 6.50065 43.2686   4
  17  -2   5-35.2596 50.2911   8
  17  -2   5 40.9164 50.5430   4
  17  -2   6-59.3253 59.3257   4
 -17  -1   7 178.246 54.7781   7
 -17  -1   6 380.045 56.7459   7
 -17  -1   5 36347.2 308.226   7
 -17  -1   4 1665.12 72.1813   7
 -17  -1   3 4965.06 101.252   7
  17  -1  -3 5082.45 82.8622   9
 -17  -1   2 1504.04 41.0789   3
  17  -1  -2 1467.69 51.4148   9
 -17  -1   1 1479.45 35.3790   3
  17  -1  -1 1581.24 52.6042   9
  17  -1   0 9654.13 117.288   9
  17  -1   1 6905.27 105.829   9
  17  -1   2 1647.87 59.9977   9
  17  -1   3 802.024 47.8531   8
  17  -1   3 761.056 48.2474   9
  17  -1   4 69.0609 44.4160   4
  17  -1   4 57.8799 35.1070   8
  17  -1   4 86.6655 37.1710   9
  17  -1   5 1247.58 71.5311   8
  17  -1   5 1346.18 77.8696   4
  17  -1   6 42.0240 57.2931   4
 -17   0   7-3.32238 50.0023   7
 -17   0   6 39.7214 54.0383   7
 -17   0   6-28.9546 36.1625   6
 -17   0   5 45.1743 50.1016   7
 -17   0   5-33.7547 40.8176   6
 -17   0   4-12.1936 40.1908   7
 -17   0   4 14.4579 28.9879   6
 -17   0   3 5.14711 32.7994   7
 -17   0   3-21.8442 25.2702   3
 -17   0   3 21.8863 22.0364   6
  17   0  -3 15.1241 27.0463   9
 -17   0   2 103.978 27.2644   3
 -17   0   2 66.2515 18.4963   6
  17   0  -2 21.2848 30.3242   9
 -17   0   1 3.90259 11.9011   6
  17   0  -1 1.56165 25.7266   9
  17   0   0 124.711 33.8545   9
  17   0   1-6.75355 30.7799   9
  17   0   2-17.2813 24.9976   5
  17   0   2 0.20088 33.8859   9
  17   0   3-10.3430 23.5605   5
  17   0   3 12.7284 29.5089   8
  17   0   3-25.9470 33.6761   9
  17   0   4 41.2119 33.7506   5
  17   0   4 5.83952 46.5753   4
  17   0   4 26.1310 34.1651   8
  17   0   4 37.3240 34.8564   9
  17   0   5-10.2697 50.4614   4
  17   0   6 85.1200 50.8087   4
 -17   1   8 74.0439 47.9326   6
 -17   1   7 136.784 42.1805   6
 -17   1   6 516.697 63.6752   7
 -17   1   6 438.997 51.5441   6
 -17   1   5 35299.7 304.907   7
 -17   1   5 34572.2 272.898   6
 -17   1   4 1515.22 68.4441   7
 -17   1   4 1640.53 60.6124   6
 -17   1   3 4760.87 80.7718   3
 -17   1   3 4916.38 98.0314   7
  17   1  -3 4937.50 82.4804   9
 -17   1   3 4865.41 84.1772   6
 -17   1   2 1436.18 45.6838   3
  17   1  -2 1433.27 53.5989   9
 -17   1   2 1469.78 44.1376   6
  17   1  -1 1650.59 54.9461   9
  17   1   0 10418.7 122.397   9
  17   1   1 6702.98 108.617   9
  17   1   2 1599.19 44.9430   8
  17   1   2 1667.20 64.0761   9
  17   1   3 677.974 47.3560   5
  17   1   3 676.720 39.5305   8
  17   1   3 688.037 51.9882   9
  17   1   4 103.594 39.6168   5
  17   1   4 63.3168 40.1622   9
  17   1   5 1249.37 77.7781   4
  17   1   6 8.30182 54.0184   4
 -17   2   8 126.114 54.3394   6
 -17   2   7-20.8116 45.5236   6
 -17   2   6 119.479 56.1002   7
 -17   2   6 29.4800 43.8982   6
 -17   2   5 93.6475 52.6791   7
 -17   2   5 10.1026 43.5528   6
 -17   2   4-10.1254 40.5033   7
 -17   2   4 8.83067 40.6840   3
 -17   2   4 34.5284 35.1360   6
 -17   2   3 21.2623 35.2829   3
 -17   2   3 7.57006 30.3470   7
  17   2  -3-4.26735 31.0725   9
 -17   2   3-0.50299 30.0204   6
 -17   2   2 87.8614 33.1734   3
 -17   2   2 54.1507 27.4178   7
  17   2  -2 53.9247 35.0395   9
 -17   2   2 42.0275 25.7251   6
  17   2  -1-16.9442 32.5173   9
  17   2   0 44.2613 37.8951   9
  17   2   1-3.79611 38.2878   9
  17   2   2 23.3571 40.2242   9
  17   2   3-12.8709 37.9445   5
  17   2   3 32.3911 39.2192   9
  17   2   4 39.7998 38.5902   5
  17   2   4-30.0286 43.0260   9
  17   2   5 32.8283 50.5943   4
  17   2   5 15.5228 47.5669   5
  17   2   6 5.41729 55.8179   4
 -17   3   7 922.912 75.8423   6
 -17   3   6 835.468 66.7767   6
 -17   3   5 11632.3 181.296   7
 -17   3   5 11817.9 178.282   6
 -17   3   4 1779.03 67.1294   3
 -17   3   4 1750.66 71.2377   7
 -17   3   4 1801.59 73.8007   6
 -17   3   3 2693.95 73.2369   3
 -17   3   3 2752.84 74.2148   7
  17   3  -3 2716.21 75.4388   9
 -17   3   3 2933.91 80.7303   6
 -17   3   2 2334.09 59.7426   7
  17   3  -2 2270.98 71.9408   9
 -17   3   1 3463.57 63.6341   7
  17   3  -1 3280.61 84.9137   9
  17   3   0 8633.09 133.516   9
  17   3   1 1842.57 72.1750   9
  17   3   2 3711.82 97.9433   9
  17   3   3 2287.93 85.9573   9
  17   3   4 378.529 55.8850   5
  17   3   4 228.366 48.6105   9
  17   3   5 184.546 53.9348   4
  17   3   5 127.224 54.2173   5
  17   3   6 30.9379 58.8518   4
  17   3   6 63.8583 62.3558   5
 -17   4   7-58.0134 45.1999   6
 -17   4   6 68.3432 47.9587   6
 -17   4   5 16.8126 40.5075   3
 -17   4   5-32.3685 44.0921   6
 -17   4   4-13.8945 39.5459   3
 -17   4   4-12.5704 44.1510   6
 -17   4   3-8.67213 35.9149   3
  17   4  -3-10.8696 38.6021   9
 -17   4   3 6.11269 36.7147   6
  17   4  -2 27.3069 46.6951   9
  17   4  -1 8.19502 41.6887   9
  17   4   0-1.69344 45.0005   9
  17   4   1-28.9163 44.5799   9
  17   4   2 102.506 58.4946   9
  17   4   3-35.6826 53.1266   9
  17   4   4-26.9417 48.9051   5
  17   4   4 9.42704 49.7338   9
  17   4   5-15.9703 50.6229   4
  17   4   5 58.0540 59.1259   5
  17   4   6-99.2666 56.5243   4
  17   4   6 88.8774 58.8753   5
 -17   5   6 47.6686 57.7299   6
 -17   5   5 2288.01 81.9956   3
 -17   5   5 2210.47 98.0165   6
 -17   5   4 1853.60 73.0243   3
 -17   5   4 1969.84 87.4369   6
 -17   5   3 3770.95 88.6440   3
  17   5  -3 3461.38 100.561   9
 -17   5   3 3675.37 104.668   6
  17   5  -2 353.814 50.6188   9
  17   5  -1 2182.70 86.7682   9
  17   5   0 71.7270 54.7883   9
  17   5   1 160.801 57.5500   9
  17   5   2 437.651 66.7009   9
  17   5   3 2459.06 102.848   9
  17   5   4 46.7382 52.5112   5
  17   5   4 39.2220 50.5871   9
  17   5   5-25.5887 48.1635   4
  17   5   6 79.7844 55.2435   4
 -17   6   6 36.5315 59.9309   6
 -17   6   5-52.8882 48.1082   3
 -17   6   5 121.103 57.5276   6
 -17   6   4 9.70904 45.1095   3
 -17   6   4-27.6878 57.2313   6
 -17   6   3 44.7150 41.2980   3
  17   6  -3 62.3275 46.0416   9
 -17   6   3 29.9320 49.0095   6
  17   6  -2 82.0333 53.3383   9
  17   6  -1-24.0033 45.8178   9
  17   6   0 67.7870 54.2897   9
  17   6   1 22.8119 49.3784   9
  17   6   2 192.445 59.4868   9
  17   6   3-10.5703 56.1112   9
  17   6   4 125.102 60.3130   5
  17   6   4 193.260 59.5637   9
 -17   7   5 811.872 63.8239   3
 -17   7   5 854.870 80.0888   6
 -17   7   4 2031.78 82.1310   3
 -17   7   4 2066.44 100.288   6
 -17   7   3 882.814 59.2563   3
 -17   7   3 829.449 74.0920   6
  17   7  -2 145.326 50.8241   9
  17   7  -1 404.633 58.9032   9
  17   7   0 578.287 67.5415   9
  17   7   1 155.004 53.3694   9
  17   7   2 47.3333 59.2018   9
  17   7   3 98.2932 58.3622   9
  17   7   4 56.0304 65.4608   5
  17   7   4 157.206 65.3033   9
 -17   8   4 3.04784 47.5883   3
 -17   8   3-36.0203 46.5428   3
 -17   8   3 35.0355 56.0898   6
  17   8  -2-77.9275 56.6356   9
  17   8  -1-96.0556 50.9612   9
  17   8   0-32.2619 54.1981   9
  17   8   1-174.594 53.4275   9
  17   8   2-88.1096 59.6541   9
  17   8   3-25.6629 64.0581   9
  17   9  -2 41.6656 69.0895   9
 -18  -8   4 44.9375 45.3615   1
  18  -8  -3 246.482 60.5506   9
  18  -8  -2 540.072 69.6623   9
  18  -8  -1 350.132 66.2017   9
  18  -8   0-16.5811 53.5898   9
  18  -8   1 8.34538 54.6408   9
  18  -8   2-26.6075 59.7067   9
 -18  -7   5 76.6787 53.5176   1
 -18  -7   4 25.9701 42.8635   1
  18  -7  -3 5.65675 46.4987   9
  18  -7  -2-37.8234 49.3967   9
  18  -7  -1-86.6427 47.7773   9
  18  -7   0 5.11612 51.9260   9
  18  -7   1-25.0516 48.9844   9
  18  -7   2 36.3413 53.3151   9
  18  -7   3 44.2207 52.5332   9
 -18  -6   6 203.427 52.8345   1
 -18  -6   5 489.398 52.3806   1
 -18  -6   4 281.224 45.9784   1
  18  -6  -3 201.088 49.6590   9
 -18  -6   3 210.128 38.2325   1
  18  -6  -2 1845.60 80.4731   9
  18  -6  -1 248.900 50.7076   9
  18  -6   0 415.787 56.1786   9
  18  -6   1 8.42252 53.0315   9
  18  -6   2 4922.63 122.117   9
  18  -6   3 154.380 51.2265   9
  18  -6   4 140.538 52.8824   8
 -18  -5   7-57.7737 63.9080   7
 -18  -5   6-30.9219 52.2165   7
 -18  -5   5 20.1636 42.3706   7
 -18  -5   5 11.6391 42.0021   1
 -18  -5   4 13.9052 35.5237   1
 -18  -5   4 12.7015 36.2058   7
  18  -5  -3 1.30693 43.4766   9
 -18  -5   3 50.9832 33.5718   1
  18  -5  -2-53.2580 45.0869   9
  18  -5  -1-13.3270 42.5182   9
  18  -5   0-14.9302 43.6951   9
  18  -5   1-51.9712 47.3717   9
  18  -5   2 24.7677 48.2427   9
  18  -5   3 2.21586 50.0299   9
  18  -5   4-44.0196 48.8384   8
  18  -5   5 38.1285 51.4565   8
 -18  -4   7 35.2365 52.3732   2
 -18  -4   7-29.7233 59.3218   7
 -18  -4   6 228.374 46.0798   7
 -18  -4   6 298.672 47.1570   2
 -18  -4   5 383.307 52.3920   7
 -18  -4   5 514.440 46.8829   1
 -18  -4   4 555.561 53.0030   7
 -18  -4   4 630.463 44.6637   1
 -18  -4   3 1447.25 51.0705   1
  18  -4  -3 1492.28 64.0124   9
 -18  -4   2 8564.35 97.4510   1
  18  -4  -2 8151.44 127.505   9
  18  -4  -1 132.079 35.7814   9
  18  -4   0 1645.51 68.0914   9
  18  -4   1 1672.75 70.6167   9
  18  -4   2 12574.2 164.615   9
  18  -4   3 664.682 59.6122   9
  18  -4   4 682.435 62.3954   8
  18  -4   5-82.2974 49.1396   8
  18  -4   6-94.7133 60.4082   4
 -18  -3   7 157.570 56.2666   7
 -18  -3   7 18.7433 55.4895   2
 -18  -3   6-10.2401 45.0688   7
 -18  -3   5 131.332 47.8826   7
 -18  -3   4 13.9749 31.3250   1
 -18  -3   4-0.60967 43.8765   7
  18  -3  -3-3.41654 36.1265   9
 -18  -3   3 24.3446 25.3300   1
  18  -3  -2-19.4693 34.0142   9
 -18  -3   2 7.99863 21.2442   1
  18  -3  -1-19.6258 37.9961   9
  18  -3   0 39.2776 43.0970   9
  18  -3   1 6.80597 39.9818   9
  18  -3   2 40.2720 42.6274   9
  18  -3   2 5.81593 32.6282   4
  18  -3   3 62.9590 38.0414   9
  18  -3   3-0.46742 38.8199   4
  18  -3   4 30.9660 41.2161   8
  18  -3   4-18.8314 31.4872   4
  18  -3   5 31.0793 47.2270   8
  18  -3   5-11.1338 54.9654   4
  18  -3   6-45.0098 56.8068   8
  18  -3   6-180.568 64.2100   4
 -18  -2   7 281.888 53.8120   7
 -18  -2   6 53.2261 47.1970   7
 -18  -2   5 2802.86 98.4740   7
 -18  -2   4 2451.31 86.0889   7
  18  -2  -3 8160.86 111.281   9
  18  -2  -2 5715.07 94.9399   9
 -18  -2   2 5523.53 66.4805   1
  18  -2  -1 1115.17 52.6626   9
  18  -2   0 4842.69 91.7361   9
  18  -2   1 6420.98 106.922   9
  18  -2   2 4351.06 94.4664   9
  18  -2   3 788.945 51.9403   8
  18  -2   3 802.185 54.6710   4
  18  -2   3 826.620 54.1987   9
  18  -2   4 360.225 47.3948   8
  18  -2   4 432.607 55.4963   4
  18  -2   5 70.6604 44.1876   8
  18  -2   5 173.093 52.6370   4
  18  -2   6 1.01319 54.8618   4
 -18  -1   7 211.656 56.3297   7
 -18  -1   6 23.6291 45.6541   7
 -18  -1   5 199.062 65.3628   7
 -18  -1   4-25.3553 45.4766   7
 -18  -1   3 11.6887 35.5959   7
  18  -1  -3 7.45549 28.7009   9
 -18  -1   2 22.7579 22.2708   3
  18  -1  -2 15.3400 30.4455   9
 -18  -1   1 6.15482 18.6983   3
  18  -1  -1 8.00442 29.0409   9
  18  -1   0 138.295 40.5797   9
  18  -1   1 61.7522 36.6230   9
  18  -1   2-11.2575 37.5511   9
  18  -1   3 2.59209 32.4858   8
  18  -1   3-0.11099 35.9350   9
  18  -1   4-16.1404 43.6925   4
  18  -1   4-33.8201 38.5690   8
  18  -1   4 13.2399 39.3626   9
  18  -1   5-18.9384 42.9972   8
  18  -1   5 12.9631 49.0607   4
  18  -1   6-125.949 50.6458   4
 -18   0   7-156.003 50.0227   7
 -18   0   6 1225.92 83.4393   7
 -18   0   6 1230.59 65.2323   6
 -18   0   5 49.2713 49.5088   7
 -18   0   5-40.2793 38.6961   6
 -18   0   4 5294.94 115.228   7
 -18   0   4 5232.96 94.0713   6
 -18   0   3-1.07507 33.9807   7
 -18   0   3-7.74345 26.3227   3
 -18   0   3 9.45564 21.0946   6
  18   0  -3-27.1439 26.5841   9
 -18   0   2 6970.12 85.5853   3
  18   0  -2 7232.58 99.9345   9
  18   0  -1-16.4439 29.0295   9
  18   0   0 7645.89 107.353   9
  18   0   1-5.29621 36.6547   9
  18   0   2 718.031 38.1496   5
  18   0   2 794.552 51.0164   9
  18   0   3 21.1800 29.0972   5
  18   0   3-14.8958 30.5880   8
  18   0   3 6.41158 39.8266   9
  18   0   4 1248.54 59.0935   5
  18   0   4 1229.02 59.0171   8
  18   0   4 1245.31 68.6771   4
  18   0   4 1364.69 64.4863   9
  18   0   5-12.8209 48.1034   4
  18   0   6 96.2120 60.3187   4
 -18   1   8 127.828 53.1578   6
 -18   1   7 84.2030 41.1448   6
 -18   1   6 75.7504 52.3012   7
 -18   1   6 26.7011 40.6239   6
 -18   1   5 112.796 66.4277   7
 -18   1   5 177.125 50.3556   6
 -18   1   4 64.4909 38.3894   7
 -18   1   4-39.5397 30.5210   6
 -18   1   3 30.6001 31.9654   3
 -18   1   3 31.5819 34.0912   7
 -18   1   3 19.2922 23.7192   6
  18   1  -3 17.2529 28.2611   9
 -18   1   2 9.14575 23.0310   3
  18   1  -2-5.50780 30.6386   9
 -18   1   2-0.20737 19.4954   6
  18   1  -1 71.1422 31.4289   9
  18   1   0 211.450 40.9594   9
  18   1   1-3.11644 38.3428   9
  18   1   2 18.1073 22.6267   8
  18   1   2 24.0625 36.5386   9
  18   1   3-9.17343 34.8969   5
  18   1   3 20.3042 36.8519   9
  18   1   4-21.4455 38.9137   5
  18   1   4-74.8272 39.6561   9
  18   1   5 34.9416 52.6539   4
  18   1   6-35.1125 57.9554   4
 -18   2   7 170.534 43.9545   6
 -18   2   6 143.734 52.0419   7
 -18   2   6 158.619 45.8702   6
 -18   2   5 2823.35 98.4142   7
 -18   2   5 2683.61 90.0518   6
 -18   2   4 2217.83 69.1185   3
 -18   2   4 2310.10 80.8467   7
 -18   2   4 2185.17 73.8150   6
 -18   2   3 7697.94 106.790   3
 -18   2   3 7780.98 121.585   7
  18   2  -3 7678.98 113.097   9
 -18   2   3 8043.95 117.790   6
 -18   2   2 5560.94 86.8225   3
 -18   2   2 5570.32 94.2651   7
  18   2  -2 5706.91 100.959   9
 -18   2   2 5892.43 93.1877   6
  18   2  -1 1187.46 54.5397   9
  18   2   0 4863.29 101.458   9
  18   2   1 6570.13 118.779   9
  18   2   2 4411.88 103.509   9
  18   2   3 746.550 53.8157   5
  18   2   3 787.858 58.5528   9
  18   2   4 374.198 52.0181   5
  18   2   4 333.384 49.1046   9
  18   2   5 96.3364 51.8330   4
  18   2   5 130.649 48.9427   5
  18   2   6 0.82418 60.5524   4
 -18   3   7 16.7043 44.3839   6
 -18   3   6 57.0437 45.6991   6
 -18   3   5 400.070 51.5867   7
 -18   3   5 58.8966 47.9123   6
 -18   3   4-15.1551 38.2425   7
 -18   3   4 23.3058 37.9805   3
 -18   3   4 18.5024 37.2978   6
 -18   3   3 44.6665 37.5933   3
 -18   3   3 14.0558 29.3863   7
  18   3  -3 1.01957 34.9721   9
 -18   3   3 9.68431 31.6179   6
 -18   3   2-10.4258 26.0836   7
  18   3  -2 7.25836 38.1364   9
  18   3  -1 57.4233 40.0754   9
  18   3   0 38.4491 41.6693   9
  18   3   1 39.7919 42.1555   9
  18   3   2 120.914 45.6534   9
  18   3   3-14.0705 45.1052   9
  18   3   4-1.65773 48.8825   5
  18   3   4-11.8305 45.2639   9
  18   3   5 26.8166 49.9429   4
  18   3   5-51.4327 53.2792   5
  18   3   6-97.5735 54.5527   5
  18   3   6-81.0516 56.0752   4
 -18   4   7 82.8257 49.3595   6
 -18   4   6 357.056 55.5261   6
 -18   4   5 451.052 50.8200   3
 -18   4   5 440.721 55.7592   6
 -18   4   4 622.641 52.1916   3
 -18   4   4 647.021 59.7527   6
 -18   4   3 1419.15 61.0848   3
  18   4  -3 1342.82 67.2988   9
 -18   4   3 1515.07 70.6663   6
  18   4  -2 8073.48 139.361   9
  18   4  -1 109.442 42.8638   9
  18   4   0 1665.82 75.0175   9
  18   4   1 1689.45 78.1034   9
  18   4   2 12126.1 185.445   9
  18   4   3 691.947 66.6914   9
  18   4   4 576.996 64.4648   5
  18   4   4 609.051 62.3779   9
  18   4   5 6.12448 47.2964   4
  18   4   5 58.9149 55.7381   5
  18   4   6 108.913 60.7923   4
  18   4   6 256.468 60.8974   5
 -18   5   6-33.0532 51.5026   6
 -18   5   5-17.6040 49.3818   6
 -18   5   5 47.5233 49.2677   3
 -18   5   4 32.7653 42.9680   3
 -18   5   4 21.4491 47.9309   6
 -18   5   3 71.2186 43.9547   3
  18   5  -3 89.3733 45.7775   9
 -18   5   3-1.93058 44.7415   6
  18   5  -2 28.9849 49.8611   9
  18   5  -1-31.6761 48.9948   9
  18   5   0-62.3180 48.6973   9
  18   5   1-27.3701 55.7457   9
  18   5   2-3.35009 57.2943   9
  18   5   3 40.3650 59.2815   9
  18   5   4 19.6722 51.3847   5
  18   5   4-123.716 52.8474   9
  18   5   5 40.7972 64.9582   5
 -18   6   5 362.036 53.9991   3
 -18   6   5 558.980 75.7635   6
 -18   6   4 195.592 47.7992   3
 -18   6   4 230.298 49.9770   6
 -18   6   3 300.066 48.8400   3
  18   6  -3 205.720 49.2297   9
 -18   6   3 260.889 56.7554   6
  18   6  -2 1707.45 83.0859   9
  18   6  -1 271.471 56.2433   9
  18   6   0 448.662 61.6629   9
  18   6   1 99.2745 52.4730   9
  18   6   2 4735.03 134.256   9
  18   6   3 200.987 62.7881   9
  18   6   4 293.124 67.6692   5
  18   6   4 129.039 56.3435   9
 -18   7   5-47.9256 50.2018   3
 -18   7   4 28.8411 49.5188   3
 -18   7   4 67.8809 58.0654   6
 -18   7   3 54.4897 48.0904   3
 -18   7   3 94.4399 46.4503   6
  18   7  -2 162.464 47.0276   9
  18   7  -1-66.9890 45.8542   9
  18   7   0-13.8088 55.3801   9
  18   7   1 10.3662 55.3683   9
  18   7   2 5.90715 55.4700   9
  18   7   3-140.492 57.4342   9
  18   7   4 43.4477 66.1589   9
 -18   8   4 40.2906 53.1877   3
 -18   8   3 288.431 53.8984   3
 -18   8   3 127.933 54.3970   6
  18   8  -2 141.858 61.4815   9
  18   8  -1 284.194 61.9136   9
  18   8   1-64.8157 54.0924   9
  18   8   2 27.5798 62.8056   9
 -19  -8   4-0.16199 42.2787   1
  19  -8  -3-56.5310 55.0849   9
  19  -8  -2-97.4530 53.3594   9
  19  -8  -1-44.6879 57.9997   9
  19  -8   0 72.8130 52.8601   9
  19  -8   1-14.3724 55.7884   9
  19  -8   2 34.6009 59.0872   9
  19  -8   3 175.562 63.4521   9
 -19  -7   5 252.382 48.0208   1
 -19  -7   4 500.118 54.9872   1
  19  -7  -3 967.226 70.8192   9
  19  -7  -2 78.9288 51.9116   9
  19  -7  -1 648.072 64.1601   9
  19  -7   0 130.872 54.9040   9
  19  -7   1 141.296 57.0490   9
  19  -7   2 257.102 61.2842   9
  19  -7   3 50.9344 52.5480   9
 -19  -6   6-20.3298 45.1266   1
 -19  -6   5 20.7730 40.9853   1
 -19  -6   4-10.3436 36.3903   1
 -19  -6   4-101.609 41.6349   7
  19  -6  -3 13.7117 42.2435   9
 -19  -6   3-18.8587 33.2419   1
  19  -6  -2-3.34382 48.5439   9
  19  -6  -1-16.9228 48.3848   9
  19  -6   0-60.0241 51.8980   9
  19  -6   1 22.2137 49.7940   9
  19  -6   2 91.8499 57.3664   9
  19  -6   3 6.85756 51.6763   9
  19  -6   4-64.9114 51.0124   8
 -19  -5   6 346.461 52.8695   7
 -19  -5   5 1225.19 63.3309   7
 -19  -5   5 1224.46 62.8706   1
 -19  -5   4 22.5467 33.1096   1
 -19  -5   4 87.3901 36.2686   7
 -19  -5   3 3742.57 73.8597   1
  19  -5  -3 1279.90 67.2943   9
  19  -5  -2 64.3717 46.4522   9
  19  -5  -1 69.3769 47.5640   9
  19  -5   0 180.514 50.5566   9
  19  -5   1 446.030 57.8630   9
  19  -5   2 74.1920 52.1862   9
  19  -5   3 1756.35 81.8143   9
  19  -5   4 160.731 49.8109   8
  19  -5   5 173.063 62.4591   8
 -19  -4   7-74.5652 48.2980   2
 -19  -4   6 70.2318 46.3904   7
 -19  -4   5 24.2103 37.9774   7
 -19  -4   4 10.8584 36.0064   7
 -19  -4   4-6.32655 31.9025   1
  19  -4  -3-13.2852 37.6799   9
 -19  -4   3-21.8304 28.1737   1
  19  -4  -2 19.5464 40.4355   9
 -19  -4   2 24.7232 25.4900   1
  19  -4  -1 4.97783 43.4550   9
  19  -4   0-12.2615 44.8850   9
  19  -4   1 23.7166 43.5602   9
  19  -4   2 172.006 53.3704   9
  19  -4   3 11.2765 46.3370   9
  19  -4   4 49.4238 48.5392   8
  19  -4   5 9.27683 46.3354   8
 -19  -3   7 279.331 59.2333   7
 -19  -3   7 150.669 51.5784   2
 -19  -3   6 765.584 63.8480   7
 -19  -3   5 3353.66 105.749   7
 -19  -3   4 581.158 56.6044   7
 -19  -3   3 2132.02 54.6552   1
  19  -3  -3 2311.96 72.0016   9
  19  -3  -2 331.308 42.5980   9
  19  -3  -1 1373.34 61.7933   9
  19  -3   0 894.646 55.8825   9
  19  -3   1 1099.19 59.0244   9
  19  -3   2 1475.82 57.6666   4
  19  -3   2 1355.96 66.3016   9
  19  -3   3 1130.69 61.8801   4
  19  -3   3 1227.53 62.8037   9
  19  -3   4 76.6015 48.6553   8
  19  -3   4 108.775 49.3966   4
  19  -3   5 161.368 51.8177   8
  19  -3   5 255.925 61.1370   4
  19  -3   6-29.1008 53.9365   8
  19  -3   6-132.879 63.9578   4
 -19  -2   6-91.5850 50.2035   7
 -19  -2   5 21.7968 46.9600   7
 -19  -2   4 23.5204 40.9051   7
  19  -2  -3-25.1331 33.2292   9
  19  -2  -2-10.4018 33.2392   9
  19  -2  -1 5.36192 35.4759   9
  19  -2   0 12.2272 35.1725   9
  19  -2   1 99.1183 41.4543   9
  19  -2   2 27.9179 38.7933   9
  19  -2   3 11.9311 41.4227   4
  19  -2   3-12.1943 37.4238   8
  19  -2   3 33.7706 41.5529   9
  19  -2   4 8.23643 45.2418   8
  19  -2   4 26.5593 50.0259   4
  19  -2   5-160.627 48.3619   8
  19  -2   5 66.9465 54.9264   4
  19  -2   6 23.0368 59.1618   4
 -19  -1   7 293.992 55.9771   7
 -19  -1   6 190.833 50.7746   7
 -19  -1   5 5625.67 133.093   7
 -19  -1   4 413.390 52.8114   7
 -19  -1   3 2668.05 82.4782   7
  19  -1  -3 2699.27 67.1534   9
 -19  -1   2 500.021 31.3882   3
  19  -1  -2 477.187 40.4376   9
 -19  -1   1 1045.58 33.5383   3
  19  -1  -1 1034.19 49.0101   9
  19  -1   0 922.820 52.2520   9
  19  -1   1 1303.52 59.1960   9
  19  -1   2 586.621 49.9629   9
  19  -1   3 79.0835 35.6860   8
  19  -1   3 102.659 39.5983   9
  19  -1   4 37.6418 43.7312   4
  19  -1   4 18.7165 40.0060   8
  19  -1   4 2.07250 41.6896   9
  19  -1   5 441.588 56.1645   8
  19  -1   5 481.426 70.1665   4
  19  -1   6-1.04253 55.4918   4
 -19   0   7-31.9841 53.4703   7
 -19   0   6 28.2282 58.9451   7
 -19   0   5 61.4591 50.1849   7
 -19   0   4 25.9051 44.1135   7
 -19   0   3-0.74786 33.3750   7
 -19   0   3 1.06979 27.8589   3
  19   0  -3-1.60990 29.9792   9
 -19   0   2 75.8818 28.2251   3
  19   0  -2 56.7638 33.8726   9
  19   0  -1-11.9550 28.6175   9
  19   0   0 212.575 38.4710   9
  19   0   1-12.7386 36.0437   9
  19   0   2-26.7476 38.6604   9
  19   0   3-26.0858 23.1756   5
  19   0   3-32.0674 30.1756   8
  19   0   3-9.24495 38.2303   9
  19   0   4 67.4878 51.3445   4
  19   0   4 8.10032 43.0512   8
  19   0   4 65.0592 43.8930   9
  19   0   5-1.07079 51.1428   4
  19   0   6-4.53645 58.1966   4
 -19   1   8 155.162 53.6749   6
 -19   1   7 212.328 64.3884   7
 -19   1   7 159.122 42.6097   6
 -19   1   6 310.985 56.7529   7
 -19   1   6 228.384 46.6945   6
 -19   1   5 5712.53 133.209   7
 -19   1   5 5748.12 116.725   6
 -19   1   4 422.514 46.8277   7
 -19   1   4 387.972 38.6713   6
 -19   1   3 2539.16 64.5110   3
 -19   1   3 2585.88 77.3236   7
  19   1  -3 2695.08 69.9637   9
 -19   1   3 2697.13 65.7340   6
 -19   1   2 462.252 33.8513   3
  19   1  -2 490.067 42.2221   9
 -19   1   2 525.795 32.4476   6
  19   1  -1 1026.99 51.0432   9
  19   1   0 928.853 52.9757   9
  19   1   1 1273.20 61.6190   9
  19   1   2 657.427 52.3512   9
  19   1   3 59.5913 35.5503   5
  19   1   3 74.6491 40.6163   9
  19   1   4-20.3704 39.2631   5
  19   1   4-33.8816 45.0753   9
  19   1   5 483.716 66.0708   4
  19   1   5 541.203 55.8075   5
  19   1   6 46.4543 57.0689   4
 -19   2   7-45.1639 43.7296   6
 -19   2   6 43.9024 50.5138   7
 -19   2   6 110.242 47.5126   6
 -19   2   5 17.2288 48.1404   7
 -19   2   5 6.80395 42.4352   6
 -19   2   4 31.7050 35.6235   7
 -19   2   4 2.22150 37.5044   3
 -19   2   4-39.9894 36.5282   6
 -19   2   3 10.9723 33.4801   3
 -19   2   3 26.8257 29.4137   7
  19   2  -3 22.9955 32.4512   9
 -19   2   3 10.0735 27.1019   6
 -19   2   2 14.2067 31.7499   3
 -19   2   2-11.6944 28.7151   7
  19   2  -2-18.5765 32.0742   9
 -19   2   2 22.9372 27.4089   6
  19   2  -1 19.3954 37.9837   9
  19   2   0 62.7727 40.5276   9
  19   2   1 54.5350 48.0442   9
  19   2   2 33.9550 43.4812   9
  19   2   3-10.6142 38.0612   5
  19   2   3-29.9722 41.6143   9
  19   2   4-36.1241 46.9461   5
  19   2   4 27.8729 43.8963   9
  19   2   5-12.2462 54.3414   4
  19   2   5 1.39596 49.3613   5
  19   2   6-42.2683 57.4667   4
 -19   3   7 118.744 54.9325   6
 -19   3   6 763.621 67.8866   6
 -19   3   5 3440.90 106.071   7
 -19   3   5 3488.46 105.715   6
 -19   3   4 613.405 50.9552   3
 -19   3   4 650.090 56.4915   7
 -19   3   4 700.587 53.1223   6
 -19   3   3 2157.97 66.7905   3
 -19   3   3 2081.14 66.6192   7
  19   3  -3 2206.41 73.7832   9
 -19   3   3 2263.39 73.5475   6
 -19   3   2 348.627 31.9472   7
  19   3  -2 297.678 46.0909   9
  19   3  -1 1381.09 65.4376   9
  19   3   0 923.546 59.2830   9
  19   3   1 1052.46 64.0515   9
  19   3   2 1405.84 72.7316   9
  19   3   3 1109.35 71.1714   9
  19   3   4 63.0637 50.6028   5
  19   3   4 92.9770 47.2206   9
  19   3   5 97.6016 56.8293   5
  19   3   5 107.895 49.9973   4
  19   3   6 35.9839 61.0494   4
  19   3   6-4.18473 51.2457   5
 -19   4   7-180.579 53.2917   6
 -19   4   6 93.9976 49.7751   6
 -19   4   5 14.4593 43.4153   3
 -19   4   5-8.62363 42.2203   6
 -19   4   4-11.7310 40.5952   3
 -19   4   4-3.70070 38.4231   6
  19   4  -3 3.51387 38.9218   9
 -19   4   3-50.1094 37.7105   6
  19   4  -2 36.0415 47.6594   9
  19   4  -1-24.4635 45.5501   9
  19   4   0 5.14286 47.6836   9
  19   4   1 17.1146 47.1396   9
  19   4   2 36.5049 61.1507   9
  19   4   3-6.87254 56.0012   9
  19   4   4 11.6085 50.6365   5
  19   4   4-25.1399 49.0237   9
  19   4   5-136.043 48.3291   4
  19   4   5 54.5509 55.2921   5
  19   4   6 109.482 56.4869   4
 -19   5   6 144.105 60.7959   6
 -19   5   5 1183.43 69.9793   3
 -19   5   5 1159.64 76.8952   6
 -19   5   4 58.3826 44.7877   3
 -19   5   4 45.0938 49.4944   6
 -19   5   3 1174.40 59.8843   3
  19   5  -3 1267.71 70.2789   9
 -19   5   3 1259.43 71.3411   6
  19   5  -2 109.513 52.0337   9
  19   5  -1 20.0083 52.5345   9
  19   5   0 190.119 54.9384   9
  19   5   1 420.021 65.8176   9
  19   5   2 133.293 60.4008   9
  19   5   3 1458.06 88.0555   9
  19   5   4 285.069 62.4878   5
  19   5   4 156.842 58.0374   9
  19   5   5 4.56183 53.3953   4
  19   5   5 41.5750 66.3562   5
 -19   6   5 52.2485 47.6979   3
 -19   6   5 41.7870 56.5842   6
 -19   6   4-19.7008 43.0628   3
 -19   6   4-24.7143 54.0218   6
 -19   6   3 14.0738 43.9080   3
 -19   6   3-36.5965 43.9740   6
  19   6  -2-2.84218 47.2717   9
  19   6  -1 111.630 50.8921   9
  19   6   0-20.9905 49.7867   9
  19   6   1-120.795 54.4938   9
  19   6   2 96.7139 64.2970   9
  19   6   3 69.2637 62.6091   9
  19   6   4 85.5113 59.0935   5
  19   6   4-87.3190 56.6260   9
 -19   7   5 177.122 54.3878   3
 -19   7   4 452.413 58.4213   3
 -19   7   4 607.028 73.6840   6
 -19   7   3 1018.12 65.7355   3
 -19   7   3 995.848 77.6361   6
  19   7  -2 126.980 51.4697   9
  19   7  -1 499.447 62.8433   9
  19   7   0 161.909 61.9984   9
  19   7   1 199.540 62.0995   9
  19   7   2 315.248 68.5746   9
  19   7   3 132.068 57.4700   9
  19   7   4 83.6216 68.0109   9
 -19   8   4-80.5038 47.3048   3
 -19   8   3-16.0550 49.1257   3
 -19   8   3-0.72120 59.9774   6
  19   8  -2-214.596 62.9632   9
  19   8  -1 53.6865 57.5863   9
  19   8   0 11.3882 59.4784   9
  19   8   1-21.2112 56.9964   9
  19   8   2 163.960 66.4563   9
  20  -8  -3 53.5799 57.8479   9
  20  -8  -2 340.953 63.8526   9
  20  -8  -1 256.433 61.0327   9
  20  -8   0 27.8685 55.7190   9
  20  -8   1 98.4491 57.4098   9
  20  -8   2-17.1418 56.7819   9
 -20  -7   5-118.866 41.9366   1
 -20  -7   4 114.409 46.2875   1
  20  -7  -3 134.909 54.0625   9
 -20  -7   3 12.4758 41.5039   1
  20  -7  -2 54.9615 55.4714   9
  20  -7  -1 38.0169 50.2499   9
  20  -7   0-14.7747 52.5773   9
  20  -7   1 81.1940 58.9974   9
  20  -7   2 63.9244 57.8451   9
  20  -7   3-10.4530 63.1985   9
 -20  -6   5 312.041 48.4505   1
 -20  -6   4 211.762 43.4270   1
 -20  -6   4 278.683 43.7705   7
  20  -6  -3 406.653 53.5712   9
 -20  -6   3 476.516 43.7960   1
  20  -6  -2 89.8399 49.4019   9
  20  -6  -1 230.894 54.2222   9
  20  -6   0 62.6953 52.6248   9
  20  -6   1 164.814 54.9090   9
  20  -6   2 473.158 64.1598   9
  20  -6   3 205.235 57.0614   9
  20  -6   4-38.9355 55.5769   8
 -20  -5   6 223.658 54.7443   7
 -20  -5   5 49.5483 45.1882   7
 -20  -5   5 66.0236 38.8288   1
 -20  -5   4-9.46562 31.3647   1
 -20  -5   4 42.3201 41.7627   7
 -20  -5   3-3.89277 31.4771   1
  20  -5  -3-3.10006 43.5491   9
  20  -5  -2-43.6010 46.1040   9
  20  -5  -1 50.4960 46.1942   9
  20  -5   0-34.3074 47.5996   9
  20  -5   1 23.3469 54.6185   9
  20  -5   2 35.6342 53.1377   9
  20  -5   3-48.8078 48.9607   9
  20  -5   4-29.2121 49.1245   8
  20  -5   5 94.0551 63.0467   8
 -20  -4   7 29.4898 63.7156   7
 -20  -4   7-24.5670 53.3958   2
 -20  -4   6 717.404 65.3721   7
 -20  -4   5 117.013 40.6486   7
 -20  -4   4 391.530 52.3768   7
 -20  -4   4 292.844 37.6416   1
  20  -4  -3 299.740 49.0707   9
 -20  -4   3 310.740 33.5768   1
  20  -4  -2 330.245 48.2451   9
  20  -4  -1 269.630 48.7422   9
  20  -4   0 509.530 52.6799   9
  20  -4   1 1500.51 73.1262   9
  20  -4   2 788.259 61.4811   9
  20  -4   3 169.252 52.1868   9
  20  -4   4 504.530 59.8745   8
  20  -4   5-79.0012 56.3903   8
 -20  -3   7-223.084 59.9519   7
 -20  -3   7-90.7932 49.2261   2
 -20  -3   6 119.642 47.4677   7
 -20  -3   5-21.7602 41.6830   7
 -20  -3   4 0.65897 40.8226   7
  20  -3  -3 18.1665 37.9715   9
 -20  -3   3-8.40008 26.8334   1
  20  -3  -2-22.6381 38.6969   9
  20  -3  -1 54.0789 47.5890   9
  20  -3   0-2.84914 38.3664   9
  20  -3   1 173.594 48.6593   9
  20  -3   2-10.9054 43.9824   9
  20  -3   2 8.66166 33.3188   4
  20  -3   3 0.50303 39.7307   4
  20  -3   3 21.5945 39.4344   9
  20  -3   4 38.6198 48.7259   8
  20  -3   4 1.49331 44.8044   4
  20  -3   5-17.4740 51.6122   8
  20  -3   5 54.7868 56.8525   4
  20  -3   6-112.011 52.5092   8
  20  -3   6 52.5263 58.1149   4
 -20  -2   7 36.4437 56.6414   7
 -20  -2   6 2101.39 94.6473   7
 -20  -2   5 535.848 59.9978   7
 -20  -2   4 1587.48 76.7773   7
  20  -2  -3-3.00275 33.5188   9
  20  -2  -2 733.355 47.6813   9
  20  -2  -1 1608.54 62.1308   9
  20  -2   0 522.869 48.8342   9
  20  -2   1 2491.53 82.2304   9
  20  -2   2 158.228 42.8218   9
  20  -2   3 140.709 44.1533   4
  20  -2   3 94.0995 39.7824   8
  20  -2   3 117.583 41.2783   9
  20  -2   4 2543.52 87.1280   8
  20  -2   4 2552.26 92.2665   4
  20  -2   4 2600.02 86.7470   9
  20  -2   5 130.780 50.8703   8
  20  -2   5 149.303 54.9383   4
  20  -2   6 177.999 70.3575   4
 -20  -1   7 152.761 53.1293   7
 -20  -1   6 67.0752 42.5961   7
 -20  -1   5 32.3090 46.6364   7
 -20  -1   4 11.0219 45.9860   7
  20  -1  -3 13.8330 31.6112   9
 -20  -1   2 16.1088 22.1739   3
  20  -1  -2-13.0059 33.7629   9
 -20  -1   1-6.11783 19.6168   3
  20  -1  -1 7.29490 33.5785   9
  20  -1   0 36.1132 39.1558   9
  20  -1   1 332.083 51.0060   9
  20  -1   2 10.1888 37.8195   9
  20  -1   3 1.71092 33.8613   8
  20  -1   3 16.3238 39.0646   9
  20  -1   4-45.4446 49.0408   4
  20  -1   4-28.6741 40.1710   8
  20  -1   4-8.49920 46.4806   9
  20  -1   5 62.1883 42.4669   8
  20  -1   5 40.4818 51.3291   4
  20  -1   6-75.1453 61.3458   4
 -20   0   7 172.492 54.4829   7
 -20   0   6 5656.12 146.568   7
 -20   0   5-5.66715 46.8486   7
 -20   0   4 2211.80 83.1820   7
 -20   0   3 8.56323 26.8893   3
  20   0  -3-34.9544 29.8351   9
 -20   0   2 5624.92 81.8412   3
  20   0  -2 5622.82 97.7595   9
  20   0  -1-6.41310 32.0990   9
  20   0   0 3147.58 79.0644   9
  20   0   1-23.0786 39.7369   9
  20   0   2 160.588 41.0133   9
  20   0   3-4.91140 31.0177   8
  20   0   3-5.20444 40.8394   9
  20   0   4 4543.76 98.9809   8
  20   0   4 4796.26 118.040   4
  20   0   4 4960.37 112.675   9
  20   0   5 2.39399 50.5633   4
  20   0   6 58.0336 58.2237   4
 -20   1   7 82.4353 57.5847   7
 -20   1   7 87.0519 42.8691   6
 -20   1   6 10.1125 46.8427   7
 -20   1   6-7.68296 39.5309   6
 -20   1   5-59.6095 47.3525   7
 -20   1   5 43.5835 35.6988   6
 -20   1   4-15.0980 36.7417   7
 -20   1   4-28.4428 28.6613   6
 -20   1   3 13.1019 32.0054   3
 -20   1   3-19.4608 32.8354   7
  20   1  -3 24.6375 32.0269   9
 -20   1   2 5.71323 25.8044   3
  20   1  -2 1.97861 30.4297   9
  20   1  -1 26.6871 33.2911   9
  20   1   0 67.2285 39.0093   9
  20   1   1 409.068 54.8928   9
  20   1   2-2.51465 40.7310   9
  20   1   3-5.98100 42.2164   5
  20   1   3 31.7213 41.5076   9
  20   1   4-33.8591 46.1571   5
  20   1   4-26.7573 48.9325   9
  20   1   5-3.30895 50.5380   4
  20   1   5-87.7766 48.9190   5
  20   1   6 125.640 59.0951   4
 -20   2   7 52.3308 44.6411   6
 -20   2   6 2327.62 100.993   7
 -20   2   6 2257.80 90.0544   6
 -20   2   5 639.468 60.4006   7
 -20   2   5 531.536 53.6439   6
 -20   2   4 1567.64 63.2582   3
 -20   2   4 1592.82 68.6417   7
 -20   2   4 1589.86 65.7881   6
 -20   2   3 22.9981 33.9926   3
 -20   2   3 12.5641 33.7123   7
  20   2  -3 19.8050 33.7011   9
 -20   2   3 12.0065 27.8876   6
 -20   2   2 830.347 45.2142   3
 -20   2   2 861.273 46.5037   7
  20   2  -2 787.792 50.8698   9
 -20   2   2 789.908 49.8263   6
  20   2  -1 1665.87 66.4428   9
  20   2   0 462.486 50.3078   9
  20   2   1 2543.60 86.9924   9
  20   2   2 53.6600 43.4235   9
  20   2   3 78.6043 39.3562   5
  20   2   3 87.2701 43.3114   9
  20   2   4 2384.58 89.6907   5
  20   2   4 2686.60 93.1979   9
  20   2   5 76.9063 50.5317   5
  20   2   5 198.627 57.2458   4
  20   2   6-44.8324 58.6737   4
 -20   3   7 99.2233 52.3426   6
 -20   3   6 103.656 45.6375   6
 -20   3   5 97.2203 48.7949   7
 -20   3   5 11.0178 44.6976   6
 -20   3   4-12.8533 39.2548   7
 -20   3   4 5.86465 40.9732   3
 -20   3   4-19.9133 38.0574   6
 -20   3   3-0.99160 36.9907   3
 -20   3   3 9.24670 31.9923   7
  20   3  -3-24.8724 36.6803   9
 -20   3   3 26.2169 35.4961   6
 -20   3   2 5.55130 24.2039   7
  20   3  -2 4.87910 42.4004   9
  20   3  -1 35.9670 44.9490   9
  20   3   0 28.8763 47.2556   9
  20   3   1 266.209 54.5743   9
  20   3   2-17.6105 53.0861   9
  20   3   3-3.12871 44.9978   9
  20   3   4-6.93692 47.6554   5
  20   3   4 37.1336 46.4723   9
  20   3   5-55.4342 56.1791   5
  20   3   5 6.52306 53.5750   4
  20   3   6-46.8223 61.7914   4
 -20   4   7 55.3311 54.2061   6
 -20   4   6 638.984 69.0052   6
 -20   4   5 138.969 47.4899   3
 -20   4   5 115.951 45.2128   6
 -20   4   4 350.584 47.7815   3
 -20   4   4 265.156 50.9208   6
 -20   4   3 343.247 47.8872   3
 -20   4   3 365.982 46.7512   6
  20   4  -3 358.161 49.6596   9
  20   4  -2 294.074 49.2832   9
  20   4  -1 287.080 54.1643   9
  20   4   0 709.272 65.2876   9
  20   4   1 1418.00 82.2613   9
  20   4   2 751.124 70.6425   9
  20   4   3 202.660 59.9098   9
  20   4   4 385.514 63.5027   5
  20   4   4 347.270 60.7430   9
  20   4   5 68.0563 56.3260   5
  20   4   5-50.6273 53.4026   4
 -20   5   6 94.7834 52.3121   6
 -20   5   5 19.6522 45.9354   3
 -20   5   5 67.0037 47.2923   6
 -20   5   4 30.0604 42.3183   3
 -20   5   4 27.9040 49.2846   6
 -20   5   3 49.5439 42.7863   3
  20   5  -3-33.7942 43.6777   9
 -20   5   3-22.5628 45.7896   6
  20   5  -2-73.5143 52.1522   9
  20   5  -1 66.6140 59.5646   9
  20   5   0 29.4689 53.6043   9
  20   5   1-24.8498 62.4235   9
  20   5   2 40.2026 58.3799   9
  20   5   3 53.9805 58.4013   9
  20   5   4 135.632 59.5704   5
  20   5   4 140.908 56.3757   9
  20   5   5 23.9914 64.6008   5
 -20   6   5 320.022 57.2415   3
 -20   6   5 326.298 68.6170   6
 -20   6   4 156.619 47.2249   3
 -20   6   4 200.807 53.3513   6
 -20   6   3 467.296 50.6590   3
 -20   6   3 306.596 56.7223   6
  20   6  -2 105.671 49.4220   9
  20   6  -1 301.787 58.4743   9
  20   6   0-22.1172 53.3510   9
  20   6   1 148.402 57.7735   9
  20   6   2 454.322 73.1621   9
  20   6   3 177.049 57.1856   9
  20   6   4 135.157 60.5810   5
  20   6   4 32.1746 61.5411   9
 -20   7   4-29.9004 47.7422   3
 -20   7   4 145.763 63.1997   6
 -20   7   3 60.9543 50.3740   3
 -20   7   3-49.4350 56.3883   6
  20   7  -2-21.7253 51.5763   9
  20   7  -1 63.1513 56.3706   9
  20   7   0 83.8645 55.1885   9
  20   7   1-23.0173 57.0376   9
  20   7   2 83.6156 61.7512   9
  20   7   3 134.478 63.7109   9
 -20   8   3 88.5665 53.0464   3
  20   8  -2 317.689 63.8396   9
  20   8  -1 146.207 58.4634   9
  20   8   0 238.343 64.2465   9
  20   8   1 182.289 64.9367   9
  21  -8  -3 22.6969 54.8104   9
  21  -8  -2 93.4248 55.4501   9
  21  -8  -1-65.3976 51.9326   9
  21  -8   0-56.5306 59.2892   9
  21  -8   1 25.5852 64.5655   9
 -21  -7   5-36.0763 40.6882   1
  21  -7  -3 556.937 61.6360   9
  21  -7  -2-6.91232 52.2575   9
  21  -7  -1 1148.34 72.7163   9
  21  -7   0 351.365 61.8094   9
  21  -7   1 1079.59 81.2667   9
  21  -7   2 473.045 66.8259   9
  21  -7   3 237.698 66.2905   9
 -21  -6   5 28.8392 44.2258   1
 -21  -6   4 13.8227 38.1980   1
 -21  -6   4 117.210 47.1162   7
  21  -6  -3 28.4150 47.3697   9
  21  -6  -2 76.0941 54.5501   9
  21  -6  -1 51.3213 50.9423   9
  21  -6   0 8.34113 50.4201   9
  21  -6   1-26.4728 53.6105   9
  21  -6   2-50.6080 53.7297   9
  21  -6   3 15.5672 54.9690   9
  21  -6   4-173.318 61.2925   8
 -21  -5   6 288.017 60.0098   7
 -21  -5   5 777.362 53.8253   7
 -21  -5   5 698.123 52.2098   1
 -21  -5   4 93.1540 33.9071   1
 -21  -5   4 221.744 43.6740   7
  21  -5  -3 72.4907 40.9527   9
  21  -5  -2 97.1764 49.1022   9
  21  -5  -1 8723.84 148.210   9
  21  -5   0 259.062 52.2056   9
  21  -5   1 5012.23 119.492   9
  21  -5   2 641.651 66.8467   9
  21  -5   3 778.159 66.8512   9
  21  -5   4-8.89223 53.9456   8
 -21  -4   6 28.2744 52.6072   7
 -21  -4   5-1.39774 41.7978   7
 -21  -4   4 15.6734 40.3177   7
 -21  -4   4 9.05303 31.4983   1
  21  -4  -3-12.8459 41.3834   9
  21  -4  -2-5.39424 44.1566   9
  21  -4  -1 17.9086 47.2016   9
  21  -4   0 11.2858 46.1158   9
  21  -4   1 75.6673 51.3423   9
  21  -4   2-26.1129 51.4164   9
  21  -4   3 22.2415 49.2498   9
  21  -4   4 7.75384 50.8700   8
  21  -4   5-43.0692 53.8317   8
 -21  -3   7-182.099 63.1494   7
 -21  -3   7 56.9074 55.1786   2
 -21  -3   6 128.212 46.6596   7
 -21  -3   5 1079.54 68.5947   7
 -21  -3   4 2432.47 93.7605   7
  21  -3  -3 720.028 52.5918   9
  21  -3  -2 296.107 44.7898   9
  21  -3  -1 9145.79 136.801   9
  21  -3   0 4089.07 97.5825   9
  21  -3   1 13558.4 168.423   9
  21  -3   2 848.946 60.5366   9
  21  -3   3 704.218 54.8285   4
  21  -3   3 723.828 61.2442   9
  21  -3   4 202.559 52.8428   8
  21  -3   4 92.8932 49.0530   4
  21  -3   5 185.849 55.8755   8
  21  -3   5 233.956 61.6329   4
  21  -3   6 237.905 65.3836   4
 -21  -2   6 60.8064 53.0567   7
 -21  -2   5-9.06755 36.4551   7
 -21  -2   4-16.0679 47.7030   7
  21  -2  -3 4.89300 33.4691   9
  21  -2  -2 51.0463 37.3772   9
  21  -2  -1 42.7054 35.9999   9
  21  -2   0 7.92211 42.0838   9
  21  -2   1 75.9918 57.3265   9
  21  -2   2 11.8146 42.8166   9
  21  -2   3 48.6759 40.5347   4
  21  -2   3 14.5585 37.4670   8
  21  -2   3-14.1857 41.9096   9
  21  -2   4-12.6923 46.7006   8
  21  -2   4-20.5414 42.4854   9
  21  -2   4 22.6511 48.3760   4
  21  -2   5-11.9303 44.5707   8
  21  -2   5 18.6889 54.6083   4
  21  -2   6 82.0026 65.2409   4
 -21  -1   7 1917.02 103.105   7
 -21  -1   6 12.5338 48.8788   7
 -21  -1   5 455.470 53.7959   7
 -21  -1   4 1646.62 78.2246   7
  21  -1  -3 1533.31 59.3537   9
 -21  -1   2 107.696 26.2592   3
  21  -1  -2 100.454 35.7450   9
 -21  -1   1 273.506 25.4118   3
  21  -1  -1 366.380 43.0178   9
  21  -1   0 2795.62 79.9319   9
  21  -1   1 22686.4 206.582   9
  21  -1   2 388.807 50.1200   9
  21  -1   3 486.167 46.2450   8
  21  -1   3 642.847 54.0518   9
  21  -1   4 64.9740 47.7608   4
  21  -1   4 103.850 44.3569   8
  21  -1   4 148.975 45.1600   9
  21  -1   5 142.975 50.1680   8
  21  -1   5 49.0462 53.1349   4
  21  -1   6 130.598 64.1828   4
 -21   0   7 270.805 56.1227   7
 -21   0   6 27.1869 58.7530   7
 -21   0   5-67.8427 44.0661   7
 -21   0   4-15.6721 39.1436   7
 -21   0   3-4.72967 34.6975   7
 -21   0   3 12.2352 30.2341   3
  21   0  -3-14.4058 32.2937   9
 -21   0   2 29.8113 29.6489   3
  21   0  -2 49.7894 35.2901   9
  21   0  -1 10.7320 31.8318   9
  21   0   0 66.4253 41.9736   9
  21   0   1-12.6797 48.1341   9
  21   0   2 43.2850 42.8638   9
  21   0   3-33.1486 34.0666   8
  21   0   3 2.60707 39.2769   9
  21   0   4 23.6676 49.0557   4
  21   0   4 49.9337 45.3194   9
  21   0   5 64.5712 53.7080   4
  21   0   6-33.6535 61.5718   4
 -21   1   7 1777.94 99.9129   7
 -21   1   6 19.3086 46.6573   7
 -21   1   5 358.712 54.2620   7
 -21   1   4 1616.34 73.6047   7
 -21   1   3 1557.60 55.6545   3
 -21   1   3 1588.76 68.1665   7
  21   1  -3 1587.12 59.2869   9
 -21   1   2 94.9275 27.4665   3
  21   1  -2 68.1019 34.2468   9
  21   1  -1 305.014 42.1473   9
  21   1   0 2618.63 80.1840   9
  21   1   1 22862.3 214.163   9
  21   1   2 501.896 53.0492   9
  21   1   3 473.182 48.3021   5
  21   1   3 472.812 53.5521   9
  21   1   4 83.4794 44.2397   5
  21   1   4-47.5139 50.6886   9
  21   1   5 25.9024 55.1830   4
  21   1   6 195.666 65.6425   4
 -21   2   7-54.7064 45.6167   6
 -21   2   6 85.6038 55.5242   7
 -21   2   6 88.5729 49.1974   6
 -21   2   5 37.4193 43.6730   7
 -21   2   5-30.0545 38.3378   6
 -21   2   4-41.9644 35.4966   7
 -21   2   4 13.9888 38.3522   3
 -21   2   4-6.93189 35.1707   6
 -21   2   3 2.58207 33.4878   3
 -21   2   3-23.0248 35.9029   7
  21   2  -3 6.87263 34.1059   9
 -21   2   3-13.1413 28.4897   6
 -21   2   2 13.6368 31.6272   3
 -21   2   2-0.86558 28.4041   7
  21   2  -2-20.9845 37.8106   9
 -21   2   2 4.08071 25.7808   6
  21   2  -1 26.2603 38.1979   9
  21   2   0-17.6366 44.0276   9
  21   2   1 67.8031 64.8630   9
  21   2   2-23.3238 47.2220   9
  21   2   3-41.5303 41.2529   5
  21   2   3-1.40992 49.9506   9
  21   2   4-13.6502 46.2621   5
  21   2   4 47.0348 46.1760   9
  21   2   5 10.1768 53.5115   5
  21   2   5 7.01952 53.5943   4
  21   2   6-87.7298 60.3917   4
 -21   3   7 182.606 53.2428   6
 -21   3   6 270.293 52.8598   7
 -21   3   6 136.152 47.5848   6
 -21   3   5 1044.48 71.6535   7
 -21   3   5 1004.11 67.5412   6
 -21   3   4 2220.95 74.8175   3
 -21   3   4 2083.43 78.7023   7
 -21   3   4 2380.09 83.4145   6
 -21   3   3 677.736 50.5222   3
 -21   3   3 716.786 48.9396   7
  21   3  -3 746.302 52.0188   9
 -21   3   3 718.270 51.1035   6
  21   3  -2 278.251 48.4412   9
  21   3  -1 9398.71 148.773   9
  21   3   0 3906.55 105.866   9
  21   3   1 13338.1 185.574   9
  21   3   2 731.645 66.0905   9
  21   3   3 680.671 66.1301   9
  21   3   4 161.661 51.6568   5
  21   3   4 190.193 55.2088   9
  21   3   5 133.873 56.6535   5
  21   3   5 207.276 58.0238   4
  21   3   6-73.6327 63.2606   5
 -21   4   7-171.381 57.0745   6
 -21   4   6 75.5857 51.7729   6
 -21   4   5 19.9261 43.8164   3
 -21   4   5-17.6162 43.6250   6
 -21   4   4-13.3916 43.7740   3
 -21   4   4-72.0094 38.6127   6
 -21   4   3-10.6968 40.3122   3
  21   4  -3-18.6361 44.2365   9
 -21   4   3-13.3092 38.2795   6
  21   4  -2-29.7188 47.3729   9
  21   4  -1 18.5283 49.0537   9
  21   4   0 17.4804 49.3346   9
  21   4   1 107.671 58.4961   9
  21   4   2 4.51288 54.0008   9
  21   4   3-31.9109 53.7168   9
  21   4   4 55.4217 54.6057   5
  21   4   4-21.8983 49.6261   9
  21   4   5 41.3741 54.9086   5
 -21   5   6 477.583 69.3953   6
 -21   5   5 648.914 61.5276   3
 -21   5   5 666.458 66.2426   6
 -21   5   4 65.7733 46.6634   3
 -21   5   4 178.364 49.5715   6
 -21   5   3 121.125 44.3687   3
  21   5  -3 110.050 47.9211   9
 -21   5   3 72.1746 47.9214   6
  21   5  -2 99.9588 56.2185   9
  21   5  -1 8590.30 164.848   9
  21   5   0 180.290 62.5578   9
  21   5   1 4688.02 135.392   9
  21   5   2 706.988 71.6414   9
  21   5   3 808.451 82.5373   9
  21   5   4 182.473 67.8844   5
  21   5   4 141.295 62.9356   9
 -21   6   5 7.85229 49.0433   3
 -21   6   5 1.17622 55.9947   6
 -21   6   4-13.2616 46.6815   3
 -21   6   4-90.3640 43.9894   6
 -21   6   3 23.3646 41.6571   3
 -21   6   3-26.7112 47.5480   6
  21   6  -2 204.871 56.5740   9
  21   6  -1-27.3576 51.4904   9
  21   6   0 17.3695 58.9209   9
  21   6   1 13.1998 55.5824   9
  21   6   2 31.7527 64.0329   9
  21   6   3-130.135 56.9163   9
  21   6   4 78.1092 56.4961   5
  21   6   4 191.049 67.5465   9
 -21   7   4 307.695 55.7050   3
 -21   7   4 483.333 71.6797   6
 -21   7   3 506.206 57.5968   3
 -21   7   3 444.507 61.3147   6
  21   7  -2-7.91900 54.7744   9
  21   7  -1 1342.55 90.5522   9
  21   7   0 321.095 57.4689   9
  21   7   1 1105.61 86.3921   9
  21   7   2 498.617 75.8110   9
  21   7   3 352.648 70.4187   9
 -21   8   3 20.3094 48.6297   3
  21   8  -2 69.5526 68.3959   9
  21   8  -1 129.401 59.7206   9
  21   8   0 75.3315 61.9683   9
  22  -7  -3 95.0881 49.0703   9
  22  -7  -2 34.0298 51.9562   9
  22  -7  -1 94.8656 55.6775   9
  22  -7   0-44.9872 54.6370   9
  22  -7   1-8.00458 61.5449   9
  22  -7   2-20.7704 55.1689   9
  22  -7   3 18.0317 61.1367   9
 -22  -6   5 929.765 62.7393   7
 -22  -6   5 634.821 59.7088   1
 -22  -6   4 549.531 55.1675   7
  22  -6  -3-42.3099 47.9394   9
  22  -6  -2 3160.32 105.654   9
  22  -6  -1 233.483 54.5559   9
  22  -6   0 974.285 71.4669   9
  22  -6   1 798.515 69.1896   9
  22  -6   2 675.676 73.5816   9
  22  -6   3 5.31537 55.0585   9
 -22  -5   6-211.993 61.8161   7
 -22  -5   5-3.43361 36.4564   1
 -22  -5   5 96.9399 50.7503   7
 -22  -5   4 83.3740 42.4325   7
  22  -5  -3 32.9392 46.7742   9
  22  -5  -2 39.3524 49.3765   9
  22  -5  -1 91.2163 53.8594   9
  22  -5   0-33.8828 49.9019   9
  22  -5   1 57.4092 55.5861   9
  22  -5   2-15.4776 54.6592   9
  22  -5   3 59.9177 53.9557   9
 -22  -4   6 30.4433 56.4422   7
 -22  -4   5 114.061 44.8222   7
 -22  -4   4 137.172 44.4964   7
  22  -4  -3 488.918 52.6121   9
  22  -4  -2 6152.77 121.159   9
  22  -4  -1 168.039 50.7650   9
  22  -4   0 2961.88 92.9683   9
  22  -4   1 2153.13 86.1259   9
  22  -4   2 2091.67 86.1009   9
  22  -4   3 330.580 52.8371   9
  22  -4   4 46.3218 50.5050   8
  22  -4   5 17.5197 51.8782   8
 -22  -3   7 9.58456 49.2017   2
 -22  -3   6-71.0204 48.7388   7
 -22  -3   5 54.8138 49.1570   7
 -22  -3   4 13.1557 45.5698   7
  22  -3  -3 13.9018 40.7395   9
  22  -3  -2 39.6417 41.4592   9
  22  -3  -1 46.2267 46.0393   9
  22  -3   0 39.3807 46.6177   9
  22  -3   1 263.804 59.6234   9
  22  -3   2-40.5397 43.2690   9
  22  -3   3 9.69236 47.0054   9
  22  -3   4 31.6143 44.3591   8
  22  -3   4-16.3535 45.7636   4
  22  -3   5-16.4026 45.5110   8
  22  -3   5 1.13314 55.0310   4
  22  -3   6-122.256 56.2512   4
 -22  -2   7 64.6855 60.9256   7
 -22  -2   6 2627.12 105.693   7
 -22  -2   5 1835.90 86.1763   7
 -22  -2   4 181.392 47.8773   7
  22  -2  -3 1755.85 64.4316   9
  22  -2  -2 1094.86 56.3065   9
  22  -2  -1 859.808 53.0220   9
  22  -2   0 982.839 62.3951   9
  22  -2   1 13477.0 171.794   9
  22  -2   2 754.776 59.1463   9
  22  -2   3 432.983 50.5816   8
  22  -2   3 449.453 52.1057   4
  22  -2   3 359.325 54.6591   9
  22  -2   4 175.331 52.1285   4
  22  -2   4 101.808 47.0145   8
  22  -2   4 112.168 46.0304   9
  22  -2   5 160.805 52.0152   8
  22  -2   5 53.0957 59.6273   4
  22  -2   6 378.401 74.1333   4
 -22  -1   7 124.229 58.8259   7
 -22  -1   6 12.4065 48.9770   7
 -22  -1   5 45.7433 45.6964   7
 -22  -1   4-2.33228 42.0592   7
  22  -1  -3-1.61064 34.8290   9
 -22  -1   2 8.21860 22.3169   3
  22  -1  -2-7.75167 35.4739   9
 -22  -1   1-0.28746 20.5165   3
  22  -1  -1-14.4704 36.5097   9
  22  -1   0 7.97101 41.8123   9
  22  -1   1 701.925 70.9140   9
  22  -1   2-14.7683 42.6108   9
  22  -1   3 11.2602 43.0997   8
  22  -1   3 32.3913 48.4094   9
  22  -1   4 30.1214 49.7858   4
  22  -1   4-4.36373 41.9119   8
  22  -1   4 10.0831 44.3472   9
  22  -1   5 87.3102 47.0345   8
  22  -1   5-45.4860 50.9694   4
  22  -1   6 23.2599 60.5334   4
 -22   0   7 160.333 59.9863   7
 -22   0   6 6418.52 157.734   7
 -22   0   5 13.4353 42.7061   7
 -22   0   4 427.228 52.8246   7
 -22   0   3 12.1206 37.0550   7
 -22   0   3 17.0475 28.2365   3
  22   0  -3-4.74388 33.6963   9
 -22   0   2 948.679 43.0917   3
  22   0  -2 998.968 52.5672   9
 -22   0   1 42.0578 24.3178   3
  22   0  -1 18.6202 37.3828   9
  22   0   0 82.2887 42.2852   9
  22   0   1-54.6637 52.8447   9
  22   0   2 4770.80 107.699   9
  22   0   3 15.0172 44.8697   9
  22   0   4 490.148 56.8208   4
  22   0   4 567.045 58.0205   9
  22   0   5 81.7670 57.4552   4
  22   0   6 765.460 83.2091   4
 -22   1   7 230.421 62.6580   7
 -22   1   6-72.7121 48.8412   7
 -22   1   5-15.7732 37.7985   7
 -22   1   4 50.7594 36.7906   7
 -22   1   4 13.0957 35.1095   3
 -22   1   3 4.56828 29.6366   3
 -22   1   3 32.5687 36.6267   7
  22   1  -3 21.2172 32.6694   9
 -22   1   2-17.8806 27.6674   3
  22   1  -2-40.8913 34.9598   9
  22   1  -1-17.6313 37.8634   9
  22   1   0 24.9234 41.4880   9
  22   1   1 755.816 73.3735   9
  22   1   2 32.5618 44.3782   9
  22   1   3 54.9539 44.1674   5
  22   1   3 44.3643 50.7088   9
  22   1   4-26.2573 49.5244   9
  22   1   5-0.38894 53.2526   4
 -22   2   6 2437.13 104.969   7
 -22   2   5 1564.78 81.2762   7
 -22   2   4 173.720 38.3853   7
 -22   2   4 99.8136 41.3958   3
 -22   2   3 1544.00 60.8186   3
 -22   2   3 1741.69 69.3775   7
  22   2  -3 1781.22 68.1842   9
 -22   2   2 985.241 51.3708   3
 -22   2   2 1065.95 52.8782   7
  22   2  -2 1027.29 57.9598   9
  22   2  -1 854.543 57.9601   9
  22   2   0 1080.01 67.9082   9
  22   2   1 12614.0 181.323   9
  22   2   2 801.891 64.5794   9
  22   2   3 395.105 51.8049   5
  22   2   3 348.967 62.7498   9
  22   2   4 115.264 48.4089   5
  22   2   4 140.374 53.0453   9
  22   2   5 135.800 54.5673   5
  22   2   5 155.096 57.6493   4
 -22   3   7 20.9244 51.5275   6
 -22   3   6 117.749 54.5454   7
 -22   3   6 69.9540 44.9207   6
 -22   3   5 17.0232 42.3483   7
 -22   3   5-13.2482 42.3978   3
 -22   3   5-24.1196 41.9582   6
 -22   3   4-12.9245 35.9924   7
 -22   3   4 60.2384 42.7540   3
 -22   3   4-54.1403 39.6859   6
 -22   3   3 27.3664 38.5845   3
 -22   3   3-10.8885 31.1101   7
  22   3  -3-4.06856 38.5736   9
 -22   3   3-24.2107 34.5686   6
  22   3  -2-49.0611 41.5545   9
  22   3  -1 95.9729 46.5346   9
  22   3   0-39.4441 57.4161   9
  22   3   1 424.835 69.4522   9
  22   3   2-11.4161 52.6800   9
  22   3   3-3.75559 51.8903   9
  22   3   4-6.53790 50.4086   5
  22   3   4 38.0917 51.7739   9
  22   3   5 23.7632 53.2164   5
  22   3   5-67.3025 59.4701   4
 -22   4   6 265.461 54.9521   6
 -22   4   5 148.784 48.2974   3
 -22   4   5 128.195 43.3263   6
 -22   4   4 122.124 41.2726   3
 -22   4   4 68.2534 43.9102   6
 -22   4   3 448.491 50.5491   3
  22   4  -3 481.300 57.4003   9
 -22   4   3 470.463 51.2355   6
  22   4  -2 5839.07 129.920   9
  22   4  -1 192.928 55.7916   9
  22   4   0 2920.32 99.7933   9
  22   4   1 2009.32 93.2586   9
  22   4   2 2088.63 95.9241   9
  22   4   3 257.331 59.6708   9
  22   4   4 84.0412 57.8225   5
  22   4   4 81.7962 54.6276   9
  22   4   5 202.511 66.5735   5
 -22   5   6-91.0751 57.1388   6
 -22   5   5-24.5574 44.4294   3
 -22   5   5 27.1440 52.3209   6
 -22   5   4 5.93011 45.6603   3
 -22   5   4 98.6249 46.1787   6
 -22   5   3 45.8329 44.2229   3
  22   5  -3-13.8179 45.6576   9
 -22   5   3 46.9241 41.0916   6
  22   5  -2-8.47709 56.0023   9
  22   5  -1 80.1366 62.7035   9
  22   5   0-160.550 59.1156   9
  22   5   1-11.1976 64.3197   9
  22   5   2-18.1535 61.3647   9
  22   5   3 16.1316 56.6194   9
  22   5   4 153.496 68.6021   5
  22   5   4-181.731 57.9655   9
 -22   6   5 758.810 66.3378   3
 -22   6   5 911.191 82.2249   6
 -22   6   4 263.335 51.5680   3
 -22   6   4 148.886 51.9067   6
 -22   6   3 56.0554 45.2273   3
 -22   6   3-72.9516 48.1801   6
  22   6  -2 3002.70 108.331   9
  22   6  -1 213.797 56.6838   9
  22   6   0 900.262 83.3305   9
  22   6   1 908.762 84.6751   9
  22   6   2 566.207 74.2603   9
  22   6   3-120.870 62.6231   9
  22   6   4 82.8616 66.0532   9
 -22   7   4-14.1143 49.0919   3
 -22   7   4 18.4907 55.2626   6
 -22   7   3 20.3268 46.7928   3
 -22   7   3-18.1108 52.1921   6
  22   7  -2 105.547 59.5150   9
  22   7  -1 14.3645 52.5958   9
  22   7   0-10.3388 53.0057   9
  22   7   1 75.4031 60.1125   9
  22   7   2-3.71753 59.8357   9
  22   8  -2 256.145 71.6116   9
  22   8  -1 375.028 65.0157   9
  22   8   0 13.8811 59.6003   9
  23  -7  -3 63.7881 53.3048   9
  23  -7  -2 46.9030 54.3225   9
  23  -7  -1 306.059 59.0938   9
  23  -7   0 249.718 62.9788   9
  23  -7   1 744.501 80.4602   9
  23  -7   2 910.428 83.4287   9
  23  -7   3 963.415 85.0758   9
 -23  -6   5 35.9684 61.1519   7
 -23  -6   4 171.458 51.9283   7
  23  -6  -3-31.6556 48.1638   9
  23  -6  -2 145.814 57.0612   9
  23  -6  -1-18.5280 51.9782   9
  23  -6   0-11.7005 52.5894   9
  23  -6   1 22.7187 51.3443   9
  23  -6   2-20.3202 51.5469   9
  23  -6   3-49.6476 63.7322   9
 -23  -5   6-2.47338 64.1077   7
 -23  -5   5-94.0994 53.0517   7
 -23  -5   4 30.5333 43.8681   7
  23  -5  -3 816.043 64.3354   9
  23  -5  -2 259.637 54.1034   9
  23  -5  -1 159.709 56.6679   9
  23  -5   0 692.558 65.8604   9
  23  -5   1 1581.32 82.3212   9
  23  -5   2 594.767 66.3042   9
  23  -5   3 124.143 53.6382   9
  23  -5   4-22.3438 53.9134   8
 -23  -4   6 20.9386 56.9256   7
 -23  -4   5-128.386 46.9783   7
 -23  -4   4-25.1369 41.6696   7
  23  -4  -3 31.1445 41.4106   9
  23  -4  -2 66.5254 54.9397   9
  23  -4  -1 5.74872 47.6832   9
  23  -4   0 106.854 53.5008   9
  23  -4   1 6.98013 49.8361   9
  23  -4   2-24.2569 51.7996   9
  23  -4   3-10.5499 47.5684   9
  23  -4   4-26.5471 54.1413   8
  23  -4   5-30.3763 52.7252   8
 -23  -3   7 12.4804 57.2811   2
 -23  -3   6 135.068 50.0409   7
 -23  -3   5 3.94282 43.9376   7
 -23  -3   4 1190.84 73.5691   7
  23  -3  -3 1460.95 66.6973   9
  23  -3  -2 296.819 50.5549   9
  23  -3  -1 191.074 48.8421   9
  23  -3   0 1665.20 75.1185   9
  23  -3   1 6107.76 123.135   9
  23  -3   2 244.133 51.4846   9
  23  -3   3 843.044 67.1333   9
  23  -3   4 827.416 63.8930   8
  23  -3   4 701.278 65.5054   4
  23  -3   5 109.158 53.9972   8
  23  -3   5-26.1347 54.7353   4
 -23  -2   7-21.7952 57.6240   7
 -23  -2   6 45.1797 49.9173   7
 -23  -2   5 64.5449 44.2215   7
 -23  -2   4 41.2301 42.3235   7
  23  -2  -3 43.0958 29.8997   9
  23  -2  -2 15.8454 38.3297   9
  23  -2  -1 8.66818 40.1364   9
  23  -2   0 215.674 60.7232   9
  23  -2   1 136.341 61.2755   9
  23  -2   2 60.5806 45.7022   9
  23  -2   3 62.6145 44.6978   4
  23  -2   3-4.10118 44.4873   8
  23  -2   3-24.5809 47.0706   9
  23  -2   4 4.00748 49.9067   4
  23  -2   4-82.3795 46.7947   8
  23  -2   4 85.6181 52.3840   9
  23  -2   5-15.0364 54.7087   8
  23  -2   5-57.1914 55.9882   4
 -23  -1   7 663.528 76.0798   7
 -23  -1   6 124.543 50.9754   7
 -23  -1   5 234.625 52.4451   7
 -23  -1   4 695.624 61.3353   7
  23  -1  -3 329.019 41.2554   9
 -23  -1   2 69.1826 29.2087   3
  23  -1  -2 21.8625 35.1276   9
  23  -1  -1 215.685 39.4702   9
  23  -1   0 955.914 65.1537   9
  23  -1   1 17407.2 193.314   9
  23  -1   2 271.486 51.1280   9
  23  -1   3 6833.02 119.586   8
  23  -1   3 6614.63 136.526   9
  23  -1   4 363.763 55.5401   4
  23  -1   4 315.701 54.3249   8
  23  -1   4 357.370 54.7178   9
  23  -1   5 425.089 54.8714   8
  23  -1   5 276.651 62.4785   4
 -23   0   7 59.7508 57.8407   7
 -23   0   6-4.06766 51.0812   7
 -23   0   5 43.2700 43.8684   7
 -23   0   4 39.7350 43.1712   7
 -23   0   3 1.50862 29.7947   3
 -23   0   3-16.5173 38.3860   7
  23   0  -3 24.5526 32.8753   9
 -23   0   2 2.17597 25.8206   3
  23   0  -2-18.0105 33.9011   9
 -23   0   1 51.5916 25.7624   3
  23   0  -1-3.70558 36.6440   9
  23   0   0 979.924 66.7453   9
  23   0   1-66.8011 60.6761   9
  23   0   2 29.4785 47.3790   9
  23   0   3 6.68146 49.8556   9
  23   0   4 28.1990 46.3483   9
  23   0   5-19.6133 56.9923   4
 -23   1   7 1139.14 83.5002   7
 -23   1   6-1.58054 46.1434   7
 -23   1   5 306.161 49.7327   7
 -23   1   4 626.109 48.9242   3
 -23   1   4 687.675 58.1272   7
 -23   1   3 334.330 38.2206   3
 -23   1   3 401.076 47.1284   7
  23   1  -3 385.962 43.9700   9
 -23   1   2 74.0590 30.1704   3
  23   1  -2 36.1874 35.1653   9
  23   1  -1 207.464 42.5069   9
  23   1   0 957.411 63.6542   9
  23   1   1 17083.5 202.500   9
  23   1   2 263.906 52.3762   9
  23   1   3 7169.74 143.597   9
  23   1   4 318.030 59.5665   9
  23   1   5 230.248 61.4037   4
 -23   2   7 462.931 63.0139   7
 -23   2   6 53.3815 49.8617   7
 -23   2   5-63.7869 41.5599   7
 -23   2   4 15.5150 35.7985   7
 -23   2   4-8.53384 38.6273   3
 -23   2   3-0.41328 36.0648   3
 -23   2   3 14.4610 29.9483   7
  23   2  -3 14.4301 33.7208   9
 -23   2   2 48.4538 34.3955   3
  23   2  -2-3.36441 37.7628   9
  23   2  -1-25.1956 42.4448   9
  23   2   0 225.540 69.4171   9
  23   2   1 142.310 64.5762   9
  23   2   2 25.0953 47.8291   9
  23   2   3 7.33659 47.0564   5
  23   2   3 54.9356 52.5676   9
  23   2   4-29.8861 45.1993   5
  23   2   4 37.0156 51.1941   9
  23   2   5-32.7766 53.0990   5
  23   2   5 3.40083 52.5014   4
 -23   3   6 274.722 56.0457   7
 -23   3   6 338.315 54.9453   6
 -23   3   5-25.7745 43.2928   7
 -23   3   5 13.9536 41.0186   3
 -23   3   5-33.1882 41.4279   6
 -23   3   4 1076.36 62.3263   3
 -23   3   4 1068.77 63.6014   7
 -23   3   4 1004.44 62.4314   6
 -23   3   3 1439.19 62.6164   3
  23   3  -3 1428.12 67.7328   9
 -23   3   3 1584.34 66.5093   6
  23   3  -2 227.012 51.4299   9
  23   3  -1 151.667 49.3808   9
  23   3   0 1494.13 86.4974   9
  23   3   1 6074.39 135.641   9
  23   3   2 295.281 59.4638   9
  23   3   3 941.784 72.5798   9
  23   3   4 627.877 68.6829   5
  23   3   4 714.935 67.3157   9
  23   3   5-67.0237 52.3677   5
  23   3   5 69.7189 58.4077   4
 -23   4   6 202.562 51.2666   6
 -23   4   5 9.65781 47.3768   3
 -23   4   5-75.6948 43.9917   6
 -23   4   4 14.5586 43.6123   3
 -23   4   4-41.9661 44.8931   6
 -23   4   3 3.58951 40.4428   3
  23   4  -3 38.8284 44.8726   9
 -23   4   3 1.70270 38.8843   6
  23   4  -2 123.450 55.1324   9
  23   4  -1-7.41703 52.6693   9
  23   4   0 36.3146 59.4679   9
  23   4   1-18.1631 57.0429   9
  23   4   2 42.7543 59.2896   9
  23   4   3-67.5458 55.7441   9
  23   4   4-26.7299 52.6607   5
  23   4   4 155.325 56.3422   9
  23   4   5 162.168 69.3072   5
 -23   5   6 121.319 58.2636   6
 -23   5   5 68.0868 49.0813   3
 -23   5   5 67.6344 51.9317   6
 -23   5   4 37.2719 46.5871   3
 -23   5   4 118.889 45.0095   6
 -23   5   3 942.558 61.1694   3
 -23   5   3 917.096 66.7149   6
  23   5  -2 350.881 60.6625   9
  23   5  -1 135.134 57.3435   9
  23   5   0 522.540 68.1484   9
  23   5   1 1339.24 86.3210   9
  23   5   2 439.467 73.1797   9
  23   5   3 180.930 63.3018   9
  23   5   4 111.301 63.6142   5
  23   5   4-86.7371 60.4936   9
 -23   6   5-7.04117 52.5913   6
 -23   6   4 13.4520 47.4183   3
 -23   6   4-47.3249 46.5123   6
 -23   6   3 44.2928 45.8604   3
 -23   6   3-137.204 49.5599   6
  23   6  -2 123.067 49.0767   9
  23   6  -1-14.0536 54.2516   9
  23   6   0 62.1421 62.0728   9
  23   6   1 94.4383 61.6077   9
  23   6   2 53.3832 63.8728   9
  23   6   3-38.9376 63.0147   9
  23   6   4 89.4008 70.7422   9
 -23   7   4 32.9657 51.1530   6
 -23   7   3 102.747 48.8114   3
 -23   7   3-127.469 55.7423   6
  23   7  -2 326.617 62.1616   9
  23   7  -1 328.161 65.1489   9
  23   7   0 285.853 57.5839   9
  23   7   1 825.563 82.2122   9
  23   7   2 753.753 84.0417   9
  23   8  -2 116.908 75.2935   9
  24  -7  -3-133.900 49.6158   9
  24  -7  -2-2.19821 53.2271   9
  24  -7  -1-32.4876 56.0352   9
  24  -7   0 51.0943 54.8258   9
  24  -7   1-41.7101 59.0440   9
  24  -7   2 28.9717 64.1380   9
 -24  -6   5-182.333 61.7675   7
 -24  -6   4 127.664 55.4153   7
  24  -6  -3 270.106 57.9410   9
  24  -6  -2 2563.61 98.4174   9
  24  -6  -1 319.534 60.5438   9
  24  -6   0 538.610 66.0642   9
  24  -6   1 217.284 62.6856   9
  24  -6   2 336.047 63.2314   9
  24  -6   3 57.6110 57.8188   9
 -24  -5   5-146.456 55.3401   7
 -24  -5   4-62.4006 46.4198   7
  24  -5  -3 98.0558 51.2189   9
  24  -5  -2 20.9733 52.4471   9
  24  -5  -1 27.5966 53.1851   9
  24  -5   0-72.3655 50.9222   9
  24  -5   1-5.59440 51.8992   9
  24  -5   2 8.68480 54.1206   9
  24  -5   3-45.1909 52.8596   9
 -24  -4   6 177.716 57.3679   7
 -24  -4   5 73.9624 48.0310   7
 -24  -4   4-32.1488 43.5938   7
  24  -4  -3-64.9301 43.6367   9
  24  -4  -2 5930.06 127.432   9
  24  -4  -1 111.619 51.9172   9
  24  -4   0 3926.52 108.609   9
  24  -4   1-13.2451 52.0246   9
  24  -4   2 73.1740 47.1499   9
  24  -4   3 478.041 58.7216   9
  24  -4   4 11.4597 56.1842   8
 -24  -3   6-86.6294 53.7103   7
 -24  -3   5-153.519 45.2776   7
 -24  -3   4-75.0202 39.6975   7
  24  -3  -3-27.3319 41.2328   9
  24  -3  -2-31.4023 42.8164   9
  24  -3  -1 4.01150 45.2170   9
  24  -3   0 157.141 55.1773   9
  24  -3   1 53.5420 50.5689   9
  24  -3   2 4.30140 49.6893   9
  24  -3   3 37.1377 50.0655   9
  24  -3   4 125.382 45.6499   8
  24  -3   5-125.854 46.8709   8
 -24  -2   6 115.365 51.0553   7
 -24  -2   5 266.649 48.2162   7
 -24  -2   4 116.192 46.7209   7
  24  -2  -3 146.624 41.5396   9
  24  -2  -2 1962.69 74.0138   9
  24  -2  -1 53.9689 44.4428   9
  24  -2   0 19596.0 212.413   9
  24  -2   1-14.6072 50.7165   9
  24  -2   2 613.097 59.2765   9
  24  -2   3 842.917 58.6431   8
  24  -2   3 820.564 59.9011   4
  24  -2   3 939.322 68.8620   9
  24  -2   4 313.932 55.3188   8
  24  -2   4 466.411 63.8627   4
  24  -2   4 395.008 59.0251   9
  24  -2   5 90.8923 55.2625   8
  24  -2   5 2.36338 60.7643   4
 -24  -1   6 45.0537 50.5894   7
 -24  -1   5-8.58013 45.3560   7
 -24  -1   4-23.8237 42.5858   7
  24  -1  -3 8.44200 36.0363   9
 -24  -1   2-10.7856 27.5979   3
  24  -1  -2-1.81191 39.5726   9
  24  -1  -1 72.9992 42.1244   9
  24  -1   0 0.75826 55.5330   9
  24  -1   1 280.852 61.3796   9
  24  -1   2 4.73147 42.9044   9
  24  -1   3 53.0260 40.9558   8
  24  -1   3-5.81627 49.5102   9
  24  -1   4 120.520 54.3445   4
  24  -1   4-9.29197 39.5359   8
  24  -1   4 21.8883 47.2491   9
  24  -1   5-144.365 56.2679   4
 -24   0   7 83.4168 59.9475   7
 -24   0   6 886.754 76.0974   7
 -24   0   5 39.6557 47.0860   7
 -24   0   4 615.229 59.2965   7
 -24   0   3-6.17371 30.7998   3
 -24   0   3-5.92907 39.5803   7
  24   0  -3 34.5021 37.3150   9
 -24   0   2 92.0941 31.6344   3
  24   0  -2 70.2019 41.3065   9
 -24   0   1-1.04388 25.4650   3
  24   0  -1-5.50704 39.7203   9
  24   0   0 35125.0 272.671   9
  24   0   1-58.6991 57.5466   9
  24   0   2 2320.44 85.4926   9
  24   0   3-30.2819 51.4578   9
  24   0   4 1326.28 77.9929   9
  24   0   5 64.8056 53.0840   4
 -24   1   7 117.652 63.9888   7
 -24   1   6-68.5650 51.4617   7
 -24   1   5-21.0163 44.0333   7
 -24   1   4 70.3971 42.9201   7
 -24   1   4 8.68011 38.7166   3
 -24   1   3-15.2058 32.1095   3
 -24   1   3 24.9546 37.7909   7
  24   1  -3 47.4735 34.6898   9
 -24   1   2-7.21332 31.8530   3
  24   1  -2 1.24465 36.5154   9
  24   1  -1 1.41091 40.2464   9
  24   1   0 35.0218 56.3900   9
  24   1   1 307.305 64.2963   9
  24   1   2-33.7246 47.5117   9
  24   1   3 69.6521 58.1522   9
  24   1   4 3.78530 48.1228   9
  24   1   5-66.6539 56.1675   4
 -24   2   7 638.179 68.4313   7
 -24   2   6 176.018 51.9669   7
 -24   2   5 220.421 50.3361   7
 -24   2   4 36.1166 39.2368   7
 -24   2   4 83.4665 41.8720   3
 -24   2   3 112.958 37.6375   3
 -24   2   3 115.010 38.9102   7
  24   2  -3 111.563 40.0949   9
 -24   2   2 1867.18 63.3918   3
  24   2  -2 1858.74 74.2991   9
  24   2  -1 60.7916 47.1872   9
  24   2   0 18825.5 217.723   9
  24   2   1 22.6951 55.9070   9
  24   2   2 625.718 65.5080   9
  24   2   3 780.062 62.2799   5
  24   2   3 849.125 70.3161   9
  24   2   4 334.297 56.5941   5
  24   2   4 384.229 61.4754   9
  24   2   5 99.6850 57.5988   4
 -24   3   6 46.3678 56.9261   7
 -24   3   5-170.464 45.1288   7
 -24   3   5 2.25956 44.0436   3
 -24   3   4-26.7005 41.8276   3
 -24   3   3 26.8331 38.8655   3
  24   3  -3 54.5753 43.9410   9
  24   3  -2-44.5293 48.5460   9
  24   3  -1 39.7706 49.5622   9
  24   3   0-33.4571 63.2201   9
  24   3   1 38.7145 58.7781   9
  24   3   2-5.83638 53.5488   9
  24   3   3 0.96926 54.8260   9
  24   3   4 40.3293 48.3589   5
  24   3   4 2.45709 56.5874   9
  24   3   5-21.9207 53.7713   5
 -24   4   6 230.149 48.1075   6
 -24   4   5 129.695 49.8383   3
 -24   4   5 75.6599 43.4600   6
 -24   4   4 1.08400 41.9805   3
 -24   4   4-32.1532 45.0728   6
 -24   4   3 67.5647 40.6683   3
  24   4  -3 48.9562 43.9888   9
 -24   4   3 37.7544 39.2965   6
  24   4  -2 5766.57 135.037   9
  24   4  -1 69.9712 54.2196   9
  24   4   0 3931.18 118.750   9
  24   4   1-23.5610 59.9309   9
  24   4   2 102.153 57.0858   9
  24   4   3 415.774 69.3255   9
  24   4   4-16.7956 58.0200   5
  24   4   4 123.508 55.8699   9
  24   4   5 171.712 68.2472   5
 -24   5   6 88.3431 56.2833   6
 -24   5   5-9.16619 50.1273   3
 -24   5   5 75.8362 50.2488   6
 -24   5   4 25.6810 43.9521   3
 -24   5   4 55.7953 49.6183   6
 -24   5   3 32.0873 43.4045   3
 -24   5   3 60.4813 43.2474   6
  24   5  -2-5.92139 52.1854   9
  24   5  -1-75.8909 52.1975   9
  24   5   0 7.92475 58.3588   9
  24   5   1 98.9428 56.9528   9
  24   5   2-42.6989 61.9919   9
  24   5   3 44.5911 54.9910   9
  24   5   4 175.070 69.0854   5
  24   5   4-55.7244 66.6667   9
 -24   6   5-84.8321 51.5324   6
 -24   6   4-15.4286 48.8663   3
 -24   6   4-99.6704 49.8576   6
 -24   6   3 172.879 49.4426   3
 -24   6   3 170.733 51.9767   6
  24   6  -2 2553.19 105.462   9
  24   6  -1 347.754 60.8251   9
  24   6   0 652.361 74.7273   9
  24   6   1 272.713 65.3661   9
  24   6   2 298.015 70.0156   9
  24   6   3-92.1610 70.5020   9
 -24   7   3 40.6541 46.7550   3
  24   7  -2 40.4341 62.7078   9
  24   7  -1-16.5318 59.8497   9
  24   7   0 318.984 71.5161   9
  24   7   1 74.6899 65.1995   9
  25  -7  -3 160.333 54.4576   9
  25  -7  -2 284.883 60.7192   9
  25  -7  -1 238.484 61.0179   9
  25  -7   0 455.275 69.4814   9
  25  -7   1 176.011 66.4396   9
 -25  -6   5-169.087 65.7522   7
 -25  -6   4-99.8594 55.6995   7
  25  -6  -3-115.633 49.4013   9
  25  -6  -2-11.6608 54.2510   9
  25  -6  -1-1.11030 51.7968   9
  25  -6   0 70.5332 51.8295   9
  25  -6   1-27.0255 63.1044   9
  25  -6   2-21.5564 61.4044   9
  25  -6   3-117.219 59.1854   9
 -25  -5   5 430.881 60.6647   7
 -25  -5   4 445.799 53.7618   7
  25  -5  -3 690.948 62.9876   9
  25  -5  -2 313.268 58.0207   9
  25  -5  -1 642.452 64.9801   9
  25  -5   0 439.760 62.0320   9
  25  -5   1 199.911 58.0066   9
  25  -5   2 52.8868 53.9920   9
  25  -5   3 454.406 63.7746   9
 -25  -4   6 242.599 64.7336   7
 -25  -4   5-32.3365 50.7923   7
 -25  -4   4-111.946 43.3396   7
  25  -4  -3-19.5747 43.1004   9
  25  -4  -2-24.2108 48.0035   9
  25  -4  -1 56.0887 47.9895   9
  25  -4   0 70.5408 52.9009   9
  25  -4   1-46.7862 53.6783   9
  25  -4   2 39.1361 50.4850   9
  25  -4   3-15.3710 51.0114   9
  25  -4   4-143.832 58.3932   8
 -25  -3   6 65.8830 53.6606   7
 -25  -3   5 670.139 59.8392   7
 -25  -3   4 447.917 56.7973   7
  25  -3  -3 1000.15 64.6955   9
  25  -3  -2 718.453 59.3373   9
  25  -3  -1 205.036 50.8352   9
  25  -3   0 977.976 71.5785   9
  25  -3   1 859.353 65.8878   9
  25  -3   2 310.799 57.1399   9
  25  -3   3 322.762 59.5146   9
  25  -3   4 82.2908 50.4025   8
  25  -3   5 73.9916 53.4351   8
 -25  -2   6-66.7404 50.7356   7
 -25  -2   5 51.5871 46.3339   7
 -25  -2   4-8.02831 41.3239   7
  25  -2  -3-22.3530 40.2444   9
  25  -2  -2 11.3412 42.2729   9
  25  -2  -1-24.2440 43.1110   9
  25  -2   0 633.113 73.9922   9
  25  -2   1 27.9200 47.9590   9
  25  -2   2-11.9983 50.1881   9
  25  -2   3 0.00000 41.3365   4
  25  -2   3-13.4246 42.8245   8
  25  -2   3-29.5628 47.9859   9
  25  -2   4 95.1070 50.9536   4
  25  -2   4-54.3299 44.9151   8
  25  -2   4-36.5116 46.4489   9
  25  -2   5 145.421 56.0754   8
  25  -2   5-6.70315 59.8291   4
 -25  -1   6 120.088 55.8479   7
 -25  -1   5 439.156 56.5042   7
 -25  -1   4 99.3870 45.4009   7
  25  -1  -3 94.4707 38.8621   9
  25  -1  -2 217.474 45.9284   9
  25  -1  -1 2328.15 81.4124   9
  25  -1   0 1283.32 79.3976   9
  25  -1   1 2725.42 91.3154   9
  25  -1   2 109.695 51.4197   9
  25  -1   3 271.661 45.3759   8
  25  -1   3 227.716 55.9335   9
  25  -1   4 106.716 52.4423   4
  25  -1   4 90.5478 51.4198   9
  25  -1   5-130.786 58.3211   4
 -25   0   6 62.8914 57.8909   7
 -25   0   5-17.0813 42.2883   7
 -25   0   4 37.4950 44.1129   7
 -25   0   3 4.78425 32.4903   3
 -25   0   3-18.9501 37.3275   7
  25   0  -3 4.82236 37.6309   9
 -25   0   2-4.50433 29.0895   3
  25   0  -2 6.68138 38.9475   9
 -25   0   1 42.9091 26.6690   3
  25   0  -1-21.9181 40.8145   9
  25   0   0 1590.98 90.1656   9
  25   0   1-49.3842 51.1678   9
  25   0   2 110.350 53.7025   9
  25   0   3-59.5258 52.7729   9
  25   0   4-10.9033 50.6733   9
  25   0   5 7.61309 58.4100   4
 -25   1   6 37.4289 56.6898   7
 -25   1   5 271.545 49.4495   7
 -25   1   4 126.944 43.7054   7
 -25   1   4 77.5027 38.9065   3
 -25   1   3 78.0082 33.7882   3
 -25   1   3 101.605 40.7215   7
  25   1  -3 93.7958 37.4577   9
 -25   1   2 202.185 34.9645   3
  25   1  -2 192.965 44.8201   9
  25   1  -1 2312.14 83.2140   9
  25   1   0 1212.25 78.2295   9
  25   1   1 2847.80 95.1681   9
  25   1   2 128.939 54.2425   9
  25   1   3 290.438 57.8696   9
  25   1   4 9.42928 51.0925   9
  25   1   5 71.1111 58.6425   4
 -25   2   7 45.6166 69.3233   7
 -25   2   6-19.1247 55.6771   7
 -25   2   5-39.9919 42.5028   7
 -25   2   4-29.2257 35.9429   7
 -25   2   4-7.12799 40.9684   3
 -25   2   3 18.2979 37.8993   3
 -25   2   3-4.76902 35.8360   7
  25   2  -3-27.9810 38.2645   9
 -25   2   2 12.2580 36.4900   3
  25   2  -2 46.7346 39.3921   9
  25   2  -1-13.3228 45.2866   9
  25   2   0 399.448 79.4701   9
  25   2   1 34.6226 53.1243   9
  25   2   2-26.2054 54.9919   9
  25   2   3-47.2521 42.1720   5
  25   2   3 166.492 54.7339   9
  25   2   4 28.8052 54.6193   9
  25   2   5-30.7530 59.3314   4
 -25   3   6 121.938 58.3245   7
 -25   3   5 723.212 58.6567   3
 -25   3   5 576.959 59.4548   7
 -25   3   4 382.565 49.9445   3
 -25   3   3 948.982 57.4499   3
  25   3  -3 897.686 61.6791   9
  25   3  -2 722.971 61.8371   9
  25   3  -1 177.209 53.9462   9
  25   3   0 994.148 78.0356   9
  25   3   1 874.967 73.4608   9
  25   3   2 344.098 65.9769   9
  25   3   3 162.312 58.5204   9
  25   3   4-6.42420 53.8649   5
  25   3   4-69.9251 51.7289   9
  25   3   5-15.1841 51.5632   5
 -25   4   5 19.6593 49.8019   3
 -25   4   4 24.7496 40.0872   3
 -25   4   3 9.24813 41.2224   3
  25   4  -3-43.2939 50.7213   9
  25   4  -2 89.1814 54.2658   9
  25   4  -1-12.6402 50.0619   9
  25   4   0 13.8444 55.6277   9
  25   4   1-182.231 56.8381   9
  25   4   2 92.9384 59.3870   9
  25   4   3-83.7490 58.8239   9
  25   4   4-55.6179 54.3694   5
  25   4   4 174.119 57.3225   9
 -25   5   5 366.336 58.4839   3
 -25   5   5 541.960 64.5962   6
 -25   5   4 551.222 59.3931   3
 -25   5   4 695.212 66.2230   6
 -25   5   3 821.932 60.1310   3
 -25   5   3 713.749 62.5495   6
  25   5  -2 254.148 60.5381   9
  25   5  -1 507.675 65.3485   9
  25   5   0 357.595 69.7814   9
  25   5   1 328.546 72.0504   9
  25   5   2 93.2192 59.3990   9
  25   5   3 92.0280 64.0037   9
  25   5   4 202.341 66.1662   5
  25   5   4 109.652 65.9063   9
 -25   6   5 47.5946 55.5090   6
 -25   6   4-2.10824 48.8154   3
 -25   6   3 17.2079 46.5890   3
 -25   6   3 32.4350 48.7085   6
  25   6  -2 238.305 58.0771   9
  25   6  -1 43.0310 64.1658   9
  25   6   0-93.4333 61.7175   9
  25   6   1 46.5474 64.4661   9
  25   6   2 138.405 68.3787   9
  25   6   3 103.356 66.3937   9
 -25   7   3 32.7828 48.8144   6
  25   7  -2-68.9011 62.2363   9
  25   7  -1 154.798 60.2944   9
  25   7   0 647.314 73.9409   9
  25   7   1 429.224 77.9457   9
  26  -7  -3-143.432 56.2538   9
  26  -7  -2-137.653 55.4810   9
  26  -7  -1-54.2919 57.6340   9
 -26  -6   4 194.748 60.3909   7
  26  -6  -3 127.959 53.4532   9
  26  -6  -2 364.315 62.4160   9
  26  -6  -1 308.812 63.5279   9
  26  -6   0 223.401 62.3418   9
  26  -6   1 1524.27 90.9553   9
  26  -6   2 857.724 79.5577   9
  26  -6   3-102.420 58.1152   9
 -26  -5   5 63.3803 59.5840   7
 -26  -5   4-27.5178 50.4863   7
  26  -5  -3 54.0581 49.6917   9
  26  -5  -2-8.69097 50.6663   9
  26  -5  -1 72.0595 51.4114   9
  26  -5   0-49.2431 51.1030   9
  26  -5   1 79.3453 54.8406   9
  26  -5   2-46.6375 58.4370   9
  26  -5   3 23.7457 56.9432   9
 -26  -4   5 97.3949 52.9696   7
 -26  -4   4 444.270 57.3402   7
  26  -4  -3 1150.66 69.8036   9
  26  -4  -2 573.876 61.0343   9
  26  -4  -1 427.340 60.2956   9
  26  -4   0 1033.65 69.9235   9
  26  -4   1 70.3998 50.5921   9
  26  -4   2 796.594 68.4065   9
  26  -4   3-16.7221 51.5324   9
  26  -4   4 128.421 59.6201   8
 -26  -3   6 143.791 59.5968   7
 -26  -3   5-52.7317 49.1313   7
 -26  -3   4-98.3651 41.4178   7
  26  -3  -3-1.03369 44.6957   9
  26  -3  -2 27.8898 46.2611   9
  26  -3  -1-44.6934 49.4545   9
  26  -3   0 7.86767 47.7109   9
  26  -3   1 45.4246 46.3951   9
  26  -3   2-112.168 47.7662   9
  26  -3   3-21.3458 48.4085   9
  26  -3   4 90.6626 47.2547   8
  26  -3   5-109.636 51.3051   8
 -26  -2   6 158.623 56.2260   7
 -26  -2   5-40.2180 45.8530   7
 -26  -2   4 466.761 56.0633   7
  26  -2  -3 1415.19 72.9608   9
  26  -2  -2 14.2016 40.8177   9
  26  -2  -1 681.022 60.2878   9
  26  -2   0 9838.95 160.123   9
  26  -2   1 1324.57 75.3150   9
  26  -2   2 1668.24 80.5956   9
  26  -2   3 19.7993 44.2431   4
  26  -2   3 90.8415 42.9351   8
  26  -2   3 16.0446 48.2549   9
  26  -2   4-66.3647 46.8719   8
  26  -2   4 2.20502 47.6773   9
  26  -2   5 521.678 64.1379   8
  26  -2   5 446.873 68.0700   4
 -26  -1   6-12.8809 53.6919   7
 -26  -1   5 64.8562 50.1315   7
 -26  -1   4 37.0142 44.5374   7
  26  -1  -3-13.6598 41.2368   9
  26  -1  -2 51.0495 42.9833   9
  26  -1  -1 172.856 48.1052   9
  26  -1   0 23.0894 57.6620   9
  26  -1   1-3.70145 47.1198   9
  26  -1   2-24.7649 51.2094   9
  26  -1   3 33.4621 47.5412   9
  26  -1   4 30.7133 47.3158   4
  26  -1   4 0.92351 51.7898   9
  26  -1   5 4.05632 61.5958   4
 -26   0   6 977.989 76.6467   7
 -26   0   5-3.16877 44.3172   7
 -26   0   4 694.092 64.6592   7
 -26   0   3-13.0163 35.4121   3
  26   0  -3 23.8910 36.3555   9
 -26   0   2 668.305 42.9969   3
  26   0  -2 778.459 57.3588   9
 -26   0   1 27.1654 28.8534   3
  26   0  -1-29.0038 46.4238   9
  26   0   0 24595.3 242.208   9
  26   0   1-13.1657 47.3707   9
  26   0   2 4906.71 123.742   9
  26   0   3-24.8652 45.9869   9
  26   0   4 667.999 66.6377   9
  26   0   5-48.7179 60.3222   4
 -26   1   6-88.8689 52.3858   7
 -26   1   5-35.9339 46.0040   7
 -26   1   4-107.508 38.4164   7
 -26   1   4-24.2798 38.7468   3
 -26   1   3 41.5021 37.8595   3
 -26   1   3 27.6494 39.2858   7
  26   1  -3-2.84401 37.1611   9
 -26   1   2 10.0954 31.8646   3
  26   1  -2 43.8356 40.5531   9
  26   1  -1 206.047 50.8352   9
  26   1   0 62.5375 60.6958   9
  26   1   1 54.2844 53.2308   9
  26   1   2-22.4705 53.9127   9
  26   1   3 57.6044 50.7643   9
  26   1   4-19.5124 55.0646   9
  26   1   5 28.0081 62.9581   4
 -26   2   6 97.5620 59.4352   7
 -26   2   5 143.939 49.8253   7
 -26   2   4 456.516 49.5406   3
 -26   2   4 412.857 42.2196   7
 -26   2   3 1379.53 63.9601   3
 -26   2   3 1458.77 66.7380   7
  26   2  -3 1298.81 72.9174   9
 -26   2   2 60.6534 36.4738   3
  26   2  -2 75.8773 42.8770   9
  26   2  -1 685.479 62.1631   9
  26   2   0 9392.98 165.836   9
  26   2   1 1182.25 77.0893   9
  26   2   2 1593.49 88.0298   9
  26   2   3 96.0920 53.7194   9
  26   2   4 43.2074 53.9498   9
 -26   3   6 222.125 59.2663   7
 -26   3   5 32.1823 43.7532   3
 -26   3   4-35.5001 43.5376   3
 -26   3   3 3.58921 39.0994   3
  26   3  -3 19.3065 41.6624   9
  26   3  -2-12.3940 50.7723   9
  26   3  -1-49.2856 53.8070   9
  26   3   0-11.8037 54.6744   9
  26   3   1-0.92876 53.6954   9
  26   3   2 10.8487 56.3563   9
  26   3   3 30.0486 55.9552   9
  26   3   4 17.5276 54.8205   5
  26   3   4-21.9628 53.8113   9
 -26   4   5 5.95016 44.9391   3
 -26   4   4 454.674 53.3076   3
 -26   4   3 1126.15 65.0566   3
  26   4  -3 1046.64 72.4408   9
  26   4  -2 655.617 63.9242   9
  26   4  -1 219.885 58.5118   9
  26   4   0 1033.76 79.5975   9
  26   4   1 20.6866 53.7429   9
  26   4   2 792.468 82.5374   9
  26   4   3-20.1687 56.1650   9
  26   4   4 175.116 60.0494   5
  26   4   4 188.829 65.5708   9
 -26   5   4 38.2703 49.1572   3
 -26   5   4 96.2931 46.8973   6
 -26   5   3-3.73609 41.5145   3
 -26   5   3-12.0197 44.3707   6
  26   5  -2-78.7294 48.2611   9
  26   5  -1-4.75037 51.3913   9
  26   5   0 25.7049 59.8789   9
  26   5   1 56.4919 63.2133   9
  26   5   2 38.3932 60.5744   9
  26   5   3-20.2496 60.3159   9
  26   5   4 54.8955 72.4935   9
 -26   6   4 255.295 57.3947   6
 -26   6   3 144.853 50.3420   3
 -26   6   3 132.702 44.9758   6
  26   6  -2 354.395 69.0379   9
  26   6  -1 215.142 59.2471   9
  26   6   0 229.866 63.1975   9
  26   6   1 1423.08 98.2084   9
  26   6   2 670.468 85.3720   9
 -26   7   3-23.9668 59.4512   6
  26   7  -2-145.011 67.3592   9
  26   7  -1 258.271 65.6927   9
  26   7   0 260.850 67.0172   9
 -27  -6   4-101.436 64.8934   7
  27  -6  -3 38.0272 51.8780   9
  27  -6  -2 54.0779 53.5248   9
  27  -6  -1-57.6181 53.8642   9
  27  -6   0 37.6590 54.8146   9
  27  -6   1-72.4340 62.3829   9
  27  -6   2 71.6255 68.4292   9
 -27  -5   5 552.826 64.0989   7
 -27  -5   4 56.0869 55.9572   7
  27  -5  -3 503.188 59.7148   9
  27  -5  -2 468.897 64.1243   9
  27  -5  -1 122.272 57.0924   9
  27  -5   0 100.746 54.7442   9
  27  -5   1-18.2636 57.2488   9
  27  -5   2 43.7030 55.0695   9
  27  -5   3 274.585 62.0669   9
 -27  -4   5 207.193 59.0407   7
 -27  -4   4-51.6431 49.0852   7
  27  -4  -3-2.64443 45.3860   9
  27  -4  -2-10.4958 51.4036   9
  27  -4  -1-27.7571 51.4589   9
  27  -4   0-5.22083 51.4472   9
  27  -4   1 116.349 50.8136   9
  27  -4   2 43.5817 56.5273   9
  27  -4   3-78.2070 49.1145   9
  27  -4   4 45.3718 55.2400   8
 -27  -3   5 308.726 52.0407   7
 -27  -3   4 263.902 49.5604   7
  27  -3  -3 1277.66 70.7123   9
  27  -3  -2 237.957 52.0952   9
  27  -3  -1 157.989 53.7384   9
  27  -3   0 1610.54 79.6082   9
  27  -3   1 163.601 52.1395   9
  27  -3   2 372.188 62.2076   9
  27  -3   3 152.726 50.1718   9
  27  -3   4 150.686 60.3471   8
 -27  -2   6 129.146 57.0059   7
 -27  -2   5 16.8083 50.1022   7
 -27  -2   4-34.2516 43.1781   7
  27  -2  -3 68.6118 49.5637   9
  27  -2  -2-5.05334 42.8904   9
  27  -2  -1-6.14583 52.6266   9
  27  -2   0 228.477 61.3938   9
  27  -2   1-8.67927 45.9076   9
  27  -2   2 34.8953 52.1145   9
  27  -2   3-47.5456 48.3841   4
  27  -2   3 28.8622 42.7467   8
  27  -2   3-0.17857 49.5215   9
  27  -2   4 90.9224 56.6219   4
  27  -2   4 63.7712 54.2886   9
  27  -2   5 75.8385 58.4730   4
 -27  -1   6-180.459 56.0486   7
 -27  -1   5 528.038 59.5271   7
 -27  -1   4 205.197 51.7721   7
  27  -1  -3 2715.37 89.4739   9
  27  -1  -2 98.2551 45.0777   9
  27  -1  -1 5438.23 120.955   9
  27  -1   0 1157.89 76.5213   9
  27  -1   1 304.481 55.0116   9
  27  -1   2 270.986 56.4170   9
  27  -1   3 391.561 61.0845   9
  27  -1   4 138.748 57.0164   4
  27  -1   4 125.987 51.3393   9
  27  -1   5-152.546 62.7360   4
 -27   0   6 98.5286 54.6421   7
 -27   0   5-62.7150 46.1586   7
 -27   0   4 30.5929 43.7075   7
 -27   0   3-11.2455 35.9203   3
  27   0  -3-30.6702 42.8572   9
 -27   0   2 42.8705 34.0745   3
  27   0  -2 43.0446 42.0625   9
  27   0  -1-20.3723 45.8425   9
  27   0   0 767.650 71.8831   9
  27   0   1-47.5326 51.0061   9
  27   0   2 113.253 58.0443   9
  27   0   3 18.7463 51.8287   9
  27   0   4-129.801 49.4554   9
  27   0   5 83.8993 63.7351   4
 -27   1   6-43.8456 53.7384   7
 -27   1   5 477.040 61.1717   7
 -27   1   4-40.9383 39.6863   7
 -27   1   4 105.545 41.2331   3
 -27   1   3 2506.40 75.4487   3
 -27   1   3 2657.95 91.2649   7
  27   1  -3 2705.31 89.4653   9
 -27   1   2 115.629 34.9666   3
  27   1  -2 114.669 44.5193   9
  27   1  -1 5271.50 122.629   9
  27   1   0 1242.95 77.2508   9
  27   1   1 373.776 60.1199   9
  27   1   2 197.140 58.8218   9
  27   1   3 457.934 68.9004   9
  27   1   4 39.5095 55.4333   9
 -27   2   6-81.5206 60.1271   7
 -27   2   5 52.0360 47.0752   7
 -27   2   4-93.6966 42.0091   7
 -27   2   4-32.1191 42.5249   3
 -27   2   3 19.1453 40.1107   3
 -27   2   3-37.9756 35.6030   7
  27   2  -3 12.7953 41.4934   9
 -27   2   2 30.9925 38.5481   3
  27   2  -2 10.9542 46.5036   9
  27   2  -1-16.0394 52.2734   9
  27   2   0 129.858 61.7386   9
  27   2   1 58.8963 51.4383   9
  27   2   2-4.95048 57.2014   9
  27   2   3 9.79819 53.6769   9
  27   2   4-45.2654 53.1717   9
 -27   3   5 475.619 55.7184   3
 -27   3   4 335.766 50.8496   3
 -27   3   3 1368.06 66.8593   3
  27   3  -3 1187.13 69.5924   9
  27   3  -2 295.875 53.6797   9
  27   3  -1 89.4250 56.4995   9
  27   3   0 1528.73 84.8990   9
  27   3   1 172.818 54.7840   9
  27   3   2 360.409 65.1574   9
  27   3   3 147.125 59.8580   9
  27   3   4 77.0104 59.6734   5
  27   3   4 131.974 56.0501   9
 -27   4   5-21.3766 44.8843   3
 -27   4   4 3.88461 42.2553   3
 -27   4   3 4.28672 42.6384   3
  27   4  -2 56.6730 49.9549   9
  27   4  -1-105.818 50.3687   9
  27   4   0-68.1690 55.7149   9
  27   4   1 15.3489 57.9537   9
  27   4   2 4.42847 59.3258   9
  27   4   3 6.61450 59.6281   9
  27   4   4-90.6903 62.1707   5
  27   4   4-5.31093 66.4454   9
 -27   5   4 174.737 53.3782   3
 -27   5   3 539.012 58.7563   3
  27   5  -2 336.603 59.5407   9
  27   5  -1 335.702 57.1033   9
  27   5   0 9.38283 56.9743   9
  27   5   1 66.9280 61.2813   9
  27   5   2 43.1814 62.3654   9
  27   5   3 247.620 73.1912   9
 -27   6   4 55.9692 60.2360   6
 -27   6   3 42.4033 49.3624   3
 -27   6   3 60.2310 56.6708   6
  27   6  -2 158.944 58.0624   9
  27   6  -1-164.551 62.4087   9
  27   6   0 31.5794 60.5647   9
  27   6   1 46.9809 68.1485   9
  27   7  -2 268.588 74.4786   9
  27   7  -1 265.826 68.2788   9
  28  -6  -3 189.716 56.0266   9
  28  -6  -2 145.786 57.1018   9
  28  -6  -1 111.610 59.7692   9
  28  -6   0 241.198 58.1848   9
  28  -6   1 136.797 63.6514   9
 -28  -5   4-169.405 59.3223   7
  28  -5  -3 59.3023 48.1620   9
  28  -5  -2 47.5424 54.5460   9
  28  -5  -1 10.1041 48.6721   9
  28  -5   0 83.7814 54.6913   9
  28  -5   2 48.3284 57.2176   9
  28  -5   3 103.917 60.9958   9
 -28  -4   5 203.879 59.5910   7
 -28  -4   4 90.9325 48.6473   7
  28  -4  -3 685.216 61.7673   9
  28  -4  -2 9.96016 52.0933   9
  28  -4  -1 549.632 61.9287   9
  28  -4   0 1233.73 76.5808   9
  28  -4   1 81.4254 54.5724   9
  28  -4   2 321.837 58.7635   9
  28  -4   3 56.9602 50.2993   9
 -28  -3   5 110.961 53.8652   7
  28  -3  -3 24.9243 45.6135   9
  28  -3  -2-13.2723 48.6955   9
  28  -3  -1 41.6358 51.5409   9
  28  -3   0 53.2355 50.8134   9
  28  -3   1-17.1751 51.8163   9
  28  -3   2 39.3227 49.9697   9
  28  -3   3-26.7160 45.3895   8
  28  -3   3 76.9549 54.3336   9
  28  -3   4 19.1376 53.5693   8
 -28  -2   5-63.0212 47.9732   7
 -28  -2   4 108.521 42.5767   7
  28  -2  -3 1160.04 69.6553   9
  28  -2  -2 378.004 55.7038   9
  28  -2  -1 1591.72 82.5842   9
  28  -2   0 530.783 60.7831   9
  28  -2   1 224.300 55.6577   9
  28  -2   2 146.480 56.6508   9
  28  -2   3 195.117 51.4820   4
  28  -2   3 185.928 46.3257   8
  28  -2   3 228.149 59.5834   9
  28  -2   4 174.149 56.4865   4
  28  -2   4 150.897 56.7702   9
 -28  -1   6-158.750 59.6728   7
 -28  -1   5 45.6910 47.9198   7
 -28  -1   4 64.4206 48.1666   7
  28  -1  -3-2.66688 44.6856   9
  28  -1  -2-0.44501 43.8777   9
  28  -1  -1 213.822 59.2942   9
  28  -1   0 15.6921 53.0612   9
  28  -1   1 76.9702 49.1698   9
  28  -1   2-24.9371 47.7716   9
  28  -1   3 42.5589 52.1227   9
  28  -1   4 92.6005 58.4549   4
  28  -1   4 34.3302 56.3997   9
 -28   0   6 2692.31 117.375   7
 -28   0   5-108.439 45.8012   7
 -28   0   4 139.455 48.0270   7
 -28   0   3 0.21421 36.7063   3
  28   0  -3-19.5705 43.7698   9
 -28   0   2 615.296 45.5537   3
  28   0  -2 732.931 60.3865   9
  28   0  -1 40.0631 52.5097   9
  28   0   0 703.440 65.9031   9
  28   0   1-19.6733 47.5354   9
  28   0   2 1750.98 87.9901   9
  28   0   3-53.9757 45.3642   9
  28   0   4 14.3694 52.5004   9
 -28   1   6-6.88263 62.2435   7
 -28   1   5 291.713 50.6001   7
 -28   1   4-96.9455 41.6870   7
 -28   1   4 6.49860 41.7766   3
 -28   1   3 2.18794 38.0297   3
 -28   1   3 83.9182 43.1077   7
  28   1  -3-9.66690 43.6774   9
 -28   1   2-2.42390 33.1245   3
  28   1  -2 61.6519 44.8950   9
  28   1  -1 410.187 64.3787   9
  28   1   0 99.5395 53.9038   9
  28   1   1 20.6134 49.9510   9
  28   1   2-4.46287 54.7181   9
  28   1   3 110.693 56.6834   9
  28   1   4-82.0081 53.9437   9
 -28   2   6 1688.75 93.4432   7
 -28   2   5 205.597 51.9525   7
 -28   2   4 44.6908 42.2668   7
 -28   2   4 82.9498 42.9570   3
 -28   2   3 1215.55 62.9528   3
 -28   2   3 1176.84 65.1466   7
  28   2  -3 1159.05 64.7990   9
 -28   2   2 362.682 45.7015   3
  28   2  -2 311.346 56.2287   9
  28   2  -1 1465.44 81.6149   9
  28   2   0 526.774 62.4138   9
  28   2   1 213.858 55.9927   9
  28   2   2 138.607 57.1253   9
  28   2   3 238.928 65.7458   9
  28   2   4 250.055 66.7961   9
 -28   3   5 17.4151 50.2793   3
 -28   3   4 10.1821 44.3213   3
 -28   3   3 78.3316 44.0935   3
  28   3  -3-80.9687 46.9876   9
 -28   3   2 10.8385 42.7614   3
  28   3  -2 48.0907 50.5666   9
  28   3  -1-136.444 54.6522   9
  28   3   0-3.43518 50.8433   9
  28   3   1-7.23969 53.1850   9
  28   3   2 13.6621 60.9677   9
  28   3   3-29.0967 62.5984   9
  28   3   4-115.355 62.2650   9
 -28   4   5 132.646 54.0073   3
 -28   4   4 140.163 49.3612   3
 -28   4   3 647.615 56.8669   3
  28   4  -2 70.5656 44.7625   9
  28   4  -1 406.502 60.1726   9
  28   4   0 1069.30 82.6974   9
  28   4   1-40.9713 58.2427   9
  28   4   2 217.827 55.8193   9
  28   4   3 172.150 60.7435   9
  28   4   4 252.080 74.2560   5
  28   4   4 400.454 69.0425   9
 -28   5   4 19.9653 51.8699   3
 -28   5   3-5.53366 43.7555   3
  28   5  -2 93.4034 53.4226   9
  28   5  -1 80.3985 60.7907   9
  28   5   0 22.0288 60.3235   9
  28   5   1 38.3723 61.3426   9
  28   5   2 111.517 65.6660   9
  28   6  -2 0.00000 64.1677   9
  28   6  -1-24.2273 57.0012   9
  28   6   0 301.702 65.1291   9
  28   6   1 163.026 68.2572   9
  29  -6  -3-148.025 55.8718   9
  29  -6  -2-19.7472 52.3176   9
  29  -6  -1-15.8877 56.7545   9
  29  -5  -3 182.272 51.1613   9
  29  -5  -2 115.969 54.7505   9
  29  -5  -1-46.9324 57.5795   9
  29  -5   0-21.4282 53.7820   9
  29  -5   1 1347.29 85.5832   9
  29  -5   2 73.0879 55.0120   9
 -29  -4   4-40.6639 50.1248   7
  29  -4  -3 122.407 50.9890   9
  29  -4  -2 56.2345 54.6763   9
  29  -4  -1 144.132 55.6017   9
  29  -4   0-12.1473 53.7586   9
  29  -4   1 24.5986 55.1586   9
  29  -4   2-14.4938 50.2351   9
  29  -4   3 108.480 64.5579   9
 -29  -3   5 205.142 59.9329   7
 -29  -3   4 391.778 55.1372   7
  29  -3  -3 12.9897 46.7606   9
  29  -3  -2 290.368 57.8669   9
  29  -3  -1 827.917 71.9718   9
  29  -3   0-5.27468 48.6762   9
  29  -3   1 753.108 68.1756   9
  29  -3   2 410.453 64.3018   9
  29  -3   3 99.0370 51.2018   8
  29  -3   3 195.482 56.9580   9
  29  -3   4 159.186 62.9654   8
 -29  -2   5-73.1228 52.4446   7
 -29  -2   4 5.44172 45.7493   7
  29  -2  -3 61.8958 46.6949   9
  29  -2  -2 17.2016 44.7446   9
  29  -2  -1-0.99049 53.5023   9
  29  -2   0-15.3413 52.8489   9
  29  -2   1 54.0284 51.2824   9
  29  -2   2-96.6173 49.5582   9
  29  -2   3 35.2868 48.9116   8
  29  -2   3-60.8460 52.8069   9
  29  -2   4 24.8581 57.2068   4
 -29  -1   5 654.340 61.0897   7
 -29  -1   4 164.193 51.8703   7
  29  -1  -3 100.815 49.7247   9
  29  -1  -2 147.003 50.5227   9
  29  -1  -1 6579.56 139.757   9
  29  -1   0 85.4647 53.4128   9
  29  -1   1 121.620 51.0117   9
  29  -1   2 136.336 56.4687   9
  29  -1   3 1064.12 79.0468   9
  29  -1   4 124.423 59.6678   4
  29  -1   4 60.2573 57.1642   9
 -29   0   6 28.0696 59.2146   7
 -29   0   5 17.4943 49.5287   7
 -29   0   4 1.03123 45.3675   7
 -29   0   3-42.1307 38.6662   3
  29   0  -3 4.43943 41.3455   9
  29   0  -2 70.2790 48.1785   9
  29   0  -1-40.7575 51.0941   9
  29   0   0 47.6524 50.9723   9
  29   0   1 24.5100 48.6007   9
  29   0   2 54.3379 50.4476   9
  29   0   3 56.5069 53.3493   9
  29   0   4-32.3267 56.9601   9
 -29   1   6-170.347 60.8941   7
 -29   1   5 800.658 65.6981   7
 -29   1   4 164.371 42.9664   7
 -29   1   4 132.340 43.5560   3
 -29   1   3 107.773 41.6024   3
 -29   1   3 61.0355 38.3350   7
  29   1  -3 121.398 48.1242   9
 -29   1   2 179.118 40.0929   3
  29   1  -2 154.821 52.4010   9
  29   1  -1 6737.11 142.349   9
  29   1   0 73.2015 51.5645   9
  29   1   1 110.308 53.4499   9
  29   1   2 80.3936 52.3055   9
  29   1   3 1041.87 83.6550   9
  29   1   4 5.62226 57.7832   9
 -29   2   6 178.415 67.2483   7
 -29   2   5-63.2039 54.0530   7
 -29   2   4 89.1367 47.4356   7
 -29   2   4-7.32721 42.2509   3
 -29   2   3 8.04241 40.1154   3
 -29   2   3-8.30472 39.1111   7
  29   2  -3-21.8607 43.7968   9
 -29   2   2 31.5665 39.2972   3
  29   2  -2-6.04214 49.4011   9
  29   2  -1 2.29626 54.4386   9
  29   2   0 37.4648 50.6984   9
  29   2   1 2.91629 53.7749   9
  29   2   2-41.8086 53.0459   9
  29   2   3 27.7001 59.5520   9
  29   2   4 244.230 63.6507   9
 -29   3   5 98.9972 52.1685   3
 -29   3   4 370.883 53.1204   3
 -29   3   3 13.6710 43.0680   3
  29   3  -3-129.387 44.2926   9
 -29   3   2 290.358 48.4106   3
  29   3  -2 291.671 60.3715   9
  29   3  -1 548.048 65.2164   9
  29   3   0-139.380 54.8468   9
  29   3   1 729.058 74.7822   9
  29   3   2 569.699 67.4287   9
  29   3   3 110.801 61.4667   9
  29   3   4 26.9061 69.2859   9
 -29   4   4-18.0223 44.2800   3
 -29   4   3-13.6579 44.4531   3
  29   4  -2-26.1407 50.6342   9
  29   4  -1-60.6888 45.7435   9
  29   4   0-8.40412 53.5597   9
  29   4   1-36.5865 58.4163   9
  29   4   2-29.0214 60.9446   9
  29   4   3-32.9891 66.7706   9
 -29   5   3 29.9110 42.3084   3
  29   5  -2 148.840 58.5294   9
  29   5  -1-34.0441 51.6917   9
  29   5   0 79.3491 57.3429   9
  29   5   1 1080.19 94.6799   9
  29   5   2 212.166 77.7205   9
  29   6  -2-78.9126 65.7459   9
  29   6  -1 19.4062 65.5393   9
  29   6   0 330.659 70.2916   9
  30  -5  -3-169.070 51.1951   9
  30  -5  -2-26.9046 52.0375   9
  30  -5  -1-17.2614 54.2860   9
  30  -5   0 32.4756 55.0029   9
  30  -5   1 66.0372 61.9038   9
 -30  -4   4 127.306 52.1365   7
  30  -4  -3 82.8644 47.8591   9
  30  -4  -2 134.811 55.9024   9
  30  -4  -1 558.472 64.3814   9
  30  -4   0 364.572 60.1085   9
  30  -4   1 115.321 60.5279   9
  30  -4   2 27.6931 56.0171   9
  30  -4   3 25.0686 59.7294   9
 -30  -3   4 23.4356 51.2080   7
  30  -3  -3-99.5138 45.5068   9
  30  -3  -2-10.7207 52.0487   9
  30  -3  -1 8.07836 48.6237   9
  30  -3   0 17.8593 52.9435   9
  30  -3   1 39.5126 51.4646   9
  30  -3   2-34.5046 55.2797   9
  30  -3   3-128.078 48.0228   8
  30  -3   3-36.8973 57.8732   9
 -30  -2   5-65.9904 56.2973   7
 -30  -2   4 98.5237 47.5908   7
  30  -2  -3 193.162 52.6455   9
  30  -2  -2 1599.09 83.2592   9
  30  -2  -1 353.259 58.8006   9
  30  -2   0 254.374 55.8525   9
  30  -2   1 164.573 55.1249   9
  30  -2   2-16.3986 55.0500   9
  30  -2   3-33.2441 59.5961   9
 -30  -1   5-127.952 53.4834   7
 -30  -1   4 74.0847 52.2401   7
  30  -1  -3-38.4865 48.1391   9
  30  -1  -2 99.6259 45.0090   9
  30  -1  -1 223.671 57.5890   9
  30  -1   0 18.4388 52.6167   9
  30  -1   1-49.9900 48.4174   9
  30  -1   2-21.9406 54.0516   9
  30  -1   3-6.48796 51.4846   9
  30  -1   4 113.031 57.7819   4
  30  -1   4-113.184 57.8746   9
 -30   0   5 94.9400 54.1291   7
 -30   0   4 553.705 56.5119   7
  30   0  -3 20.5284 44.5436   9
  30   0  -2 4269.55 116.147   9
  30   0  -1 1.54318 49.7767   9
  30   0   0 968.980 70.6967   9
  30   0   1 29.3824 48.7683   9
  30   0   2 217.630 58.1390   9
  30   0   3 158.824 58.9606   9
  30   0   4 95.2005 59.0536   9
 -30   1   6-64.9283 65.9689   7
 -30   1   5 145.637 55.8924   7
 -30   1   4 1.87462 45.5403   7
 -30   1   4 37.6237 44.0935   3
 -30   1   3 30.3058 40.7967   3
 -30   1   3-1.65961 38.8892   7
 -30   1   2 51.0384 38.6101   3
  30   1  -2 19.0133 51.7109   9
  30   1  -1 319.989 59.0017   9
  30   1   0 92.9589 53.5055   9
  30   1   1-22.6249 49.0701   9
  30   1   2 50.5933 50.9169   9
  30   1   3-18.8888 59.5866   9
  30   1   4-211.191 63.0147   9
 -30   2   6 2178.04 107.667   7
 -30   2   5-77.7103 58.0817   7
 -30   2   4 117.352 49.3948   7
 -30   2   4 83.9432 45.5331   3
 -30   2   3 278.323 49.3973   3
 -30   2   3 270.883 42.8606   7
  30   2  -3 275.870 49.9982   9
 -30   2   2 1698.70 69.5598   3
  30   2  -2 1482.82 84.2187   9
  30   2  -1 380.725 61.7931   9
  30   2   0 286.344 59.6060   9
  30   2   1 165.196 58.8717   9
  30   2   2-88.6604 56.4481   9
  30   2   3 21.4497 63.5835   9
  30   2   4 154.121 70.8957   9
 -30   3   5-90.9982 50.1735   3
 -30   3   4 17.5698 49.6709   3
 -30   3   3 33.2268 44.9111   3
 -30   3   2 0.95649 41.2941   3
  30   3  -2 46.3352 52.8513   9
  30   3  -1-198.547 55.8399   9
  30   3   0-122.874 53.2148   9
  30   3   1 31.7439 56.3086   9
  30   3   2 26.5223 51.3744   9
  30   3   3 30.4297 59.3610   9
 -30   4   4 160.501 49.3589   3
 -30   4   3 139.097 48.1255   3
  30   4  -2-8.19260 49.3742   9
  30   4  -1 407.166 69.2403   9
  30   4   0 284.229 58.8646   9
  30   4   1-6.31796 59.8443   9
  30   4   2-21.1960 57.1710   9
 -30   5   3-40.3500 50.2480   3
  30   5  -2 32.0132 57.0671   9
  30   5  -1-21.7796 58.3732   9
  30   5   0-87.1462 54.3746   9
  30   5   1-2.08064 62.6138   9
  30   6  -2-71.9249 70.6716   9
  30   6  -1 141.056 64.6656   9
  31  -5  -3 86.9150 56.0541   9
  31  -5  -2 117.375 51.5808   9
  31  -5  -1 133.760 60.2328   9
  31  -5   0 206.094 63.3530   9
  31  -4  -3-9.24490 53.5948   9
  31  -4  -1-26.3763 56.0269   9
  31  -4   0 109.057 56.8847   9
  31  -4   1-95.5395 50.5670   9
  31  -4   2-0.88823 63.8899   9
 -31  -3   4 107.847 53.7624   7
  31  -3  -3 42.1228 46.3218   9
  31  -3  -2 973.007 77.0040   9
  31  -3  -1 65.7847 56.3593   9
  31  -3   0 61.2416 56.3142   9
  31  -3   1-30.7465 56.9467   9
  31  -3   2 38.2184 53.9534   9
  31  -3   3 580.348 62.7751   8
  31  -3   3 536.846 79.2427   9
 -31  -2   5 0.00000 54.9749   7
 -31  -2   4 24.0402 49.4816   7
  31  -2  -3 105.392 47.2083   9
  31  -2  -2 40.5889 51.1462   9
  31  -2  -1 28.4308 54.2641   9
  31  -2   0 47.8478 52.5218   9
  31  -2   1-26.1852 53.2015   9
  31  -2   2 25.5035 55.1502   9
  31  -2   3-65.2688 62.0971   9
 -31  -1   5 443.989 61.6593   7
 -31  -1   4 85.2290 55.7884   7
  31  -1  -3-126.926 44.7053   9
  31  -1  -2 604.670 64.7458   9
  31  -1  -1 3202.41 107.059   9
  31  -1   0-64.1524 54.0361   9
  31  -1   1 20.6645 54.9174   9
  31  -1   2 16.0142 52.2436   9
  31  -1   3 633.122 70.2290   9
  31  -1   4 294.467 59.4696   4
  31  -1   4 108.376 59.7538   9
 -31   0   5 74.1226 54.5619   7
 -31   0   4-3.28526 48.0257   7
  31   0  -3 195.646 49.4405   9
  31   0  -2 47.2642 52.3431   9
  31   0  -1-48.7399 55.0537   9
  31   0   0 16.5067 52.2748   9
  31   0   1-2.33454 46.7614   9
  31   0   2-19.7700 53.8336   9
  31   0   3 121.032 61.3024   9
  31   0   4 28.6801 63.9195   9
 -31   1   5 460.466 57.1194   7
 -31   1   4 102.653 48.3854   7
 -31   1   4 136.169 46.0674   3
 -31   1   3 9.66814 41.3081   3
 -31   1   3-91.2976 40.3712   7
  31   1  -3-48.1904 43.5391   9
 -31   1   2 610.626 50.4784   3
  31   1  -2 568.945 65.7924   9
  31   1  -1 3304.57 110.580   9
  31   1   0 124.120 52.9830   9
  31   1   1 10.1234 52.7173   9
  31   1   2-13.1880 54.2732   9
  31   1   3 361.387 71.2713   9
 -31   2   5-52.4652 59.6291   7
 -31   2   4 115.099 52.5645   7
 -31   2   4-27.4221 45.9761   3
 -31   2   3 5.44954 45.5412   3
  31   2  -3-104.647 45.0991   9
 -31   2   2 57.1978 42.1805   3
  31   2  -2 10.7627 50.2531   9
  31   2  -1 8.09429 51.4861   9
  31   2   0 120.952 54.1774   9
  31   2   1-57.0254 50.3542   9
  31   2   2-2.03095 54.6269   9
  31   2   3 42.6993 66.1636   9
  31   2   4 161.358 67.1288   9
 -31   3   4 141.974 49.2897   3
 -31   3   3 50.6427 46.2617   3
 -31   3   2 931.028 64.9414   3
  31   3  -2 983.827 77.4292   9
  31   3  -1 39.5392 58.5521   9
  31   3   0-117.892 54.5184   9
  31   3   1 117.047 60.0307   9
  31   3   2-17.0088 60.6634   9
  31   3   3 769.903 82.8753   9
 -31   4   4 2.89425 52.8935   3
 -31   4   3 14.9523 48.7695   3
  31   4  -2-125.001 52.8852   9
  31   4  -1-170.505 52.4185   9
  31   4   0 4.16378 55.6421   9
  31   4   1-140.595 63.4193   9
  31   4   2-75.3106 59.1015   9
  31   5  -2 332.856 66.3830   9
  31   5  -1 159.335 59.2429   9
  31   5   0-73.7078 58.2794   9
  32  -5  -3 32.9025 56.1955   9
  32  -5  -2 75.0044 57.9695   9
  32  -4  -3 135.355 55.2252   9
  32  -4  -2 169.379 60.3766   9
  32  -4  -1 163.257 56.8116   9
  32  -4   0 493.507 69.6071   9
  32  -4   1 126.647 62.1362   9
 -32  -3   4-40.0983 58.1974   7
  32  -3  -3 80.4307 49.8702   9
  32  -3  -2 18.5880 60.0792   9
  32  -3  -1 179.940 59.3679   9
  32  -3   0-5.03781 58.3975   9
  32  -3   1-27.7334 54.7359   9
  32  -3   2 113.525 57.6752   9
  32  -3   3-41.9737 55.6240   8
 -32  -2   4 468.621 60.2883   7
  32  -2  -3 305.792 55.8033   9
  32  -2  -2 190.549 55.7642   9
  32  -2  -1 214.367 57.9495   9
  32  -2   0 99.8321 52.0948   9
  32  -2   1 309.226 63.0341   9
  32  -2   2 106.068 54.0101   9
  32  -2   3 661.103 87.3913   9
 -32  -1   4 24.1305 49.2799   7
  32  -1  -3-117.244 49.9782   9
  32  -1  -2-98.3875 50.1015   9
  32  -1  -1 32.6838 52.9990   9
  32  -1   0-29.6796 52.8405   9
  32  -1   1-45.3990 54.2054   9
  32  -1   2-90.3580 59.5879   9
  32  -1   3 130.334 65.4461   9
 -32   0   5 137.381 56.5234   7
 -32   0   4 1015.30 70.7055   7
  32   0  -3 72.7272 45.2527   9
  32   0  -2 353.792 59.1282   9
  32   0  -1 21.4863 53.1160   9
  32   0   0 308.065 59.6506   9
  32   0   1 93.6756 53.1248   9
  32   0   2 1.72397 54.0161   9
  32   0   3-137.267 65.9204   9
 -32   1   5-103.295 59.7725   7
 -32   1   4 104.950 53.2750   7
 -32   1   4-38.6417 43.6956   3
 -32   1   3-8.26663 41.2196   3
 -32   1   3-72.3803 45.0857   7
  32   1  -3 52.3817 44.0580   9
  32   1  -2-46.0742 53.0139   9
  32   1  -1 104.133 58.8671   9
  32   1   0 48.2314 51.5899   9
  32   1   1-23.7677 48.7641   9
  32   1   2 25.6368 54.6416   9
  32   1   3 69.0468 68.8688   9
 -32   2   5-35.7930 65.6518   7
 -32   2   4 495.122 57.5827   3
 -32   2   3 365.223 51.8688   3
  32   2  -3 326.973 56.0298   9
 -32   2   2 111.258 43.1185   3
  32   2  -2 74.5892 55.9046   9
  32   2  -1 110.233 55.8356   9
  32   2   0 91.0515 58.8877   9
  32   2   1 354.997 66.7970   9
  32   2   2 63.8559 64.2066   9
  32   2   3 529.790 78.4541   9
 -32   3   4 21.5264 48.6873   3
 -32   3   3-34.2932 44.7151   3
 -32   3   2 84.8767 45.9715   3
  32   3  -2 128.579 53.8630   9
  32   3  -1-194.104 55.7839   9
  32   3   0-167.203 57.4053   9
  32   3   1 68.5460 61.1143   9
  32   3   2 4.48823 59.1609   9
 -32   4   3 93.9119 48.8060   3
 -32   4   2 60.8758 49.7122   3
  32   4  -2-20.3189 55.4245   9
  32   4  -1 28.2510 54.7142   9
  32   4   0 460.579 62.6045   9
  32   4   1 89.8820 63.1375   9
  32   5  -2 69.1343 68.8978   9
  32   5  -1 173.200 61.9177   9
  33  -4  -3 7.73977 56.6802   9
  33  -4  -2-35.7161 58.0305   9
  33  -4  -1 1.71578 63.2752   9
  33  -4   0 31.1241 62.9961   9
  33  -3  -3-57.1774 53.5212   9
  33  -3  -2 786.896 79.0395   9
  33  -3  -1 123.394 58.9730   9
  33  -3   0 10.6631 60.2709   9
  33  -3   1 88.5503 57.6555   9
 -33  -2   4-9.60562 57.7677   7
  33  -2  -3-90.8549 47.7088   9
  33  -2  -2 42.0372 54.8717   9
  33  -2  -1-39.3901 52.1112   9
  33  -2   0-71.1191 52.5565   9
  33  -2   1-7.53001 56.6870   9
  33  -2   2-47.0969 56.5825   9
 -33  -1   4 147.449 53.2479   7
  33  -1  -3 75.9773 48.0825   9
  33  -1  -2 356.375 64.5331   9
  33  -1  -1 145.560 60.4944   9
  33  -1   0 33.5271 55.2923   9
  33  -1   1 109.062 62.0805   9
  33  -1   2-29.4586 60.9771   9
  33  -1   3 252.938 68.3377   9
 -33   0   4-41.2522 54.1625   7
  33   0  -3-72.2320 47.0563   9
  33   0  -2 117.177 52.2462   9
  33   0  -1 105.695 54.7471   9
  33   0   0 74.0933 56.4228   9
  33   0   1-16.1285 55.0407   9
  33   0   2 11.9028 58.9493   9
  33   0   3-161.922 59.3806   9
 -33   1   5-21.6685 67.4124   7
 -33   1   4 159.109 57.0667   7
 -33   1   4 75.7546 48.1741   3
 -33   1   3 49.2100 47.1676   3
  33   1  -3 59.5781 46.7493   9
  33   1  -2 268.009 56.7262   9
  33   1  -1 161.526 56.1443   9
  33   1   0 109.775 58.3026   9
  33   1   1-34.5579 56.3055   9
  33   1   2 248.799 64.8813   9
  33   1   3 386.361 68.1137   9
 -33   2   4-6.14700 46.2120   3
 -33   2   3 32.7473 44.3131   3
 -33   2   2 18.7861 43.6162   3
  33   2  -2-49.3219 54.0824   9
  33   2  -1-56.6093 56.3909   9
  33   2   0 11.5859 57.4468   9
  33   2   1-42.5823 56.8040   9
  33   2   2-76.4811 60.6504   9
 -33   3   4 148.650 50.2024   3
 -33   3   3-6.56383 46.8327   3
 -33   3   2 865.918 62.2240   3
  33   3  -2 837.445 69.5132   9
  33   3  -1 84.7576 61.1223   9
  33   3   1 262.555 72.6975   9
 -33   4   3 4.76985 48.9587   3
 -33   4   2 113.703 50.8116   3
  33   4  -2-165.951 61.1464   9
  33   4  -1-161.009 58.3074   9
  33   4   0 23.0847 56.7735   9
  33   5  -2 148.217 70.9589   9
  34  -4  -3-171.820 57.4942   9
  34  -4  -2 209.567 66.2348   9
  34  -3  -3-60.1954 52.5150   9
  34  -3  -2-152.914 52.2318   9
  34  -3   0-3.89318 59.6955   9
  34  -2  -3 272.772 62.0664   9
  34  -2  -2 535.834 68.4259   9
  34  -2  -1 396.159 68.1265   9
  34  -2   0 742.084 77.4753   9
  34  -2   1 140.870 60.4739   9
 -34  -1   4 69.6339 54.6383   7
  34  -1  -3 79.7354 51.2480   9
  34  -1  -2 17.1439 54.6365   9
  34  -1  -1 40.3415 57.5625   9
  34  -1   0 44.8624 62.2225   9
  34  -1   1-21.0166 54.8679   9
  34  -1   2-83.4693 63.5950   9
 -34   0   4 396.991 58.8599   7
  34   0  -3-130.526 49.3042   9
  34   0  -2 1205.39 80.7724   9
  34   0  -1 67.0373 56.0962   9
  34   0   0 682.527 75.2509   9
  34   0   1-14.1728 50.6814   9
  34   0   2 721.901 80.6205   9
 -34   1   4 100.363 59.8737   7
 -34   1   4-40.5733 46.7811   3
 -34   1   3-172.654 50.0664   7
  34   1  -3 91.3383 50.6946   9
  34   1  -2 10.7321 50.6466   9
  34   1  -1 82.6140 56.6189   9
  34   1   0-171.625 58.3283   9
  34   1   1-2.05150 52.0013   9
  34   1   2-14.0778 65.4636   9
 -34   2   4 39.0830 53.4336   3
 -34   2   3 277.157 55.4257   3
 -34   2   2 506.547 55.2572   3
  34   2  -2 514.234 61.5243   9
  34   2  -1 223.102 62.2737   9
  34   2   0 533.164 76.6779   9
  34   2   1 126.416 66.5889   9
 -34   3   3-11.9407 46.4311   3
 -34   3   2 33.5343 48.6389   3
  34   3  -2 310.231 61.9506   9
  34   3  -1-39.0415 59.6456   9
 -34   4   2 332.073 63.2780   3
  34   4  -2 231.510 63.7462   9
  34   4  -1 33.8147 62.9962   9
  35  -3  -3 2077.53 98.6893   9
  35  -3  -2 913.574 82.1212   9
  35  -3  -1 393.891 67.9327   9
  35  -2  -3 76.5940 57.8407   9
  35  -2  -2 53.7370 56.6871   9
  35  -2  -1 90.2205 60.7908   9
  35  -2   0 86.1027 64.9208   9
  35  -1  -3 452.930 61.8886   9
  35  -1  -2 528.681 70.7521   9
  35  -1  -1 1083.24 81.8826   9
  35  -1   0 228.632 69.3568   9
  35  -1   1 96.5417 60.1478   9
 -35   0   4-129.317 61.1136   7
  35   0  -3-119.972 55.7992   9
  35   0  -1-94.8535 54.0260   9
  35   0   0-24.5597 57.3007   9
  35   0   1-5.78673 57.8376   9
 -35   1   4 170.053 63.2753   7
 -35   1   3 221.172 53.7431   7
  35   1  -2 461.779 64.5589   9
  35   1  -1 1037.93 83.4460   9
  35   1   0-27.5557 57.2256   9
  35   1   1 211.227 65.0632   9
 -35   2   4-16.1199 52.3419   3
 -35   2   3 10.1773 49.5668   3
 -35   2   2 71.2503 48.7704   3
  35   2  -1-139.378 62.1839   9
 -35   3   3 1808.58 88.7327   3
 -35   3   2 985.199 72.1395   3
  35   3  -2 1022.73 76.5411   9
  35   3  -1 347.767 70.2926   9
  36  -2  -3 249.749 68.0081   9
  36  -2  -2 404.786 74.8621   9
  36  -2  -1 348.869 65.8223   9
  36  -1  -3-208.526 58.2958   9
  36  -1  -2 7.39513 55.0034   9
  36  -1  -1 100.921 62.0501   9
  36  -1   0 56.3541 61.0541   9
 -36   0   3-81.1263 58.0587   7
  36   0  -3 129.117 58.7410   9
  36   0  -2 258.236 57.9354   9
  36   0  -1-52.4490 56.6224   9
  36   0   0 1046.39 82.9772   9
 -36   1   4 156.474 67.4686   7
 -36   1   3-133.795 58.2244   7
  36   1  -2 226.184 61.8507   9
  36   1  -1-4.14591 57.1334   9
  36   1   0-25.8146 56.3120   9
 -36   2   3 188.061 53.8399   3
  36   2  -2-78.0896 58.6108   9
  36   2  -1 33.1641 62.8203   9
 -36   3   2 29.5095 53.2839   3
  36   3  -2 10.6486 66.0280   9
  37  -1  -3 225.356 65.1920   9
  37  -1  -2-80.6781 57.4818   9
 -37   0   3 16.7136 65.7864   7
  37   0  -2-14.9118 57.8499   9
  37   0  -1-170.368 66.7387   9
 -37   1   3 96.8750 63.9388   7
  37   1  -2 302.695 67.4008   9
;
_shelx_hkl_checksum     18463
_shelx_res_file
;
TITL ak6cg
CELL  0.71073 29.403  7.98110  6.7898  90.00000 97.352 90.00000
ZERR  4       0.005   0.00140  0.0013  0.00000   0.012  0.00000
LATT -7
SYMM X, -Y, Z+ 0.50000
SFAC C H N O
UNIT 72 80 8 8
PLAN 30
FMAP 2
OMIT -2 180.0
SIZE 0.48 0.48 0.28
L.S. 20
ACTA
BOND $H
CONF
HTAB
WGHT    0.041400    0.331100
EXTI    0.004140
FVAR       3.25326
N1    3    0.463435    0.251990    0.470041    11.00000    0.03908    0.05134 =
         0.04118   -0.00487    0.01208   -0.00300
C2    1    0.418198    0.249744    0.536475    11.00000    0.04447    0.04841 =
         0.04100   -0.00276    0.01394   -0.00165
AFIX  23
H2A   2    0.418926    0.316445    0.656261    11.00000   -1.20000
H2B   2    0.410493    0.135629    0.568561    11.00000   -1.20000
AFIX   0
C3    1    0.381661    0.317743    0.380064    11.00000    0.04346    0.04838 =
         0.04292   -0.00180    0.01631    0.00318
AFIX  23
H3A   2    0.351829    0.306796    0.425407    11.00000   -1.20000
H3B   2    0.387216    0.435779    0.358862    11.00000   -1.20000
AFIX   0
N4    3    0.381886    0.227139    0.194475    11.00000    0.03644    0.04470 =
         0.03844   -0.00146    0.01362    0.00402
C5    1    0.426927    0.245212    0.124009    11.00000    0.04470    0.05098 =
         0.03798    0.00012    0.01544    0.00172
AFIX  23
H5A   2    0.432850    0.362725    0.101176    11.00000   -1.20000
H5B   2    0.426812    0.186185   -0.000935    11.00000   -1.20000
AFIX   0
C6    1    0.464399    0.175480    0.274739    11.00000    0.04130    0.05214 =
         0.04424   -0.00354    0.01242    0.00380
AFIX  23
H6A   2    0.460557    0.055219    0.285023    11.00000   -1.20000
H6B   2    0.493967    0.196283    0.230423    11.00000   -1.20000
AFIX   0
C17   1    0.500229    0.258478    0.612791    11.00000    0.04540    0.04821 =
         0.04484   -0.00037    0.00930   -0.00573
O17   4    0.496110    0.270790    0.789412    11.00000    0.05583    0.10976 =
         0.04475   -0.00721    0.01165   -0.01407
C11   1    0.547387    0.254836    0.548616    11.00000    0.04440    0.05528 =
         0.04400   -0.00368    0.00547   -0.00692
C12   1    0.560664    0.367945    0.414391    11.00000    0.04827    0.07416 =
         0.07032    0.01960    0.01306   -0.00113
AFIX  43
H12   2    0.539938    0.446928    0.355809    11.00000   -1.20000
AFIX   0
C13   1    0.605103    0.363675    0.366801    11.00000    0.05584    0.10296 =
         0.07823    0.01960    0.01968   -0.01361
AFIX  43
H13   2    0.614255    0.441525    0.277841    11.00000   -1.20000
AFIX   0
C14   1    0.635196    0.247869    0.448104    11.00000    0.04063    0.10959 =
         0.07779   -0.00539    0.01405   -0.00397
AFIX  43
H14   2    0.664645    0.244315    0.412018    11.00000   -1.20000
AFIX   0
C15   1    0.622570    0.134977    0.584114    11.00000    0.05182    0.09260 =
         0.08543    0.00193   -0.00282    0.01195
AFIX  43
H15   2    0.643525    0.056080    0.641114    11.00000   -1.20000
AFIX   0
C16   1    0.578740    0.139147    0.635694    11.00000    0.05102    0.07427 =
         0.06081    0.01002    0.00091   -0.00082
AFIX  43
H16   2    0.570243    0.064066    0.729171    11.00000   -1.20000
AFIX   0
C41   1    0.342790    0.245352    0.049377    11.00000    0.03861    0.03764 =
         0.04068    0.00503    0.01438   -0.00279
C42   1    0.306599    0.352260    0.076063    11.00000    0.04022    0.04710 =
         0.05114   -0.00456    0.01430    0.00137
AFIX  43
H42   2    0.308869    0.421520    0.187038    11.00000   -1.20000
AFIX   0
C43   1    0.267348    0.356920   -0.060026    11.00000    0.03963    0.04887 =
         0.06334    0.00041    0.01654    0.00692
AFIX  43
H43   2    0.243503    0.428204   -0.037858    11.00000   -1.20000
AFIX   0
C44   1    0.262885    0.258072   -0.227703    11.00000    0.03715    0.05546 =
         0.05040    0.00811    0.00928   -0.00325
C45   1    0.298615    0.152674   -0.259011    11.00000    0.05043    0.04884 =
         0.04132   -0.00328    0.01175   -0.00135
AFIX  43
H45   2    0.296336    0.085676   -0.371911    11.00000   -1.20000
AFIX   0
C46   1    0.337956    0.146956   -0.121525    11.00000    0.04678    0.04490 =
         0.04392    0.00001    0.01549    0.00852
AFIX  43
H46   2    0.361700    0.075435   -0.144332    11.00000   -1.20000
AFIX   0
O44   4    0.222521    0.272781   -0.354121    11.00000    0.04614    0.08835 =
         0.06515   -0.00113    0.00065    0.00301
C441  1    0.216051    0.167232   -0.522292    11.00000    0.07586    0.11028 =
         0.07813   -0.01483   -0.02010    0.00128
AFIX 137
H41A  2    0.185462    0.181095   -0.588899    11.00000   -1.50000
H41B  2    0.220572    0.052713   -0.481145    11.00000   -1.50000
H41C  2    0.237719    0.196133   -0.611160    11.00000   -1.50000
AFIX   0
HKLF 4
REM  ak6cg
REM R1 =  0.0353 for    1766 Fo > 4sig(Fo)  and  0.0482 for all    2137 data
REM    201 parameters refined using      2 restraints
END
WGHT      0.0414      0.3312
REM No hydrogen bonds found for HTAB generation
REM Highest difference peak  0.136,  deepest hole -0.129,  1-sigma level  0.026
[truncated: 3,388,923 more chars]
