# Supplementary material for: Six 1-aroyl-4-(4-meth­oxy­phen­yl)piperazines: similar mol­ecular structures but different patterns of supra­molecular assembly
Source: Acta Crystallogr E Crystallogr Commun. 2019 Jul 26;75(Pt 8):1253–60. doi: 10.1107/S2056989019010491 (PMC6690458; doi:10.1107/S2056989019010491)
Supplement: Supplementary file 2 [file e-75-01253-Isup2.hkl]

data_I                                                                          
_shelx_title ' ak6cg'                                                           
_shelx_refln_list_code          4                                               
_shelx_F_calc_maximum      266.30                                               
_exptl_crystal_F_000       632.00                                               
_reflns_d_resolution_high  0.7635                                               
                                                                                
loop_                                                                           
 _space_group_symop_operation_xyz                                               
 'x, y, z'                                                                      
 'x, -y, z+1/2'                                                                 
 'x+1/2, y+1/2, z'                                                              
 'x+1/2, -y+1/2, z+1/2'                                                         
                                                                                
_cell_length_a    29.4030                                                       
_cell_length_b     7.9811                                                       
_cell_length_c     6.7898                                                       
_cell_angle_alpha  90.000                                                       
_cell_angle_beta   97.352                                                       
_cell_angle_gamma  90.000                                                       
                                                                                
_shelx_F_squared_multiplier     1.000                                           
                                                                                
loop_                                                                           
 _refln_index_h                                                                 
 _refln_index_k                                                                 
 _refln_index_l                                                                 
 _refln_F_squared_calc                                                          
 _refln_F_squared_meas                                                          
 _refln_F_squared_sigma                                                         
 _refln_observed_status                                                         
   1   3  -4        307.30        330.50         5.74 o                         
   0   4  -4        259.91        253.50         5.94 o                         
   2   4  -4         39.55         38.89         3.26 o                         
   4   4  -4          5.80          4.58         2.51 o                         
   6   4  -4         49.20         51.99         3.38 o                         
   8   4  -4         79.79         73.33         3.99 o                         
  -1   5  -4        130.27        137.69         5.38 o                         
   1   5  -4         31.66         28.74         3.56 o                         
   3   5  -4         30.84         21.55         3.64 o                         
   5   5  -4         37.16         33.11         3.84 o                         
   7   5  -4          0.87         -2.79         3.40 o                         
   9   5  -4         11.24          7.74         3.25 o                         
  11   5  -4         57.71         61.53         4.68 o                         
  13   5  -4         26.43         31.27         4.14 o                         
  -2   6  -4          8.78         13.36         3.84 o                         
   0   6  -4         44.64         45.49         4.40 o                         
   2   6  -4          6.83          9.18         3.76 o                         
   4   6  -4         10.41          6.99         3.63 o                         
   6   6  -4         53.48         53.07         4.44 o                         
   8   6  -4         54.26         55.61         4.88 o                         
  10   6  -4         19.63         24.66         4.49 o                         
  12   6  -4        257.65        250.49         8.02 o                         
  14   6  -4        616.89        617.04        11.94 o                         
  16   6  -4         99.78        107.15         6.33 o                         
  -3   7  -4          9.95          3.31         3.90 o                         
  -1   7  -4          9.66         11.10         4.13 o                         
   1   7  -4          7.30          9.84         4.04 o                         
   3   7  -4          1.20          3.20         4.19 o                         
   5   7  -4          3.50         -0.36         4.06 o                         
   7   7  -4          1.13          2.70         3.84 o                         
   9   7  -4          3.18         -1.45         3.98 o                         
  11   7  -4          8.95          5.73         4.36 o                         
  13   7  -4         45.30         38.17         5.23 o                         
  15   7  -4         13.99         14.71         5.01 o                         
  17   7  -4        190.96        185.14         7.99 o                         
  -6   8  -4         18.49         36.32         5.46 o                         
  -4   8  -4         17.97         22.04         5.17 o                         
  -2   8  -4         16.37         11.62         4.41 o                         
   0   8  -4          8.31         10.52         4.45 o                         
   2   8  -4         30.98         36.13         5.22 o                         
   4   8  -4          5.43          5.48         4.28 o                         
   6   8  -4          1.40          3.71         4.43 o                         
   8   8  -4         35.92         45.25         5.63 o                         
  10   8  -4         36.03         53.95         5.98 o                         
  12   8  -4         33.36         26.54         5.68 o                         
  14   8  -4         53.02         39.78         5.67 o                         
  16   8  -4         30.52         28.01         4.99 o                         
  -5   9  -4          3.75          3.99         5.29 o                         
  -3   9  -4          3.90          9.98         5.56 o                         
   1   9  -4          6.01         -2.70         5.27 o                         
   3   9  -4          4.65          6.49         4.59 o                         
   5   9  -4          1.01         10.66         4.92 o                         
   7   9  -4          1.70         15.18         4.72 o                         
   9   9  -4          3.78         13.93         5.26 o                         
  11   9  -4          4.71         -5.38         5.38 o                         
  -9   1  -3        178.60        181.22         3.43 o                         
  -7   1  -3        284.19        301.33         4.47 o                         
   3   1  -3       3396.67       3615.96        10.52 o                         
   5   1  -3        152.53        161.32         2.56 o                         
   7   1  -3        199.03        211.39         4.86 o                         
   9   1  -3        308.33        286.74         3.01 o                         
  11   1  -3         65.45         72.24         1.91 o                         
  13   1  -3        197.66        193.69         3.18 o                         
  15   1  -3        269.44        269.04         3.97 o                         
  17   1  -3        456.11        473.77         6.85 o                         
  19   1  -3        252.67        254.94         4.58 o                         
  21   1  -3        140.34        147.49         3.96 o                         
  23   1  -3         30.91         33.82         2.84 o                         
  25   1  -3         15.22          8.89         2.55 o                         
  27   1  -3        285.27        256.17         5.98 o                         
  29   1  -3         13.21         10.51         3.27 o                         
  31   1  -3          0.68         -3.72         3.72 o                         
  33   1  -3          0.63          6.39         3.17 o                         
  35   1  -3         35.15         42.80         5.85 o                         
  37   1  -3         17.28         21.29         6.16 o                         
 -10   2  -3        114.27        116.44         3.42 o                         
  -8   2  -3        942.19        962.30         9.39 o                         
  -6   2  -3        366.14        376.23         6.04 o                         
   2   2  -3       1813.87       1887.92        10.44 o                         
   4   2  -3        653.34        694.06        16.09 o                         
   6   2  -3        166.21        173.97         2.49 o                         
   8   2  -3         28.32         33.22         1.78 o                         
  10   2  -3        184.88        162.89         3.43 o                         
  12   2  -3        487.39        505.99         7.66 o                         
  14   2  -3        150.96        151.38         3.60 o                         
  16   2  -3        114.85        122.97         3.27 o                         
  18   2  -3        730.81        750.16        22.79 o                         
  20   2  -3          2.29          0.79         2.25 o                         
  22   2  -3        166.83        167.08         4.43 o                         
  24   2  -3          9.52         12.30         2.73 o                         
  26   2  -3        139.01        128.47         5.50 o                         
  28   2  -3        114.47        109.57         4.48 o                         
  30   2  -3         23.63         23.04         3.91 o                         
  32   2  -3         32.98         29.92         3.74 o                         
  34   2  -3         29.29         25.77         5.86 o                         
  36   2  -3         18.10         23.60         6.43 o                         
 -11   3  -3         58.93         62.19         2.94 o                         
  -9   3  -3         14.55         13.54         2.11 o                         
  -7   3  -3       1050.69       1059.24        11.50 o                         
  -5   3  -3        907.06        850.57         6.31 o                         
   3   3  -3        873.29        933.47        20.46 o                         
   5   3  -3        338.73        331.45         4.05 o                         
   7   3  -3        301.33        281.54         3.89 o                         
   9   3  -3        917.66        897.15         6.97 o                         
  11   3  -3       1502.38       1507.64        21.99 o                         
  13   3  -3        160.43        155.96         3.60 o                         
  15   3  -3         30.02         30.82         2.43 o                         
  17   3  -3        279.46        259.12         4.93 o                         
  19   3  -3        201.72        213.75         4.99 o                         
  21   3  -3         65.89         69.31         3.49 o                         
  23   3  -3        138.06        136.55         4.49 o                         
  25   3  -3         88.82         89.70         4.84 o                         
  27   3  -3        134.51        116.55         4.69 o                         
  29   3  -3          0.38         -5.68         6.73 o                         
  31   3  -3          1.88          3.98         4.38 o                         
  33   3  -3          2.97         -5.06         5.06 o                         
  35   3  -3        152.58        196.32         9.33 o                         
  -2   4  -3         61.32         63.54         3.07 o                         
   2   4  -3        665.57        684.19         9.87 o                         
   4   4  -3         97.79         93.92         4.37 o                         
   6   4  -3         59.00         57.02         2.57 o                         
   8   4  -3         50.75         46.96         2.50 o                         
  10   4  -3         37.70         42.03         2.51 o                         
  12   4  -3        170.97        162.23         9.36 o                         
  14   4  -3        179.25        183.80         4.41 o                         
  16   4  -3         61.63         66.28         3.70 o                         
  18   4  -3        138.98        134.68         7.06 o                         
  20   4  -3         32.72         31.29         3.30 o                         
  22   4  -3         44.47         45.87         3.66 o                         
  24   4  -3          7.09         -0.78         5.38 o                         
  26   4  -3        112.95        104.23         4.91 o                         
  28   4  -3         67.44         64.75         5.84 o                         
  30   4  -3         10.54          7.83         4.52 o                         
  32   4  -3          1.71         12.79         5.22 o                         
  34   4  -3          2.31         -5.43         5.43 o                         
   1   5  -3        527.31        541.45         9.39 o                         
   3   5  -3        160.67        170.58         4.15 o                         
   5   5  -3        148.52        146.36         4.03 o                         
   7   5  -3        231.17        207.99         4.64 o                         
   9   5  -3        942.54        909.57         8.99 o                         
  11   5  -3       1403.48       1351.63        11.07 o                         
  13   5  -3        326.85        330.13         6.10 o                         
  15   5  -3        182.21        174.77         4.87 o                         
  17   5  -3        348.42        338.92        10.78 o                         
  19   5  -3        121.46        120.40         4.59 o                         
  21   5  -3          8.31          8.48         2.94 o                         
  23   5  -3         74.30         77.11         6.08 o                         
  25   5  -3         73.93         65.29         5.95 o                         
  27   5  -3         58.07         47.55         5.64 o                         
  29   5  -3          3.66         17.22         4.83 o                         
  31   5  -3          1.34          8.21         5.30 o                         
   0   6  -3         11.80         11.85         4.27 o                         
   2   6  -3         57.68         58.47         6.24 o                         
   4   6  -3        182.41        167.75         4.70 o                         
   6   6  -3        100.56         97.65         4.07 o                         
   8   6  -3        132.30        134.39         4.46 o                         
  10   6  -3         64.24         70.65         3.78 o                         
  12   6  -3          9.26          4.89         2.96 o                         
  14   6  -3        153.77        150.94         6.77 o                         
  16   6  -3         71.39         71.63         4.05 o                         
  18   6  -3         19.89         19.22         3.30 o                         
  20   6  -3         41.38         38.42         5.06 o                         
  22   6  -3          0.42         -4.00         4.53 o                         
  24   6  -3         14.36         25.52         5.47 o                         
  26   6  -3          3.64         12.09         5.05 o                         
  28   6  -3          0.10         17.93         5.29 o                         
  -3   7  -3         54.34         55.61         5.62 o                         
  -1   7  -3        105.62        102.88         6.31 o                         
   1   7  -3        132.13        134.50         6.64 o                         
   3   7  -3         74.68         71.19         7.65 o                         
   5   7  -3         12.93         10.39         6.28 o                         
   7   7  -3         10.77          5.93         2.95 o                         
   9   7  -3        126.22        126.81         4.66 o                         
  11   7  -3        267.44        256.72         6.28 o                         
  13   7  -3          8.81         14.30         5.00 o                         
  15   7  -3         27.27         26.49         5.10 o                         
  17   7  -3         77.29         78.44         6.33 o                         
  19   7  -3         88.77         91.40         6.69 o                         
  21   7  -3         37.89         52.62         5.82 o                         
  23   7  -3          5.01          6.03         5.04 o                         
  25   7  -3          5.22         15.15         5.15 o                         
  -4   8  -3          0.80         -1.21         4.41 o                         
  -2   8  -3         11.40         12.67         4.84 o                         
   0   8  -3          3.33         11.55         4.67 o                         
   2   8  -3          8.90          7.39         4.47 o                         
   4   8  -3         32.02         19.17         9.68 o                         
   6   8  -3         27.11         31.42         4.87 o                         
   8   8  -3         38.17         39.26         5.45 o                         
  10   8  -3         14.95         13.97         4.87 o                         
  12   8  -3          3.33         -4.04         4.04 o                         
  14   8  -3         28.82         22.48         4.69 o                         
  16   8  -3          7.64         10.64         4.92 o                         
  18   8  -3         14.06         23.29         5.72 o                         
  20   8  -3          5.41          5.06         5.47 o                         
  -7   9  -3         47.15         48.81         6.66 o                         
  -5   9  -3         39.13         56.42         6.57 o                         
  -3   9  -3         10.53         -0.79         4.88 o                         
  -1   9  -3          4.50          0.72         4.98 o                         
   1   9  -3         34.35         34.94         5.89 o                         
   3   9  -3         47.20         46.01         6.02 o                         
   5   9  -3          0.75          7.51         5.20 o                         
   7   9  -3         12.63         16.24         4.84 o                         
   9   9  -3          6.08         -4.84         4.84 o                         
  11   9  -3          1.51         -4.56         4.56 o                         
  13   9  -3         21.78         23.67         5.44 o                         
   6   0  -2       1185.09       1193.66         6.00 o                         
   8   0  -2       2080.19       2116.90         9.76 o                         
  10   0  -2        305.13        261.08         4.25 o                         
  12   0  -2        704.08        686.22         7.21 o                         
  14   0  -2       7090.32       7595.51        25.99 o                         
  16   0  -2       2252.17       2310.89        15.58 o                         
  18   0  -2        651.43        684.11         9.45 o                         
  20   0  -2        542.37        531.71         9.24 o                         
  22   0  -2         92.11         94.40         4.97 o                         
  24   0  -2         10.28          6.63         3.90 o                         
  26   0  -2         79.92         73.56         5.42 o                         
  28   0  -2         70.03         69.26         5.71 o                         
  30   0  -2        402.00        403.58        10.98 o                         
  32   0  -2         27.67         33.43         5.59 o                         
  34   0  -2        103.25        113.90         7.63 o                         
  36   0  -2         35.05         24.40         5.47 o                         
  -7   1  -2        344.67        370.94         4.42 o                         
   3   1  -2       1427.77       1431.50         6.67 o                         
   5   1  -2       1610.27       1585.02        13.38 o                         
   7   1  -2       2093.67       2012.14         7.14 o                         
   9   1  -2        542.98        532.48         4.18 o                         
  11   1  -2        735.61        804.83        15.49 o                         
  13   1  -2          8.72         10.61         1.65 o                         
  15   1  -2        126.22        124.50         3.08 o                         
  17   1  -2        133.57        137.17         3.51 o                         
  19   1  -2         49.07         45.68         2.76 o                         
  21   1  -2          9.77          7.93         2.34 o                         
  23   1  -2          8.12          2.74         2.35 o                         
  25   1  -2         20.27         19.43         3.03 o                         
  27   1  -2         11.95         10.06         2.99 o                         
  29   1  -2         14.35         14.25         3.44 o                         
  31   1  -2         48.79         55.53         4.36 o                         
  33   1  -2         35.69         29.56         4.17 o                         
  35   1  -2         38.32         46.72         4.51 o                         
  37   1  -2         13.90         12.69        18.11 o                         
  -8   2  -2       1559.07       1517.68        10.92 o                         
  -6   2  -2       1470.70       1388.13         9.90 o                         
  -4   2  -2        465.56        482.15         3.71 o                         
   2   2  -2         37.38         35.07         1.38 o                         
   4   2  -2       1508.53       1443.65        33.79 o                         
   6   2  -2       1373.40       1451.51        41.92 o                         
   8   2  -2       1559.25       1498.39        33.15 o                         
  10   2  -2        418.34        445.49         4.62 o                         
  12   2  -2        190.07        186.31         3.41 o                         
  14   2  -2       1708.59       1862.39        11.35 o                         
  16   2  -2       1818.31       1945.74        14.73 o                         
  18   2  -2        539.71        540.08         6.54 o                         
  20   2  -2         75.15         71.80         3.29 o                         
  22   2  -2        106.70        100.46         3.82 o                         
  24   2  -2        174.17        180.73         4.96 o                         
  26   2  -2          6.77          4.18         2.91 o                         
  28   2  -2         32.69         32.90         3.74 o                         
  30   2  -2        145.20        145.89         5.60 o                         
  32   2  -2         12.49         12.89         5.48 o                         
  34   2  -2         49.15         49.52         4.32 o                         
  36   2  -2         19.01         19.32        22.81 o                         
  -9   3  -2       1169.24       1183.90        11.39 o                         
  -7   3  -2        203.96        200.11         4.89 o                         
  -5   3  -2       1589.18       1582.41        26.43 o                         
  -3   3  -2         41.76         44.47         1.71 o                         
   1   3  -2        116.14        103.16         3.59 o                         
   3   3  -2        589.08        564.38        11.07 o                         
   5   3  -2        964.30        962.60        14.52 o                         
   7   3  -2       2070.39       1989.46        19.86 o                         
   9   3  -2       1513.03       1507.88        22.39 o                         
  11   3  -2       1106.01       1114.97        11.80 o                         
  13   3  -2        203.35        215.04         6.15 o                         
  15   3  -2        254.75        241.97         4.68 o                         
  17   3  -2        222.97        220.67         5.61 o                         
  19   3  -2         29.58         29.93         2.96 o                         
  21   3  -2         34.11         27.23         3.11 o                         
  23   3  -2         34.14         25.24         3.41 o                         
  25   3  -2         80.78         68.09         4.05 o                         
  27   3  -2         23.51         25.44         3.53 o                         
  29   3  -2         21.97         27.50         3.95 o                         
  31   3  -2         92.19         92.45         5.16 o                         
  33   3  -2         70.20         77.12         4.93 o                         
  35   3  -2         87.28         92.13         5.29 o                         
  -4   4  -2        116.29        125.16         3.88 o                         
  -2   4  -2       1414.32       1422.27        12.43 o                         
   0   4  -2       1024.58       1008.21        29.46 o                         
   2   4  -2         74.24         71.54         2.42 o                         
   4   4  -2        230.57        208.27         3.96 o                         
   6   4  -2       1598.09       1598.39        10.03 o                         
   8   4  -2       1024.19        913.83         7.89 o                         
  10   4  -2        372.86        363.57         5.35 o                         
  12   4  -2        202.86        201.24         4.34 o                         
  14   4  -2        306.22        293.91         9.94 o                         
  16   4  -2        783.51        791.66        18.43 o                         
  18   4  -2        781.77        767.65         8.90 o                         
  20   4  -2         28.59         29.63         3.26 o                         
  22   4  -2        557.99        568.32        14.83 o                         
  24   4  -2        555.73        553.48         8.76 o                         
  26   4  -2         64.95         58.17         4.17 o                         
  28   4  -2          2.50          4.02         3.21 o                         
  30   4  -2          6.79          5.56         6.76 o                         
  32   4  -2          5.59          6.66         8.96 o                         
  34   4  -2         32.68         20.93         4.34 o                         
  -3   5  -2        381.23        363.29         7.24 o                         
  -1   5  -2          1.64          1.79         3.11 o                         
   1   5  -2         83.91         78.19         3.27 o                         
   3   5  -2        549.83        549.17         6.81 o                         
   5   5  -2         88.01         76.55         3.31 o                         
   7   5  -2         32.99         38.32         2.82 o                         
   9   5  -2         63.12         66.28         3.10 o                         
  11   5  -2         97.35         87.58         3.59 o                         
  13   5  -2        113.15        110.81         3.98 o                         
  15   5  -2        197.14        194.87         5.02 o                         
  17   5  -2         37.09         37.72         3.89 o                         
  19   5  -2          9.74          8.09         3.27 o                         
  21   5  -2         20.29          9.30         3.49 o                         
  23   5  -2         26.31         29.00         4.31 o                         
  25   5  -2         25.54         27.21         3.96 o                         
  27   5  -2         35.78         38.63         6.25 o                         
  29   5  -2         10.57         12.46         3.78 o                         
  31   5  -2          2.75         22.59        10.18 o                         
  33   5  -2          1.95         14.00         6.70 o                         
   0   6  -2        506.89        490.25         7.31 o                         
   2   6  -2         62.78         59.24         6.23 o                         
   4   6  -2         39.90         38.82         3.39 o                         
   6   6  -2        409.51        403.26        11.69 o                         
   8   6  -2        306.58        304.00        10.47 o                         
  10   6  -2         46.18         44.94         3.31 o                         
  12   6  -2         76.99         75.73         3.92 o                         
  14   6  -2        136.45        131.73         5.72 o                         
  16   6  -2        220.46        224.82         5.84 o                         
  18   6  -2        171.10        168.35         6.53 o                         
  20   6  -2          3.65          9.24         3.30 o                         
  22   6  -2        283.65        291.62         7.45 o                         
  24   6  -2        254.79        241.83         6.80 o                         
  26   6  -2         27.78         34.01         4.37 o                         
  28   6  -2          2.45          7.29         6.89 o                         
  30   6  -2         10.09         -6.68         6.68 o                         
  -3   7  -2         71.96         72.83         6.30 o                         
  -1   7  -2        102.15        100.91         6.80 o                         
   1   7  -2         79.43         75.28         4.25 o                         
   3   7  -2        396.77        428.28         7.65 o                         
   5   7  -2        269.03        282.59         6.51 o                         
   7   7  -2        116.32        113.87         4.87 o                         
   9   7  -2         22.90         21.80         3.40 o                         
  11   7  -2          5.63          3.44         3.21 o                         
  13   7  -2         14.18         12.27         3.32 o                         
  15   7  -2         36.22         36.06         3.78 o                         
  17   7  -2         15.20         20.11         5.30 o                         
  19   7  -2         10.26          9.74         3.45 o                         
  21   7  -2          5.10         -0.70         3.57 o                         
  23   7  -2          4.62         20.42        13.21 o                         
  25   7  -2          4.54         14.08        16.71 o                         
  27   7  -2         27.73         25.38         7.04 o                         
  -4   8  -2         19.35         20.82         5.59 o                         
  -2   8  -2        156.30        155.32         7.99 o                         
   0   8  -2        186.53        177.98         8.39 o                         
   2   8  -2         51.92         43.29         8.87 o                         
   4   8  -2         19.90         17.44         4.83 o                         
   6   8  -2         52.91         45.74         4.20 o                         
   8   8  -2         35.82         45.95         4.02 o                         
  10   8  -2         11.60         14.22        10.82 o                         
  12   8  -2         11.23          4.35         3.46 o                         
  14   8  -2         85.80         78.30         4.75 o                         
  16   8  -2         90.35         91.10        10.59 o                         
  18   8  -2         31.39         39.56        18.81 o                         
  20   8  -2         21.71         31.16         4.27 o                         
  22   8  -2         41.38         24.20         6.77 o                         
  -7   9  -2         19.64         25.49         6.29 o                         
  -5   9  -2         16.50         17.46         6.16 o                         
  -3   9  -2          1.19         -5.23         5.23 o                         
  -1   9  -2          3.58          5.04         5.35 o                         
   1   9  -2         13.98         13.22         5.60 o                         
   3   9  -2         16.39          4.95         3.90 o                         
   5   9  -2         33.45         47.08        16.32 o                         
   7   9  -2         16.62         20.89         8.86 o                         
   9   9  -2          1.45         -5.46         5.46 o                         
  11   9  -2          2.69          9.82         3.92 o                         
  13   9  -2          0.55          0.99         4.27 o                         
  15   9  -2          0.29         -3.42         6.51 o                         
  17   9  -2          9.76          3.94         6.53 o                         
   4  10  -2          0.79         21.16         6.32 o                         
  -5   1  -1       4078.33       3953.52        12.76 o                         
  -3   1  -1       7103.67       6963.53        26.40 o                         
   3   1  -1      27789.07      29109.86       124.06 o                         
   5   1  -1      20503.41      20716.08       134.21 o                         
   7   1  -1       1913.78       1891.01        12.81 o                         
   9   1  -1         73.93         75.25         1.99 o                         
  11   1  -1       7918.15       8341.76        27.72 o                         
  13   1  -1       6655.64       7172.67        60.45 o                         
  15   1  -1       1589.19       1733.90         9.82 o                         
  17   1  -1        146.39        152.65         3.59 o                         
  19   1  -1         95.78         97.41         3.34 o                         
  21   1  -1         30.01         31.93         2.90 o                         
  23   1  -1         23.07         20.03         2.73 o                         
  25   1  -1        220.57        219.30         5.50 o                         
  27   1  -1        488.78        506.48         8.14 o                         
  29   1  -1        666.26        629.54         9.43 o                         
  31   1  -1        278.81        307.42         7.27 o                         
  33   1  -1         17.21         14.54         3.89 o                         
  35   1  -1         80.60        100.30         5.52 o                         
  -6   2  -1       2026.53       2019.38        11.88 o                         
  -4   2  -1       4961.19       4831.72        18.14 o                         
  -2   2  -1       2659.25       2550.43        32.49 o                         
   0   2  -1       2825.57       2638.75        12.54 o                         
   2   2  -1       2034.11       1959.61        64.90 o                         
   4   2  -1      13757.33      13458.17       306.81 o                         
   6   2  -1       1625.89       1586.73        16.34 o                         
   8   2  -1       1394.43       1503.40        15.91 o                         
  10   2  -1        908.32        941.70         6.60 o                         
  12   2  -1        101.98        115.10         3.05 o                         
  14   2  -1        267.44        291.55         4.52 o                         
  16   2  -1         44.17         42.50         2.85 o                         
  18   2  -1        106.16        108.79         3.58 o                         
  20   2  -1        157.88        154.59         4.29 o                         
  22   2  -1         83.25         81.02         3.70 o                         
  24   2  -1          6.84          5.41         3.06 o                         
  26   2  -1         69.92         64.56         4.09 o                         
  28   2  -1        138.71        144.63         5.97 o                         
  30   2  -1         35.01         34.66         4.02 o                         
  32   2  -1         19.60         15.76         4.92 o                         
  34   2  -1         31.29         30.85         8.18 o                         
  36   2  -1         18.50         21.86        14.91 o                         
  -5   3  -1        910.59        894.40         9.44 o                         
  -3   3  -1       2243.83       2207.26         9.68 o                         
  -1   3  -1        574.72        548.24         8.84 o                         
   1   3  -1        313.46        317.47         3.97 o                         
   3   3  -1       5759.07       5714.19        62.42 o                         
   5   3  -1       3484.94       3371.69        82.78 o                         
   7   3  -1        336.35        328.54        12.93 o                         
   9   3  -1        134.65        140.64         3.16 o                         
  11   3  -1       1299.00       1325.72        29.71 o                         
  13   3  -1        752.65        776.54         7.29 o                         
  15   3  -1        271.67        253.71         4.73 o                         
  17   3  -1        299.55        304.23         5.39 o                         
  19   3  -1        142.65        130.13         4.25 o                         
  21   3  -1        853.97        876.26        11.96 o                         
  23   3  -1         16.10         16.43         3.28 o                         
  25   3  -1         36.48         18.23         3.50 o                         
  27   3  -1         15.97         11.77         3.68 o                         
  29   3  -1         81.50         66.43        13.22 o                         
  31   3  -1          8.25          5.00         3.84 o                         
  33   3  -1         15.66          9.87         4.01 o                         
  35   3  -1         28.70         35.25         4.62 o                         
  -6   4  -1        153.34        158.30         4.84 o                         
  -4   4  -1        327.65        340.36         6.72 o                         
  -2   4  -1         45.04         44.85         2.97 o                         
   0   4  -1        275.49        241.17         3.34 o                         
   2   4  -1        601.10        595.95         6.39 o                         
   4   4  -1       1554.85       1581.18        17.05 o                         
   6   4  -1        181.33        170.28         4.83 o                         
   8   4  -1        260.21        255.56         4.50 o                         
  10   4  -1         84.01         82.85         3.26 o                         
  12   4  -1         16.23         10.75         2.28 o                         
  14   4  -1         35.24         40.07         2.91 o                         
  16   4  -1          4.89          7.62         3.22 o                         
  18   4  -1         15.59         11.62         2.60 o                         
  20   4  -1         23.67         26.24         3.42 o                         
  22   4  -1         12.84         17.02         3.55 o                         
  24   4  -1         14.17          8.62         3.54 o                         
  26   4  -1         35.56         33.45         9.80 o                         
  28   4  -1         51.27         45.99         6.76 o                         
  30   4  -1         52.62         47.24         7.15 o                         
  32   4  -1          2.86          8.93         6.38 o                         
  34   4  -1         15.06          3.20         5.95 o                         
  -1   5  -1        101.66        109.42         5.47 o                         
   1   5  -1        216.59        217.96         6.46 o                         
   3   5  -1        966.37        993.95        20.67 o                         
   5   5  -1        697.80        683.98        23.60 o                         
   7   5  -1         92.23         86.62         3.51 o                         
   9   5  -1        142.19        140.48         4.07 o                         
  11   5  -1        109.76        105.42         3.76 o                         
  13   5  -1         94.10         92.95         5.70 o                         
  15   5  -1         61.86         58.89         8.81 o                         
  17   5  -1        220.64        213.34         6.19 o                         
  19   5  -1          6.27          4.34         3.33 o                         
  21   5  -1        804.61        819.45        10.42 o                         
  23   5  -1         15.08         13.94         3.81 o                         
  25   5  -1         73.04         55.12         6.37 o                         
  27   5  -1         18.70         24.90        10.08 o                         
  29   5  -1          1.67         -3.63         3.63 o                         
  31   5  -1          9.44         13.86         3.99 o                         
  -2   6  -1         19.04         16.47         4.05 o                         
   0   6  -1        725.00        781.59        12.52 o                         
   2   6  -1         98.35        103.34         9.11 o                         
   4   6  -1         24.02         20.29         3.07 o                         
   6   6  -1         27.77         25.55         3.28 o                         
   8   6  -1         15.41         20.95         2.96 o                         
  10   6  -1         71.48         67.42         3.72 o                         
  12   6  -1        123.24        124.82         4.53 o                         
  14   6  -1         13.74         19.62         3.59 o                         
  16   6  -1          0.86          0.20         2.88 o                         
  18   6  -1         33.41         24.52         3.56 o                         
  20   6  -1         29.19         25.36         3.76 o                         
  22   6  -1         21.56         21.21         3.71 o                         
  24   6  -1         27.53         31.58         4.05 o                         
  26   6  -1         16.21         25.24         4.43 o                         
  28   6  -1          3.55          3.98         6.42 o                         
  30   6  -1          7.41         13.33         6.11 o                         
  -3   7  -1        182.75        201.03         7.94 o                         
  -1   7  -1        205.66        204.06         7.93 o                         
   1   7  -1         38.52         35.26         5.13 o                         
   3   7  -1        195.10        187.29         6.95 o                         
   5   7  -1         92.55         92.34         4.64 o                         
   7   7  -1         34.95         26.20         4.76 o                         
   9   7  -1         41.75         47.24         3.71 o                         
  11   7  -1         11.52         11.43         3.21 o                         
  13   7  -1         35.20         37.62         3.76 o                         
  15   7  -1          7.07         10.54         8.25 o                         
  17   7  -1         38.84         40.26         3.90 o                         
  19   7  -1         54.03         54.98         7.02 o                         
  21   7  -1        127.35        116.40         9.18 o                         
  23   7  -1         26.69         29.90         4.14 o                         
  25   7  -1         12.34         19.08         4.05 o                         
  27   7  -1          1.60         25.12         6.45 o                         
  -4   8  -1          7.26          0.02         5.26 o                         
  -2   8  -1         18.99         17.67         5.50 o                         
   0   8  -1        194.89        216.48         6.53 o                         
   2   8  -1         47.41         51.99         4.58 o                         
   4   8  -1         83.29         85.30         4.98 o                         
   6   8  -1          5.84         -0.99         4.43 o                         
   8   8  -1          0.61         -0.85         3.32 o                         
  10   8  -1         36.62         33.40        10.17 o                         
  12   8  -1         34.12         47.39         7.45 o                         
  14   8  -1         15.48         11.29         3.60 o                         
  16   8  -1         14.97          9.10         3.70 o                         
  18   8  -1         24.87         30.08         4.27 o                         
  20   8  -1         17.50         19.78         5.21 o                         
  22   8  -1          0.69         35.43         6.14 o                         
  -7   9  -1          8.20          7.41         5.97 o                         
  -5   9  -1          4.22          0.82         5.88 o                         
  -3   9  -1         31.97         18.14         5.86 o                         
  -1   9  -1        142.91        163.98         8.89 o                         
   1   9  -1         31.88         33.21         4.41 o                         
   3   9  -1        152.22        174.89         6.53 o                         
   5   9  -1         46.72         46.23         4.63 o                         
   7   9  -1          0.23         -6.21         9.12 o                         
   9   9  -1          7.59          1.73         3.56 o                         
  11   9  -1          7.95          4.13         5.61 o                         
  13   9  -1         21.33         21.00        12.13 o                         
  15   9  -1          8.78         18.82         3.98 o                         
   2  10  -1          4.22         31.46         6.03 o                         
   4  10  -1          1.86         -5.92         5.92 o                         
   4   0   0        656.80        765.88         4.67 o                         
   6   0   0       2750.59       2798.77        10.94 o                         
   8   0   0       3000.56       3105.03        13.34 o                         
  10   0   0        296.20        291.23         4.91 o                         
  12   0   0       2446.21       2641.25        15.13 o                         
  14   0   0       1629.82       1657.90        13.12 o                         
  16   0   0        165.49        182.11         5.25 o                         
  18   0   0        671.10        723.26        10.16 o                         
  20   0   0        268.21        297.52         7.47 o                         
  22   0   0         10.14          7.78         4.00 o                         
  24   0   0       3098.33       3332.42        25.87 o                         
  26   0   0       2100.22       2329.91        22.94 o                         
  28   0   0         55.00         66.47         6.23 o                         
  30   0   0         88.53         91.56         6.68 o                         
  32   0   0         18.00         29.11         5.64 o                         
  34   0   0         41.86         64.49         7.11 o                         
  36   0   0         97.70         98.88         7.84 o                         
  -1   1   0          8.69         11.48         1.20 o                         
   1   1   0          8.67         13.67         0.82 o                         
   3   1   0        161.54        186.20         1.96 o                         
   5   1   0        134.19        139.39         2.10 o                         
   7   1   0       1772.15       1812.93        48.22 o                         
   9   1   0        538.72        578.99         4.70 o                         
  11   1   0         30.73         43.72         1.95 o                         
  13   1   0         40.15         40.21         2.15 o                         
  15   1   0         12.94         15.22         2.07 o                         
  17   1   0        826.63        949.53        36.17 o                         
  19   1   0         79.91         87.49         3.52 o                         
  21   1   0        241.95        256.17         8.36 o                         
  23   1   0         87.63         90.40         4.30 o                         
  25   1   0        120.45        117.96         5.27 o                         
  27   1   0        114.71        113.54         5.14 o                         
  29   1   0          3.86          7.49         3.51 o                         
  31   1   0          3.42          2.92         8.89 o                         
  33   1   0          5.34          6.67         3.79 o                         
  35   1   0          0.84          8.91        12.10 o                         
 -14   2   0       1015.75       1021.19         5.61 o                         
 -12   2   0        401.69        375.42         3.04 o                         
  -2   2   0       5727.15       5337.35        42.16 o                         
   0   2   0      70916.14      69549.95       490.29 o                         
   2   2   0       5726.20       5467.43        54.19 o                         
   4   2   0       2790.89       2658.55        10.27 o                         
   6   2   0         24.36         27.89         1.72 o                         
   8   2   0       1498.01       1426.36        23.37 o                         
  10   2   0        111.75        108.01         9.94 o                         
  12   2   0        402.35        381.64         4.80 o                         
  14   2   0       1014.32       1034.64         8.15 o                         
  16   2   0         11.97          7.71         2.30 o                         
  18   2   0        429.94        458.76         6.43 o                         
  20   2   0         39.68         46.81         3.31 o                         
  22   2   0        110.00         97.30         4.59 o                         
  24   2   0       1803.30       1820.93        36.48 o                         
  26   2   0        915.86        910.79        21.09 o                         
  28   2   0         50.26         49.97         4.11 o                         
  30   2   0         29.13         25.54         3.85 o                         
  32   2   0         10.50          9.04         3.69 o                         
  34   2   0         63.88         61.77         9.87 o                         
  -3   3   0        148.03        160.99         4.34 o                         
  -1   3   0         10.58          7.61         1.33 o                         
   1   3   0         10.52          7.13         1.04 o                         
   3   3   0        148.35        166.28         2.13 o                         
   5   3   0         56.06         61.75         1.49 o                         
   7   3   0       1117.11       1071.18        10.88 o                         
   9   3   0        441.06        435.53         2.84 o                         
  11   3   0          2.18          1.75         1.91 o                         
  13   3   0          6.03          8.77         2.11 o                         
  15   3   0         31.29         31.83         2.61 o                         
  17   3   0        841.57        813.45         8.48 o                         
  19   3   0         84.77         85.85         3.84 o                         
  21   3   0        374.42        378.82         8.63 o                         
  23   3   0        154.25        150.84         8.08 o                         
  25   3   0        102.39         93.12         4.98 o                         
  27   3   0        151.25        148.68         5.49 o                         
  29   3   0          2.51         -6.34         6.34 o                         
  31   3   0          2.95         -2.81         8.46 o                         
  33   3   0          8.72          1.01         5.69 o                         
  -4   4   0       3462.79       3374.62        21.07 o                         
  -2   4   0       2056.58       2030.02        11.28 o                         
   0   4   0       1118.09       1169.33        22.37 o                         
   2   4   0       2056.91       2074.14        25.82 o                         
   4   4   0       3461.19       3375.32        10.07 o                         
   6   4   0        638.85        649.59         9.32 o                         
   8   4   0        882.28        883.28         8.93 o                         
  10   4   0        305.90        350.82         5.33 o                         
  12   4   0        108.59        103.71         3.49 o                         
  14   4   0        244.97        241.73         9.04 o                         
  16   4   0         12.78          9.56         2.82 o                         
  18   4   0        172.73        156.39         4.76 o                         
  20   4   0         54.86         57.12         9.44 o                         
  22   4   0        278.41        278.14         6.43 o                         
  24   4   0        386.32        371.36         7.58 o                         
  26   4   0        103.23         97.68         4.96 o                         
  28   4   0        100.72        109.96         7.77 o                         
  30   4   0         33.80         31.04         3.97 o                         
  32   4   0         46.14         44.96         4.40 o                         
  -3   5   0         23.79         22.86         3.61 o                         
  -1   5   0          0.33          1.78         2.11 o                         
   1   5   0          0.32         -2.86         2.86 o                         
   3   5   0         23.90         21.87         2.54 o                         
   5   5   0          0.93          1.10         2.25 o                         
   7   5   0        110.97        119.32         3.73 o                         
   9   5   0         20.16         19.72         2.59 o                         
  11   5   0         70.27         67.19         3.41 o                         
  13   5   0          7.96          7.58         2.70 o                         
  15   5   0         36.67         33.82         3.30 o                         
  17   5   0         10.63          7.18         3.18 o                         
  19   5   0         18.58         17.48         3.52 o                         
  21   5   0         21.98         21.98         3.79 o                         
  23   5   0         62.69         58.80         8.03 o                         
  25   5   0         33.11         38.52         4.38 o                         
  27   5   0          6.57          5.29         4.32 o                         
  29   5   0          1.68          2.58         4.76 o                         
  31   5   0         11.38          6.24        13.22 o                         
  -4   6   0        215.42        231.40         7.93 o                         
  -2   6   0        317.20        329.72        13.72 o                         
   0   6   0        303.97        296.95         6.07 o                         
   2   6   0        317.32        325.22        11.58 o                         
   4   6   0        215.26        209.43         5.33 o                         
   6   6   0         54.65         55.53         4.35 o                         
   8   6   0         84.06         97.69         6.66 o                         
  10   6   0        135.11        133.97         4.65 o                         
  12   6   0        140.45        150.25         5.30 o                         
  14   6   0        175.78        165.76         5.16 o                         
  16   6   0         13.96         11.81         3.43 o                         
  18   6   0         41.32         40.76         3.92 o                         
  20   6   0          3.20          1.94         4.01 o                         
  22   6   0         87.09         89.23         5.13 o                         
  24   6   0         56.72         56.12         5.37 o                         
  26   6   0         22.75         21.41         4.19 o                         
  28   6   0         22.97         25.65         4.10 o                         
  -3   7   0         32.61         29.92         3.50 o                         
  -1   7   0          1.96          1.86         3.02 o                         
   1   7   0          1.97          2.14         3.12 o                         
   3   7   0         32.63         35.66         4.57 o                         
   5   7   0          5.78          2.98         3.11 o                         
   7   7   0         94.50         89.72         5.27 o                         
   9   7   0         25.78         20.07         5.82 o                         
  11   7   0         45.60         39.62         6.80 o                         
  13   7   0          4.68          4.09         3.29 o                         
  15   7   0         19.96         22.24         3.58 o                         
  17   7   0         63.20         57.72         4.36 o                         
  19   7   0          7.96         13.74         3.88 o                         
  21   7   0         32.65         31.73         3.98 o                         
  23   7   0         29.21         25.57         4.02 o                         
  25   7   0         47.02         53.12         9.07 o                         
  -6   8   0         20.91         15.41         5.65 o                         
  -4   8   0         34.60         27.90         6.28 o                         
  -2   8   0         17.17         15.91         3.84 o                         
   0   8   0        543.71        623.23         9.77 o                         
   2   8   0         17.17         17.75         4.10 o                         
   4   8   0         34.66         33.14         4.41 o                         
   6   8   0         20.91         15.35         4.00 o                         
   8   8   0         14.31         11.80         4.26 o                         
  10   8   0         37.15         44.14         4.85 o                         
  12   8   0         71.05         72.88         8.57 o                         
  14   8   0        119.90        120.02         5.48 o                         
  16   8   0          1.43         -2.03         3.52 o                         
  18   8   0          5.10         -1.57         5.06 o                         
  20   8   0          6.29         12.92         9.94 o                         
  22   8   0          2.27          1.31         5.63 o                         
  -7   9   0         15.35         10.72         6.03 o                         
  -5   9   0         33.67         35.73         6.65 o                         
  -3   9   0         46.28         48.58         6.99 o                         
  -1   9   0          0.62          0.38         6.03 o                         
   1   9   0          0.62          1.15         3.81 o                         
   3   9   0         46.27         46.95         8.86 o                         
   5   9   0         33.70         39.44         4.57 o                         
   7   9   0         15.33         19.30         3.95 o                         
   9   9   0         15.06         21.77         7.86 o                         
  11   9   0          0.58          1.24         3.76 o                         
  13   9   0          2.87         -3.81         3.81 o                         
  15   9   0         14.98         18.50         3.99 o                         
 -21   1   1         30.06         25.84         2.40 o                         
 -19   1   1         96.22         98.81         3.17 o                         
 -17   1   1        146.58        139.82         3.34 o                         
 -15   1   1       1587.96       1692.90         8.16 o                         
 -13   1   1       6653.96       7033.27        33.01 o                         
 -11   1   1       7917.02       8329.07        30.65 o                         
  -9   1   1         74.07         73.44         1.35 o                         
  -7   1   1       1909.24       1877.23        12.40 o                         
  -5   1   1      20504.77      20564.45       123.25 o                         
  -3   1   1      27776.05      27811.04       302.03 o                         
  -1   1   1       7408.38       6963.54        31.84 o                         
   1   1   1      12312.43      12129.83        66.34 o                         
   3   1   1       7103.59       7012.05        20.52 o                         
   5   1   1       4078.50       3950.07         7.80 o                         
   7   1   1        586.28        594.84         4.02 o                         
   9   1   1        863.94        907.63         7.18 o                         
  11   1   1        390.87        443.71         6.29 o                         
  13   1   1       2872.98       2990.07        12.85 o                         
  15   1   1       1409.07       1508.58         9.86 o                         
  17   1   1        626.14        643.96         9.57 o                         
  19   1   1        121.98        121.83         4.03 o                         
  21   1   1       2085.63       2157.94        14.09 o                         
  23   1   1       1661.29       1633.84        15.33 o                         
  25   1   1        253.37        263.26         6.23 o                         
  27   1   1         28.55         32.09         3.83 o                         
  29   1   1          7.92         10.97         3.49 o                         
  31   1   1          3.64          1.44         3.59 o                         
  33   1   1          0.99          3.19         6.78 o                         
  35   1   1          7.26         14.54         5.42 o                         
 -16   2   1         44.18         49.07         1.94 o                         
 -10   2   1        908.34        932.77         7.86 o                         
  -8   2   1       1394.05       1475.35         9.17 o                         
  -6   2   1       1625.92       1581.56        11.93 o                         
  -4   2   1      13759.56      13166.90       226.73 o                         
  -2   2   1       2033.46       1930.70        13.40 o                         
   0   2   1       2825.62       2724.53        28.66 o                         
   2   2   1       2659.01       2529.74        20.21 o                         
   4   2   1       4962.02       4821.15        17.90 o                         
   6   2   1       2025.48       1974.00         8.53 o                         
   8   2   1        259.81        275.25         3.15 o                         
  10   2   1        577.32        581.28         3.36 o                         
  12   2   1         53.48         47.50         0.99 o                         
  14   2   1         38.85         33.46         1.66 o                         
  16   2   1        410.46        403.15         9.27 o                         
  18   2   1        639.95        613.68         7.52 o                         
  20   2   1        237.42        237.84         5.65 o                         
  22   2   1       1266.80       1238.22        40.84 o                         
  24   2   1          1.80          0.30         3.55 o                         
  26   2   1        111.34        118.98         6.72 o                         
  28   2   1         19.64         20.71         3.73 o                         
  30   2   1         18.55         15.58         3.80 o                         
  32   2   1         40.16         31.40         4.33 o                         
  34   2   1          9.35         12.66         4.23 o                         
 -17   3   1        299.03        327.41         6.02 o                         
 -15   3   1        272.34        261.92         5.04 o                         
 -13   3   1        752.59        773.12         7.79 o                         
 -11   3   1       1298.83       1306.41        35.26 o                         
  -9   3   1        134.73        148.80         5.57 o                         
  -7   3   1        335.11        318.89        14.53 o                         
  -5   3   1       3482.29       3324.37        79.70 o                         
  -3   3   1       5759.47       5662.67       140.11 o                         
  -1   3   1        312.78        290.72         6.01 o                         
   1   3   1        574.49        562.85         6.87 o                         
   3   3   1       2243.69       2162.43        34.16 o                         
   5   3   1        910.75        900.74        10.56 o                         
   7   3   1        343.15        348.54         3.86 o                         
   9   3   1        338.69        338.53         4.88 o                         
  11   3   1        245.25        270.36         4.53 o                         
  13   3   1        150.89        179.21         2.74 o                         
  15   3   1        145.20        145.09         3.02 o                         
  17   3   1        174.19        174.61         4.61 o                         
  19   3   1        104.26        101.89         4.10 o                         
  21   3   1       1289.82       1273.88        11.80 o                         
  23   3   1        589.10        576.09         8.62 o                         
  25   3   1         90.98         81.87         4.63 o                         
  27   3   1         14.44         15.88         3.57 o                         
  29   3   1         72.74         70.15         4.76 o                         
  31   3   1          1.10          3.89         6.98 o                         
  33   3   1         19.46         16.40         8.22 o                         
  -8   4   1        259.96        251.56         4.09 o                         
  -6   4   1        181.29        169.81         5.07 o                         
  -4   4   1       1555.45       1546.33        25.22 o                         
  -2   4   1        600.75        575.93         9.31 o                         
   0   4   1        275.47        253.53         4.26 o                         
   2   4   1         45.01         46.41         2.52 o                         
   4   4   1        327.85        334.29         2.85 o                         
   6   4   1        153.13        164.54         2.32 o                         
   8   4   1        296.42        270.31         4.29 o                         
  10   4   1          4.66          5.70         1.03 o                         
  12   4   1         26.63         27.09         3.62 o                         
  14   4   1          7.29          4.84         2.60 o                         
  16   4   1         29.63         27.19         3.31 o                         
  18   4   1        164.68        158.80         4.95 o                         
  20   4   1        138.82        138.47         5.16 o                         
  22   4   1        218.68        197.47         6.80 o                         
  24   4   1          3.15         -1.70         3.71 o                         
  26   4   1          4.67          4.37         3.48 o                         
  28   4   1          5.72          2.10         5.78 o                         
  30   4   1          2.91          5.12         5.75 o                         
  32   4   1         19.69         10.24         4.18 o                         
  -3   5   1        966.72        995.19        13.60 o                         
  -1   5   1        216.23        228.08         9.89 o                         
   1   5   1        101.63        109.75         5.92 o                         
   3   5   1        691.05        671.02         7.56 o                         
   5   5   1       1002.46        989.84        20.77 o                         
   7   5   1        184.58        186.48         3.44 o                         
   9   5   1        180.43        194.94         4.66 o                         
  11   5   1         12.57         13.59         2.73 o                         
  13   5   1         57.51         54.73         3.56 o                         
  15   5   1          2.84          2.08         3.21 o                         
  17   5   1         31.39         25.27         7.17 o                         
  19   5   1         40.24         41.11         4.11 o                         
  21   5   1        464.73        460.91        15.32 o                         
  23   5   1        145.05        139.48        11.44 o                         
  25   5   1         29.93         25.16         6.08 o                         
  27   5   1          2.35          2.16         4.02 o                         
  29   5   1         86.90        117.32        12.62 o                         
  -4   6   1         23.96         14.52         4.45 o                         
  -2   6   1         98.18         93.30         4.11 o                         
   0   6   1        724.77        752.11        18.57 o                         
   2   6   1         19.09         21.76         3.23 o                         
   4   6   1         16.29         17.98         3.01 o                         
   6   6   1          8.27          9.87         2.85 o                         
   8   6   1        147.84        151.36         4.69 o                         
  10   6   1         37.52         39.08         4.46 o                         
  12   6   1          2.09          2.88         5.47 o                         
  14   6   1         34.50         30.74         6.28 o                         
  16   6   1         30.34         29.17         3.69 o                         
  18   6   1          4.36          5.11         4.29 o                         
  20   6   1         12.40         14.82         3.76 o                         
  22   6   1         79.03         79.95         5.21 o                         
  24   6   1         21.94         23.34         4.27 o                         
  26   6   1        131.01        139.79         6.31 o                         
  28   6   1          6.28         14.12         4.40 o                         
  -5   7   1         92.51         98.23         6.41 o                         
  -3   7   1        195.03        186.29         7.41 o                         
  -1   7   1         38.48         30.64         3.90 o                         
   1   7   1        205.81        212.96        14.42 o                         
   3   7   1        182.68        184.69         5.72 o                         
   5   7   1         53.39         45.98         4.05 o                         
   7   7   1         48.92         49.11         3.72 o                         
   9   7   1         66.17         73.40         5.17 o                         
  11   7   1          9.80          6.41         3.76 o                         
  13   7   1         34.67         29.81         3.71 o                         
  15   7   1         29.68         27.37         3.74 o                         
  17   7   1         15.03         18.61         3.64 o                         
  19   7   1         15.74         16.08         3.97 o                         
  21   7   1        102.01        103.18         5.59 o                         
  23   7   1         64.07         74.29         5.43 o                         
  25   7   1         13.38         31.23        11.96 o                         
  -6   8   1          5.87         -0.28         5.06 o                         
  -4   8   1         83.25         82.65         6.71 o                         
  -2   8   1         47.43         54.17         4.57 o                         
   0   8   1        194.84        203.81         6.75 o                         
   2   8   1         19.00         19.58         4.17 o                         
   4   8   1          7.25          5.33         3.77 o                         
   6   8   1         15.11         18.89         7.36 o                         
   8   8   1          6.44          2.91         3.43 o                         
  10   8   1         22.97         23.10         3.84 o                         
  12   8   1          3.59          1.33         3.41 o                         
  14   8   1         19.67         16.70         3.96 o                         
  16   8   1         16.83         11.56         3.91 o                         
  18   8   1          0.43         -2.69         3.63 o                         
  20   8   1         15.54         13.02         4.06 o                         
  -9   9   1          7.59          5.51         5.47 o                         
  -7   9   1          0.24         -4.12         5.78 o                         
  -5   9   1         46.75         43.78         6.53 o                         
  -3   9   1        152.15        169.46         9.19 o                         
  -1   9   1         31.85         31.37         7.52 o                         
   1   9   1        142.98        164.37         6.51 o                         
   3   9   1         31.97         30.73         4.64 o                         
   5   9   1          4.21          3.45         6.46 o                         
   7   9   1          8.19          7.48         3.83 o                         
   9   9   1         17.58         11.27         4.07 o                         
  11   9   1         12.87          5.49         7.81 o                         
  13   9   1          3.25          8.20         6.48 o                         
  15   9   1         10.51         16.57         5.57 o                         
  -2  10   1          4.23          8.99         5.85 o                         
   0  10   1          8.11          2.73         5.94 o                         
 -28   0   2         70.27         58.14         4.30 o                         
 -26   0   2         79.91         63.15         4.06 o                         
 -24   0   2         10.40          8.70         2.99 o                         
 -22   0   2         91.99         89.65         4.07 o                         
 -20   0   2        541.72        531.91         7.74 o                         
 -18   0   2        652.66        659.28         8.10 o                         
 -16   0   2       2248.90       2317.29         9.72 o                         
 -14   0   2       7089.56       7525.33        21.62 o                         
 -12   0   2        701.97        677.53         5.09 o                         
 -10   0   2        305.57        279.93         2.82 o                         
  -8   0   2       2084.53       2145.95        17.10 o                         
  -6   0   2       1183.05       1205.46        18.01 o                         
  -4   0   2       2460.23       2443.66        20.77 o                         
  -2   0   2        647.88        651.47         5.28 o                         
   0   0   2       1391.40       1319.09         9.56 o                         
   2   0   2        567.09        544.89         7.42 o                         
   4   0   2        294.82        297.84         3.40 o                         
   6   0   2        659.99        633.38        10.07 o                         
   8   0   2       3149.21       3277.55         9.13 o                         
  10   0   2      12067.73      12966.16        31.53 o                         
  12   0   2        139.80        166.36         2.60 o                         
  14   0   2        224.38        237.59         3.15 o                         
  16   0   2         35.34         37.67         2.68 o                         
  18   0   2         72.74         70.61         3.62 o                         
  20   0   2         10.36         15.17         3.88 o                         
  22   0   2        415.08        451.01        10.18 o                         
  24   0   2        213.64        219.30         8.08 o                         
  26   0   2        453.83        463.85        11.70 o                         
  28   0   2        161.39        165.47         8.32 o                         
  30   0   2         24.32         20.56         5.49 o                         
  32   0   2          4.61          0.16         5.10 o                         
  34   0   2         43.54         68.21         7.62 o                         
 -31   1   2         48.81         57.70         4.77 o                         
 -29   1   2         14.36         16.92         3.79 o                         
 -27   1   2         11.96         10.93         3.30 o                         
 -25   1   2         20.27         19.10         3.30 o                         
 -23   1   2          8.12          6.76         1.98 o                         
 -21   1   2          9.76          9.64         1.79 o                         
 -19   1   2         49.13         47.09         1.77 o                         
 -17   1   2        133.44        139.20         2.37 o                         
 -15   1   2        126.35        127.17         2.03 o                         
 -13   1   2          8.67          9.36         0.96 o                         
 -11   1   2        735.47        788.12         5.06 o                         
  -9   1   2        543.06        529.67         4.85 o                         
  -7   1   2       2093.86       2049.87         7.62 o                         
  -5   1   2       1610.04       1606.37        11.66 o                         
  -3   1   2       1427.78       1428.31        10.11 o                         
  -1   1   2        456.17        423.40         2.22 o                         
   1   1   2       3777.03       3661.33         7.35 o                         
   3   1   2        491.74        456.00         2.69 o                         
   5   1   2       1679.00       1673.39         7.22 o                         
   7   1   2        344.54        369.59         2.57 o                         
   9   1   2       1118.12       1178.02         8.85 o                         
  11   1   2        277.98        302.57         2.94 o                         
  13   1   2         33.16         31.49         1.03 o                         
  15   1   2         59.25         60.33         1.67 o                         
  17   1   2        159.46        153.99         2.96 o                         
  19   1   2         58.27         58.81         3.42 o                         
  21   1   2         43.49         42.46         5.34 o                         
  23   1   2         27.07         25.31         3.46 o                         
  25   1   2         10.35         11.25         3.53 o                         
  27   1   2         31.43         22.81         3.85 o                         
  29   1   2         13.69         10.14         3.63 o                         
  31   1   2          1.03          0.16         3.56 o                         
  33   1   2          4.60         11.56        13.15 o                         
 -34   2   2         49.10         47.86         5.22 o                         
 -32   2   2         12.54         10.51         4.07 o                         
 -30   2   2        145.07        160.53         6.57 o                         
 -28   2   2         32.83         34.27         4.32 o                         
 -26   2   2          6.68          5.73         3.45 o                         
 -24   2   2        174.45        176.46         5.99 o                         
 -22   2   2        107.01         96.96         3.81 o                         
 -20   2   2         75.03         78.42         2.57 o                         
 -18   2   2        539.93        531.15         6.43 o                         
 -16   2   2       1816.18       1934.94        13.42 o                         
 -14   2   2       1708.33       1831.80        20.03 o                         
 -12   2   2        189.05        183.35         2.24 o                         
 -10   2   2        418.60        429.15         6.22 o                         
  -8   2   2       1560.08       1499.69         8.85 o                         
  -6   2   2       1373.31       1440.30         7.04 o                         
  -4   2   2       1508.15       1456.37         7.52 o                         
  -2   2   2         36.92         38.69         0.86 o                         
   0   2   2       1410.73       1376.88         5.55 o                         
   2   2   2       1241.89       1222.44         4.57 o                         
   4   2   2        465.47        472.29         3.33 o                         
   6   2   2       1470.64       1401.13         6.49 o                         
   8   2   2       1559.16       1542.15         8.00 o                         
  10   2   2       4227.29       4441.30         8.57 o                         
  12   2   2        108.76        110.01         1.80 o                         
  14   2   2         25.07         31.89         1.46 o                         
  16   2   2         49.43         53.51         3.12 o                         
  18   2   2        411.11        413.98         6.60 o                         
  20   2   2         14.37         10.56         4.94 o                         
  22   2   2         75.28         73.42         4.12 o                         
  24   2   2         62.08         58.48         4.15 o                         
  26   2   2        159.59        154.51         5.62 o                         
  28   2   2         16.90         13.47         3.80 o                         
  30   2   2          1.86         -3.72         3.72 o                         
  32   2   2          1.10          8.20         3.91 o                         
 -35   3   2         87.31         93.09         6.82 o                         
 -33   3   2         70.17         81.82         5.88 o                         
 -31   3   2         92.23         87.98         6.14 o                         
 -29   3   2         21.97         27.44         4.57 o                         
 -19   3   2         29.63         32.94         3.02 o                         
 -17   3   2        222.76        218.61         3.61 o                         
 -15   3   2        254.97        251.45         3.74 o                         
 -13   3   2        203.16        206.85         5.09 o                         
 -11   3   2       1105.54       1090.08        30.28 o                         
  -9   3   2       1513.95       1512.92        43.53 o                         
  -7   3   2       2070.01       1967.06        14.84 o                         
  -5   3   2        963.89        945.06         8.63 o                         
  -3   3   2        589.34        566.97         3.85 o                         
  -1   3   2        116.22        109.56         1.14 o                         
   1   3   2       2743.55       2786.04        17.00 o                         
   3   3   2         41.55         44.07         1.31 o                         
   5   3   2       1588.90       1562.81        16.50 o                         
   7   3   2        203.96        211.25         2.57 o                         
   9   3   2       1169.22       1193.20        23.10 o                         
  11   3   2        376.95        357.30         4.60 o                         
  13   3   2        144.72        141.76         2.95 o                         
  15   3   2         95.36         92.12         3.19 o                         
  17   3   2        356.09        355.49         4.79 o                         
  19   3   2        134.91        134.31         3.53 o                         
  21   3   2         73.91         75.57         5.54 o                         
  23   3   2         28.53         25.37         3.68 o                         
  25   3   2         33.09         30.79         4.08 o                         
  27   3   2         44.35         34.65         4.25 o                         
  29   3   2         44.00         47.18         7.52 o                         
  31   3   2          2.46          1.15         3.81 o                         
 -34   4   2         32.63         31.38         5.98 o                         
 -32   4   2          5.62          5.75         4.70 o                         
 -18   4   2        781.35        810.04         9.22 o                         
 -10   4   2        373.04        382.45         5.50 o                         
  -8   4   2       1023.89        949.03         8.31 o                         
  -6   4   2       1598.29       1594.98        26.49 o                         
  -4   4   2        230.44        214.01         2.20 o                         
  -2   4   2         74.28         66.31         1.07 o                         
   0   4   2       1023.79        995.54         7.78 o                         
   2   4   2       1415.78       1404.44        20.90 o                         
   4   4   2        116.18        122.75         3.45 o                         
   6   4   2        670.85        603.49        13.59 o                         
   8   4   2        381.52        370.96         6.90 o                         
  10   4   2        533.51        572.51         9.86 o                         
  12   4   2        194.80        198.31         4.44 o                         
  14   4   2         54.49         55.40         3.40 o                         
  16   4   2        329.43        342.21         6.58 o                         
  18   4   2       1224.32       1171.59        21.20 o                         
  20   4   2         69.77         73.01         4.38 o                         
  22   4   2        192.06        197.55         6.06 o                         
  24   4   2          6.08          8.15         3.43 o                         
  26   4   2         68.70         75.11         4.98 o                         
  28   4   2         26.60         26.20         4.91 o                         
  30   4   2          4.81          0.33         3.78 o                         
  -7   5   2         33.00         35.51         2.99 o                         
  -5   5   2         87.95         79.40         2.32 o                         
  -3   5   2        549.67        556.80        10.09 o                         
  -1   5   2         84.07         83.56         1.79 o                         
   1   5   2          1.62         -0.12         1.23 o                         
   3   5   2        381.16        367.32         5.10 o                         
   5   5   2         26.38         23.23         2.00 o                         
   7   5   2         39.72         37.64         2.13 o                         
   9   5   2         89.20         90.03         2.74 o                         
  11   5   2         57.81         57.71         3.45 o                         
  13   5   2         94.75         97.08         4.15 o                         
  15   5   2         47.72         35.90         3.92 o                         
  17   5   2         51.02         52.01         8.39 o                         
  19   5   2         16.63          9.60         3.73 o                         
  21   5   2         66.83         63.65         4.62 o                         
  23   5   2         56.70         50.66         7.34 o                         
  25   5   2          4.44          6.81         3.77 o                         
  27   5   2          0.26          4.11         3.90 o                         
  29   5   2         11.08         12.35         6.57 o                         
  -4   6   2         39.90         38.91         2.64 o                         
  -2   6   2         62.83         54.23         2.82 o                         
   0   6   2        506.69        502.15         6.97 o                         
   2   6   2        728.69        733.78        13.02 o                         
   4   6   2         25.76         22.81         2.81 o                         
   6   6   2        169.12        161.07         3.73 o                         
   8   6   2        117.49        127.10         7.65 o                         
  10   6   2        137.65        151.17         7.49 o                         
  12   6   2         60.39         73.22        11.07 o                         
  14   6   2          6.21          5.10         3.08 o                         
  16   6   2        115.83        125.20         5.21 o                         
  18   6   2        461.22        457.49         8.87 o                         
  20   6   2         49.26         43.95         4.56 o                         
  22   6   2         53.44         59.18         5.17 o                         
  24   6   2         27.41         30.24         4.43 o                         
  26   6   2         62.48         73.89         8.85 o                         
  -5   7   2        269.00        292.43         9.12 o                         
  -3   7   2        396.62        417.02         7.70 o                         
  -1   7   2         79.54         78.41         4.55 o                         
   1   7   2        102.09         84.66         4.74 o                         
   3   7   2         71.93         76.19         3.42 o                         
   5   7   2         25.20         23.63         2.51 o                         
   7   7   2         13.32         14.39         3.31 o                         
   9   7   2          5.14         11.15         3.27 o                         
  11   7   2          1.21          4.13         4.70 o                         
  13   7   2         20.30         17.80         3.56 o                         
  15   7   2          9.13         12.50         3.80 o                         
  17   7   2          5.34          4.94         3.79 o                         
  19   7   2         20.98         27.01         4.32 o                         
  21   7   2         49.79         45.79         4.74 o                         
  23   7   2         68.93         79.38         7.40 o                         
  -8   8   2         35.83         26.60         5.48 o                         
  -6   8   2         52.89         46.21         5.88 o                         
  -4   8   2         19.90         21.07         5.29 o                         
  -2   8   2         51.96         45.71         4.24 o                         
   0   8   2        186.53        187.65         6.16 o                         
   2   8   2        156.42        161.81         5.90 o                         
   4   8   2         19.35         21.05         3.61 o                         
   6   8   2         26.03         24.92         3.96 o                         
   8   8   2         38.97         41.93         7.85 o                         
  10   8   2         69.16         73.72         4.74 o                         
  12   8   2          1.29         -1.44         3.56 o                         
  14   8   2         14.69         19.17         4.14 o                         
  16   8   2          2.93         -3.82         8.97 o                         
  18   8   2         17.67         -0.02         4.09 o                         
  20   8   2          7.73         -1.62         5.37 o                         
 -11   9   2          2.69         10.43         5.48 o                         
  -9   9   2          1.47          1.62         5.11 o                         
  -7   9   2         16.64         14.51         5.37 o                         
  -5   9   2         33.45         40.66         6.02 o                         
  -3   9   2         16.38         24.42         6.00 o                         
  -1   9   2         13.99         13.46         3.69 o                         
   1   9   2          3.56          7.18         3.14 o                         
   3   9   2          1.18          5.90         3.81 o                         
   5   9   2         16.51         12.51         4.08 o                         
   7   9   2         19.64         12.63         4.24 o                         
   9   9   2          2.34          3.68         3.82 o                         
  11   9   2          0.67         -3.14        12.36 o                         
  13   9   2          1.14         -4.98         5.01 o                         
  -4  10   2          0.79         -0.06         5.53 o                         
  -2  10   2         16.66          6.73         5.67 o                         
   0  10   2         26.87         32.56         7.40 o                         
 -37   1   3         17.28          9.15         6.04 o                         
 -35   1   3         35.23         20.90         5.08 o                         
 -33   1   3          0.64          4.65         4.46 o                         
 -31   1   3          0.65         -3.91         4.77 o                         
 -29   1   3         13.22          7.88         2.66 o                         
 -27   1   3        285.56        242.91         7.16 o                         
 -25   1   3         15.28          8.38         2.46 o                         
 -23   1   3         31.32         34.37         3.15 o                         
 -21   1   3        140.39        148.39         4.07 o                         
 -19   1   3        252.16        247.77         3.37 o                         
 -17   1   3        456.29        459.96         4.25 o                         
 -15   1   3        269.09        261.25         2.75 o                         
 -13   1   3        198.32        196.27         3.12 o                         
 -11   1   3         65.42         73.37         1.61 o                         
  -9   1   3        306.95        294.92         3.12 o                         
  -7   1   3        198.95        213.42         2.50 o                         
  -5   1   3        152.92        159.63         2.05 o                         
  -3   1   3       3398.38       3596.57         9.55 o                         
  -1   1   3       1935.15       2162.87        13.07 o                         
   1   1   3        247.46        237.85         2.15 o                         
   3   1   3        416.98        420.49         2.94 o                         
   5   1   3        536.70        541.06         2.38 o                         
   7   1   3        283.53        291.12         2.36 o                         
   9   1   3        179.62        174.22         2.33 o                         
  11   1   3        384.41        439.33         4.60 o                         
  13   1   3        322.59        338.09         3.28 o                         
  15   1   3        215.99        219.28         2.57 o                         
  17   1   3         75.89         68.18         2.29 o                         
  19   1   3          6.48          7.42         1.78 o                         
  21   1   3         59.95         49.38         3.49 o                         
  23   1   3        715.45        649.32        13.12 o                         
  25   1   3         24.01         25.16         2.84 o                         
  27   1   3         44.26         40.00         4.32 o                         
  29   1   3         85.47         99.57         5.43 o                         
  31   1   3         35.39         50.67        12.84 o                         
  33   1   3         12.71         31.54         6.30 o                         
 -36   2   3         18.10         17.77         5.09 o                         
 -34   2   3         29.32         26.19         5.24 o                         
 -32   2   3         32.97         34.51         4.90 o                         
 -30   2   3         23.65         25.90         3.06 o                         
 -28   2   3        114.38        113.13         4.28 o                         
 -26   2   3        139.01        134.06         4.36 o                         
 -24   2   3          9.54         10.77         2.56 o                         
 -22   2   3        166.86        154.59         9.34 o                         
 -20   2   3          2.32          1.47         1.72 o                         
 -18   2   3        730.76        741.08         8.92 o                         
 -16   2   3        114.81        116.24         2.10 o                         
 -14   2   3        150.82        152.18         3.23 o                         
 -12   2   3        487.84        497.71         5.88 o                         
 -10   2   3        185.05        157.45         2.07 o                         
  -8   2   3         28.35         30.06         1.01 o                         
  -6   2   3        166.36        171.49         1.69 o                         
  -4   2   3        653.22        713.56         3.08 o                         
  -2   2   3       1813.63       1892.58         6.49 o                         
   0   2   3       1882.58       1940.03         7.99 o                         
   2   2   3        743.69        762.02         3.34 o                         
   4   2   3       1249.47       1234.68         8.02 o                         
   6   2   3        366.03        378.54         2.43 o                         
   8   2   3        942.15        953.59         7.42 o                         
  10   2   3        114.25        120.06         1.67 o                         
  12   2   3          6.53          6.47         1.05 o                         
  14   2   3         83.90         79.70         2.14 o                         
  16   2   3         98.62         91.57         2.31 o                         
  18   2   3         74.43         74.76         2.30 o                         
  20   2   3          9.83          9.77         1.75 o                         
  22   2   3         35.64         38.29         2.28 o                         
  24   2   3         79.71         79.87         2.68 o                         
  26   2   3          6.36          5.19         2.21 o                         
  28   2   3         14.37         19.70         2.57 o                         
  30   2   3          0.75         -0.64         4.11 o                         
  32   2   3         40.80         56.28         6.20 o                         
 -35   3   3        152.68        170.91         8.39 o                         
 -33   3   3          2.94         -0.62         4.43 o                         
 -31   3   3          1.88          4.78         4.37 o                         
 -29   3   3          0.38          1.29         4.07 o                         
 -27   3   3        134.71        129.28         6.32 o                         
 -25   3   3         88.63         89.67         5.43 o                         
 -23   3   3        138.26        142.78         6.86 o                         
 -21   3   3         65.93         66.61         2.74 o                         
 -19   3   3        201.48        203.48         3.04 o                         
 -17   3   3        279.99        260.71         4.18 o                         
 -15   3   3         29.90         31.81         1.90 o                         
 -13   3   3        160.12        158.56         2.41 o                         
 -11   3   3       1502.27       1501.52        11.30 o                         
  -9   3   3        917.55        873.56         7.10 o                         
  -7   3   3        301.09        281.94         2.12 o                         
  -5   3   3        339.85        339.57         3.39 o                         
  -3   3   3        873.81        963.87         3.48 o                         
  -1   3   3       1973.49       2080.73         7.58 o                         
   1   3   3        704.59        663.91         4.38 o                         
   3   3   3         30.10         30.73         1.10 o                         
   5   3   3        905.85        868.90         4.84 o                         
   7   3   3       1050.19       1069.89         9.16 o                         
   9   3   3         14.56         18.67         1.12 o                         
  11   3   3         58.89         53.81         1.42 o                         
  13   3   3        522.12        529.83         4.40 o                         
  15   3   3        182.57        183.67         3.31 o                         
  17   3   3        235.90        224.78         4.29 o                         
  19   3   3        121.96        109.76         3.54 o                         
  21   3   3         74.05         66.56         3.28 o                         
  23   3   3         86.41         84.22         4.67 o                         
  25   3   3         26.72         25.04         7.58 o                         
  27   3   3         19.04         14.19         3.63 o                         
  29   3   3         14.02         12.96         3.06 o                         
  31   3   3         45.56         59.64         6.32 o                         
 -32   4   3          1.71          8.87         4.61 o                         
 -30   4   3         10.57         13.14         4.55 o                         
 -28   4   3         67.36         61.19         5.37 o                         
 -26   4   3        112.93        106.42         6.15 o                         
 -24   4   3          7.12          4.95         2.67 o                         
 -22   4   3         44.48         43.43         3.40 o                         
 -20   4   3         32.79         31.61         2.24 o                         
 -18   4   3        138.94        137.52         3.24 o                         
 -16   4   3         61.53         56.74         2.43 o                         
 -14   4   3        179.34        188.35         3.30 o                         
 -12   4   3        171.05        174.12         2.45 o                         
 -10   4   3         37.80         45.92         1.60 o                         
  -8   4   3         50.86         47.44         1.72 o                         
  -6   4   3         59.09         59.99         2.16 o                         
  -4   4   3         97.94         96.15         1.58 o                         
  -2   4   3        665.43        673.91         4.74 o                         
   0   4   3        289.08        290.86         2.60 o                         
   2   4   3         61.22         59.01         1.43 o                         
   4   4   3        163.30        162.90         2.27 o                         
   6   4   3        244.85        228.78         3.45 o                         
   8   4   3        124.60        110.30         2.08 o                         
  10   4   3        145.59        139.95         2.05 o                         
  12   4   3         35.98         35.49         1.73 o                         
  14   4   3         13.54         17.42         2.39 o                         
  16   4   3         56.64         57.89         3.91 o                         
  18   4   3         63.25         63.98         4.20 o                         
  20   4   3         16.39         17.49         3.72 o                         
  22   4   3         28.00         28.61         3.74 o                         
  24   4   3         47.25         42.91         4.23 o                         
  26   4   3          0.05         -1.74         3.59 o                         
  28   4   3          8.80         10.31         5.44 o                         
  30   4   3          6.98          2.37         5.64 o                         
 -29   5   3          3.66          2.83         4.00 o                         
 -27   5   3         58.16         50.93         5.55 o                         
 -25   5   3         73.81         73.11         5.11 o                         
 -23   5   3         74.36         87.98         4.26 o                         
 -21   5   3          8.32          9.22         3.08 o                         
 -19   5   3        121.32        244.59        86.80 o                         
 -17   5   3        348.69        351.49         4.88 o                         
 -15   5   3        182.15        164.18         3.69 o                         
 -13   5   3        326.74        323.28         8.57 o                         
 -11   5   3       1403.48       1353.10        14.84 o                         
  -9   5   3        942.55        911.23         6.91 o                         
  -7   5   3        231.00        208.49         4.34 o                         
  -5   5   3        148.98        144.41         2.43 o                         
  -3   5   3        160.75        170.42         2.32 o                         
  -1   5   3        527.74        546.45         5.23 o                         
   1   5   3        499.74        510.82         3.83 o                         
   3   5   3         15.34         12.61         1.43 o                         
   5   5   3        459.74        429.64         8.20 o                         
   7   5   3        684.86        660.57        10.00 o                         
   9   5   3         30.29         34.81         3.04 o                         
  11   5   3        122.24        129.45         3.60 o                         
  13   5   3        466.18        489.37        16.84 o                         
  15   5   3        423.87        444.56        19.87 o                         
  17   5   3        241.57        240.67         7.23 o                         
  19   5   3        155.94        154.21        14.09 o                         
  21   5   3         71.91         74.69         4.91 o                         
  23   5   3         13.38         14.19         3.87 o                         
  25   5   3         32.62         32.82        17.12 o                         
  27   5   3         29.14         24.94         4.47 o                         
 -26   6   3          3.64         13.08         3.17 o                         
 -24   6   3         14.38         16.24         3.38 o                         
 -22   6   3          0.41         -0.61         6.09 o                         
 -20   6   3         41.39         41.81         4.34 o                         
 -18   6   3         19.91         24.01         2.51 o                         
 -16   6   3         71.33         72.72         4.05 o                         
 -14   6   3        153.89        162.47         4.83 o                         
 -12   6   3          9.26          7.06         5.10 o                         
 -10   6   3         64.21         70.35         3.37 o                         
  -8   6   3        132.23        140.39         4.10 o                         
  -6   6   3        100.62        100.24         2.87 o                         
  -4   6   3        182.43        176.52         3.43 o                         
  -2   6   3         57.82         62.72         2.24 o                         
   0   6   3         11.75         12.46         1.78 o                         
   2   6   3         86.16         80.38         2.39 o                         
   4   6   3          6.39          6.30         1.72 o                         
   6   6   3         69.73         69.42         2.42 o                         
   8   6   3         69.96         74.21         3.85 o                         
  10   6   3        148.68        152.75         4.17 o                         
  12   6   3         97.37        115.85        11.58 o                         
  14   6   3         17.71         12.86         3.63 o                         
  16   6   3          0.44          0.42         3.46 o                         
  18   6   3         16.57         16.63         3.75 o                         
  20   6   3         16.07         18.16         3.82 o                         
  22   6   3          4.43         -5.08         5.96 o                         
  24   6   3          1.26         -0.93         7.08 o                         
  26   6   3          4.12         -5.49         5.49 o                         
 -25   7   3          5.21          3.10         4.61 o                         
 -23   7   3          5.00         -0.45        10.88 o                         
 -21   7   3         37.89         45.29         3.97 o                         
 -19   7   3         88.69         95.34         4.74 o                         
 -17   7   3         77.32         81.53         4.37 o                         
 -15   7   3         27.24         28.91         3.43 o                         
 -13   7   3          8.81          7.80         2.96 o                         
 -11   7   3        267.48        263.36        13.65 o                         
  -9   7   3        126.22        134.07         4.90 o                         
  -7   7   3         10.74         10.02         3.04 o                         
  -5   7   3         12.99         15.70         3.12 o                         
  -3   7   3         74.71         75.24         4.05 o                         
  -1   7   3        132.23        133.70         3.45 o                         
   1   7   3        105.62        100.85         3.15 o                         
   3   7   3         54.35         55.75         2.44 o                         
   5   7   3        149.46        146.43         3.22 o                         
   7   7   3        200.02        202.29         4.32 o                         
   9   7   3         64.33         64.26         4.08 o                         
  11   7   3          7.36          2.82         2.79 o                         
  13   7   3         96.13        104.10         7.38 o                         
  15   7   3         63.04         66.79         7.17 o                         
  17   7   3         17.65          7.48         3.55 o                         
  19   7   3          6.15          8.47         3.83 o                         
  21   7   3         13.36         28.63         5.43 o                         
  23   7   3         56.59         91.03         8.04 o                         
 -20   8   3          5.42          8.37         5.01 o                         
 -18   8   3         14.08         21.84         7.58 o                         
 -16   8   3          7.63          9.49         3.52 o                         
 -14   8   3         28.85         25.43         3.50 o                         
 -12   8   3          3.32          0.78         4.87 o                         
 -10   8   3         14.93         13.20         4.42 o                         
  -8   8   3         38.14         36.28         3.88 o                         
  -6   8   3         27.12         31.09         3.76 o                         
  -4   8   3         31.99         32.64         3.65 o                         
  -2   8   3          8.92          5.25         2.71 o                         
   0   8   3          3.31          0.98         4.94 o                         
   2   8   3         11.40         11.86         2.62 o                         
   4   8   3          0.80          8.64         2.73 o                         
   6   8   3          5.23          4.68         2.76 o                         
   8   8   3         18.63         18.73         2.65 o                         
  10   8   3         36.18         38.63         3.07 o                         
  12   8   3         27.43         27.84         4.73 o                         
  14   8   3         18.30         15.57         6.18 o                         
  16   8   3          1.24         -3.32         6.14 o                         
 -11   9   3          1.51         -5.68         5.68 o                         
  -9   9   3          6.10          4.38         4.93 o                         
  -7   9   3         12.62         28.24         6.03 o                         
  -5   9   3          0.75          1.53         5.26 o                         
  -3   9   3         47.23         55.99         6.27 o                         
  -1   9   3         34.37         31.96         4.15 o                         
   1   9   3          4.49         10.66         4.01 o                         
   3   9   3         10.54          8.75         5.73 o                         
   5   9   3         39.10         37.23         4.59 o                         
   7   9   3         47.12         45.99         3.87 o                         
   9   9   3         16.32         13.17        11.45 o                         
  11   9   3          5.88          6.42         8.23 o                         
 -34   0   4         29.11         37.51         5.56 o                         
 -32   0   4         98.47         95.94         6.68 o                         
 -30   0   4         57.51         52.32         5.34 o                         
 -28   0   4         10.81         13.18         4.54 o                         
 -26   0   4         63.49         65.59         6.11 o                         
 -24   0   4         48.27         58.13         5.60 o                         
 -22   0   4         40.21         40.37         4.99 o                         
 -20   0   4        216.04        209.04         7.86 o                         
 -18   0   4        520.55        497.15         6.89 o                         
 -16   0   4       1342.14       1284.86        10.59 o                         
 -14   0   4       1061.42       1026.12        15.35 o                         
 -12   0   4        816.76        752.48         6.07 o                         
 -10   0   4        965.63        958.67        12.57 o                         
  -8   0   4        229.85        242.51         7.78 o                         
  -6   0   4       2249.57       2460.15        12.48 o                         
  -4   0   4       2495.08       2838.71        56.98 o                         
  -2   0   4       1060.44       1056.55         8.78 o                         
   0   0   4        131.35        105.91         3.07 o                         
   2   0   4        201.19        195.38         3.74 o                         
   4   0   4        374.87        378.47         4.96 o                         
   6   0   4        488.31        535.64        10.54 o                         
   8   0   4         33.73         31.33         2.28 o                         
  10   0   4        546.31        560.26        10.38 o                         
  12   0   4        735.84        717.16         9.63 o                         
  14   0   4        116.37        122.23         5.08 o                         
  16   0   4         95.74         82.61         3.18 o                         
  18   0   4        152.60        120.19         2.95 o                         
  20   0   4        541.80        449.28        10.27 o                         
  22   0   4         61.51         50.14         3.84 o                         
  24   0   4        122.17        125.33         7.37 o                         
  26   0   4         50.58         63.12         6.30 o                         
  28   0   4         10.51          1.36         4.96 o                         
  30   0   4          5.53          9.00         5.58 o                         
 -35   1   4          8.55         16.07         5.98 o                         
 -33   1   4          7.01         11.81         2.86 o                         
 -31   1   4          8.12         10.35         2.71 o                         
 -29   1   4         14.58         14.57         2.49 o                         
 -27   1   4         11.14          8.53         5.82 o                         
 -25   1   4         11.19          9.48         2.31 o                         
 -23   1   4         65.35         62.85         3.02 o                         
 -21   1   4        156.95        154.11         5.07 o                         
 -19   1   4         41.18         38.30         2.45 o                         
 -17   1   4        155.87        152.21         4.01 o                         
 -15   1   4         31.35         30.79         1.84 o                         
 -13   1   4        514.68        501.46         4.48 o                         
 -11   1   4         21.13         22.50         1.46 o                         
  -9   1   4         40.08         40.00         1.59 o                         
  -7   1   4         12.20         14.90         1.62 o                         
  -5   1   4         78.42        100.12         2.31 o                         
  -3   1   4         61.11         68.28         2.43 o                         
  -1   1   4        155.78        176.17         2.73 o                         
   1   1   4         25.94         19.46         1.55 o                         
   3   1   4          6.51          6.66         1.19 o                         
   5   1   4         69.94         72.81         1.72 o                         
   7   1   4         18.70         14.48         1.69 o                         
   9   1   4         48.15         42.74         2.19 o                         
  11   1   4        313.01        309.48         3.53 o                         
  13   1   4        106.70        104.33         3.49 o                         
  15   1   4         39.37         40.63         2.12 o                         
  17   1   4         10.30          7.18         1.65 o                         
  19   1   4          1.04          0.09         1.77 o                         
  21   1   4          5.59          7.10         2.30 o                         
  23   1   4         35.61         32.19         2.64 o                         
  25   1   4          2.53          6.47         2.82 o                         
  27   1   4          7.24          9.61         2.97 o                         
  29   1   4          9.37          5.93         3.17 o                         
  31   1   4          8.22         21.21         8.79 o                         
 -34   2   4          8.93          3.69         5.05 o                         
 -32   2   4         48.42         45.62         3.93 o                         
 -30   2   4         21.47          9.40         2.59 o                         
 -28   2   4          7.26          7.43         2.32 o                         
 -26   2   4         49.93         41.70         2.63 o                         
 -24   2   4          8.48          7.21         2.31 o                         
 -22   2   4         12.35         14.75         2.29 o                         
 -20   2   4        158.34        149.67         3.22 o                         
 -18   2   4        215.40        215.51         4.89 o                         
 -16   2   4        706.03        659.28         5.66 o                         
 -14   2   4       1664.78       1607.36        10.90 o                         
 -12   2   4        802.99        757.81         8.17 o                         
 -10   2   4        269.17        260.60         4.28 o                         
  -8   2   4        150.11        153.48         3.54 o                         
  -6   2   4        725.23        802.39         6.33 o                         
  -4   2   4        786.12        884.96         5.99 o                         
  -2   2   4        328.05        317.78         3.46 o                         
   0   2   4         67.92         80.07         1.87 o                         
   2   2   4        149.75        138.45         2.70 o                         
   4   2   4        275.68        296.23         3.14 o                         
   6   2   4         82.22         92.52         1.68 o                         
   8   2   4         51.01         59.21         1.59 o                         
  10   2   4        354.06        353.82         3.87 o                         
  12   2   4        626.73        608.01         6.28 o                         
  14   2   4         56.24         56.76         2.53 o                         
  16   2   4         63.10         62.37         2.70 o                         
  18   2   4         45.89         35.41         2.40 o                         
  20   2   4        283.37        241.55         3.79 o                         
  22   2   4         16.65         12.17         2.07 o                         
  24   2   4         38.07         35.99         2.49 o                         
  26   2   4          6.49         -0.88         2.70 o                         
  28   2   4         12.02         18.20         3.25 o                         
  30   2   4          0.01         14.56         6.70 o                         
 -33   3   4         18.15         14.05         4.74 o                         
 -31   3   4         15.04         11.87         3.43 o                         
 -29   3   4         30.60         36.02         3.61 o                         
 -27   3   4         27.83         28.65         3.40 o                         
 -25   3   4         45.23         39.08         3.54 o                         
 -23   3   4        107.97        102.14         3.07 o                         
 -21   3   4        209.78        214.56         6.93 o                         
 -19   3   4         60.39         60.49         2.56 o                         
 -17   3   4        168.01        167.18         2.88 o                         
 -15   3   4         94.09         89.38         2.26 o                         
 -13   3   4        866.22        840.51         5.36 o                         
 -11   3   4         48.44         43.72         1.76 o                         
  -9   3   4         63.09         59.91         1.84 o                         
  -7   3   4         18.13         19.10         1.23 o                         
  -5   3   4        135.84        137.80         2.04 o                         
  -3   3   4         17.25         18.22         1.13 o                         
  -1   3   4        307.18        319.11         4.16 o                         
   1   3   4        136.00        130.32         2.41 o                         
   3   3   4         11.52         10.48         1.18 o                         
   5   3   4        137.52        137.63         2.07 o                         
   7   3   4          6.16          7.51         1.23 o                         
   9   3   4         66.23         59.70         1.70 o                         
  11   3   4        620.30        596.77         4.24 o                         
  13   3   4        253.86        253.44         4.35 o                         
  15   3   4        100.89        110.80         3.15 o                         
  17   3   4         35.49         31.61         3.46 o                         
  19   3   4          4.21          8.08         2.31 o                         
  21   3   4         13.92         15.47         2.46 o                         
  23   3   4         69.76         68.85         3.28 o                         
  25   3   4          0.86          0.26         3.60 o                         
  27   3   4          9.71         11.34         3.20 o                         
  29   3   4         10.59          9.09         6.25 o                         
 -30   4   4         10.96         13.70         3.39 o                         
 -28   4   4         14.42         10.90         3.27 o                         
 -26   4   4         43.93         42.51         3.69 o                         
 -24   4   4          1.88         -1.95         2.37 o                         
 -22   4   4          7.39         10.35         2.35 o                         
 -20   4   4         33.34         30.81         2.51 o                         
 -18   4   4         59.35         58.18         2.44 o                         
 -16   4   4        234.46        233.53         4.42 o                         
 -14   4   4       1877.88       1821.33        13.75 o                         
 -12   4   4        697.80        690.83         7.49 o                         
 -10   4   4        129.79        122.23         3.73 o                         
  -8   4   4         79.82         72.09         2.02 o                         
  -6   4   4         48.90         48.36         1.78 o                         
  -4   4   4          5.77          3.37         1.22 o                         
  -2   4   4         39.54         42.15         1.95 o                         
   0   4   4        260.06        243.91         3.62 o                         
   2   4   4         71.35         64.78         1.76 o                         
   4   4   4       1133.59       1115.53        15.84 o                         
   6   4   4        162.49        162.75         2.39 o                         
   8   4   4        118.25        107.90         2.13 o                         
  10   4   4        263.87        259.99         3.17 o                         
  12   4   4        408.92        413.78         8.10 o                         
  14   4   4         29.10         25.52         2.52 o                         
  16   4   4         31.68         35.93         3.08 o                         
  18   4   4         59.77         59.24         3.44 o                         
  20   4   4         48.16         40.19         4.39 o                         
  22   4   4         10.36          6.60         2.95 o                         
  24   4   4          3.11          3.79         3.76 o                         
  26   4   4         13.70         15.43         3.36 o                         
  28   4   4         30.74         32.90         7.01 o                         
 -27   5   4         13.36         11.28         5.61 o                         
 -25   5   4         49.14         53.41         5.87 o                         
 -23   5   4          4.78          5.88         2.52 o                         
 -21   5   4          9.30         14.16         3.29 o                         
 -19   5   4          2.82          5.00         1.86 o                         
 -17   5   4        173.37        180.72         3.55 o                         
 -15   5   4         30.44         36.14         2.42 o                         
 -13   5   4         26.40         31.41         2.26 o                         
 -11   5   4         57.77         57.84         3.02 o                         
  -9   5   4         11.27         11.77         1.83 o                         
  -7   5   4          0.87          0.36         1.83 o                         
  -5   5   4         37.13         34.31         2.16 o                         
  -3   5   4         30.82         26.24         1.74 o                         
  -1   5   4         31.66         32.34         1.82 o                         
   1   5   4        130.45        137.36         2.49 o                         
   3   5   4          4.28          4.83         1.51 o                         
   5   5   4          2.35          0.24         1.57 o                         
   7   5   4         72.63         75.04         2.17 o                         
   9   5   4         60.07         54.49         2.24 o                         
  11   5   4         23.29         20.23         2.31 o                         
  13   5   4         33.60         34.50         3.18 o                         
  15   5   4          0.44          3.50         2.80 o                         
  17   5   4          4.15          5.42         2.80 o                         
  19   5   4         14.64         19.61         3.90 o                         
  21   5   4          9.62          9.17         5.25 o                         
  23   5   4          2.44         -0.18         4.86 o                         
  25   5   4          5.38         14.77         4.41 o                         
 -26   6   4         26.70         21.79         3.93 o                         
 -24   6   4          0.91         -0.02         5.40 o                         
 -22   6   4         20.81         37.50        11.90 o                         
 -20   6   4         22.00         21.22         2.20 o                         
 -18   6   4         21.16         22.92         2.61 o                         
 -16   6   4         99.84        103.57         4.88 o                         
 -14   6   4        616.98        597.46         8.59 o                         
 -12   6   4        257.53        249.33         4.55 o                         
 -10   6   4         19.74         17.24         2.31 o                         
  -8   6   4         54.26         49.00         2.58 o                         
  -6   6   4         53.34         50.99         3.42 o                         
  -4   6   4         10.39          7.62         1.88 o                         
  -2   6   4          6.90          6.50         1.61 o                         
   0   6   4         44.71         42.04         2.39 o                         
   2   6   4          8.75          8.35         1.87 o                         
   4   6   4        265.13        249.62         3.74 o                         
   6   6   4         66.12         72.62         2.56 o                         
   8   6   4          3.66          0.65         2.23 o                         
  10   6   4        131.95        140.68         3.60 o                         
  12   6   4        128.33        133.69         6.07 o                         
  14   6   4          4.81          1.71         4.68 o                         
  16   6   4         16.52         19.96         3.33 o                         
  18   6   4         18.21         18.25         4.83 o                         
  20   6   4          5.82          3.82         4.06 o                         
  22   6   4          2.38          7.83         6.24 o                         
 -23   7   4          4.36          3.11         4.83 o                         
 -21   7   4         34.08         37.15         8.30 o                         
 -19   7   4         46.36         48.55         3.75 o                         
 -17   7   4        190.89        194.03         4.68 o                         
 -15   7   4         13.97         19.17         4.11 o                         
 -13   7   4         45.35         37.22         2.95 o                         
 -11   7   4          8.97          3.57         2.88 o                         
  -9   7   4          3.20          2.96         4.28 o                         
  -7   7   4          1.12          1.78         4.24 o                         
  -5   7   4          3.53          9.08         4.45 o                         
  -3   7   4          1.20         -0.34         3.77 o                         
  -1   7   4          7.31          7.23         2.54 o                         
   1   7   4          9.70         10.91         2.58 o                         
   3   7   4         10.00         10.64         3.27 o                         
   5   7   4         34.87         30.51         2.56 o                         
   7   7   4        120.91        130.98         8.25 o                         
   9   7   4        102.32        107.44         4.48 o                         
  11   7   4         47.55         47.81         3.79 o                         
  13   7   4         10.58          7.33         4.18 o                         
  15   7   4          8.37          3.41         4.21 o                         
  17   7   4          1.31          7.23         3.59 o                         
  19   7   4         11.87          7.90         6.43 o                         
 -18   8   4          4.44          4.04         3.26 o                         
 -16   8   4         30.53         31.14         3.72 o                         
 -14   8   4         53.05         52.60         4.34 o                         
 -12   8   4         33.39         31.29         4.18 o                         
 -10   8   4         36.00         34.14         5.51 o                         
  -8   8   4         35.89         22.22         5.24 o                         
  -6   8   4          1.39          3.57         4.85 o                         
  -4   8   4          5.41          4.71         4.22 o                         
  -2   8   4         31.03         27.90         4.04 o                         
   0   8   4          8.32         10.81         3.28 o                         
   2   8   4         16.35         23.53         3.19 o                         
   4   8   4         17.97          9.06         4.44 o                         
   6   8   4         18.49         16.03         3.76 o                         
   8   8   4          3.91         12.43         3.31 o                         
  10   8   4         47.37         47.11         5.47 o                         
  12   8   4         32.55         30.38         3.88 o                         
  14   8   4          2.47         -6.56         6.56 o                         
  -5   9   4          1.02          9.39         5.59 o                         
  -3   9   4          4.65         13.73         5.37 o                         
  -1   9   4          6.01          8.88         9.96 o                         
   1   9   4          4.09          6.91         7.62 o                         
   3   9   4          3.91         -0.25         6.70 o                         
   5   9   4          3.75         19.51         6.95 o                         
 -33   1   5         14.57         -2.05         6.37 o                         
 -31   1   5         28.98         42.80         3.96 o                         
 -29   1   5         60.55         68.94         6.91 o                         
 -27   1   5         41.87         47.67         4.03 o                         
 -25   1   5         37.48         34.42         7.92 o                         
 -23   1   5         31.16         26.17         3.41 o                         
 -21   1   5         38.11         39.05         4.57 o                         
 -19   1   5        573.60        539.00         6.93 o                         
 -17   1   5       3363.74       3354.00        40.84 o                         
 -15   1   5        419.98        403.41         6.02 o                         
 -13   1   5         15.46         13.87         1.72 o                         
 -11   1   5        176.79        165.58         2.87 o                         
  -9   1   5        494.32        508.24         4.95 o                         
  -7   1   5         90.06         92.64         2.66 o                         
  -5   1   5         70.55         71.11         2.76 o                         
  -3   1   5         50.21         48.31         2.15 o                         
  -1   1   5        164.91        181.20         3.63 o                         
   1   1   5        165.80        169.86         3.11 o                         
   3   1   5         90.93         88.40         2.20 o                         
   5   1   5        149.91        148.90         3.12 o                         
   7   1   5       2627.97       2594.86        11.79 o                         
   9   1   5       2011.20       2015.66        17.13 o                         
  11   1   5         92.57         88.24         6.88 o                         
  13   1   5         49.86         52.89         3.99 o                         
  15   1   5         82.55         84.36         8.48 o                         
  17   1   5        119.68        121.02         4.12 o                         
  19   1   5         44.31         46.41         2.89 o                         
  21   1   5          8.79          7.05         3.18 o                         
  23   1   5         29.98         32.41         5.82 o                         
  25   1   5          2.46         -2.85         9.54 o                         
  27   1   5          2.76         -5.93         5.93 o                         
 -32   2   5          5.20         -3.38         6.20 o                         
 -30   2   5          1.90         -3.82         3.82 o                         
 -28   2   5         10.54          7.98        12.69 o                         
 -26   2   5          2.21          4.54         8.70 o                         
 -24   2   5         25.96         23.31         3.29 o                         
 -22   2   5        156.62        160.96        12.81 o                         
 -20   2   5         60.56         53.86         3.16 o                         
 -18   2   5        263.05        261.44         5.21 o                         
 -16   2   5        351.21        350.67         5.74 o                         
 -14   2   5        142.91        139.14         3.04 o                         
 -12   2   5        114.27        123.82         3.30 o                         
 -10   2   5        127.72        129.88         2.87 o                         
  -8   2   5         95.86        104.73         2.39 o                         
  -6   2   5          2.71          3.63         1.51 o                         
  -4   2   5         30.01         28.51         1.95 o                         
  -2   2   5         11.93         11.06         1.82 o                         
   0   2   5        153.01        147.36         3.05 o                         
   2   2   5         78.60         76.22         2.53 o                         
   4   2   5          3.72          1.85         1.63 o                         
   6   2   5        125.83        116.64         2.92 o                         
   8   2   5        276.73        268.56         5.01 o                         
  10   2   5        105.98        107.60         4.76 o                         
  12   2   5         91.68         89.36         3.13 o                         
  14   2   5         10.89          9.86         2.37 o                         
  16   2   5         60.21         49.62         3.39 o                         
  18   2   5         13.44         11.05         2.32 o                         
  20   2   5         16.09         13.14         2.51 o                         
  22   2   5         10.78         12.10         2.63 o                         
  24   2   5          1.72          6.21         3.15 o                         
  26   2   5         30.05         46.24         4.41 o                         
 -29   3   5          4.47         14.35         5.01 o                         
 -27   3   5         37.76         38.21         7.88 o                         
 -25   3   5         68.23         62.64         3.42 o                         
 -23   3   5          0.06         -0.97         2.00 o                         
 -21   3   5         87.78         98.58         3.78 o                         
 -19   3   5        310.78        324.06         5.78 o                         
 -17   3   5       1137.46       1091.41        17.16 o                         
 -15   3   5        197.61        195.62         6.74 o                         
 -13   3   5        115.85        115.28         3.49 o                         
 -11   3   5         28.15         24.21         1.97 o                         
  -9   3   5         76.13         71.50         2.17 o                         
  -7   3   5        119.22        120.29         2.50 o                         
  -5   3   5         15.11         20.36         1.97 o                         
  -3   3   5         28.96         34.65         1.79 o                         
  -1   3   5         18.81         19.80         1.69 o                         
   1   3   5        177.70        182.96         2.91 o                         
   3   3   5         14.64         11.95         1.96 o                         
   5   3   5        312.45        313.67         5.13 o                         
   7   3   5       1261.54       1279.06         8.44 o                         
   9   3   5        358.73        362.57         4.43 o                         
  11   3   5         47.73         55.36         2.55 o                         
  13   3   5         33.60         26.69         2.54 o                         
  15   3   5         16.30         16.78         2.70 o                         
  17   3   5         23.88         20.16         3.05 o                         
  19   3   5         14.65         15.21         2.89 o                         
  21   3   5         24.35         18.17         2.74 o                         
  23   3   5          6.71          1.89         3.71 o                         
  25   3   5          7.74          2.70         4.21 o                         
 -28   4   5         12.68         15.95         3.78 o                         
 -26   4   5          3.20          4.53         4.32 o                         
 -24   4   5         12.56          8.70         2.56 o                         
 -22   4   5         13.59         12.29         2.47 o                         
 -20   4   5          6.27         11.67         2.41 o                         
 -18   4   5         46.57         43.16         2.42 o                         
 -16   4   5         71.14         67.41         2.44 o                         
 -14   4   5         94.06         97.13         2.82 o                         
 -12   4   5          5.96          5.39         1.74 o                         
 -10   4   5         78.75         68.65         3.91 o                         
  -8   4   5         52.31         55.85         2.11 o                         
  -6   4   5          0.86          1.63         1.48 o                         
  -4   4   5         33.86         38.12         2.09 o                         
  -2   4   5         19.28         20.19         2.26 o                         
   0   4   5         61.35         52.30         2.71 o                         
   2   4   5         54.97         57.77         2.38 o                         
   4   4   5         11.12         10.81         1.80 o                         
   6   4   5         17.71         17.34         2.09 o                         
   8   4   5         58.74         52.70         2.12 o                         
  10   4   5         26.41         26.48         1.84 o                         
  12   4   5          8.73          7.79         2.44 o                         
  14   4   5          5.67          3.35         2.83 o                         
  16   4   5         11.46          7.90         2.45 o                         
  18   4   5          2.74         -0.78         3.46 o                         
  20   4   5          2.87         -1.99         3.93 o                         
  22   4   5          1.24          9.37         8.74 o                         
  24   4   5          3.07         16.22         6.45 o                         
 -27   5   5         23.23         52.23         6.06 o                         
 -25   5   5         37.11         42.72         4.38 o                         
 -23   5   5          7.12          1.48         4.77 o                         
 -21   5   5         58.03         66.86         2.72 o                         
 -19   5   5        106.21        113.70         3.19 o                         
 -17   5   5        213.02        207.09         4.53 o                         
 -15   5   5         40.69         34.53         2.34 o                         
 -13   5   5         66.53         62.14         2.61 o                         
 -11   5   5          6.42          5.87         2.35 o                         
  -9   5   5         70.11         63.89         3.31 o                         
  -7   5   5        136.98        145.13         3.74 o                         
  -5   5   5         70.58         80.72         3.11 o                         
  -3   5   5         74.99         79.11         3.08 o                         
  -1   5   5         37.33         30.41         2.57 o                         
   1   5   5        164.51        162.15         4.36 o                         
   3   5   5         21.72         15.16         2.25 o                         
   5   5   5        236.33        230.30         5.37 o                         
   7   5   5        291.93        301.28         8.05 o                         
   9   5   5         79.18         86.33         3.07 o                         
  11   5   5         44.90         63.41        12.95 o                         
  13   5   5         14.14         13.13         3.00 o                         
  15   5   5          4.92          5.10         3.21 o                         
  17   5   5          4.29         -1.15         3.39 o                         
  19   5   5          4.74          6.61         4.38 o                         
 -24   6   5          1.21         -4.61         4.61 o                         
 -22   6   5         59.49         76.79         6.10 o                         
 -20   6   5         31.64         30.04         3.08 o                         
 -18   6   5         44.47         44.11         4.89 o                         
 -16   6   5         38.64         34.24         4.71 o                         
 -14   6   5          0.18          2.05         2.52 o                         
 -12   6   5         47.92         43.92         2.92 o                         
 -10   6   5          9.11          6.52         3.01 o                         
  -8   6   5          1.13          3.87         3.23 o                         
  -6   6   5          2.95          3.75         4.37 o                         
  -4   6   5         13.19         11.64         2.40 o                         
  -2   6   5          9.92          9.00         2.24 o                         
   0   6   5          1.99          4.80         2.06 o                         
   2   6   5          1.07          0.67         2.31 o                         
   4   6   5         31.14         29.69         2.50 o                         
   6   6   5         56.60         52.45         2.79 o                         
   8   6   5         21.77         30.27         2.92 o                         
  10   6   5          5.76          7.00         3.88 o                         
  12   6   5         14.53         13.94         5.75 o                         
  14   6   5          4.01          0.22         4.91 o                         
  16   6   5          7.94         14.77         4.19 o                         
 -21   7   5          0.37         -3.41         3.84 o                         
 -19   7   5         24.63         21.33         3.56 o                         
 -17   7   5         74.72         79.07         3.77 o                         
 -15   7   5          7.37         15.66         4.04 o                         
 -13   7   5          4.62          3.83         6.17 o                         
 -11   7   5          4.50          9.36         3.24 o                         
  -9   7   5          6.29          9.07         6.26 o                         
  -7   7   5         62.78         64.60         4.10 o                         
  -5   7   5         65.83         75.49         4.43 o                         
  -3   7   5         73.44         75.45         4.19 o                         
  -1   7   5          1.00         -0.13         2.72 o                         
   1   7   5          4.09          3.71         2.56 o                         
   3   7   5          3.11          0.53         3.60 o                         
   5   7   5          9.08         11.21         2.44 o                         
   7   7   5         61.81         66.27         5.49 o                         
   9   7   5         32.24         37.96         3.33 o                         
  11   7   5         11.24         29.23         4.70 o                         
  -8   8   5          7.72          8.71         5.32 o                         
  -6   8   5          3.79          2.59         2.97 o                         
  -4   8   5          2.19         -1.00         3.03 o                         
  -2   8   5          1.35          4.07         3.07 o                         
   0   8   5          5.59          4.60         3.21 o                         
   2   8   5         14.63         23.28         3.16 o                         
   4   8   5         29.89         36.89         7.46 o                         
   6   8   5         29.60         23.49         4.22 o                         
   8   8   5         14.54          5.67         3.61 o                         
 -28   0   6        223.46        254.44        11.09 o                         
 -26   0   6        126.59         92.42         7.24 o                         
 -24   0   6         86.53         83.79         7.19 o                         
 -22   0   6        591.43        606.83        14.91 o                         
 -20   0   6        524.90        534.72        13.86 o                         
 -18   0   6        111.71        116.12         4.86 o                         
 -16   0   6        291.67        294.53         6.85 o                         
 -14   0   6        419.08        440.93         6.31 o                         
 -12   0   6         46.01         43.63         2.98 o                         
 -10   0   6         49.32         62.59         3.62 o                         
  -8   0   6        113.71        101.88         4.31 o                         
  -6   0   6        367.93        340.63         9.06 o                         
  -4   0   6        459.59        424.08        10.34 o                         
  -2   0   6        239.54        232.50         5.35 o                         
   0   0   6        192.56        193.40         5.10 o                         
   2   0   6        250.13        246.04         5.64 o                         
   4   0   6       2006.23       2116.31        46.30 o                         
   6   0   6        625.37        665.03         8.36 o                         
   8   0   6        193.11        187.08         5.05 o                         
  10   0   6          3.39          4.16         5.10 o                         
  12   0   6         24.95         20.85         5.42 o                         
  14   0   6         22.26         14.66         5.37 o                         
  16   0   6          3.12          5.13         5.40 o                         
  18   0   6          7.82          9.09         5.70 o                         
  20   0   6          7.87          5.48         5.50 o                         
  22   0   6         52.65         72.33         7.86 o                         
 -29   1   6          0.19         -5.75         5.75 o                         
 -27   1   6          1.66         -6.45         6.45 o                         
 -25   1   6          4.16          7.47         3.91 o                         
 -23   1   6         11.67          5.51         5.96 o                         
 -21   1   6          1.69          1.51         3.19 o                         
 -19   1   6         21.66         23.36         3.10 o                         
 -17   1   6         44.26         42.16         3.20 o                         
 -15   1   6         10.24         10.21         2.07 o                         
 -13   1   6         60.15         61.72         2.60 o                         
 -11   1   6         25.35         27.76         2.27 o                         
  -9   1   6          0.94         -0.53         2.21 o                         
  -7   1   6          0.94          3.05         2.31 o                         
  -5   1   6          5.57          3.95         1.91 o                         
  -3   1   6         16.90         15.64         2.22 o                         
  -1   1   6         14.48         11.69         2.18 o                         
   1   1   6         31.65         31.51         2.40 o                         
   3   1   6          1.58          1.48         2.25 o                         
   5   1   6         49.61         60.48         2.73 o                         
   7   1   6         28.94         24.39         2.74 o                         
   9   1   6          9.24          6.66         2.62 o                         
  11   1   6         15.88         11.45         4.45 o                         
  13   1   6         28.84         30.08         4.12 o                         
  15   1   6          6.84          6.27         3.58 o                         
  17   1   6          4.47          2.33         3.71 o                         
  19   1   6          0.56          2.11         3.76 o                         
  21   1   6          4.70         15.38         4.34 o                         
 -30   2   6        187.08        205.83        10.17 o                         
 -28   2   6        139.45        159.58         8.83 o                         
 -26   2   6         19.66         12.18         3.86 o                         
 -24   2   6         16.93         13.91         3.44 o                         
 -22   2   6        239.02        239.58         8.98 o                         
 -20   2   6        208.00        210.73         5.66 o                         
 -18   2   6         14.04         11.36         2.87 o                         
 -16   2   6         60.26         53.45         3.94 o                         
 -14   2   6        188.60        191.59         6.98 o                         
 -12   2   6         17.41         16.19         2.12 o                         
 -10   2   6         25.55         22.85         1.98 o                         
  -8   2   6         40.68         39.35         2.38 o                         
  -6   2   6        223.57        211.76         3.88 o                         
  -4   2   6        303.01        265.68         4.13 o                         
  -2   2   6         93.35         93.80         2.93 o                         
   0   2   6         46.43         43.99         2.66 o                         
   2   2   6         88.07         88.08         2.62 o                         
   4   2   6        846.60        855.00         6.33 o                         
   6   2   6        320.30        322.93         6.90 o                         
   8   2   6        137.77        134.58         5.24 o                         
  10   2   6          7.90         10.65         3.58 o                         
  12   2   6         40.07         40.40         4.27 o                         
  14   2   6          7.46          7.50         3.66 o                         
  16   2   6          1.53         -0.92         5.92 o                         
  18   2   6          2.84          0.09         3.84 o                         
  20   2   6          3.75          5.34        10.53 o                         
  22   2   6         25.29         35.75         7.00 o                         
 -25   3   6          3.80          8.76         3.73 o                         
 -23   3   6         23.41         25.50         4.63 o                         
 -21   3   6          5.73         18.12         4.40 o                         
 -19   3   6         65.55         72.25         4.39 o                         
 -17   3   6         83.37         75.54         3.93 o                         
 -15   3   6         25.29         26.27         3.07 o                         
 -13   3   6        123.94        126.58         4.92 o                         
 -11   3   6         60.81         62.94         3.17 o                         
  -9   3   6          2.95          4.36         2.04 o                         
  -7   3   6          2.60          3.77         2.34 o                         
  -5   3   6         12.06         11.44         2.45 o                         
  -3   3   6         25.34         18.68         2.17 o                         
  -1   3   6         22.29         22.99         2.61 o                         
   1   3   6         51.72         46.50         2.60 o                         
   3   3   6          2.02          2.01         2.45 o                         
   5   3   6        114.26        121.65         3.97 o                         
   7   3   6         47.26         47.27         3.22 o                         
   9   3   6          4.73          3.09         2.42 o                         
  11   3   6         17.21         13.51         3.65 o                         
  13   3   6         46.82         45.14         4.41 o                         
  15   3   6         13.41         19.11         4.05 o                         
  17   3   6         12.71          3.53         3.26 o                         
  19   3   6          1.29         -2.69         2.69 o                         
  21   3   6          9.81          8.94        14.72 o                         
 -24   4   6         13.14         20.00         3.48 o                         
 -22   4   6         17.42         16.72        11.10 o                         
 -20   4   6         51.81         64.50         4.48 o                         
 -18   4   6         23.61         28.01         2.92 o                         
 -16   4   6          7.59         12.55         2.83 o                         
 -14   4   6         66.06         68.06         3.37 o                         
 -12   4   6         82.23         83.61         4.03 o                         
 -10   4   6         18.00         17.97         3.76 o                         
  -8   4   6         29.39         39.67         4.44 o                         
  -6   4   6        100.03         89.85         3.97 o                         
  -4   4   6        112.72         97.63         4.35 o                         
  -2   4   6         11.47         11.08         4.84 o                         
   0   4   6         70.38         67.93         4.25 o                         
   2   4   6         27.80         27.71         3.66 o                         
   4   4   6         67.37         59.18         3.29 o                         
   6   4   6        180.74        194.35         6.26 o                         
   8   4   6         59.63         68.39         3.40 o                         
  10   4   6         42.12         49.83         7.41 o                         
  12   4   6         68.47         74.27         5.56 o                         
  14   4   6          0.38         -3.57         3.57 o                         
  16   4   6         23.96         23.32         3.36 o                         
  18   4   6          1.33         10.34         7.83 o                         
 -23   5   6          3.45          5.89         5.85 o                         
 -21   5   6         38.56         37.13         8.96 o                         
 -19   5   6         14.04         27.29         9.56 o                         
 -17   5   6          2.27         -6.03         9.91 o                         
 -15   5   6          0.14         -1.09         2.06 o                         
 -13   5   6          5.52          1.05         2.65 o                         
 -11   5   6         11.94         12.92         2.52 o                         
  -9   5   6         10.31          8.09         2.52 o                         
  -7   5   6          2.41          0.80         2.32 o                         
  -5   5   6          0.32          1.72         2.39 o                         
  -3   5   6          3.00          5.94         2.53 o                         
  -1   5   6          0.80          3.17         2.23 o                         
   1   5   6          1.03         -0.54         2.36 o                         
   3   5   6         14.47         17.40         3.00 o                         
   5   5   6          5.18          2.61         2.85 o                         
   7   5   6          8.39          2.50         2.43 o                         
   9   5   6         17.20         34.74        12.99 o                         
  11   5   6          8.90         16.41         4.30 o                         
  13   5   6          3.92          9.50         4.06 o                         
  15   5   6          6.90         -5.26         5.26 o                         
  17   5   6          3.08          7.54         5.22 o                         
 -18   6   6         20.71         19.22         4.99 o                         
 -16   6   6         20.08         26.88         4.89 o                         
 -14   6   6         74.40        100.44        12.30 o                         
 -12   6   6         43.34         48.33         8.98 o                         
 -10   6   6          8.19          8.15         3.17 o                         
  -8   6   6         18.10         11.47         3.19 o                         
  -6   6   6         25.97         21.59         3.60 o                         
  -4   6   6         12.51          9.76         2.59 o                         
  -2   6   6         12.42          9.11         3.42 o                         
   0   6   6         20.73         20.50         2.78 o                         
   2   6   6         25.34         26.98         2.84 o                         
   4   6   6         13.17         11.27         3.17 o                         
   6   6   6         34.83         38.07         3.11 o                         
   8   6   6         10.72          1.25         4.46 o                         
  10   6   6         13.07         10.78         7.58 o                         
  -7   7   6         10.64          9.26         5.23 o                         
  -5   7   6          4.27          0.92         4.95 o                         
  -3   7   6         18.86         15.64         3.37 o                         
  -1   7   6          5.56          4.30         5.68 o                         
   1   7   6          5.86          5.26         5.36 o                         
   3   7   6          2.02          2.28         3.90 o                         
   5   7   6          2.75          2.62         4.27 o                         
   7   7   6          1.73          3.21         4.09 o                         
 -23   1   7         78.81         89.11        22.47 o                         
 -21   1   7        159.22        174.63         6.78 o                         
 -19   1   7          6.79         21.28         3.29 o                         
 -17   1   7         11.48         14.63         3.16 o                         
 -15   1   7         29.87         33.44         2.45 o                         
 -13   1   7          6.52          6.59         2.80 o                         
 -11   1   7        124.01        129.45         6.37 o                         
  -9   1   7        335.40        341.74         5.97 o                         
  -7   1   7        499.04        503.03        11.45 o                         
  -5   1   7         77.25         70.33         3.09 o                         
  -3   1   7         17.01         15.69         2.64 o                         
  -1   1   7        111.78        112.69         3.34 o                         
   1   1   7         77.78         73.18         2.96 o                         
   3   1   7         91.70         97.79         3.20 o                         
   5   1   7         45.64         47.61         2.74 o                         
   7   1   7         35.79         38.23         3.09 o                         
   9   1   7         58.68         60.24         4.76 o                         
  11   1   7         27.23         25.33         4.42 o                         
  13   1   7         16.01         10.37         4.04 o                         
  15   1   7         25.76         40.74         6.32 o                         
 -24   2   7         30.03         60.30         6.47 o                         
 -22   2   7         19.42          6.11         5.76 o                         
 -20   2   7          5.45          4.28         3.31 o                         
 -18   2   7         19.86         21.63         5.26 o                         
 -16   2   7          8.14         13.20         7.95 o                         
 -14   2   7         15.90         15.66         2.38 o                         
 -12   2   7         21.87         26.05         2.83 o                         
 -10   2   7          3.50          4.19         2.31 o                         
  -8   2   7          8.05         11.63         2.38 o                         
  -6   2   7         68.62         74.95         3.15 o                         
  -4   2   7         82.45         82.32         3.19 o                         
  -2   2   7         40.70         45.80         4.03 o                         
   0   2   7        162.88        173.76         3.45 o                         
   2   2   7         89.64        105.46         2.97 o                         
   4   2   7         21.69         22.04         3.76 o                         
   6   2   7         49.94         55.90         4.54 o                         
   8   2   7          3.67          7.80         3.80 o                         
  10   2   7         10.72          5.33         4.03 o                         
  12   2   7          1.61          0.40         3.96 o                         
  14   2   7         12.78         13.91         4.22 o                         
  16   2   7          0.86          7.24         6.16 o                         
 -23   3   7          3.98          1.18         5.41 o                         
 -21   3   7          6.56          3.53         8.56 o                         
 -19   3   7         16.82         18.41         4.56 o                         
 -17   3   7         74.31         93.30         4.93 o                         
 -15   3   7         62.04         71.87         5.90 o                         
 -13   3   7         14.04         13.18         2.39 o                         
 -11   3   7         53.66         54.49         3.31 o                         
  -9   3   7        162.25        147.45         7.15 o                         
  -7   3   7        245.31        233.04         6.85 o                         
  -5   3   7         41.89         38.29         3.29 o                         
  -3   3   7          0.83          1.19         2.65 o                         
  -1   3   7         31.20         31.36         2.67 o                         
   1   3   7         26.79         27.31         3.09 o                         
   3   3   7          3.07          1.28         5.33 o                         
   5   3   7          9.94          7.77         4.06 o                         
   7   3   7         53.76         63.08         5.00 o                         
   9   3   7         80.19         89.41        12.56 o                         
  11   3   7          3.02          8.02         6.59 o                         
  13   3   7          0.40         -2.79         4.10 o                         
  15   3   7         17.34         21.00         6.91 o                         
 -20   4   7         10.63          1.83         3.09 o                         
 -18   4   7          7.23          3.11         2.90 o                         
 -16   4   7         10.16         27.47         9.97 o                         
 -14   4   7          1.08         10.30        13.09 o                         
 -12   4   7         10.11         15.87         3.05 o                         
 -10   4   7          1.40          8.23         2.85 o                         
  -8   4   7          9.02         14.78         2.91 o                         
  -6   4   7         38.03         46.96         3.58 o                         
  -4   4   7         49.47         49.04         3.42 o                         
  -2   4   7         18.62         18.94         3.78 o                         
   0   4   7         64.05         73.59         4.66 o                         
   2   4   7         39.39         35.08         3.98 o                         
   4   4   7          7.91         18.47        11.04 o                         
   6   4   7         13.36          6.66         4.72 o                         
   8   4   7          0.65          4.84         2.89 o                         
  10   4   7          1.30          8.69         9.07 o                         
  12   4   7         10.73          9.96        10.85 o                         
 -15   5   7        105.39        134.87         7.78 o                         
 -13   5   7         24.66         34.94         4.07 o                         
 -11   5   7         31.43         37.28         4.30 o                         
  -9   5   7         73.59         80.74         4.66 o                         
  -7   5   7         68.50         71.42         9.15 o                         
  -5   5   7         19.74         29.42         4.15 o                         
  -3   5   7          2.10         -1.17         3.45 o                         
  -1   5   7          3.70         10.00         4.17 o                         
   1   5   7         17.06          9.55         3.38 o                         
   3   5   7          5.91         10.73         3.50 o                         
   5   5   7          8.09          1.20         3.57 o                         
   7   5   7         51.13         69.20         5.10 o                         
   9   5   7         79.21         89.38         7.91 o                         
  11   5   7         18.34         66.91         7.06 o                         
  -6   6   7         11.42         26.27         5.72 o                         
  -4   6   7          0.91          6.63         5.25 o                         
  -2   6   7          5.57         -4.94         4.94 o                         
   0   6   7          2.28          8.21         5.93 o                         
   2   6   7         11.84         10.39         3.59 o                         
   4   6   7         19.74         18.40         4.93 o                         
 -16   0   8          7.04          0.57         4.31 o                         
 -14   0   8         25.82         22.49         5.15 o                         
 -12   0   8         40.86         41.21         5.52 o                         
 -10   0   8         48.49         46.78         4.23 o                         
  -8   0   8         13.86         19.41         3.86 o                         
  -6   0   8          8.29          6.95         3.39 o                         
  -4   0   8         21.20         15.31         4.92 o                         
  -2   0   8         17.14         17.10         3.72 o                         
   0   0   8         32.43         32.08         4.00 o                         
   2   0   8          2.01         -3.39         3.39 o                         
   4   0   8          0.88          5.75         3.64 o                         
   6   0   8         48.03         48.10        10.75 o                         
 -19   1   8          8.38         14.66         5.07 o                         
 -17   1   8         10.01          7.00         4.53 o                         
 -15   1   8          3.61         -3.41         3.41 o                         
 -13   1   8          5.23          5.75         4.71 o                         
 -11   1   8          1.09          3.61         4.12 o                         
  -9   1   8         15.28         15.54         5.69 o                         
  -7   1   8         24.53         22.96         2.64 o                         
  -5   1   8         10.54         10.27         2.55 o                         
  -3   1   8         14.09         15.76         2.58 o                         
  -1   1   8          9.82         11.42         4.80 o                         
   1   1   8          7.09          6.51         2.99 o                         
   3   1   8          6.39          7.27         2.43 o                         
   5   1   8         11.49         12.76         4.39 o                         
   7   1   8          6.60          7.21         5.66 o                         
 -16   2   8          1.74          4.42         4.55 o                         
 -14   2   8         10.80         11.09         4.90 o                         
 -12   2   8         31.45         23.88         4.11 o                         
 -10   2   8         27.66         24.09         4.52 o                         
  -8   2   8          0.14          2.49         2.78 o                         
  -6   2   8          1.89          0.66         2.97 o                         
  -4   2   8         40.76         38.48         2.58 o                         
  -2   2   8          0.89         -1.28         2.59 o                         
   0   2   8         19.14         21.31         3.89 o                         
   2   2   8          2.01         -0.05         5.90 o                         
   4   2   8          7.79         17.86         4.47 o                         
   6   2   8         40.05         27.70         6.46 o                         
 -11   3   8          4.59          9.55         4.81 o                         
  -9   3   8         39.63         42.46         7.51 o                         
  -7   3   8         71.03         67.77         4.06 o                         
  -5   3   8         29.50         36.84         3.38 o                         
  -3   3   8         23.17         11.38         3.01 o                         
  -1   3   8         14.42         14.48         3.11 o                         
   1   3   8          6.03          5.46         4.36 o                         
   3   3   8         10.98         15.28         5.56 o                         
   5   3   8         24.01         25.48         6.44 o                         
                                                                                
