# Supplementary material for: Six 1-aroyl-4-(4-meth­oxy­phen­yl)piperazines: similar mol­ecular structures but different patterns of supra­molecular assembly
Source: Acta Crystallogr E Crystallogr Commun. 2019 Jul 26;75(Pt 8):1253–60. doi: 10.1107/S2056989019010491 (PMC6690458; doi:10.1107/S2056989019010491)
Supplement: Supplementary file 3 [file e-75-01253-IIsup3.hkl]

data_II                                                                         
_shelx_title ' ak4cg'                                                           
_shelx_refln_list_code          4                                               
_shelx_F_calc_maximum      173.37                                               
_exptl_crystal_F_000       664.00                                               
_reflns_d_resolution_high  0.7684                                               
                                                                                
loop_                                                                           
 _space_group_symop_operation_xyz                                               
 'x, y, z'                                                                      
 '-x, y+1/2, -z+1/2'                                                            
 '-x, -y, -z'                                                                   
 'x, -y-1/2, z-1/2'                                                             
                                                                                
_cell_length_a     6.9980                                                       
_cell_length_b     7.9380                                                       
_cell_length_c    28.4150                                                       
_cell_angle_alpha  90.000                                                       
_cell_angle_beta   92.200                                                       
_cell_angle_gamma  90.000                                                       
                                                                                
_shelx_F_squared_multiplier     1.000                                           
                                                                                
loop_                                                                           
 _refln_index_h                                                                 
 _refln_index_k                                                                 
 _refln_index_l                                                                 
 _refln_F_squared_calc                                                          
 _refln_F_squared_meas                                                          
 _refln_F_squared_sigma                                                         
 _refln_observed_status                                                         
   1   0   0       1227.12       1356.83         9.43 o                         
   2   0   0       3873.97       4203.00        22.68 o                         
   3   0   0          2.78          1.52         2.78 o                         
   4   0   0       1028.43       1127.12        17.55 o                         
   5   0   0         40.34         34.56         5.24 o                         
   6   0   0        255.18        252.29        11.11 o                         
   7   0   0        223.91        246.57        11.61 o                         
   8   0   0          1.15         15.60         4.90 o                         
   1   1   0       1812.11       1801.83        53.07 o                         
   2   1   0        561.41        549.73         8.99 o                         
   3   1   0         80.08         78.11         2.65 o                         
   4   1   0        489.61        489.98        51.25 o                         
   5   1   0        367.30        356.17        17.58 o                         
   6   1   0         94.91         96.95         5.74 o                         
   7   1   0          0.16         -1.65         4.01 o                         
   8   1   0         12.77         24.97         4.26 o                         
   0   2   0      30058.71      23863.21       190.90 o                         
   1   2   0       1566.08       1508.47        73.60 o                         
   2   2   0         37.23         32.45         1.49 o                         
   3   2   0          0.00         -1.49         1.71 o                         
   4   2   0        566.79        511.36       122.47 o                         
   5   2   0          0.41         -0.31         2.54 o                         
   6   2   0        194.98        171.60        10.00 o                         
   7   2   0         32.32         29.65         4.51 o                         
   8   2   0          0.47         10.15         5.87 o                         
   1   3   0       2999.80       2968.30        45.34 o                         
   2   3   0       1349.23       1382.04        20.73 o                         
   3   3   0        108.41         94.96         3.90 o                         
   4   3   0        155.88        165.25         5.07 o                         
   5   3   0          3.55         -0.30         2.75 o                         
   6   3   0          3.07          1.75         5.56 o                         
   7   3   0         19.08         17.18         5.74 o                         
   8   3   0          0.88          3.94         6.21 o                         
   0   4   0        152.05        185.79         4.45 o                         
   1   4   0         71.24         85.71         2.41 o                         
   2   4   0        256.25        310.97        16.44 o                         
   3   4   0          0.36         -3.63         3.63 o                         
   4   4   0        112.40        101.44        53.35 o                         
   5   4   0         25.08         27.46         5.44 o                         
   6   4   0          0.50         -2.53         5.01 o                         
   7   4   0         10.28         11.37         6.11 o                         
   8   4   0          5.08         12.97         7.75 o                         
   1   5   0         74.88         86.31         5.94 o                         
   2   5   0        148.26        116.02        61.16 o                         
   3   5   0         24.12         25.57         3.34 o                         
   4   5   0        172.50        139.48        57.04 o                         
   5   5   0         30.27         18.35         5.23 o                         
   6   5   0         17.83          7.66         5.05 o                         
   7   5   0          0.00         12.86         5.52 o                         
   0   6   0          7.76          5.06         4.14 o                         
   1   6   0          7.01          9.02         6.90 o                         
   2   6   0        541.47        590.24       324.36 o                         
   3   6   0         19.74         26.86        17.98 o                         
   4   6   0         86.36        103.16        39.41 o                         
   5   6   0          0.65          0.88         6.38 o                         
   7   6   0          0.00         -1.31         7.57 o                         
   1   7   0        231.31         51.58        35.35 o                         
   2   7   0         29.83         51.33        24.63 o                         
   3   7   0          1.24          2.30         5.09 o                         
   4   7   0         17.60         13.46         5.82 o                         
   5   7   0          0.73         -3.76         6.60 o                         
   6   7   0          1.78          4.11         9.59 o                         
   0   8   0         68.69         -0.11        10.14 o                         
   1   8   0         61.56         63.98        23.89 o                         
   2   8   0        107.48        101.55        61.95 o                         
   3   8   0          6.13         -0.21         6.65 o                         
   4   8   0         11.31         11.84         6.14 o                         
   5   8   0          7.66         21.42         8.03 o                         
   1   9   0        104.37        135.59         9.06 o                         
   2   9   0          1.26          3.19         6.01 o                         
   3   9   0          2.48         10.43         7.18 o                         
   4   9   0          9.28         15.99         8.79 o                         
   2  10   0          0.28          2.31         6.42 o                         
  -8   1   1         10.66          8.61         4.52 o                         
  -7   1   1         74.61         59.47         5.41 o                         
  -6   1   1         60.29         64.07         4.87 o                         
  -5   1   1         14.94         10.32         3.69 o                         
  -4   1   1        332.53        375.60        15.40 o                         
  -3   1   1       3127.46       3440.38        23.08 o                         
  -2   1   1        154.10        134.34         5.86 o                         
  -1   1   1       9026.34       8625.58       100.56 o                         
   0   1   1        450.92        502.43         5.58 o                         
   1   1   1       4162.60       4109.18        73.48 o                         
   2   1   1        211.58        227.34         7.19 o                         
   3   1   1         36.93         31.39         1.91 o                         
   4   1   1         36.07         29.66         2.80 o                         
   5   1   1        297.75        286.71         9.49 o                         
   6   1   1         18.71         12.15         4.07 o                         
   7   1   1         13.93         10.52         6.16 o                         
   8   1   1          0.32         11.39         9.26 o                         
  -8   2   1         35.88         42.07         9.47 o                         
  -7   2   1         11.77          7.33         4.04 o                         
  -6   2   1        116.02        118.57         5.80 o                         
  -5   2   1          0.33          0.11         3.05 o                         
  -4   2   1         43.39         50.84         5.33 o                         
  -3   2   1       4387.09       5027.13        57.03 o                         
  -2   2   1          5.80          4.26         1.85 o                         
  -1   2   1       5106.53       4982.34       110.96 o                         
   0   2   1       4057.55       4211.02        46.41 o                         
   1   2   1        573.83        521.68       106.21 o                         
   2   2   1        921.30        987.69         9.24 o                         
   3   2   1        682.89        722.48        10.41 o                         
   4   2   1          2.67         -0.84         2.50 o                         
   5   2   1          8.39          9.45         2.92 o                         
   6   2   1          4.32          1.05         3.85 o                         
   7   2   1          3.08         -1.29         3.59 o                         
   8   2   1          8.43         14.30         4.56 o                         
  -8   3   1         37.21         30.89         6.91 o                         
  -7   3   1          0.27         -0.37         5.31 o                         
  -6   3   1         23.55         24.81         5.84 o                         
  -5   3   1          4.68          1.51         2.63 o                         
  -4   3   1         67.47         48.60         6.33 o                         
  -3   3   1        368.46        402.30        14.64 o                         
  -2   3   1       2452.30       2655.64        61.49 o                         
  -1   3   1        637.35        633.86         5.33 o                         
   0   3   1       1062.91       1066.44        12.00 o                         
   1   3   1        297.11        295.90        58.70 o                         
   2   3   1         85.07         59.57         2.67 o                         
   3   3   1          0.37          1.63         1.31 o                         
   4   3   1        146.52        142.03         4.68 o                         
   5   3   1          1.93         -3.81         3.81 o                         
   6   3   1         10.40          7.73         5.80 o                         
   7   3   1         35.72         40.07         7.08 o                         
   8   3   1          7.49         15.28         7.32 o                         
  -8   4   1          7.83         14.21         7.93 o                         
  -7   4   1          0.66         -4.13         5.77 o                         
  -6   4   1          0.83         -4.84         4.84 o                         
  -5   4   1          8.61          2.15         5.39 o                         
  -4   4   1        101.15         85.92        53.30 o                         
  -3   4   1        187.83        191.94        98.40 o                         
  -2   4   1        850.10        857.79        24.90 o                         
  -1   4   1        438.09        439.02         6.08 o                         
   0   4   1         32.64         38.44         2.23 o                         
   1   4   1        196.79        198.15         2.92 o                         
   2   4   1        810.20        840.65        10.69 o                         
   3   4   1         11.62          5.84         3.37 o                         
   4   4   1         39.82         22.28        13.08 o                         
   5   4   1        214.74        157.53        81.85 o                         
   6   4   1          5.50          6.70         5.26 o                         
   7   4   1          3.87         -3.20         6.27 o                         
   8   4   1          1.15          1.18         5.71 o                         
  -7   5   1          2.93         15.13         5.85 o                         
  -6   5   1         21.27         11.46         5.42 o                         
  -5   5   1          5.98          8.69         5.31 o                         
  -4   5   1         76.77         64.75         5.81 o                         
  -3   5   1         93.90        104.04         7.28 o                         
  -2   5   1        101.07        101.61         6.76 o                         
  -1   5   1          9.25         13.10         3.74 o                         
   0   5   1        148.33        140.55         3.65 o                         
   1   5   1        156.04        403.57       335.78 o                         
   2   5   1          4.08          6.55         4.01 o                         
   3   5   1         62.15         63.14         3.94 o                         
   4   5   1        121.79        133.60         7.58 o                         
   5   5   1         10.34          4.10         4.93 o                         
   6   5   1          7.69         14.62         5.34 o                         
   7   5   1          2.03          1.22         6.31 o                         
  -7   6   1          2.34          5.18         6.13 o                         
  -5   6   1          3.12          0.65         7.25 o                         
  -4   6   1         16.50         21.41         6.38 o                         
  -3   6   1          0.62         -4.32         7.57 o                         
  -2   6   1         41.37         75.87        21.76 o                         
  -1   6   1        381.85        387.05       189.06 o                         
   0   6   1          0.75          1.08         2.72 o                         
   1   6   1        135.16        119.27        67.67 o                         
   2   6   1        629.87        758.43        16.77 o                         
   3   6   1          1.18          6.76         9.67 o                         
   4   6   1         54.64         75.34        13.95 o                         
   5   6   1         71.88         53.69         8.13 o                         
   7   6   1          2.44         -8.79         8.79 o                         
  -6   7   1          0.18          0.05         7.97 o                         
  -5   7   1          2.45         -5.43         5.43 o                         
  -4   7   1          0.22         -0.45         6.47 o                         
  -3   7   1         33.48         43.14         6.71 o                         
  -2   7   1          1.67          1.23         4.75 o                         
  -1   7   1        144.66        131.69        88.48 o                         
   0   7   1          4.58          1.90         3.22 o                         
   1   7   1        117.17        115.32        32.93 o                         
   2   7   1          0.18          0.00         4.53 o                         
   3   7   1          0.13         31.13        31.24 o                         
   4   7   1         12.21         24.01         8.25 o                         
   5   7   1          3.47         13.07         7.54 o                         
   6   7   1          0.77         -3.93         9.49 o                         
  -5   8   1          1.82         -1.23         6.00 o                         
  -4   8   1          5.34         12.23         6.63 o                         
  -3   8   1          0.00         -6.71         6.71 o                         
  -2   8   1          3.33          7.36         5.74 o                         
  -1   8   1         77.59         90.54         7.52 o                         
   0   8   1         31.91         27.50        10.45 o                         
   1   8   1         67.33         62.13         6.09 o                         
   2   8   1          0.35          7.98        16.56 o                         
   3   8   1         11.48         11.46        15.02 o                         
   4   8   1          1.10          4.93         5.73 o                         
   5   8   1          0.39         -7.51         7.51 o                         
  -4   9   1         20.38         29.28         8.51 o                         
  -3   9   1          8.78         -0.98         7.26 o                         
  -2   9   1          1.49         -6.51         6.51 o                         
  -1   9   1         80.72        108.59         8.49 o                         
   1   9   1          0.29          9.22         5.78 o                         
   2   9   1          1.81         -3.00         5.67 o                         
   3   9   1          3.76          7.38         6.70 o                         
   4   9   1          2.52          1.50         8.53 o                         
  -2  10   1          0.24          5.97         7.18 o                         
   2  10   1          0.46         -6.56         6.80 o                         
  -8   0   2          0.19         -1.13         6.18 o                         
  -7   0   2         18.09          5.31         5.51 o                         
  -6   0   2        101.73         87.14         7.82 o                         
  -5   0   2         27.03         29.79         5.09 o                         
  -4   0   2       1976.07       2166.71        23.32 o                         
  -3   0   2         38.86         54.27         4.11 o                         
  -2   0   2       3086.51       3237.28        20.02 o                         
  -1   0   2       7184.78       7158.19        21.27 o                         
   1   0   2        822.53        820.61         7.33 o                         
   2   0   2       3292.12       2840.61      1644.68 o                         
   3   0   2        764.37        768.64        12.08 o                         
   4   0   2         81.32         54.39        14.25 o                         
   5   0   2        272.44        268.74         9.96 o                         
   6   0   2         78.84         57.84         7.85 o                         
   7   0   2         61.57         55.24         6.73 o                         
   8   0   2          5.04          1.44         6.11 o                         
  -8   1   2          0.94         -4.13         4.13 o                         
  -7   1   2         14.79          8.23         4.29 o                         
  -6   1   2          2.65         -0.47         4.05 o                         
  -5   1   2        203.70        210.84         6.58 o                         
  -4   1   2         49.91         55.74         3.19 o                         
  -3   1   2         60.14         69.35         2.53 o                         
  -2   1   2        297.97        282.24         5.76 o                         
  -1   1   2       2644.39       2553.10        26.17 o                         
   0   1   2       1934.42       1935.51        51.89 o                         
   1   1   2       2216.72       2137.05        19.03 o                         
   2   1   2        619.69        633.65         5.19 o                         
   3   1   2         83.14         90.61         2.73 o                         
   4   1   2         70.04         70.85         5.24 o                         
   5   1   2         55.43         41.09         4.73 o                         
   6   1   2        114.05         91.65         5.81 o                         
   7   1   2         82.86         86.46         5.62 o                         
   8   1   2          4.49          3.26         4.38 o                         
  -8   2   2         34.59         37.69        10.03 o                         
  -7   2   2        137.28        127.80         6.21 o                         
  -6   2   2        532.43        524.12        10.62 o                         
  -5   2   2          6.37          5.96         2.96 o                         
  -4   2   2        211.87        203.88         5.58 o                         
  -3   2   2        791.86        890.86        29.00 o                         
  -2   2   2        116.96        126.11         4.65 o                         
  -1   2   2       5207.07       5015.54        70.40 o                         
   0   2   2       2133.55       2345.51        30.40 o                         
   1   2   2       2718.57       2386.75        23.58 o                         
   2   2   2       2240.31       2306.08        22.84 o                         
   3   2   2        274.68        255.67         5.53 o                         
   4   2   2        116.62        129.21         5.83 o                         
   5   2   2         10.65         13.14         4.19 o                         
   6   2   2          6.32          0.52         3.76 o                         
   7   2   2         48.05         41.57         4.56 o                         
   8   2   2          2.96         -0.72         9.11 o                         
  -8   3   2         10.48         14.92         7.49 o                         
  -7   3   2          0.06         -3.08         5.59 o                         
  -6   3   2         70.45         53.01         7.01 o                         
  -5   3   2        107.03        114.02         4.92 o                         
  -4   3   2         75.40         83.81         4.04 o                         
  -3   3   2        419.66        448.80        10.49 o                         
  -2   3   2       1738.43       1866.92       393.83 o                         
  -1   3   2        105.86        106.19         2.53 o                         
   0   3   2          8.08          9.81         1.28 o                         
   1   3   2       3686.22       3653.42        31.94 o                         
   2   3   2       1496.30       1501.31         7.91 o                         
   3   3   2         44.63         42.52         2.19 o                         
   4   3   2         18.69         21.13         2.81 o                         
   5   3   2          0.07         -4.87         4.87 o                         
   6   3   2         16.44          9.57         5.78 o                         
   7   3   2          8.23          9.48         6.14 o                         
   8   3   2          1.92          3.01         7.20 o                         
  -8   4   2         26.99         28.96         6.74 o                         
  -7   4   2          5.93         -0.82         5.09 o                         
  -6   4   2         35.78         24.22         5.62 o                         
  -5   4   2         12.96          7.36         4.92 o                         
  -4   4   2         15.98          9.25         4.81 o                         
  -3   4   2        570.97        543.84       304.61 o                         
  -2   4   2         49.17         49.90         8.71 o                         
  -1   4   2       1381.82       1418.69        34.44 o                         
   0   4   2         24.03         28.65         3.07 o                         
   1   4   2         10.13         20.91         2.19 o                         
   2   4   2        169.97        148.99         3.85 o                         
   3   4   2          1.51          0.49         3.00 o                         
   4   4   2         11.76          7.21         4.85 o                         
   5   4   2         15.85         23.61        14.68 o                         
   6   4   2          4.11          5.24         5.78 o                         
   7   4   2          9.96         16.98         6.32 o                         
   8   4   2          1.06         -3.54         8.07 o                         
  -7   5   2          4.82         12.96         6.84 o                         
  -6   5   2          2.50          4.81         5.42 o                         
  -5   5   2        347.66        312.08        11.89 o                         
  -4   5   2         30.19         28.09         4.95 o                         
  -3   5   2         55.61         54.14         6.31 o                         
  -2   5   2        259.59        219.84       122.44 o                         
  -1   5   2        429.03        358.25       198.67 o                         
   0   5   2         45.55         50.84         2.58 o                         
   1   5   2        993.51       1143.06        17.84 o                         
   2   5   2        307.76        301.77         6.01 o                         
   3   5   2        132.16        131.44        10.85 o                         
   4   5   2        213.25        188.86         8.54 o                         
   5   5   2        183.39        136.88        72.31 o                         
   6   5   2          7.13          2.02         4.72 o                         
   7   5   2          0.06         -7.40         7.40 o                         
  -7   6   2          5.68         11.90         7.75 o                         
  -5   6   2         11.83          2.45         6.01 o                         
  -4   6   2          1.56          4.36         6.40 o                         
  -3   6   2          8.89          9.37         5.14 o                         
  -2   6   2        100.09         78.33        46.64 o                         
  -1   6   2        244.21        240.93       129.80 o                         
   0   6   2         11.27          7.41         3.05 o                         
   1   6   2         49.52         65.86         6.44 o                         
   2   6   2        328.89        402.93        12.60 o                         
   3   6   2         53.80         55.53         6.45 o                         
   4   6   2        147.62        156.93        10.36 o                         
   5   6   2         13.40         23.66         8.83 o                         
   7   6   2          1.70         -9.05         9.05 o                         
  -6   7   2          0.88          1.57         7.70 o                         
  -5   7   2          8.96         16.25         7.33 o                         
  -4   7   2          5.01         -0.32         6.64 o                         
  -3   7   2         37.48         39.61         6.55 o                         
  -2   7   2         44.02         47.08         6.93 o                         
  -1   7   2          1.43          4.70         4.93 o                         
   0   7   2          0.00         -0.64         4.42 o                         
   1   7   2         59.46         69.40         6.66 o                         
   2   7   2        187.80        209.28        10.53 o                         
   3   7   2          0.16          2.88        16.18 o                         
   4   7   2          0.09         10.30         7.57 o                         
   5   7   2         11.65         15.28         7.37 o                         
   6   7   2          2.94          3.38         8.75 o                         
  -5   8   2          3.55          6.55         7.24 o                         
  -4   8   2          0.96          5.40         7.34 o                         
  -3   8   2          4.77         -0.71         7.05 o                         
  -2   8   2         13.86         21.39         5.70 o                         
  -1   8   2         70.24         73.99         5.92 o                         
   1   8   2          0.70          4.84         4.80 o                         
   2   8   2         22.21         18.39         6.46 o                         
   3   8   2          1.86         12.22        23.43 o                         
   4   8   2          8.31         16.40         5.92 o                         
   5   8   2          2.52         -1.27         7.76 o                         
  -4   9   2          1.80         18.04         8.07 o                         
  -3   9   2          7.66         17.29         7.13 o                         
  -2   9   2          0.01          1.00         6.24 o                         
  -1   9   2          1.37         12.24         5.78 o                         
   0   9   2          9.33         50.21        13.24 o                         
   1   9   2         22.15         41.02         5.88 o                         
   2   9   2         22.10         39.31        30.99 o                         
   3   9   2         12.47         19.77         7.03 o                         
   4   9   2          0.56          4.96         8.11 o                         
   2  10   2          2.66          6.59         7.77 o                         
  -8   1   3         37.33         34.38         4.76 o                         
  -7   1   3          2.55          4.69         4.34 o                         
  -6   1   3        195.70        179.51        12.28 o                         
  -5   1   3         50.65         43.48         6.19 o                         
  -4   1   3        110.83        124.61         4.92 o                         
  -3   1   3        633.11        676.76         8.31 o                         
  -2   1   3         77.82         94.60         2.60 o                         
  -1   1   3      24600.53      21659.23       104.15 o                         
   0   1   3       2517.43       2184.97        18.39 o                         
   1   1   3        694.90        590.11        17.40 o                         
   2   1   3        103.48         87.04         2.54 o                         
   3   1   3          1.92          2.09         1.35 o                         
   4   1   3         99.43         98.46         4.16 o                         
   5   1   3         62.74         64.49         4.46 o                         
   6   1   3         37.23         31.54         4.95 o                         
   7   1   3         13.32         12.52         4.19 o                         
   8   1   3          2.50         -4.46         4.46 o                         
  -8   2   3         13.82         18.25         4.00 o                         
  -7   2   3         34.15         38.36         4.22 o                         
  -6   2   3         67.30         65.60         4.99 o                         
  -5   2   3          2.63          0.00         2.81 o                         
  -4   2   3         51.21         40.50         3.46 o                         
  -3   2   3        134.79        147.64         5.32 o                         
  -2   2   3         34.21         34.54         1.34 o                         
  -1   2   3       6893.82       6986.74        40.33 o                         
   0   2   3        225.28        258.53         6.95 o                         
   1   2   3       1800.62       1658.75        41.30 o                         
   2   2   3        890.32        873.55         7.54 o                         
   3   2   3        952.02        967.01        13.27 o                         
   4   2   3          1.18          0.45         2.54 o                         
   5   2   3        198.44        180.86         9.56 o                         
   6   2   3          3.21          1.63         3.99 o                         
   7   2   3          4.25         -0.31         6.52 o                         
   8   2   3          9.23         -5.00         5.00 o                         
  -8   3   3         22.07         22.00         6.47 o                         
  -7   3   3          0.85         -5.96         5.96 o                         
  -6   3   3          8.57         13.01         6.25 o                         
  -5   3   3          9.30         11.19         2.88 o                         
  -4   3   3         10.90         11.72         2.68 o                         
  -3   3   3       1191.75       1350.77        31.16 o                         
  -2   3   3        387.56        411.95         4.38 o                         
  -1   3   3        280.72        281.13         9.96 o                         
   0   3   3       1209.39       1099.51        18.34 o                         
   1   3   3        597.60        577.83        11.73 o                         
   2   3   3         73.61         82.40         3.80 o                         
   3   3   3         60.65         57.84         2.78 o                         
   4   3   3        129.26        123.91         5.87 o                         
   5   3   3         39.60         34.30         3.81 o                         
   6   3   3          6.96          7.78         5.06 o                         
   7   3   3         10.58         15.35         6.17 o                         
   8   3   3          0.48         -6.22         6.22 o                         
  -8   4   3         20.50         19.58         8.14 o                         
  -7   4   3          6.65         -5.41         5.41 o                         
  -6   4   3         27.84         19.24         5.74 o                         
  -5   4   3         16.75         17.83         5.83 o                         
  -4   4   3         65.01         65.56         6.15 o                         
  -3   4   3         39.21         45.45         4.67 o                         
  -2   4   3        319.92        304.40         7.27 o                         
  -1   4   3       1587.00       1752.56        32.42 o                         
   0   4   3        422.33        381.51         3.69 o                         
   1   4   3          1.57          1.18         0.92 o                         
   2   4   3        223.90        241.59        27.46 o                         
   3   4   3        161.42        140.33         6.33 o                         
   4   4   3         41.45         49.18         6.10 o                         
   5   4   3         40.33         25.20        22.26 o                         
   6   4   3         36.03         45.82         6.85 o                         
   7   4   3          4.69          6.91         6.42 o                         
   8   4   3          0.12         -6.75         8.66 o                         
  -7   5   3          0.10         -1.35         7.23 o                         
  -6   5   3          0.57         -0.73         5.48 o                         
  -5   5   3          9.56         16.33         5.15 o                         
  -4   5   3         12.74          8.27         4.45 o                         
  -3   5   3          0.40         -1.53         3.92 o                         
  -2   5   3        169.66        177.03         8.29 o                         
  -1   5   3          0.36          4.09         3.94 o                         
   0   5   3         47.87         53.69         2.82 o                         
   1   5   3         15.60         18.59         4.93 o                         
   2   5   3          4.90          1.36         3.24 o                         
   3   5   3         47.31         48.11         3.84 o                         
   4   5   3         10.89          5.59         4.67 o                         
   5   5   3          0.69          0.12         5.87 o                         
   6   5   3          7.97         11.87         6.60 o                         
   7   5   3          0.14         -7.85         7.85 o                         
  -7   6   3          0.40         -8.27         8.27 o                         
  -5   6   3         15.63         12.26         7.66 o                         
  -4   6   3          3.15          9.15         6.19 o                         
  -3   6   3         26.68         18.24         6.00 o                         
  -2   6   3         15.31         18.49         5.97 o                         
  -1   6   3        422.94        480.48        13.61 o                         
   0   6   3         60.74         59.21         3.94 o                         
   1   6   3         16.66         23.78         5.09 o                         
   2   6   3         31.27         48.38         6.22 o                         
   3   6   3          4.20          6.88         4.62 o                         
   4   6   3        104.50        135.08         9.86 o                         
   5   6   3          6.74         22.23        12.28 o                         
   7   6   3          0.27         -6.93         8.02 o                         
  -6   7   3          1.33         18.44         9.58 o                         
  -5   7   3          1.39         -6.19         6.87 o                         
  -4   7   3          9.69         19.01         6.64 o                         
  -3   7   3          4.41         10.84         6.08 o                         
  -2   7   3        224.82        191.30       111.70 o                         
  -1   7   3          2.23          1.05         5.04 o                         
   0   7   3         64.95         65.06         6.46 o                         
   1   7   3        103.29        109.32         7.20 o                         
   2   7   3         58.16         55.93         7.11 o                         
   3   7   3         26.93         28.13         6.09 o                         
   4   7   3          1.78         -0.24         5.68 o                         
   5   7   3          1.69         13.27        10.53 o                         
   6   7   3          0.79         -7.84         7.84 o                         
  -5   8   3         16.56          9.06         8.25 o                         
  -4   8   3         17.82         44.17         8.41 o                         
  -3   8   3          3.09         -3.18         6.20 o                         
  -2   8   3          2.23         -3.75         5.40 o                         
  -1   8   3         29.17         24.89        12.95 o                         
   1   8   3         58.84         69.54         6.55 o                         
   2   8   3          5.63          3.76         5.37 o                         
   3   8   3          2.57          1.96         6.44 o                         
   4   8   3          1.01         17.88         5.86 o                         
   5   8   3          7.43          6.38         8.06 o                         
  -4   9   3          0.18          8.57         7.01 o                         
  -3   9   3         28.56         36.13         8.15 o                         
  -2   9   3          0.26         -2.77         6.46 o                         
  -1   9   3         96.84        127.95         9.53 o                         
   0   9   3         25.60         76.88        13.49 o                         
   1   9   3          1.42         51.57        54.28 o                         
   2   9   3          9.00         47.85        43.17 o                         
   3   9   3          0.37         52.64        51.64 o                         
   4   9   3          0.23         14.13         7.18 o                         
  -8   0   4          0.01         -5.03         5.43 o                         
  -7   0   4         98.85         69.38         7.78 o                         
  -6   0   4        169.35        153.84         9.01 o                         
  -5   0   4         25.02         34.35         5.21 o                         
  -4   0   4        827.57        976.74        16.29 o                         
  -3   0   4          0.91         -0.49         2.26 o                         
  -2   0   4        466.13        512.16         8.38 o                         
  -1   0   4       4536.09       4157.92       105.33 o                         
   0   0   4       2242.54       1947.21         9.68 o                         
   1   0   4        355.49        347.07        12.04 o                         
   2   0   4       1636.04       1727.03        15.72 o                         
   3   0   4        387.45        304.09       188.76 o                         
   4   0   4        128.20        119.60         6.40 o                         
   5   0   4        338.19        334.19        10.85 o                         
   6   0   4        385.96        384.79        13.51 o                         
   7   0   4        263.29        270.59        12.34 o                         
   8   0   4          0.14         -6.93         7.36 o                         
  -8   1   4          1.92         -4.48         4.48 o                         
  -7   1   4          4.40         -0.15         4.31 o                         
  -6   1   4         59.62         52.43         4.80 o                         
  -5   1   4         45.75         43.59         4.08 o                         
  -4   1   4        129.80        137.35         8.82 o                         
  -3   1   4         22.59         27.03         2.38 o                         
  -2   1   4       1389.94       1378.98        22.40 o                         
  -1   1   4         11.20         12.10         0.85 o                         
   0   1   4       3633.93       3361.93        11.99 o                         
   1   1   4        632.10        627.81         9.56 o                         
   2   1   4        207.75        205.44         4.82 o                         
   3   1   4          7.48          4.01         1.93 o                         
   4   1   4        288.24        288.15         6.42 o                         
   5   1   4          3.51          2.93         3.46 o                         
   6   1   4          9.90          7.02         4.42 o                         
   7   1   4          8.28          5.40         4.19 o                         
   8   1   4          8.11         -6.61         6.61 o                         
  -8   2   4          1.27          5.91        10.70 o                         
  -7   2   4        218.13        217.34        17.06 o                         
  -6   2   4         16.83         10.31         3.92 o                         
  -5   2   4          0.22         -0.07         2.78 o                         
  -4   2   4        553.12        674.70        16.85 o                         
  -3   2   4          0.12          0.65         0.70 o                         
  -2   2   4        233.30        260.97         3.81 o                         
  -1   2   4         58.91         60.79         3.74 o                         
   0   2   4       3018.58       3085.45        91.64 o                         
   1   2   4        214.71        215.85         2.19 o                         
   2   2   4        339.13        369.78         6.93 o                         
   3   2   4        476.19        459.69         7.63 o                         
   4   2   4          6.83          2.35         2.61 o                         
   5   2   4         42.21         36.35         3.96 o                         
   6   2   4          0.43         -3.94         3.94 o                         
   7   2   4         95.68         82.41         5.86 o                         
   8   2   4          3.76         -4.77         4.77 o                         
  -8   3   4          6.71         -3.23         6.87 o                         
  -7   3   4          0.08         17.86         6.88 o                         
  -6   3   4        145.30        140.08         9.65 o                         
  -5   3   4          3.14          1.23         2.69 o                         
  -4   3   4        218.65        246.70         6.15 o                         
  -3   3   4        129.49        177.22         4.66 o                         
  -2   3   4       1748.58       1848.77        47.60 o                         
  -1   3   4       1016.24       1054.51        21.47 o                         
   0   3   4        255.60        255.04         5.52 o                         
   1   3   4       1336.65       1317.20        26.25 o                         
   2   3   4        140.88        141.68         2.88 o                         
   3   3   4          0.03          0.22         0.76 o                         
   4   3   4         15.06         14.31         2.80 o                         
   5   3   4        251.33        245.02        21.70 o                         
   6   3   4         73.80         63.84         7.46 o                         
   7   3   4         48.63         35.31         7.27 o                         
   8   3   4          0.07         -7.38         7.38 o                         
  -8   4   4          1.80          4.93         6.97 o                         
  -7   4   4          1.60          1.56         6.22 o                         
  -6   4   4         15.28         14.17         5.59 o                         
  -5   4   4        157.55        149.44         9.01 o                         
  -4   4   4         20.56         25.28         4.87 o                         
  -3   4   4          2.05          2.52         1.91 o                         
  -2   4   4          0.58          3.07         1.54 o                         
  -1   4   4        186.09        217.27        20.91 o                         
   0   4   4        672.39        685.19        14.37 o                         
   1   4   4        167.93        163.82         6.63 o                         
   2   4   4        994.48       1021.26        17.17 o                         
   3   4   4         43.44         41.25        24.97 o                         
   4   4   4        407.73        420.06        12.31 o                         
   5   4   4          6.23          2.15         5.06 o                         
   6   4   4          7.33          3.45         5.24 o                         
   7   4   4          0.04         -6.82         6.82 o                         
  -7   5   4          0.75         -1.34         6.44 o                         
  -6   5   4         66.73         67.18         7.48 o                         
  -5   5   4          0.68         -3.71         5.37 o                         
  -4   5   4          6.21          5.32         3.43 o                         
  -3   5   4         90.62         97.12         9.16 o                         
  -2   5   4         12.64         28.44         9.97 o                         
  -1   5   4        296.65        292.72       159.80 o                         
   0   5   4          0.59          1.26         1.40 o                         
   1   5   4       1472.66       1815.33       194.16 o                         
   2   5   4         15.01         10.25         2.03 o                         
   3   5   4         27.24         24.58         3.33 o                         
   4   5   4          7.80         -3.08         4.92 o                         
   5   5   4         67.43         54.09         7.15 o                         
   6   5   4          7.84         27.93        20.94 o                         
   7   5   4          0.02         -7.56         7.56 o                         
  -7   6   4          2.62         -6.21         7.25 o                         
  -5   6   4         38.61         36.90         8.06 o                         
  -4   6   4          1.16          0.09         5.06 o                         
  -3   6   4         59.71         65.22         7.07 o                         
  -2   6   4          1.19          3.40         6.00 o                         
  -1   6   4         13.20          7.71         4.93 o                         
   0   6   4         67.81         64.98         3.99 o                         
   1   6   4        106.04        128.34         6.84 o                         
   2   6   4         55.94         73.38         6.59 o                         
   3   6   4        127.84        128.01         8.12 o                         
   4   6   4         34.29         48.66         7.20 o                         
   5   6   4          2.44         14.13         6.21 o                         
   6   6   4          1.16         50.25        14.78 o                         
   7   6   4          3.83         -1.71         6.60 o                         
  -6   7   4         18.37         35.41         8.15 o                         
  -5   7   4         12.37         10.29         6.15 o                         
  -4   7   4          1.18          2.63         6.05 o                         
  -3   7   4          2.64          7.85         6.76 o                         
  -2   7   4        173.46        161.90        11.04 o                         
  -1   7   4         73.89         77.35         7.30 o                         
   0   7   4         22.92         21.89         5.30 o                         
   1   7   4        408.78        403.07        12.12 o                         
   2   7   4         22.70         19.27         6.28 o                         
   3   7   4          3.71          0.82         4.72 o                         
   4   7   4          1.28         -0.24         5.37 o                         
   5   7   4         34.41         28.23         6.44 o                         
   6   7   4          4.23         -0.83         7.19 o                         
  -5   8   4          0.08          5.36         8.35 o                         
  -4   8   4         31.42         45.21         8.47 o                         
  -3   8   4          6.20          3.15         5.62 o                         
  -2   8   4         12.93         14.16         6.50 o                         
  -1   8   4         19.71         30.62         5.56 o                         
   1   8   4         25.07         29.32         6.26 o                         
   2   8   4         23.89         23.75         5.48 o                         
   3   8   4          0.82          3.12         5.73 o                         
   4   8   4          7.46         26.55        28.88 o                         
   5   8   4          9.45          6.13        13.20 o                         
  -3   9   4          1.74         -0.24         6.06 o                         
  -2   9   4         49.44         59.24         8.40 o                         
  -1   9   4         22.48         54.48         7.20 o                         
   1   9   4          2.73          9.56         5.57 o                         
   2   9   4         10.97          1.88         6.19 o                         
   3   9   4          0.46         41.22        45.53 o                         
   0  10   4         16.64         63.16        17.25 o                         
   1  10   4          0.36         83.35        17.64 o                         
  -8   1   5          1.55          5.12         5.22 o                         
  -7   1   5         62.21         53.55         5.38 o                         
  -6   1   5         19.88         17.76         4.09 o                         
  -5   1   5          1.31         -1.89         3.22 o                         
  -4   1   5         94.31         88.44         5.06 o                         
  -3   1   5        142.70        162.89         4.36 o                         
  -2   1   5       1255.11       1219.42        38.45 o                         
  -1   1   5       2541.03       2382.64        31.31 o                         
   0   1   5        370.55        288.07         8.48 o                         
   1   1   5          1.98          3.75         0.80 o                         
   2   1   5          5.87          2.41         0.87 o                         
   3   1   5        898.66        978.37        22.15 o                         
   4   1   5        112.67         88.30         5.23 o                         
   5   1   5        266.48        260.86        14.30 o                         
   6   1   5        797.56        833.08        38.79 o                         
   7   1   5          9.55         -1.22         4.39 o                         
   8   1   5          0.00         -8.75        12.24 o                         
  -8   2   5         30.55         32.45         5.03 o                         
  -7   2   5         11.99         14.11         9.60 o                         
  -6   2   5         31.17         34.75         4.31 o                         
  -5   2   5        123.40        117.37         5.04 o                         
  -4   2   5          2.32          1.37         2.02 o                         
  -3   2   5          0.55          1.03         1.33 o                         
  -2   2   5        583.75        588.30        14.48 o                         
  -1   2   5       6676.90       6994.82        78.62 o                         
   0   2   5        124.38        139.90         3.96 o                         
   1   2   5       3375.34       3044.59        39.42 o                         
   2   2   5         71.27         74.94         2.28 o                         
   3   2   5       1168.63       1279.57        16.67 o                         
   4   2   5        557.84        579.29        26.44 o                         
   5   2   5        288.60        296.83        10.94 o                         
   6   2   5         18.07         28.33         6.80 o                         
   7   2   5         43.75         44.11         7.13 o                         
   8   2   5          0.73          4.14        12.05 o                         
  -8   3   5         12.16         25.77         7.46 o                         
  -7   3   5         46.98         36.60         7.51 o                         
  -6   3   5         19.11         13.75         6.27 o                         
  -5   3   5          0.18         -1.42         2.61 o                         
  -4   3   5         41.65         40.44         3.41 o                         
  -3   3   5        199.47        210.55         4.82 o                         
  -2   3   5       1285.99       1346.67         7.63 o                         
  -1   3   5       1453.78       1395.31        43.85 o                         
   0   3   5       1082.19       1072.88        12.56 o                         
   1   3   5          1.43          2.34         0.90 o                         
   2   3   5        133.57        146.10         2.24 o                         
   3   3   5        140.12        147.90         6.73 o                         
   4   3   5        102.27        117.43         5.81 o                         
   5   3   5          0.42         -3.32        11.75 o                         
   6   3   5         73.49         72.11         8.29 o                         
   7   3   5          5.68          7.85         6.41 o                         
   8   3   5          1.49          5.31         8.46 o                         
  -8   4   5         11.76         26.21         7.63 o                         
  -7   4   5         15.63         14.61         6.36 o                         
  -6   4   5         58.91         45.91         6.81 o                         
  -5   4   5         14.49         17.95         5.03 o                         
  -4   4   5         21.94         15.74         4.11 o                         
  -3   4   5          7.99          4.37         2.28 o                         
  -2   4   5       1507.21       1474.25        31.51 o                         
  -1   4   5        106.09        110.10         6.81 o                         
   0   4   5        247.70        267.58         5.78 o                         
   1   4   5        142.50        147.21         5.04 o                         
   2   4   5         87.94         80.20         6.57 o                         
   3   4   5         49.86         61.49        23.23 o                         
   4   4   5        445.98        497.82        13.97 o                         
   5   4   5          0.23         -5.59         5.59 o                         
   6   4   5          2.06          3.40         5.10 o                         
   7   4   5         10.94         13.01         7.67 o                         
  -7   5   5          0.52          8.52         5.93 o                         
  -6   5   5          0.32          5.43         5.43 o                         
  -5   5   5         12.88          7.54         5.81 o                         
  -4   5   5          0.41         -0.70         3.18 o                         
  -3   5   5         18.49         18.92         6.87 o                         
  -2   5   5          0.01          2.62         1.61 o                         
  -1   5   5         29.97        290.28       223.43 o                         
   0   5   5          0.01         -0.67         1.33 o                         
   1   5   5         15.51         19.99         5.13 o                         
   2   5   5          0.03         -0.25         1.89 o                         
   3   5   5          6.73          6.72         2.65 o                         
   4   5   5         14.31         14.43         5.21 o                         
   5   5   5          0.63         -1.82         5.85 o                         
   6   5   5          0.42         20.90        28.05 o                         
   7   5   5          2.39          3.42         6.95 o                         
  -7   6   5          6.67          6.27         7.35 o                         
  -6   6   5         36.73          8.93         8.11 o                         
  -5   6   5          1.43         -3.59         7.27 o                         
  -4   6   5         34.47         49.84         8.04 o                         
  -3   6   5          7.33          2.60         5.44 o                         
  -2   6   5        489.95        506.12        15.86 o                         
  -1   6   5          0.68         -2.40         5.61 o                         
   0   6   5         57.04         48.94         5.21 o                         
   1   6   5        205.70        227.30        12.75 o                         
   2   6   5          5.52         10.15         5.05 o                         
   3   6   5          0.21         -0.60         4.42 o                         
   4   6   5         73.38         82.90         8.39 o                         
   5   6   5          4.44          0.33         5.93 o                         
   6   6   5          0.10         63.83        15.04 o                         
   7   6   5          0.88          8.96         7.85 o                         
  -6   7   5          5.85         15.73         8.47 o                         
  -5   7   5          1.76          7.52         7.11 o                         
  -4   7   5         18.64         18.45         6.49 o                         
  -3   7   5          8.44         11.15         5.70 o                         
  -2   7   5         49.71         68.11         7.91 o                         
  -1   7   5         84.54         81.64         7.68 o                         
   0   7   5         30.76         32.54         5.69 o                         
   1   7   5        152.48        141.88         7.75 o                         
   2   7   5         36.81         41.96         6.49 o                         
   3   7   5         13.78         24.31         5.79 o                         
   4   7   5         22.17         24.62         5.69 o                         
   5   7   5          5.63          3.15         7.01 o                         
   6   7   5          0.37         51.55        60.35 o                         
  -5   8   5          6.64         16.63         6.34 o                         
  -4   8   5          0.92          7.87         6.45 o                         
  -3   8   5         46.70         45.14         8.41 o                         
  -2   8   5         37.75         28.44         7.19 o                         
  -1   8   5         57.54         62.65         7.00 o                         
   1   8   5          3.53          5.78         4.08 o                         
   2   8   5         11.39         11.04         5.46 o                         
   3   8   5          5.42         14.34         5.90 o                         
   4   8   5         52.49         70.63        31.43 o                         
   5   8   5         16.42         23.81        10.80 o                         
  -3   9   5          2.18          8.89         7.02 o                         
  -2   9   5         18.90         23.64         7.24 o                         
  -1   9   5         14.23         25.18         7.33 o                         
   2   9   5          5.98        -15.83        15.83 o                         
   0  10   5          4.38        108.47        17.24 o                         
   1  10   5          0.32         83.44        18.35 o                         
  -8   0   6         50.28         67.91         7.84 o                         
  -7   0   6        178.51        165.13         9.91 o                         
  -6   0   6        825.79        817.17        18.27 o                         
  -5   0   6         52.84         50.63         5.34 o                         
  -4   0   6        607.75        636.33        13.02 o                         
  -3   0   6        125.15        127.31         5.42 o                         
  -2   0   6        275.70        307.32         6.43 o                         
  -1   0   6       2334.04       2255.09         9.88 o                         
   0   0   6       3093.41       2502.81        84.97 o                         
   1   0   6        351.42        327.62        11.60 o                         
   2   0   6        351.81        342.25        13.61 o                         
   3   0   6          4.53         11.66         4.92 o                         
   4   0   6         89.82         93.39         6.24 o                         
   5   0   6        102.08        104.96         7.73 o                         
   6   0   6        355.92        353.08        13.98 o                         
   7   0   6          8.79         -2.78         6.56 o                         
   8   0   6          6.16         -1.72         6.77 o                         
  -8   1   6         34.16         42.20         5.04 o                         
  -7   1   6         20.51         17.69         4.39 o                         
  -6   1   6         24.24         21.44         4.21 o                         
  -5   1   6          3.18         -4.07         4.48 o                         
  -4   1   6         18.13         22.23         3.53 o                         
  -3   1   6         60.91         65.01         2.47 o                         
  -2   1   6       2170.84       2218.37        15.36 o                         
  -1   1   6        734.22        651.67        12.11 o                         
   0   1   6       3479.50       3103.55        23.11 o                         
   1   1   6        662.37        615.90         6.41 o                         
   2   1   6       2085.47       1935.67        45.70 o                         
   3   1   6        565.16        640.89         9.31 o                         
   4   1   6          4.84          2.21         2.39 o                         
   5   1   6         10.69          6.62         4.08 o                         
   6   1   6         37.44         38.34         5.62 o                         
   7   1   6         10.84          9.44         4.18 o                         
   8   1   6          0.53          3.63         5.31 o                         
  -8   2   6          7.46         12.04         4.33 o                         
  -7   2   6          0.74         -4.99         4.99 o                         
  -6   2   6          9.04          4.41         3.70 o                         
  -5   2   6          9.57          8.41         2.69 o                         
  -4   2   6          0.83          0.33         2.03 o                         
  -3   2   6          9.06          8.40         1.57 o                         
  -2   2   6       2482.03       2529.28        34.96 o                         
  -1   2   6        575.15        623.32        15.54 o                         
   0   2   6       2158.96       2143.58        55.13 o                         
   1   2   6         12.56         11.42         1.61 o                         
   2   2   6       1901.38       1829.87        29.95 o                         
   3   2   6        109.95        131.06         3.40 o                         
   4   2   6         35.24         32.01         3.52 o                         
   5   2   6         40.62         33.52         4.58 o                         
   6   2   6        716.23        726.67        13.00 o                         
   7   2   6          0.03          0.90         3.54 o                         
   8   2   6          0.07          6.80        10.05 o                         
  -8   3   6         44.45         45.59         7.16 o                         
  -7   3   6          1.01         -2.79         5.51 o                         
  -6   3   6         15.64         13.63         6.19 o                         
  -5   3   6          0.22         -2.63         2.63 o                         
  -4   3   6          7.16          9.97         2.57 o                         
  -3   3   6        162.45        160.68         4.44 o                         
  -2   3   6       1129.40       1160.79         9.40 o                         
  -1   3   6          4.07          6.67         1.37 o                         
   0   3   6        105.30        121.45         5.39 o                         
   1   3   6        104.59        111.72         2.11 o                         
   2   3   6        713.66        687.38         7.61 o                         
   3   3   6         34.18         39.17         1.88 o                         
   4   3   6         49.51         53.39         3.62 o                         
   5   3   6         77.05         86.81         6.28 o                         
   6   3   6          6.93          3.62         6.46 o                         
   7   3   6          0.92          7.76         7.34 o                         
   8   3   6         21.86         29.22         8.50 o                         
  -8   4   6          1.72          3.20         7.37 o                         
  -7   4   6          1.05          3.63         5.46 o                         
  -6   4   6          4.69          7.33         4.94 o                         
  -5   4   6         95.07         91.89         7.59 o                         
  -4   4   6         11.25          8.22         3.89 o                         
  -3   4   6          6.16          4.25         1.81 o                         
  -2   4   6        932.32        930.35        16.68 o                         
  -1   4   6          0.09          0.86         1.44 o                         
   0   4   6        625.03        597.43        10.46 o                         
   1   4   6         13.90         11.78         1.04 o                         
   2   4   6       1060.45       1009.11        33.83 o                         
   3   4   6          7.98         33.06        39.28 o                         
   4   4   6        574.51        497.02       277.54 o                         
   5   4   6         30.92         27.98         6.05 o                         
   6   4   6         22.35         18.02         6.59 o                         
   7   4   6          7.39         10.64         6.70 o                         
  -7   5   6          0.00          6.90         7.38 o                         
  -6   5   6          6.46         -1.78         5.29 o                         
  -5   5   6         71.77         67.79         7.09 o                         
  -4   5   6         49.91         48.15         4.81 o                         
  -3   5   6        346.84        358.81        19.83 o                         
  -2   5   6        449.04        463.16         6.40 o                         
  -1   5   6        570.49        542.54       289.58 o                         
   0   5   6          4.37          6.55         1.62 o                         
   1   5   6          1.69          7.10         1.75 o                         
   2   5   6        172.57        144.72        11.84 o                         
   3   5   6         32.53         23.74         3.00 o                         
   4   5   6          7.86          4.04         4.53 o                         
   5   5   6        161.80        159.37         9.83 o                         
   6   5   6          0.95          1.83         8.41 o                         
   7   5   6          0.01          3.55         6.28 o                         
  -7   6   6          5.59         -4.12         8.69 o                         
  -6   6   6          0.01         -0.13         7.38 o                         
  -5   6   6         11.44         -6.75         7.27 o                         
  -4   6   6         85.66         98.59         8.92 o                         
  -3   6   6         19.56         18.20         5.92 o                         
  -2   6   6         22.01         28.29        15.61 o                         
  -1   6   6         35.55         23.35        14.94 o                         
   0   6   6          4.68         61.31        51.54 o                         
   1   6   6         24.48         26.72         4.25 o                         
   2   6   6         79.98         89.91        13.94 o                         
   3   6   6         35.45         23.48         5.12 o                         
   4   6   6          4.04          5.22         5.89 o                         
   5   6   6         30.59         11.73         6.11 o                         
   7   6   6          1.58          9.85         8.74 o                         
  -6   7   6          0.53          4.73         8.70 o                         
  -5   7   6          2.03         10.95         7.21 o                         
  -4   7   6          0.93         -5.39         5.39 o                         
  -3   7   6         25.22         21.08         7.45 o                         
  -2   7   6         15.28         30.41         6.61 o                         
  -1   7   6          8.55         -0.17         9.13 o                         
   0   7   6         28.09         21.12        14.46 o                         
   1   7   6         84.20        103.10         6.80 o                         
   2   7   6          4.59          4.82         4.58 o                         
   3   7   6          4.14          6.00         5.43 o                         
   4   7   6          5.10          8.91         4.87 o                         
   5   7   6         25.00         37.63         7.72 o                         
   6   7   6          0.44         47.01        56.81 o                         
  -5   8   6          1.39         25.78         8.65 o                         
  -4   8   6          4.47         39.65         8.33 o                         
  -3   8   6          5.29          6.55         7.42 o                         
  -2   8   6         11.16          1.30         6.81 o                         
  -1   8   6          0.74          4.82         5.11 o                         
   1   8   6         11.70         16.72         4.97 o                         
   2   8   6          4.44          2.06         5.03 o                         
   5   8   6          1.33         81.71        17.76 o                         
  -3   9   6          0.49         -0.38         8.21 o                         
  -2   9   6          1.11          0.33         6.28 o                         
  -1   9   6         19.76         26.60         6.47 o                         
  -8   1   7         45.73         31.20         4.86 o                         
  -7   1   7        113.26        117.37         6.34 o                         
  -6   1   7        108.29        104.86         5.72 o                         
  -5   1   7        384.62        385.42         8.51 o                         
  -4   1   7         32.51         31.32         2.61 o                         
  -3   1   7         10.92          9.94         1.30 o                         
  -2   1   7       1737.07       1708.48        20.89 o                         
  -1   1   7       8885.24       8115.95        85.01 o                         
   0   1   7       8645.42       7480.42        19.96 o                         
   1   1   7        251.16        251.81        11.12 o                         
   2   1   7         51.94         58.41         1.74 o                         
   3   1   7        179.21        178.43         3.96 o                         
   4   1   7        401.06        471.10        18.96 o                         
   5   1   7       1132.26       1188.42        14.98 o                         
   6   1   7        258.56        295.57         9.09 o                         
   7   1   7          0.45          5.26         4.01 o                         
   8   1   7          0.00         20.86         5.42 o                         
  -8   2   7         15.08         19.85         4.41 o                         
  -7   2   7         33.77         27.98         4.23 o                         
  -6   2   7         12.93          8.86         3.67 o                         
  -5   2   7         41.45         47.94         5.66 o                         
  -4   2   7        570.76        613.82         9.00 o                         
  -3   2   7        271.74        316.45         4.58 o                         
  -2   2   7        248.36        264.02         4.84 o                         
  -1   2   7         95.38         93.88         3.46 o                         
   0   2   7         89.81         98.92         3.78 o                         
   1   2   7        488.09        444.58         8.67 o                         
   2   2   7        304.94        261.81         6.18 o                         
   3   2   7        170.47        177.62         6.44 o                         
   4   2   7         27.59         18.52         2.89 o                         
   5   2   7          9.43          5.57         3.88 o                         
   6   2   7          1.15          6.70         4.45 o                         
   7   2   7         12.30         10.79         4.07 o                         
   8   2   7          7.47         21.70         5.49 o                         
  -8   3   7          1.95         10.89         7.78 o                         
  -7   3   7          0.32         -5.88         5.88 o                         
  -6   3   7          5.01          4.25         5.85 o                         
  -5   3   7         37.64         46.36         3.83 o                         
  -4   3   7          7.08          3.27         2.17 o                         
  -3   3   7        124.08        130.05         4.12 o                         
  -2   3   7        629.40        601.66        15.16 o                         
  -1   3   7          3.92          3.49         1.16 o                         
   0   3   7       1418.76       1382.34        19.33 o                         
   1   3   7        781.64        811.19        23.55 o                         
   2   3   7         31.89         30.40         1.29 o                         
   3   3   7        184.49        188.52         2.94 o                         
   4   3   7        102.97        103.82         9.43 o                         
   5   3   7        178.01        204.00         6.89 o                         
   6   3   7          0.15         -1.45         5.20 o                         
   7   3   7          0.11         -1.89         6.33 o                         
   8   3   7         11.08          9.68         7.15 o                         
  -7   4   7          0.01         -6.18         6.18 o                         
  -6   4   7          0.53         -0.55         4.40 o                         
  -5   4   7         63.20         70.25         7.31 o                         
  -4   4   7         16.40         20.67         4.54 o                         
  -3   4   7         11.12         14.30         2.57 o                         
  -2   4   7       1369.22       1391.83        24.31 o                         
  -1   4   7        283.51        300.08         5.24 o                         
   0   4   7        345.63        390.45        11.56 o                         
   1   4   7         96.61        102.12         6.59 o                         
   2   4   7          8.46         15.09         2.50 o                         
   3   4   7        245.07        249.31        71.30 o                         
   4   4   7         38.88         31.59        18.91 o                         
   5   4   7         15.34         11.21         6.04 o                         
   6   4   7          1.28         10.00         6.25 o                         
   7   4   7          3.86         -1.45         5.70 o                         
  -7   5   7          1.51         12.80         6.82 o                         
  -6   5   7          0.09          3.96         4.76 o                         
  -5   5   7         67.45         73.27         7.09 o                         
  -4   5   7          1.67          2.91         3.44 o                         
  -3   5   7          4.71          8.62         3.27 o                         
  -2   5   7         90.31         81.78         3.01 o                         
  -1   5   7        113.01        113.02         4.72 o                         
   0   5   7         35.58         37.97         1.95 o                         
   1   5   7         11.25         14.61         2.53 o                         
   2   5   7         12.88         13.95         2.35 o                         
   3   5   7          5.68          7.54         3.72 o                         
   4   5   7          5.32         49.76        64.13 o                         
   5   5   7          0.08          2.67         5.12 o                         
   6   5   7          2.90          7.98         6.27 o                         
   7   5   7         11.10         25.71         6.56 o                         
  -7   6   7          0.01         -0.83         7.04 o                         
  -6   6   7          0.02         -3.24         7.53 o                         
  -5   6   7         25.42         17.54         9.59 o                         
  -4   6   7          1.23          8.16         6.72 o                         
  -3   6   7         59.57         60.38         7.65 o                         
  -2   6   7        683.06       1213.73       417.53 o                         
  -1   6   7         31.54         32.10        20.51 o                         
   0   6   7        122.66         81.51        43.85 o                         
   1   6   7         45.30         64.06        21.56 o                         
   2   6   7         44.99         54.95         8.92 o                         
   3   6   7          0.28         17.11        23.73 o                         
   4   6   7          2.61         -0.54         5.16 o                         
   5   6   7          4.68          5.12         5.76 o                         
   6   6   7          4.24        -13.58        15.21 o                         
   7   6   7          7.54         20.64         9.14 o                         
  -6   7   7          1.83         14.78         7.81 o                         
  -5   7   7          1.53         -0.34         6.77 o                         
  -4   7   7          0.11          3.86         6.10 o                         
  -3   7   7         10.42         15.58         6.91 o                         
  -2   7   7         35.51         28.03         7.57 o                         
  -1   7   7          6.27          5.30         5.12 o                         
   0   7   7         38.12         31.07         5.79 o                         
   1   7   7        231.91        258.54        38.90 o                         
   2   7   7        149.81        167.64         9.10 o                         
   3   7   7          4.39         11.51         5.63 o                         
   4   7   7          5.59          5.13         5.78 o                         
   5   7   7         17.40         27.38         8.43 o                         
   6   7   7          5.30         57.24        18.29 o                         
  -5   8   7          1.14         15.30         8.24 o                         
  -4   8   7          0.73         -7.53         7.53 o                         
  -3   8   7          2.77          8.74         6.42 o                         
  -2   8   7          9.86         10.32         6.49 o                         
  -1   8   7         34.51         28.38         6.43 o                         
  -3   9   7          8.29         25.00         8.98 o                         
  -2   9   7          1.27          3.15         5.98 o                         
  -1   9   7         28.25         37.64         6.50 o                         
  -8   0   8         78.64         94.40         9.13 o                         
  -7   0   8        309.78        307.40        12.79 o                         
  -6   0   8        226.21        275.01        11.96 o                         
  -5   0   8          5.84          2.64         3.89 o                         
  -4   0   8       1303.34       1428.79        19.56 o                         
  -3   0   8         73.09         83.07         4.70 o                         
  -2   0   8          6.56         17.60         4.29 o                         
  -1   0   8       8631.83       7671.72        79.58 o                         
   0   0   8      15662.90      13411.93       175.86 o                         
   1   0   8        373.04        354.08         4.12 o                         
   2   0   8       1285.13       1420.52        63.23 o                         
   3   0   8       2660.95       3022.13        28.05 o                         
   4   0   8        398.87        434.70        11.80 o                         
   5   0   8        371.83        396.37        12.83 o                         
   6   0   8          2.13          4.57         5.75 o                         
   7   0   8          6.10         10.08         5.91 o                         
   8   0   8         14.73         18.58         5.56 o                         
  -8   1   8          7.69          1.49         4.28 o                         
  -7   1   8         20.73         22.36         4.34 o                         
  -6   1   8        286.47        297.40         8.52 o                         
  -5   1   8        194.07        203.41         8.97 o                         
  -4   1   8         12.31         11.88         1.76 o                         
  -3   1   8         84.36         86.05         2.43 o                         
  -2   1   8        394.59        388.34         5.53 o                         
  -1   1   8         12.69         14.54         1.25 o                         
   0   1   8       5888.01       5199.14        35.65 o                         
   1   1   8        601.43        577.19        20.35 o                         
   2   1   8        608.99        570.52        10.59 o                         
   3   1   8         58.18         58.45         2.79 o                         
   4   1   8         43.08         50.78         3.76 o                         
   5   1   8        179.39        200.68         9.28 o                         
   6   1   8        109.80        121.26         7.26 o                         
   7   1   8          2.33          7.36         3.66 o                         
   8   1   8          0.00         13.09        14.06 o                         
  -8   2   8         22.83         17.31         5.86 o                         
  -7   2   8        115.46        109.26         5.96 o                         
  -6   2   8         29.03         30.62         4.04 o                         
  -5   2   8          6.12          4.26         3.29 o                         
  -4   2   8       1055.82       1108.37        28.99 o                         
  -3   2   8         12.11         15.87         1.60 o                         
  -2   2   8          5.16          7.79         0.84 o                         
  -1   2   8       1384.46       1365.44        20.13 o                         
   0   2   8       1505.35       1486.50        17.88 o                         
   1   2   8        184.04        174.97         3.75 o                         
   2   2   8        670.97        637.13        23.65 o                         
   3   2   8       2433.49       2311.24        32.26 o                         
   4   2   8         70.64         74.46         4.12 o                         
   5   2   8         45.50         47.82         4.70 o                         
   6   2   8        192.53        212.47         7.86 o                         
   7   2   8          3.49          5.24         4.08 o                         
   8   2   8         11.34          4.45         8.13 o                         
  -8   3   8         16.92         22.19         6.40 o                         
  -7   3   8         27.00         32.81         6.85 o                         
  -6   3   8         21.47         17.00         5.80 o                         
  -5   3   8         66.46         57.56         4.06 o                         
  -4   3   8         52.35         57.58         3.68 o                         
  -3   3   8        400.37        383.65         6.55 o                         
  -2   3   8         86.88         93.57         4.39 o                         
  -1   3   8          1.98          2.75         0.67 o                         
   0   3   8          4.83          9.94         1.52 o                         
   1   3   8        475.28        483.65        11.34 o                         
   2   3   8        221.53        214.29         4.04 o                         
   3   3   8        323.10        325.10         6.88 o                         
   4   3   8         86.85         90.20         6.02 o                         
   5   3   8         14.62         16.79         5.06 o                         
   6   3   8         13.36         10.82         5.01 o                         
   7   3   8          9.90         -0.24         6.28 o                         
   8   3   8          1.38          8.37         6.86 o                         
  -7   4   8         11.32          6.29         6.79 o                         
  -6   4   8         40.04         46.14         6.57 o                         
  -5   4   8         44.90         38.06         6.85 o                         
  -4   4   8        121.12        118.26         7.39 o                         
  -3   4   8         11.98         14.18         2.93 o                         
  -2   4   8        117.00        148.47         3.05 o                         
  -1   4   8       1368.74       1404.39        41.12 o                         
   0   4   8        486.27        523.16        12.08 o                         
   1   4   8        189.93        179.29        22.35 o                         
   2   4   8        173.62        171.69         4.30 o                         
   3   4   8        973.79        808.00       165.61 o                         
   4   4   8        228.23        202.51       102.68 o                         
   5   4   8         18.00          9.04        19.42 o                         
   6   4   8         26.12         22.46         6.45 o                         
   7   4   8          5.80         13.17         6.34 o                         
  -7   5   8          3.56          6.74         6.92 o                         
  -6   5   8         21.47         16.39         5.26 o                         
  -5   5   8        138.33        124.32         8.24 o                         
  -4   5   8        138.16        160.83         6.73 o                         
  -3   5   8        494.11        522.69         9.63 o                         
  -2   5   8        224.39        227.82         9.35 o                         
  -1   5   8        496.42        496.48        26.71 o                         
   0   5   8        374.57        362.56         9.48 o                         
   1   5   8        376.35        423.66        14.31 o                         
   2   5   8        140.24        136.68         4.42 o                         
   3   5   8         22.64         26.93         4.18 o                         
   4   5   8        665.48        594.88        15.08 o                         
   5   5   8         36.27         36.08         6.78 o                         
   6   5   8          8.44         11.55         6.29 o                         
   7   5   8          9.80         14.10         7.09 o                         
  -7   6   8          1.96         30.85         8.64 o                         
  -6   6   8          0.80         -1.87         6.82 o                         
  -5   6   8         74.74         87.74         9.79 o                         
  -4   6   8        150.62        166.24        10.94 o                         
  -3   6   8         41.18         41.92         7.12 o                         
  -2   6   8        275.66        272.94       152.40 o                         
  -1   6   8         63.60         38.95        22.04 o                         
   0   6   8         40.04         61.69        42.22 o                         
   1   6   8         15.06         16.00         3.90 o                         
   2   6   8         40.40         44.16         5.08 o                         
   3   6   8          3.67          4.67         4.61 o                         
   4   6   8         28.59         34.49         6.47 o                         
   5   6   8          1.26          6.80         6.49 o                         
   7   6   8          0.87         -8.36         9.00 o                         
  -6   7   8          5.96         21.74         8.96 o                         
  -5   7   8          7.86          7.11         7.17 o                         
  -4   7   8          2.54          1.79         6.36 o                         
  -3   7   8         24.01         28.78         8.00 o                         
  -2   7   8          5.43         11.89         6.51 o                         
  -1   7   8         31.90         33.30         5.30 o                         
   0   7   8         35.05         54.87        21.90 o                         
   1   7   8         72.32        335.15        23.71 o                         
   2   7   8         19.81         21.30        13.12 o                         
   6   7   8          2.48        -13.38        19.21 o                         
  -4   8   8          0.01          0.52         7.33 o                         
  -3   8   8          2.59          0.86         6.33 o                         
  -2   8   8         58.03         69.01         8.05 o                         
  -1   8   8         11.03         19.35         6.27 o                         
  -3   9   8          5.00          9.34         7.45 o                         
  -2   9   8          5.43         -2.82         5.13 o                         
  -1   9   8         13.71         15.35         5.17 o                         
  -8   1   9         16.47         14.14        10.19 o                         
  -7   1   9          1.16         -0.03         3.65 o                         
  -6   1   9        197.16        201.22        16.34 o                         
  -5   1   9         94.22         81.06         7.97 o                         
  -4   1   9        421.70        412.99         7.79 o                         
  -3   1   9         82.47         69.22         6.16 o                         
  -2   1   9        137.01        135.95         2.32 o                         
  -1   1   9       3889.44       3442.04        15.33 o                         
   0   1   9       3208.47       2973.97        11.67 o                         
   1   1   9         67.21         79.46         2.78 o                         
   2   1   9        140.17        161.91         5.96 o                         
   3   1   9        947.78       1056.43        27.21 o                         
   4   1   9         10.33          9.60         2.59 o                         
   5   1   9          0.03          4.48         3.76 o                         
   6   1   9         75.58         78.17         6.20 o                         
   7   1   9          0.00          6.69         3.95 o                         
   8   1   9          3.47         -2.03         5.05 o                         
  -8   2   9          1.57         -2.58         6.55 o                         
  -7   2   9          6.50         14.24         4.12 o                         
  -6   2   9          1.01         -3.32         3.32 o                         
  -5   2   9          0.72          1.43         2.89 o                         
  -4   2   9        166.42        171.62         4.21 o                         
  -3   2   9        435.66        459.28        10.25 o                         
  -2   2   9         40.88         35.18         1.75 o                         
  -1   2   9        464.51        453.57         8.69 o                         
   0   2   9       2248.74       2073.33         9.99 o                         
   1   2   9         64.73         65.56         1.88 o                         
   2   2   9        210.03        199.18         5.22 o                         
   3   2   9        113.26        122.32        10.22 o                         
   4   2   9         56.93         61.49         5.30 o                         
   5   2   9        600.48        609.05        12.86 o                         
   6   2   9          4.57         -0.95         4.56 o                         
   7   2   9          0.24          0.71         9.61 o                         
   8   2   9          4.66         -1.66        11.40 o                         
  -8   3   9          5.58         -3.93         7.76 o                         
  -7   3   9         27.19         30.90         5.79 o                         
  -6   3   9         30.88         29.01         5.86 o                         
  -5   3   9         28.93         27.11         3.89 o                         
  -4   3   9          1.07         -1.93         1.93 o                         
  -3   3   9        135.47        134.38         4.22 o                         
  -2   3   9        722.86        663.59         5.18 o                         
  -1   3   9         32.86         28.72         1.27 o                         
   0   3   9         12.53         13.66         1.11 o                         
   1   3   9        108.97        124.31         3.23 o                         
   2   3   9         28.75         19.13         1.31 o                         
   3   3   9        415.35        407.03         7.16 o                         
   4   3   9          0.01          0.14         2.57 o                         
   5   3   9        443.45        452.32        21.92 o                         
   6   3   9          0.68          1.38         6.06 o                         
   7   3   9          2.27          4.02         6.49 o                         
  -7   4   9          0.55         -3.75         4.87 o                         
  -6   4   9         36.53         35.24         6.23 o                         
  -5   4   9         43.22         28.53         5.89 o                         
  -4   4   9         20.34         17.08         4.79 o                         
  -3   4   9          6.46          4.99         3.46 o                         
  -2   4   9        345.40        339.73         3.86 o                         
  -1   4   9        100.37        106.02         5.99 o                         
   0   4   9        399.61        446.39         4.57 o                         
   1   4   9          8.33          7.79         1.39 o                         
   2   4   9         33.43         38.02         5.38 o                         
   3   4   9        297.12        317.45        14.52 o                         
   4   4   9         44.20         42.56        25.23 o                         
   5   4   9        198.72        146.83       104.33 o                         
   6   4   9          3.40          4.60         5.76 o                         
   7   4   9         44.83         31.01         7.30 o                         
  -7   5   9          0.00         -7.88         7.88 o                         
  -6   5   9          0.90          6.43         6.05 o                         
  -5   5   9          2.99         -1.78         4.54 o                         
  -4   5   9          8.55         15.61         3.85 o                         
  -3   5   9         26.57         41.50         4.36 o                         
  -2   5   9         72.40         74.59         5.92 o                         
  -1   5   9          0.28          2.28         2.55 o                         
   0   5   9         44.03         46.62         5.93 o                         
   1   5   9         29.78         28.81         3.53 o                         
   2   5   9          8.27          3.57         2.25 o                         
   3   5   9         15.42         15.88         3.14 o                         
   4   5   9         51.21         51.44        27.03 o                         
   5   5   9          8.50          0.83         5.70 o                         
   6   5   9          1.47         -6.38         6.38 o                         
   7   5   9          5.94         13.18         7.94 o                         
  -7   6   9          0.79         18.40         7.86 o                         
  -6   6   9          9.18          5.32         8.52 o                         
  -5   6   9         28.38         36.71         9.10 o                         
  -4   6   9         21.60         13.12         6.53 o                         
  -3   6   9         40.60         33.26         7.42 o                         
  -2   6   9         23.31        127.02        73.38 o                         
  -1   6   9         52.21         61.37         4.76 o                         
   0   6   9         34.25         40.25         5.02 o                         
   1   6   9         31.32          9.92        11.67 o                         
   2   6   9         57.31         45.92        11.35 o                         
   3   6   9         78.56          7.51        13.11 o                         
   4   6   9         56.46         -0.70        13.92 o                         
  -5   7   9         11.37          3.83         7.32 o                         
  -4   7   9          2.73          0.62         7.14 o                         
  -3   7   9         27.97         22.10         8.69 o                         
  -2   7   9        254.08        310.94        13.06 o                         
  -1   7   9          3.12          7.63         9.77 o                         
   0   7   9         82.99         76.93         6.49 o                         
   1   7   9        166.67        188.94        17.83 o                         
   2   7   9         66.99         73.01        15.94 o                         
   3   7   9         18.75        -12.14        13.28 o                         
  -4   8   9          6.86         13.62         9.44 o                         
  -3   8   9          2.59          2.52         7.72 o                         
  -2   8   9          8.10          7.56         6.92 o                         
  -1   8   9         13.63          1.46        14.95 o                         
   0   8   9          3.11        -11.99        11.99 o                         
   1   8   9          1.87        -13.47        13.47 o                         
  -3   9   9          0.14         -6.95         6.95 o                         
  -2   9   9          8.82         10.98         6.98 o                         
  -1   9   9         12.18         12.58         5.89 o                         
  -8   0  10         99.60         83.00         8.12 o                         
  -7   0  10         95.55        107.71         9.26 o                         
  -6   0  10          3.88         13.76         6.02 o                         
  -5   0  10        469.38        491.61        13.38 o                         
  -4   0  10         22.39         31.33         2.81 o                         
  -3   0  10         33.18         37.84         2.31 o                         
  -2   0  10        391.71        353.10         6.45 o                         
  -1   0  10       3818.67       3729.85       137.98 o                         
   0   0  10       1744.28       1578.02        14.81 o                         
   1   0  10         39.32         34.10         1.65 o                         
   2   0  10       4017.41       4633.14        79.29 o                         
   3   0  10        286.94        381.02        18.14 o                         
   4   0  10          3.12          0.08         4.16 o                         
   5   0  10       1034.02       1097.35        20.73 o                         
   6   0  10          7.25         -5.56         5.56 o                         
   7   0  10          6.65         -2.93         5.01 o                         
   8   0  10          9.24         -2.04         7.01 o                         
  -8   1  10          9.47          8.76         4.61 o                         
  -7   1  10         42.62         43.89         6.61 o                         
  -6   1  10        133.82        149.65         7.04 o                         
  -5   1  10          0.49         -2.19         3.25 o                         
  -4   1  10         13.58         17.96         1.95 o                         
  -3   1  10        208.48        212.33         4.09 o                         
  -2   1  10        394.64        399.87         7.32 o                         
  -1   1  10        933.51        925.40        15.86 o                         
   0   1  10         71.58         61.47         4.66 o                         
   1   1  10          0.10          1.00         0.87 o                         
   2   1  10        624.57        646.86         7.83 o                         
   3   1  10        423.00        482.97        10.58 o                         
   4   1  10         60.80         57.98         4.17 o                         
   5   1  10         21.90         28.51         4.51 o                         
   6   1  10         61.33         53.37         5.41 o                         
   7   1  10          1.27         -1.67         4.03 o                         
   8   1  10          3.08         -2.23         4.70 o                         
  -8   2  10         28.90         20.57         3.75 o                         
  -7   2  10         35.69         31.50         4.30 o                         
  -6   2  10         10.05          9.60         3.44 o                         
  -5   2  10        329.70        325.38         7.82 o                         
  -4   2  10          6.89          7.02         2.01 o                         
  -3   2  10        191.53        197.13         4.87 o                         
  -2   2  10       1468.28       1424.94        23.72 o                         
  -1   2  10         10.67         13.32         0.78 o                         
   0   2  10        167.80        188.27         2.23 o                         
   1   2  10       1016.41       1023.68        25.09 o                         
   2   2  10        413.59        403.34         5.90 o                         
   3   2  10         10.33          7.91         2.20 o                         
   4   2  10         68.42         67.09         8.16 o                         
   5   2  10        757.34        829.41        43.59 o                         
   6   2  10         19.51         19.26         7.43 o                         
   7   2  10          0.13          3.08         4.35 o                         
   8   2  10          2.50         -1.79         4.65 o                         
  -8   3  10          5.86         -7.32         7.32 o                         
  -7   3  10          0.08         15.24         6.24 o                         
  -6   3  10          0.02         -0.66         5.62 o                         
  -5   3  10         30.33         18.77         3.37 o                         
  -4   3  10          9.39          9.96         2.16 o                         
  -3   3  10        293.10        291.26         9.45 o                         
  -2   3  10       1370.06       1380.44        35.21 o                         
  -1   3  10        261.40        295.70         8.78 o                         
   0   3  10        218.02        218.99         3.00 o                         
   1   3  10         80.43         68.80         2.70 o                         
   2   3  10         11.38         12.51         1.44 o                         
   3   3  10         39.18         40.62         3.55 o                         
   4   3  10        184.69        199.98         5.00 o                         
   5   3  10        340.61        359.93        13.92 o                         
   6   3  10          0.04         -6.02         6.02 o                         
   7   3  10          0.01         -3.73         6.69 o                         
  -7   4  10          3.47         15.09         6.80 o                         
  -6   4  10          0.61          3.19         5.34 o                         
  -5   4  10         53.62         50.35         6.59 o                         
  -4   4  10         18.65         16.82         5.36 o                         
  -3   4  10         77.68         69.81        11.39 o                         
  -2   4  10         48.25         37.31         2.54 o                         
  -1   4  10        150.69        146.92         5.03 o                         
   0   4  10        126.62        134.73         2.66 o                         
   1   4  10         54.31         48.57         4.16 o                         
   2   4  10         23.45         22.39         1.97 o                         
   3   4  10        150.62        143.63         4.79 o                         
   4   4  10        128.16        127.74         7.58 o                         
   5   4  10         46.80         43.19        34.26 o                         
   6   4  10          0.46          2.56         5.62 o                         
   7   4  10          0.01         -2.11         6.90 o                         
  -7   5  10          0.61         -6.59         6.59 o                         
  -6   5  10         37.96         37.92         5.89 o                         
  -5   5  10         94.51         81.75         6.05 o                         
  -4   5  10         15.67         15.95         4.05 o                         
  -3   5  10       1533.28       1558.54        89.48 o                         
  -2   5  10        271.88        274.10         5.79 o                         
  -1   5  10         18.90         15.95         2.59 o                         
   0   5  10         97.14         94.36         4.15 o                         
   1   5  10          5.37          8.52         1.49 o                         
   2   5  10        150.97        158.97         5.86 o                         
   3   5  10         53.48         39.02         3.71 o                         
   4   5  10       1181.48       1160.12       607.81 o                         
   5   5  10          0.01         -7.90        11.80 o                         
   6   5  10          0.88         -6.79         6.79 o                         
   7   5  10          0.34         -8.79         8.79 o                         
  -7   6  10          4.71         11.28         8.88 o                         
  -6   6  10          0.14          3.63         8.93 o                         
  -5   6  10          3.89          2.14         8.17 o                         
  -4   6  10          0.06          0.12         7.10 o                         
  -3   6  10        140.41        149.11         9.84 o                         
  -2   6  10          2.13         12.81        16.11 o                         
  -1   6  10         29.80         23.18         5.74 o                         
   0   6  10         38.55         39.74         4.99 o                         
   1   6  10          2.02         -0.31        10.32 o                         
   2   6  10         66.37         30.94        12.13 o                         
   3   6  10         18.22         -1.36        12.71 o                         
  -5   7  10         27.44         37.19         7.61 o                         
  -4   7  10          2.97          3.12         6.21 o                         
  -3   7  10        174.19        295.27        14.53 o                         
  -2   7  10        138.08        148.06        10.78 o                         
  -1   7  10          0.68         10.94        16.38 o                         
   0   7  10         25.13         48.80        37.41 o                         
   1   7  10         40.31         30.88        11.44 o                         
   2   7  10          0.22         19.96        12.81 o                         
  -4   8  10          2.66         12.29         6.80 o                         
  -3   8  10          7.12         10.28         5.84 o                         
  -2   8  10         11.13          8.17         6.44 o                         
  -1   8  10          0.49         -0.66         4.18 o                         
   0   8  10          0.33         -3.59        12.16 o                         
   2   8  10         28.81        -14.60        14.60 o                         
  -2   9  10         17.45         14.68         7.41 o                         
  -1   9  10          0.07          0.10         7.16 o                         
  -8   1  11          8.32         13.32         4.20 o                         
  -7   1  11         10.16         11.91         4.67 o                         
  -6   1  11        101.99        104.77         6.55 o                         
  -5   1  11        552.05        560.76        14.67 o                         
  -4   1  11        369.68        384.57        11.52 o                         
  -3   1  11         21.86         28.07         4.00 o                         
  -2   1  11         23.03         19.86         1.29 o                         
  -1   1  11       2813.56       2797.06        29.58 o                         
   0   1  11        171.03        169.09         3.91 o                         
   1   1  11         75.75         71.04         1.83 o                         
   2   1  11       3294.68       3607.46        60.56 o                         
   3   1  11        389.08        415.76         7.31 o                         
   4   1  11         67.99         62.68         4.40 o                         
   5   1  11         33.43         43.39        10.69 o                         
   6   1  11         26.50         28.36         6.86 o                         
   7   1  11          3.32          3.96         4.26 o                         
   8   1  11          0.30          8.20         6.34 o                         
  -8   2  11          1.28          3.83         6.43 o                         
  -7   2  11          0.18         -2.37         4.19 o                         
  -6   2  11         20.17         24.25         4.17 o                         
  -5   2  11         27.11         27.01         5.70 o                         
  -4   2  11         61.63         67.51         4.21 o                         
  -3   2  11          5.71          7.62         1.39 o                         
  -2   2  11          0.03          2.77         0.85 o                         
  -1   2  11         42.31         49.91         1.54 o                         
   0   2  11          0.03          1.12         0.76 o                         
   1   2  11        155.49        156.95         3.30 o                         
   2   2  11        152.11        144.50         5.28 o                         
   3   2  11          0.66          1.46         1.98 o                         
   4   2  11         41.32         39.71         3.87 o                         
   5   2  11        100.74        118.90        17.21 o                         
   6   2  11          2.97          5.03         4.11 o                         
   7   2  11          2.26         -0.98         4.36 o                         
   8   2  11          0.49         -1.75         7.54 o                         
  -7   3  11         40.26         43.08         6.58 o                         
  -6   3  11         21.35          8.34         5.61 o                         
  -5   3  11          7.50          6.63         3.22 o                         
  -4   3  11        161.75        179.33         6.54 o                         
  -3   3  11       1122.26       1136.84        12.80 o                         
  -2   3  11         12.08         19.27         2.80 o                         
  -1   3  11          4.58          5.71         0.79 o                         
   0   3  11         38.45         46.52         1.99 o                         
   1   3  11        218.37        229.51         9.34 o                         
   2   3  11        177.03        184.37         3.73 o                         
   3   3  11        128.13        123.13         3.00 o                         
   4   3  11         43.38         53.43         4.86 o                         
   5   3  11         16.54         11.42         3.86 o                         
   6   3  11         10.35          8.31         5.91 o                         
   7   3  11          6.68         -0.18         7.12 o                         
  -7   4  11          0.12          5.51         5.34 o                         
  -6   4  11          1.45         -2.08         4.67 o                         
  -5   4  11          3.98          5.23         5.42 o                         
  -4   4  11         85.32         82.62         7.07 o                         
  -3   4  11         14.78         18.34         5.15 o                         
  -2   4  11         51.39         50.03         2.70 o                         
  -1   4  11          0.34          3.96         3.08 o                         
   0   4  11         57.04         63.64         2.03 o                         
   1   4  11          0.00          0.27         1.12 o                         
   2   4  11          1.02          3.61         1.63 o                         
   3   4  11          2.16          2.85         2.60 o                         
   4   4  11          0.36          0.65         5.48 o                         
   5   4  11         15.40         10.41        13.83 o                         
   6   4  11          0.13         -1.04         5.73 o                         
   7   4  11         17.69         15.52         8.09 o                         
  -7   5  11          2.58         -5.61         7.53 o                         
  -6   5  11          2.32          8.39         5.55 o                         
  -5   5  11          0.11          0.45         4.25 o                         
  -4   5  11         16.69         17.82         3.94 o                         
  -3   5  11          5.22         22.49        10.47 o                         
  -2   5  11         74.50         74.20         3.53 o                         
  -1   5  11         10.65         12.65         3.63 o                         
   0   5  11          0.04          1.96         2.37 o                         
   1   5  11          5.35          4.33         2.68 o                         
   2   5  11          3.81          2.99         6.78 o                         
   3   5  11          0.09         27.51        47.25 o                         
   4   5  11         35.50         37.16        18.26 o                         
   5   5  11          3.19          3.52         4.95 o                         
   6   5  11          0.78          1.96         6.95 o                         
   7   5  11         13.55         19.57         9.11 o                         
  -7   6  11          0.00         -7.63         7.63 o                         
  -6   6  11          4.74          9.34         8.64 o                         
  -5   6  11          7.13          8.38         6.73 o                         
  -4   6  11         79.43         72.05         8.99 o                         
  -3   6  11         67.61         71.30         8.18 o                         
  -2   6  11        125.55         91.88        56.18 o                         
  -1   6  11          0.02         -0.54         2.91 o                         
   0   6  11         39.27         37.80         9.65 o                         
   1   6  11         23.12         -0.30         9.25 o                         
   2   6  11         12.62          5.40        11.18 o                         
   3   6  11          7.66         13.95        14.61 o                         
   4   6  11          2.13          8.81        12.58 o                         
  -5   7  11          5.43          2.72         8.20 o                         
  -4   7  11         22.17         12.48         7.84 o                         
  -3   7  11         36.19         57.46         9.82 o                         
  -2   7  11         61.80         81.11         8.64 o                         
  -1   7  11          1.68          0.32         4.42 o                         
   0   7  11         20.93          0.06        10.45 o                         
   1   7  11         83.00         18.08        14.24 o                         
   2   7  11          0.04          9.39        12.75 o                         
   3   7  11          2.21          2.97        13.45 o                         
   4   7  11          7.74        -14.72        14.72 o                         
  -4   8  11          3.94         12.06         8.81 o                         
  -3   8  11          1.28         -4.03         7.39 o                         
  -2   8  11          6.20          0.13         5.04 o                         
  -1   8  11         13.75         22.37         5.63 o                         
   0   8  11         35.96         25.16        12.85 o                         
   1   8  11          5.13        -13.87        14.03 o                         
   2   8  11         27.47        -14.46        14.46 o                         
  -2   9  11          0.13          5.53         5.75 o                         
  -1   9  11          8.56          9.70         6.36 o                         
  -8   0  12          0.01          3.69         6.80 o                         
  -7   0  12          2.35         -4.30         6.45 o                         
  -6   0  12         23.88         20.93         5.96 o                         
  -5   0  12         72.61         61.12         6.21 o                         
  -4   0  12        817.96        812.45        27.21 o                         
  -3   0  12        244.68        220.81         4.86 o                         
  -2   0  12         63.90         60.45         2.65 o                         
  -1   0  12       3540.85       3444.09        62.91 o                         
   0   0  12          9.65         14.37         2.81 o                         
   1   0  12         78.41         73.04         5.80 o                         
   2   0  12        243.12        282.14        10.10 o                         
   3   0  12        585.47        635.57         8.88 o                         
   4   0  12         15.02         21.86         4.74 o                         
   5   0  12         82.86         87.78         7.62 o                         
   6   0  12        100.87        104.07         8.96 o                         
   7   0  12          0.14          0.18         5.33 o                         
   8   0  12          7.34         14.30         8.67 o                         
  -8   1  12          1.99         13.31         4.61 o                         
  -7   1  12         38.98         36.37         5.06 o                         
  -6   1  12        300.43        281.89        19.97 o                         
  -5   1  12          1.39          2.45         3.26 o                         
  -4   1  12        566.43        550.35         8.59 o                         
  -3   1  12        233.39        230.26        12.12 o                         
  -2   1  12         49.29         48.73         1.76 o                         
  -1   1  12         98.72        106.37         3.24 o                         
   0   1  12        132.50        111.88         3.22 o                         
   1   1  12        281.53        273.25         8.95 o                         
   2   1  12         10.65         13.02         2.23 o                         
   3   1  12        129.62        131.40         3.64 o                         
   4   1  12        140.12        136.60         7.19 o                         
   5   1  12         48.44         68.74         6.54 o                         
   6   1  12         60.14         70.02         5.56 o                         
   7   1  12          0.55          3.17         4.37 o                         
   8   1  12          8.93          0.12         5.71 o                         
  -8   2  12          0.78          7.07         5.59 o                         
  -7   2  12          5.13         -1.88         3.58 o                         
  -6   2  12         38.93         40.87         4.46 o                         
  -5   2  12         15.90          8.71         3.45 o                         
  -4   2  12        599.21        567.22        11.03 o                         
  -3   2  12         47.17         51.37         2.19 o                         
  -2   2  12         93.96        102.34         1.94 o                         
  -1   2  12         93.25         87.38         2.54 o                         
   0   2  12        929.98        901.23         7.16 o                         
   1   2  12        195.39        210.58         4.12 o                         
   2   2  12        101.75        101.08         2.73 o                         
   3   2  12          9.36          6.48         2.20 o                         
   4   2  12        182.09        180.83        10.25 o                         
   5   2  12         20.82         29.75         4.76 o                         
   6   2  12        113.52        114.21         6.60 o                         
   7   2  12          4.11          5.94        11.30 o                         
   8   2  12          1.45         14.12         6.55 o                         
  -7   3  12          0.03         -6.65         6.65 o                         
  -6   3  12         20.12         23.12         5.75 o                         
  -5   3  12         31.23         22.40         3.71 o                         
  -4   3  12        773.96        784.79        11.57 o                         
  -3   3  12       1632.02       1581.67        15.06 o                         
  -2   3  12          7.99         10.18         2.66 o                         
  -1   3  12        129.48        136.42         3.06 o                         
   0   3  12         76.07         75.12         4.40 o                         
   1   3  12        125.09        125.52         6.43 o                         
   2   3  12         26.74         34.29         2.11 o                         
   3   3  12         87.16         82.39         4.93 o                         
   4   3  12       1284.98       1344.45        17.34 o                         
   5   3  12         79.18         73.77         5.01 o                         
   6   3  12         11.12          7.71         6.38 o                         
   7   3  12          0.63         -7.71         7.74 o                         
  -7   4  12         34.63         34.99         7.18 o                         
  -6   4  12          1.04         -3.37         5.90 o                         
  -5   4  12          4.26          1.56         4.53 o                         
  -4   4  12        112.62        106.18         6.20 o                         
  -3   4  12          5.61          4.18         3.09 o                         
  -2   4  12         44.81         51.07         3.75 o                         
  -1   4  12        107.49        125.03         4.73 o                         
   0   4  12         46.85         44.36         2.20 o                         
   1   4  12          0.89          1.49         2.59 o                         
   2   4  12        151.90        171.21         5.07 o                         
   3   4  12          0.84         -0.15         2.92 o                         
   4   4  12        431.36        362.43       195.86 o                         
   5   4  12         17.71          9.98         6.88 o                         
   6   4  12         21.13         24.70         6.22 o                         
   7   4  12          8.37         17.48         8.71 o                         
  -7   5  12          2.89          2.27         7.50 o                         
  -6   5  12          7.02         -1.60         6.83 o                         
  -5   5  12         38.81         39.93         5.12 o                         
  -4   5  12          0.26          2.58         3.53 o                         
  -3   5  12       1039.39        988.80        95.56 o                         
  -2   5  12         82.90         83.43         3.79 o                         
  -1   5  12          7.31          5.14         2.39 o                         
   0   5  12         86.32         92.94         3.90 o                         
   1   5  12         29.84         40.81         9.67 o                         
   2   5  12         60.66         81.44         5.17 o                         
   3   5  12        277.02        248.20       138.07 o                         
   4   5  12        136.83        122.26        66.03 o                         
   5   5  12          7.02          2.60        13.67 o                         
   6   5  12         44.41         55.86         7.96 o                         
   7   5  12         12.66         33.62         8.44 o                         
  -6   6  12          0.09         -9.45         9.45 o                         
  -5   6  12          4.48          4.17         6.25 o                         
  -4   6  12          4.63          4.58         6.60 o                         
  -3   6  12         21.16         22.07         7.55 o                         
  -2   6  12         45.34        111.03        44.93 o                         
  -1   6  12        137.91        139.64        22.40 o                         
   0   6  12         23.23         27.67         8.83 o                         
   1   6  12          7.78         -0.92         8.83 o                         
   2   6  12          1.52         -9.42        10.61 o                         
   3   6  12         38.88         -1.06        14.54 o                         
   4   6  12          8.82         15.94        13.57 o                         
   5   6  12          2.08        -14.64        14.64 o                         
  -5   7  12         10.16          5.32         7.31 o                         
  -4   7  12         45.01         52.23         8.35 o                         
  -3   7  12        196.04        231.48        13.70 o                         
  -2   7  12          6.99          8.67         6.61 o                         
  -1   7  12         15.72          5.17        10.03 o                         
   0   7  12          0.03          2.76        10.25 o                         
   1   7  12         60.53         -0.06        12.63 o                         
   2   7  12          6.74          0.21        12.78 o                         
   3   7  12          9.97         15.92        13.66 o                         
   4   7  12        104.93        -15.33        15.33 o                         
  -4   8  12          6.46         -7.53         7.53 o                         
  -3   8  12          0.29         -0.46         5.72 o                         
  -2   8  12          4.77          0.03         6.14 o                         
  -1   8  12          6.87          8.49         5.31 o                         
   0   8  12         24.46          2.65        12.73 o                         
   1   8  12          1.53         18.11        13.79 o                         
   2   8  12          5.68        -14.97        14.97 o                         
   3   8  12          0.31        -15.18        15.94 o                         
  -2   9  12          3.37          9.83         6.51 o                         
  -1   9  12          4.55          3.45         5.15 o                         
   0   9  12          0.00        -16.09        16.09 o                         
   1   9  12          3.88        -16.69        16.69 o                         
  -8   1  13          2.61         16.27         5.11 o                         
  -7   1  13          3.01         -4.18         4.18 o                         
  -6   1  13         99.00        107.62         6.08 o                         
  -5   1  13          6.00          7.94         3.32 o                         
  -4   1  13        291.57        289.54        10.00 o                         
  -3   1  13         74.37         73.90         3.50 o                         
  -2   1  13        175.78        195.07         4.37 o                         
  -1   1  13         16.51         22.05         2.18 o                         
   0   1  13         13.08         10.11         1.11 o                         
   1   1  13        600.20        605.66        21.25 o                         
   2   1  13        389.38        466.97        14.82 o                         
   3   1  13        169.94        178.84         6.92 o                         
   4   1  13          9.97         12.40         3.54 o                         
   5   1  13         11.89         13.42         3.72 o                         
   6   1  13         50.43         54.61         5.41 o                         
   7   1  13          3.33          8.03         4.52 o                         
   8   1  13          1.35         18.79         8.69 o                         
  -8   2  13          0.25          6.08         7.77 o                         
  -7   2  13          8.18          9.83         4.26 o                         
  -6   2  13         14.44          7.36         3.64 o                         
  -5   2  13          2.16         -3.30         5.34 o                         
  -4   2  13        349.70        319.63        16.61 o                         
  -3   2  13        512.66        526.58         9.58 o                         
  -2   2  13        271.39        298.40        10.86 o                         
  -1   2  13          2.94          3.11         1.34 o                         
   0   2  13          3.25          6.03         1.10 o                         
   1   2  13       1101.48       1181.43        29.63 o                         
   2   2  13         28.56         24.49         1.50 o                         
   3   2  13          0.55          2.44         2.06 o                         
   4   2  13        195.52        226.69         7.25 o                         
   5   2  13         59.97         58.95         5.09 o                         
   6   2  13         34.99         37.58         5.13 o                         
   7   2  13          0.06          8.69         8.55 o                         
   8   2  13          0.79          4.93         8.01 o                         
  -7   3  13         67.75         65.28         7.98 o                         
  -6   3  13          4.71          5.14         6.23 o                         
  -5   3  13         65.44         62.00         4.45 o                         
  -4   3  13        119.40        107.49         5.85 o                         
  -3   3  13          3.32          4.68         3.22 o                         
  -2   3  13         10.03         17.12         2.72 o                         
  -1   3  13          4.83          5.09         1.44 o                         
   0   3  13        285.56        280.16         6.30 o                         
   1   3  13         82.09         62.39         5.19 o                         
   2   3  13         51.34         51.64         3.48 o                         
   3   3  13        139.51        122.86         5.45 o                         
   4   3  13         49.44         60.62        10.85 o                         
   5   3  13        163.97        183.42         7.90 o                         
   6   3  13         11.90         11.57         6.35 o                         
   7   3  13         20.00         25.24         7.85 o                         
  -7   4  13          2.32          3.58         6.90 o                         
  -6   4  13         92.59        100.98         8.16 o                         
  -5   4  13          7.56          8.30         5.05 o                         
  -4   4  13        712.86        770.30        61.71 o                         
  -3   4  13        495.69        510.15        14.31 o                         
  -2   4  13          2.18         -0.45         2.72 o                         
  -1   4  13          4.59          5.57         2.55 o                         
   0   4  13          5.83          4.44         2.29 o                         
   1   4  13        138.95        130.04         6.29 o                         
   2   4  13          2.57          0.81         2.04 o                         
   3   4  13        730.82        753.63        25.48 o                         
   4   4  13          9.90         30.64        15.87 o                         
   5   4  13          9.92          6.75        11.47 o                         
   6   4  13          0.01          0.73         5.74 o                         
   7   4  13          1.71         11.55         8.81 o                         
  -7   5  13         15.75         33.01         6.46 o                         
  -6   5  13          5.69          6.94         5.72 o                         
  -5   5  13          0.56          1.68         4.16 o                         
  -4   5  13         61.21         62.97         5.07 o                         
  -3   5  13         14.10         21.00         4.46 o                         
  -2   5  13          3.27          1.84         2.41 o                         
  -1   5  13          2.63          0.52         2.84 o                         
   0   5  13         28.00         27.99         2.89 o                         
   1   5  13         71.42         78.64         9.21 o                         
   2   5  13         14.16         19.08         3.94 o                         
   3   5  13          0.87          3.51         4.73 o                         
   4   5  13         12.73          5.07         5.94 o                         
   5   5  13          0.13          5.38         5.62 o                         
   6   5  13          2.60         18.04         7.46 o                         
   7   5  13         13.54         23.09         6.88 o                         
  -6   6  13         72.62         87.40        12.03 o                         
  -5   6  13         41.61         57.27         9.62 o                         
  -4   6  13        182.21        197.45        12.08 o                         
  -3   6  13         90.97        121.68         9.76 o                         
  -2   6  13          7.09         10.02         3.56 o                         
  -1   6  13          0.38          2.99         3.20 o                         
   0   6  13          0.16          6.13         9.37 o                         
   1   6  13          0.25          4.54         8.95 o                         
   2   6  13         55.34         32.38        11.70 o                         
   3   6  13        125.98        -11.64        14.80 o                         
   4   6  13         17.16         17.78        13.55 o                         
  -5   7  13         30.31         28.80         8.26 o                         
  -4   7  13         19.42         39.04         8.06 o                         
  -3   7  13         21.24         22.02         6.56 o                         
  -2   7  13         14.75         15.52         6.66 o                         
  -1   7  13          3.08          0.25         5.40 o                         
   0   7  13          8.14        -10.88        10.88 o                         
   1   7  13         48.84         33.78        12.49 o                         
   2   7  13          3.46        -13.36        13.36 o                         
   3   7  13          7.20         20.80        13.72 o                         
  -4   8  13         17.25          7.80         9.44 o                         
  -3   8  13          0.80          2.66         7.34 o                         
  -2   8  13          0.88         -2.72         4.80 o                         
  -1   8  13          0.42         10.91         5.32 o                         
   0   8  13          4.93         12.58        13.30 o                         
   1   8  13         66.11         18.71        14.53 o                         
   2   8  13         16.52         10.23        15.98 o                         
  -1   9  13          2.02          9.13         6.76 o                         
   1   9  13          7.91        -10.74        16.71 o                         
   2   9  13          3.19        -18.08        18.08 o                         
  -8   0  14         17.86         18.42         6.93 o                         
  -7   0  14         88.52        100.04         9.37 o                         
  -6   0  14        738.01        730.62        18.22 o                         
  -5   0  14         54.31         51.74         6.15 o                         
  -4   0  14          9.47         15.35         4.37 o                         
  -3   0  14         79.52         90.63         4.86 o                         
  -2   0  14       5796.40       5976.86        44.26 o                         
  -1   0  14       2152.32       2132.81        24.00 o                         
   0   0  14          0.54          2.24         3.08 o                         
   1   0  14       2900.97       2912.17        42.43 o                         
   2   0  14         96.16         98.31         5.70 o                         
   3   0  14       1145.34       1190.36        12.50 o                         
   4   0  14         30.70         30.71         5.33 o                         
   5   0  14        210.57        230.23        11.39 o                         
   6   0  14          7.61         18.74         6.35 o                         
   7   0  14          0.75         11.38         5.74 o                         
   8   0  14          1.63         10.95         7.24 o                         
  -8   1  14          6.33          8.78         6.03 o                         
  -7   1  14         10.99         12.10         3.55 o                         
  -6   1  14          8.19          6.44         8.06 o                         
  -5   1  14          4.09          6.31         6.48 o                         
  -4   1  14         22.77         19.27         2.03 o                         
  -3   1  14        199.13        201.11         6.93 o                         
  -2   1  14        662.16        655.01         5.76 o                         
  -1   1  14       2093.94       2085.89        27.15 o                         
   0   1  14         53.64         48.76         4.30 o                         
   1   1  14          0.29          2.79         1.23 o                         
   2   1  14         66.59         69.94         4.88 o                         
   3   1  14          0.30          1.81         2.00 o                         
   4   1  14         31.54         37.89         4.19 o                         
   5   1  14          4.91          4.59         3.76 o                         
   6   1  14         66.62         86.31         5.94 o                         
   7   1  14          0.04          3.30         4.53 o                         
   8   1  14         16.68         29.78         9.54 o                         
  -8   2  14          2.67         15.64         6.66 o                         
  -7   2  14          0.11         -3.57         3.87 o                         
  -6   2  14         17.81         16.20         3.61 o                         
  -5   2  14        117.12        103.47         5.38 o                         
  -4   2  14         36.32         35.09         4.32 o                         
  -3   2  14         48.12         47.54         3.28 o                         
  -2   2  14       1574.15       1524.26        12.29 o                         
  -1   2  14       1368.26       1399.36        23.68 o                         
   0   2  14        975.88        933.43        16.29 o                         
   1   2  14         92.19        118.55         2.02 o                         
   2   2  14        217.57        213.03         3.88 o                         
   3   2  14         14.49         16.04         2.45 o                         
   4   2  14         39.14         37.09         3.75 o                         
   5   2  14        314.66        327.13        10.32 o                         
   6   2  14         26.62         31.71         4.79 o                         
   7   2  14          0.43         18.34         4.99 o                         
   8   2  14          1.82         -3.74         9.39 o                         
  -7   3  14         47.12         46.74         8.79 o                         
  -6   3  14         29.65         28.30         6.11 o                         
  -5   3  14         25.80         19.09         3.94 o                         
  -4   3  14         11.97         12.85         3.50 o                         
  -3   3  14        149.85        142.11        19.09 o                         
  -2   3  14        182.11        185.02         3.80 o                         
  -1   3  14         77.00         81.12         2.78 o                         
   0   3  14        475.05        456.18         8.14 o                         
   1   3  14         83.26         84.25         3.58 o                         
   2   3  14          0.14         -1.80         1.80 o                         
   3   3  14         45.01         42.72         4.02 o                         
   4   3  14         45.23         43.55         3.71 o                         
   5   3  14         32.26         36.72         3.72 o                         
   6   3  14          7.93         10.34         6.64 o                         
   7   3  14          0.00         13.11         7.99 o                         
  -7   4  14         26.85          9.00         6.15 o                         
  -6   4  14          0.48         15.87         6.37 o                         
  -5   4  14          2.00         -4.96         4.96 o                         
  -4   4  14         77.03        104.69         7.42 o                         
  -3   4  14         26.83         26.23         3.01 o                         
  -2   4  14         74.55         65.37         6.11 o                         
  -1   4  14         14.52         20.30         2.99 o                         
   0   4  14         24.21         29.26         2.86 o                         
   1   4  14          1.04         -0.12         3.28 o                         
   2   4  14        189.30        181.21         6.70 o                         
   3   4  14          0.62          4.25         3.99 o                         
   4   4  14         36.07         51.37        30.78 o                         
   5   4  14          9.85          8.99         6.03 o                         
   6   4  14          0.58          9.99         6.06 o                         
   7   4  14          5.19         20.74         7.96 o                         
  -7   5  14         33.16         30.80         8.31 o                         
  -6   5  14         63.81         66.85         7.03 o                         
  -5   5  14         22.21         20.51         4.92 o                         
  -4   5  14          0.37          1.18         3.83 o                         
  -3   5  14        178.78        181.94         9.95 o                         
  -2   5  14        311.59        285.49        43.73 o                         
  -1   5  14         44.26         52.82         4.05 o                         
   0   5  14         25.91         26.32         2.98 o                         
   1   5  14          0.26          1.99         3.15 o                         
   2   5  14         30.84         53.18        10.25 o                         
   3   5  14         20.97         21.18         4.95 o                         
   4   5  14         58.78         53.66        39.20 o                         
   5   5  14          1.21          7.97         8.34 o                         
   6   5  14          2.62          1.92         8.23 o                         
  -6   6  14         30.23         24.50        10.29 o                         
  -5   6  14         37.78         42.26         9.75 o                         
  -4   6  14         60.23         73.42         9.86 o                         
  -3   6  14         36.75         48.29         7.47 o                         
  -2   6  14          8.34         12.63         4.76 o                         
  -1   6  14          3.43          2.62         2.90 o                         
   0   6  14          3.41          5.78         4.28 o                         
   1   6  14         10.30         -0.05         9.07 o                         
   2   6  14         28.83         19.50        10.75 o                         
   3   6  14         13.71         30.49        13.69 o                         
   4   6  14          0.26         -6.25        14.24 o                         
   5   6  14         11.55          6.38        15.25 o                         
  -5   7  14          2.29          9.37         8.58 o                         
  -4   7  14          1.55         32.37         8.55 o                         
  -3   7  14          0.82          7.07         7.37 o                         
  -2   7  14          0.35         -2.18         5.57 o                         
  -1   7  14         21.76         23.39         5.12 o                         
   0   7  14         58.34         17.63        10.60 o                         
   1   7  14         10.57          0.25        11.69 o                         
   2   7  14          5.89          0.36        13.72 o                         
   3   7  14          8.16        -14.61        14.61 o                         
   4   7  14          3.09         -9.72        16.53 o                         
   5   7  14         26.06        -18.81        18.81 o                         
  -4   8  14          8.52         19.95         8.91 o                         
  -3   8  14         13.19          2.29         6.58 o                         
  -2   8  14          1.63         -6.45         6.45 o                         
  -1   8  14         58.01         46.93        25.81 o                         
   0   8  14         14.68        -13.83        14.33 o                         
   1   8  14          1.82         19.48        14.62 o                         
   2   8  14          1.31         -2.06        15.63 o                         
   3   8  14         15.15         -1.84        16.72 o                         
  -1   9  14         38.31         20.57         8.16 o                         
   0   9  14          0.92          6.31        16.43 o                         
  -8   1  15          3.68         -6.05         6.05 o                         
  -7   1  15         24.93         32.40         4.64 o                         
  -6   1  15          1.99         -0.43         4.00 o                         
  -5   1  15        735.98        724.54        29.28 o                         
  -4   1  15         58.58         64.12         4.02 o                         
  -3   1  15        599.13        588.26         8.92 o                         
  -2   1  15       1682.93       1753.24        21.08 o                         
  -1   1  15        228.50        204.54         6.98 o                         
   0   1  15         97.95         91.03         4.12 o                         
   1   1  15        160.10        158.77         5.47 o                         
   2   1  15          3.46          4.17         1.31 o                         
   3   1  15        306.17        324.85         7.30 o                         
   4   1  15         10.68          9.93         3.99 o                         
   5   1  15          0.06          0.09         3.98 o                         
   6   1  15          1.49         -2.37         5.64 o                         
   7   1  15          7.49         14.24         4.70 o                         
   8   1  15         16.86         28.44         9.33 o                         
  -8   2  15          1.95          5.08         6.86 o                         
  -7   2  15         26.61         22.68         5.46 o                         
  -6   2  15          2.66          3.00         3.68 o                         
  -5   2  15        308.30        305.46         8.17 o                         
  -4   2  15        617.69        599.61        17.47 o                         
  -3   2  15        373.20        376.77        12.24 o                         
  -2   2  15         34.57         38.09         2.17 o                         
  -1   2  15         67.07         69.99         3.38 o                         
   0   2  15         93.75         77.16         3.19 o                         
   1   2  15         77.12         84.62         3.49 o                         
   2   2  15         50.54         44.67         1.93 o                         
   3   2  15         28.72         38.02         8.87 o                         
   4   2  15         55.65         51.96         6.30 o                         
   5   2  15         58.16         62.79         5.55 o                         
   6   2  15          2.45         -5.67        12.80 o                         
   7   2  15          5.65         -1.23        10.68 o                         
  -7   3  15         12.22         14.96         9.38 o                         
  -6   3  15         82.24         78.16         8.45 o                         
  -5   3  15        208.22        215.25         7.01 o                         
  -4   3  15        982.99        956.62        15.28 o                         
  -3   3  15         32.87         32.83         4.20 o                         
  -2   3  15         37.10         33.61         2.29 o                         
  -1   3  15          4.76          4.03         1.55 o                         
   0   3  15        117.19        112.00         2.81 o                         
   1   3  15        365.68        341.07         8.97 o                         
   2   3  15         82.98         94.51         4.67 o                         
   3   3  15        107.81        109.61         5.24 o                         
   4   3  15         26.94         35.46         3.64 o                         
   5   3  15          4.89          9.09         3.36 o                         
   6   3  15          2.75         10.68         6.89 o                         
   7   3  15          9.51         25.13         7.67 o                         
  -7   4  15          4.81         -7.74         7.74 o                         
  -6   4  15         12.64          6.75         5.60 o                         
  -5   4  15          0.17          1.56         4.42 o                         
  -4   4  15        719.82        784.99       100.27 o                         
  -3   4  15         19.13         18.16         3.03 o                         
  -2   4  15         30.82         31.27         3.74 o                         
  -1   4  15         31.94         31.97         3.39 o                         
   0   4  15         34.40         33.97         3.05 o                         
   1   4  15          0.59          1.52         3.57 o                         
   2   4  15         21.63         22.83         4.43 o                         
   3   4  15         53.99         54.30         4.29 o                         
   4   4  15         48.91        189.10       139.50 o                         
   5   4  15          1.21          1.50         5.42 o                         
   6   4  15          0.23          0.18         6.69 o                         
   7   4  15          1.18         -2.97         6.64 o                         
  -7   5  15          4.38         -5.28         8.92 o                         
  -6   5  15          4.77          1.77         5.28 o                         
  -5   5  15          2.49          6.27         4.26 o                         
  -4   5  15          9.41         10.01         4.12 o                         
  -3   5  15          8.73         13.39         3.41 o                         
  -2   5  15         87.08         99.13         5.78 o                         
  -1   5  15          5.18         -0.87         2.94 o                         
   0   5  15          4.49          5.11         2.72 o                         
   1   5  15         11.05          6.43         4.96 o                         
   2   5  15          6.13          5.34         3.45 o                         
   3   5  15          0.02         -0.77         4.80 o                         
   4   5  15          1.55          9.82         5.61 o                         
   5   5  15          0.05          6.19         6.27 o                         
   6   5  15          1.20         10.75         8.47 o                         
  -6   6  15          3.63          9.51         7.50 o                         
  -5   6  15         40.24         55.05        10.30 o                         
  -4   6  15        368.54        384.88        15.76 o                         
  -3   6  15          7.56         19.26         6.20 o                         
  -2   6  15         15.31         18.98         3.69 o                         
  -1   6  15          0.38          2.11         3.06 o                         
   0   6  15          1.49          3.17         4.84 o                         
   1   6  15          1.51         -8.23         8.23 o                         
   2   6  15          7.75         25.18        10.26 o                         
   3   6  15        175.20          9.48        14.17 o                         
   4   6  15          4.31         23.30        14.68 o                         
   5   6  15          0.03          8.85        16.20 o                         
  -5   7  15         46.12         56.59         9.87 o                         
  -4   7  15         81.30        110.33        11.31 o                         
  -3   7  15          0.47          8.37         6.95 o                         
  -2   7  15          1.52         -5.79         5.79 o                         
  -1   7  15         15.59         18.39         4.63 o                         
   0   7  15         47.92         43.04        11.12 o                         
   1   7  15         30.50         -1.32        11.62 o                         
   2   7  15          0.00        -13.21        13.21 o                         
   3   7  15          5.74          1.65        14.49 o                         
   4   7  15          3.10         34.64        16.34 o                         
   5   7  15          0.03        -19.17        19.17 o                         
  -3   8  15          5.18          0.00         7.92 o                         
  -2   8  15         16.63         19.58         5.62 o                         
  -1   8  15         11.35         10.68         5.26 o                         
   0   8  15          2.25        -10.62        14.92 o                         
   1   8  15          0.45        -15.11        15.11 o                         
   2   8  15         10.69         15.26        16.89 o                         
   3   8  15         11.05         12.49        17.59 o                         
  -1   9  15          2.51         28.36        15.67 o                         
   0   9  15          0.46         24.04        17.72 o                         
   1   9  15          0.26          5.18        19.43 o                         
  -8   0  16          0.00         -7.75         7.75 o                         
  -7   0  16        132.55        131.50         9.51 o                         
  -6   0  16        482.38        539.22        16.05 o                         
  -5   0  16        145.93        142.88         8.83 o                         
  -4   0  16          0.20          0.79         3.56 o                         
  -3   0  16         41.58         47.71         4.23 o                         
  -2   0  16        348.26        369.42         9.81 o                         
  -1   0  16       3885.88       3852.64        18.93 o                         
   0   0  16        981.46        997.75        15.47 o                         
   1   0  16          3.49          0.91         1.00 o                         
   2   0  16        672.77        691.77        13.69 o                         
   3   0  16        214.58        241.40        10.02 o                         
   4   0  16          4.40          6.41         5.15 o                         
   5   0  16         16.85          7.60         5.25 o                         
   6   0  16         23.99         31.23         6.97 o                         
   7   0  16         17.28         14.33         7.23 o                         
  -8   1  16          0.40         -8.29         8.29 o                         
  -7   1  16          2.41         10.47         4.12 o                         
  -6   1  16          2.60         -1.77         3.38 o                         
  -5   1  16        350.45        363.47        11.16 o                         
  -4   1  16         52.72         47.95         3.49 o                         
  -3   1  16         17.32         18.63         2.76 o                         
  -2   1  16          7.35         12.89         1.50 o                         
  -1   1  16        522.36        517.82         6.20 o                         
   0   1  16        484.00        476.58        22.31 o                         
   1   1  16         51.88         56.68         1.64 o                         
   2   1  16         15.00         16.60         2.01 o                         
   3   1  16         14.13          9.85         2.80 o                         
   4   1  16         56.70         41.82        17.70 o                         
   5   1  16          2.65         -0.58         4.07 o                         
   6   1  16          6.77         10.79         4.81 o                         
   7   1  16          0.03         -3.31        20.38 o                         
  -8   2  16          6.53         -6.25         8.47 o                         
  -7   2  16          4.35          9.31         6.23 o                         
  -6   2  16          5.93         -0.11         4.29 o                         
  -5   2  16        623.42        627.74        11.40 o                         
  -4   2  16         46.14         44.11         4.29 o                         
  -3   2  16        230.72        214.68        11.41 o                         
  -2   2  16         98.46         95.49         2.55 o                         
  -1   2  16        616.40        628.85        12.19 o                         
   0   2  16        180.63        156.98         6.76 o                         
   1   2  16          2.48          3.51         1.83 o                         
   2   2  16         68.07         69.42         5.69 o                         
   3   2  16         91.42         87.92         4.99 o                         
   4   2  16          1.49          0.30         2.90 o                         
   5   2  16         53.75         67.21         6.02 o                         
   6   2  16         35.87         35.37         4.75 o                         
   7   2  16          6.57         16.49         8.15 o                         
  -7   3  16         12.58         27.03         8.05 o                         
  -6   3  16          3.79          5.29         6.17 o                         
  -5   3  16        450.80        432.39         9.56 o                         
  -4   3  16         23.26         25.56         5.45 o                         
  -3   3  16        101.47        112.91        13.58 o                         
  -2   3  16          0.11          1.39         1.72 o                         
  -1   3  16          8.78          9.70         1.67 o                         
   0   3  16          2.33          3.06         2.03 o                         
   1   3  16         94.29         98.77         4.20 o                         
   2   3  16          9.24         14.08         4.50 o                         
   3   3  16          0.92         -1.66         3.28 o                         
   4   3  16        148.64        139.81         6.22 o                         
   5   3  16          0.00          0.77         3.17 o                         
   6   3  16          0.18          0.85         6.66 o                         
   7   3  16          0.00          8.44         7.51 o                         
  -7   4  16          1.61         -7.90         7.90 o                         
  -6   4  16          3.27         12.58         5.74 o                         
  -5   4  16         87.07         93.96         6.77 o                         
  -4   4  16         56.16         59.09         5.37 o                         
  -3   4  16        147.25        143.59         5.34 o                         
  -2   4  16         92.40         90.48         5.32 o                         
  -1   4  16         84.00         89.20         5.93 o                         
   0   4  16          3.24          4.15         2.44 o                         
   1   4  16         44.75         50.96         3.42 o                         
   2   4  16          0.04          0.18         3.63 o                         
   3   4  16        382.09        381.12         9.06 o                         
   4   4  16        224.06        196.75        18.26 o                         
   5   4  16          0.22        -11.94        11.94 o                         
   6   4  16          6.55         -0.69         7.64 o                         
  -6   5  16         10.34         16.66         4.89 o                         
  -5   5  16         16.53         16.78         4.66 o                         
  -4   5  16        228.94        246.17        11.75 o                         
  -3   5  16        374.38        387.41         7.60 o                         
  -2   5  16        388.40        433.21        45.49 o                         
  -1   5  16         34.13         34.27         7.63 o                         
   0   5  16          0.06         -2.28         3.15 o                         
   1   5  16          9.36          5.36         3.25 o                         
   2   5  16         65.16         63.47        13.37 o                         
   3   5  16          0.31         -7.41         7.41 o                         
   4   5  16        101.26         83.90        52.07 o                         
   5   5  16          4.76          4.34         6.45 o                         
   6   5  16          4.40         15.80         8.56 o                         
  -6   6  16          0.44         -4.97         7.17 o                         
  -5   6  16          0.11          5.00         7.03 o                         
  -4   6  16         49.97         65.82         9.37 o                         
  -3   6  16         21.83          9.86         6.78 o                         
  -2   6  16         34.44         42.09         4.86 o                         
  -1   6  16          3.56          2.72         2.89 o                         
   0   6  16          5.59          0.88         8.49 o                         
   1   6  16         30.61         37.27         9.91 o                         
   2   6  16         45.77         44.49        12.75 o                         
   3   6  16          0.00         13.33        13.36 o                         
   4   6  16         28.22          4.92        14.91 o                         
   5   6  16         10.84          4.36        16.30 o                         
  -5   7  16          4.30          4.67         6.83 o                         
  -4   7  16          5.45          4.96         7.02 o                         
  -3   7  16         11.16         13.25         6.41 o                         
  -2   7  16          0.15          4.07         4.88 o                         
  -1   7  16          1.33          3.60         5.45 o                         
   0   7  16         25.34         26.08        11.78 o                         
   1   7  16          2.00          6.70        11.14 o                         
   2   7  16         20.12         12.36        12.77 o                         
   3   7  16          4.47         -4.33        15.21 o                         
   4   7  16         12.45         45.10        16.97 o                         
  -3   8  16          0.45          1.30         8.10 o                         
  -2   8  16         34.83         26.96         7.33 o                         
  -1   8  16          0.54          5.04         5.67 o                         
   0   8  16          7.53        -11.45        14.05 o                         
   1   8  16          6.45          0.47        15.35 o                         
   2   8  16         10.02        -11.54        17.27 o                         
   3   8  16          0.45         38.03        17.52 o                         
  -1   9  16         19.46         19.41        16.28 o                         
   0   9  16          0.29         14.90        18.15 o                         
   1   9  16          0.02         13.48        18.57 o                         
  -8   1  17          0.23         -8.19         8.19 o                         
  -7   1  17         28.20         35.41         5.56 o                         
  -6   1  17         35.05         33.91         7.50 o                         
  -5   1  17        578.37        543.82        10.81 o                         
  -4   1  17          8.25         10.16         2.69 o                         
  -3   1  17         80.07         86.68         6.50 o                         
  -2   1  17        136.71        149.71         6.64 o                         
  -1   1  17        484.83        454.10         4.82 o                         
   0   1  17        138.71        144.91         4.99 o                         
   1   1  17        402.93        389.80        11.91 o                         
   2   1  17        168.93        173.62         3.45 o                         
   3   1  17        125.04        120.11         5.75 o                         
   4   1  17          4.47          2.29         3.33 o                         
   5   1  17         18.00         23.22         4.60 o                         
   6   1  17          3.98         -9.11         9.11 o                         
   7   1  17         12.32         11.25         5.62 o                         
  -8   2  17          1.16         -8.52         8.52 o                         
  -7   2  17          1.62          6.24         5.55 o                         
  -6   2  17         63.48         65.38         5.13 o                         
  -5   2  17         10.04         16.66         3.87 o                         
  -4   2  17        112.23        106.78         5.14 o                         
  -3   2  17          0.09          0.14         2.04 o                         
  -2   2  17          3.84          2.70         1.36 o                         
  -1   2  17         93.68         87.58         3.57 o                         
   0   2  17         29.95         23.80         2.19 o                         
   1   2  17         26.41         35.72         2.47 o                         
   2   2  17         32.80         28.33         5.24 o                         
   3   2  17          0.21         -3.23         3.28 o                         
   4   2  17          6.65          8.16         3.54 o                         
   5   2  17        130.46        126.92         5.65 o                         
   6   2  17         13.79         18.89         5.89 o                         
   7   2  17         11.98         16.87        13.33 o                         
  -7   3  17          1.63          7.82         6.69 o                         
  -6   3  17         39.43         48.58         6.28 o                         
  -5   3  17         14.54         16.93         4.01 o                         
  -4   3  17         22.82         23.46         4.13 o                         
  -3   3  17        201.72        208.75        18.27 o                         
  -2   3  17        146.25        123.32         9.61 o                         
  -1   3  17         19.01         18.29         2.12 o                         
   0   3  17         88.12         88.11         8.29 o                         
   1   3  17        100.72         95.83         4.41 o                         
   2   3  17         48.86         46.54         5.26 o                         
   3   3  17         44.73         42.04         4.55 o                         
   4   3  17          3.21         -0.93         3.65 o                         
   5   3  17         25.11         23.76         6.01 o                         
   6   3  17          1.91          9.28         4.83 o                         
   7   3  17          0.60         -8.35         9.10 o                         
  -7   4  17         24.58         18.61         8.36 o                         
  -6   4  17         24.76         19.22         6.64 o                         
  -5   4  17         29.75         33.01         5.11 o                         
  -4   4  17          0.01          0.82         4.26 o                         
  -3   4  17        188.38        186.30        11.91 o                         
  -2   4  17        116.74        124.89         5.82 o                         
  -1   4  17         63.45         55.14         3.91 o                         
   0   4  17          0.12          1.37         2.42 o                         
   1   4  17          4.51          5.02         2.35 o                         
   2   4  17          0.13          4.14         4.32 o                         
   3   4  17        719.41        768.71        44.40 o                         
   4   4  17         32.72         27.25         4.17 o                         
   5   4  17          0.57         -5.94         5.94 o                         
   6   4  17          0.07          3.53         8.29 o                         
  -6   5  17          0.33         12.61         5.59 o                         
  -5   5  17          7.72         12.42         4.17 o                         
  -4   5  17         13.81         21.27         8.31 o                         
  -3   5  17          1.54          7.75         3.39 o                         
  -2   5  17         77.35         88.43         6.27 o                         
  -1   5  17          0.95          1.10         3.05 o                         
   0   5  17          2.30          0.58         2.76 o                         
   1   5  17          0.32         -2.90         4.68 o                         
   2   5  17         12.90          6.38         5.55 o                         
   3   5  17         40.96         51.39        19.36 o                         
   4   5  17         24.74         12.59         7.06 o                         
   5   5  17          1.96          4.39        11.01 o                         
   6   5  17          0.28         -6.53         7.83 o                         
  -6   6  17         13.03          9.82         8.36 o                         
  -5   6  17         49.97         50.57         8.94 o                         
  -4   6  17          2.37         11.97         7.60 o                         
  -3   6  17         32.89         57.43         8.94 o                         
  -2   6  17         52.02         49.08         5.27 o                         
  -1   6  17         58.81         57.95         4.73 o                         
   0   6  17         17.10         20.86         3.99 o                         
   1   6  17          3.83          1.80         8.00 o                         
   2   6  17         20.84         32.70        11.95 o                         
   3   6  17        204.61         11.96        11.93 o                         
   4   6  17          9.55         -9.20        14.67 o                         
   5   6  17          0.18         19.94        17.65 o                         
  -4   7  17         11.83         -3.49         7.82 o                         
  -3   7  17         19.60         26.44         6.82 o                         
  -2   7  17          3.01          4.96         3.73 o                         
  -1   7  17          0.94          9.58         4.83 o                         
   0   7  17         15.45          5.61        11.66 o                         
   1   7  17        103.26         14.02        11.08 o                         
   2   7  17         71.63         21.59        13.13 o                         
   3   7  17          0.01        -15.62        15.62 o                         
   4   7  17         17.46         13.39        17.78 o                         
  -3   8  17         17.14         25.10         6.75 o                         
  -2   8  17          2.38          4.86         6.12 o                         
  -1   8  17          0.02         -7.37        20.00 o                         
   0   8  17          7.24         -1.41        14.27 o                         
   1   8  17         14.50        -12.90        15.61 o                         
   2   8  17         13.48         16.12        17.68 o                         
  -1   9  17          4.70         -6.56        18.52 o                         
   0   9  17          0.88         -0.94        19.04 o                         
  -7   0  18         58.16         69.72         7.86 o                         
  -6   0  18        106.48         99.53         8.88 o                         
  -5   0  18        255.62        229.12        10.46 o                         
  -4   0  18        273.73        236.68         9.03 o                         
  -3   0  18        198.56        215.63         8.43 o                         
  -2   0  18          9.07         16.39         3.59 o                         
  -1   0  18        739.20        715.85        13.86 o                         
   0   0  18        290.19        306.49         9.61 o                         
   1   0  18        356.01        350.27        10.29 o                         
   2   0  18        152.02        138.54         7.74 o                         
   3   0  18        220.91        232.90         9.68 o                         
   4   0  18         15.29         14.01         5.50 o                         
   5   0  18        103.20        106.82         9.33 o                         
   6   0  18         38.64         40.68         7.66 o                         
   7   0  18          8.79          0.08         8.68 o                         
  -7   1  18         15.78         12.43         4.28 o                         
  -6   1  18         16.69         17.99         4.33 o                         
  -5   1  18          1.00          0.57         3.70 o                         
  -4   1  18          1.46          3.08         2.47 o                         
  -3   1  18          8.67          7.71         2.71 o                         
  -2   1  18         19.45         13.48         1.92 o                         
  -1   1  18        295.12        287.77         6.45 o                         
   0   1  18         19.40         21.75         2.92 o                         
   1   1  18          6.41          7.18         1.43 o                         
   2   1  18          4.13          8.30         1.56 o                         
   3   1  18         61.58         63.79         8.73 o                         
   4   1  18         34.44         33.15         3.55 o                         
   5   1  18          0.22         -4.99         5.18 o                         
   6   1  18          0.49         -0.93         4.91 o                         
   7   1  18          2.84          7.03         5.53 o                         
  -7   2  18          3.87         10.64         4.72 o                         
  -6   2  18        204.54        180.98         7.24 o                         
  -5   2  18        174.40        167.36        12.98 o                         
  -4   2  18          0.05         -3.38         4.46 o                         
  -3   2  18         78.85         86.37         5.54 o                         
  -2   2  18         53.37         53.26         2.68 o                         
  -1   2  18          5.28         11.05         1.59 o                         
   0   2  18         69.69         67.77         4.36 o                         
   1   2  18         92.37         94.65         4.46 o                         
   2   2  18         25.35         39.04         4.13 o                         
   3   2  18         23.28         16.38         3.79 o                         
   4   2  18         24.96         28.68         8.11 o                         
   5   2  18         87.00         84.11         5.66 o                         
   6   2  18          3.39          3.18         3.84 o                         
   7   2  18          7.08         25.09         8.01 o                         
  -7   3  18         10.32          2.88         5.96 o                         
  -6   3  18          5.45         10.14         5.43 o                         
  -5   3  18         60.77         51.55         6.12 o                         
  -4   3  18          5.41          9.16         3.74 o                         
  -3   3  18         47.35         48.43         4.22 o                         
  -2   3  18          2.08          8.20         2.97 o                         
  -1   3  18         33.58         36.38         2.35 o                         
   0   3  18        440.83        445.23        14.84 o                         
   1   3  18         44.16         51.48         3.85 o                         
   2   3  18          7.06         20.76         4.56 o                         
   3   3  18          7.98          7.66         3.88 o                         
   4   3  18          1.71         -0.57         3.03 o                         
   5   3  18          7.24          8.94         4.12 o                         
   6   3  18          0.00          9.44         7.72 o                         
  -6   4  18          0.92         -5.25         6.83 o                         
  -5   4  18         86.44         84.56         5.82 o                         
  -4   4  18         85.49         84.25         4.39 o                         
  -3   4  18          6.13          7.48         3.41 o                         
  -2   4  18        371.25        298.69        97.09 o                         
  -1   4  18         42.84         41.55         4.03 o                         
   0   4  18         35.22         34.05         8.35 o                         
   1   4  18          4.28          5.67         2.86 o                         
   2   4  18         17.11         21.72         4.94 o                         
   3   4  18          0.02         -1.90         4.92 o                         
   4   4  18         39.96         31.59         5.97 o                         
   5   4  18         15.23         19.34        10.87 o                         
   6   4  18          1.33         -2.73         8.71 o                         
  -6   5  18          4.83          8.17        10.12 o                         
  -5   5  18          7.98         -0.66         4.68 o                         
  -4   5  18         10.54         15.47         4.61 o                         
  -3   5  18        148.46        139.08         5.16 o                         
  -2   5  18         41.06         48.69         4.64 o                         
  -1   5  18          2.89          2.40         2.84 o                         
   0   5  18         57.66         52.66         5.86 o                         
   1   5  18          5.52         -3.88         4.24 o                         
   2   5  18        115.43        109.94        22.30 o                         
   3   5  18         89.98        107.02        12.21 o                         
   4   5  18          2.43         11.83        14.61 o                         
   5   5  18          0.60        -11.81        13.99 o                         
   6   5  18          0.00          4.23         8.44 o                         
  -5   6  18         75.68         85.06         8.78 o                         
  -4   6  18          1.18          6.22         7.55 o                         
  -3   6  18         59.60         73.83        11.17 o                         
  -2   6  18         50.83         42.27         9.22 o                         
  -1   6  18          5.55          9.23         3.73 o                         
   0   6  18         26.75         27.80         6.34 o                         
   1   6  18         50.84         75.31        10.64 o                         
   2   6  18          7.37         38.31        11.12 o                         
   3   6  18         22.96         18.59        11.30 o                         
   4   6  18         10.92          4.80        14.62 o                         
   5   6  18          0.92          2.48        18.70 o                         
  -4   7  18          4.43         12.97         7.88 o                         
  -3   7  18          1.55         -4.10         6.44 o                         
  -2   7  18          5.92          5.75         3.95 o                         
  -1   7  18          7.34          6.58         4.85 o                         
   0   7  18         29.36         23.03        10.00 o                         
   1   7  18         34.76         54.21        11.26 o                         
   2   7  18          7.71          6.32        12.65 o                         
   3   7  18          7.80         -4.98        16.19 o                         
   4   7  18          0.07        -10.14        18.49 o                         
  -3   8  18          0.10          9.82         8.08 o                         
  -2   8  18          6.76         16.91         5.90 o                         
  -1   8  18          0.74          4.51         6.29 o                         
   0   8  18          6.23         -5.51        14.62 o                         
   1   8  18          4.59        -15.27        15.27 o                         
   2   8  18          0.81         11.28        17.65 o                         
   0   9  18          2.58          3.67        19.16 o                         
  -7   1  19          2.10         -4.48         4.48 o                         
  -6   1  19         84.56         89.21         5.89 o                         
  -5   1  19          1.43         -3.53         3.59 o                         
  -4   1  19         50.90         45.60         7.46 o                         
  -3   1  19        132.99        141.93         5.22 o                         
  -2   1  19          1.30          2.25         2.32 o                         
  -1   1  19          1.61          9.80         2.65 o                         
   0   1  19          3.59          9.27         3.75 o                         
   1   1  19          2.74          1.42         1.72 o                         
   2   1  19        122.44        118.30         5.39 o                         
   3   1  19          2.52         -3.74         3.74 o                         
   4   1  19        103.68         86.16         4.55 o                         
   5   1  19          0.04          0.75         4.00 o                         
   6   1  19          7.32          7.07         7.19 o                         
   7   1  19          0.51         13.76         6.44 o                         
  -7   2  19         18.74         14.31         4.93 o                         
  -6   2  19         40.49         34.66         6.47 o                         
  -5   2  19        135.60        129.37         6.18 o                         
  -4   2  19         29.44         30.64         5.03 o                         
  -3   2  19        638.21        657.39        10.33 o                         
  -2   2  19          0.94         -0.27         1.80 o                         
  -1   2  19        138.23        129.69         4.04 o                         
   0   2  19         55.09         60.86         5.22 o                         
   1   2  19         17.10         13.29         3.04 o                         
   2   2  19        726.06        759.02        15.71 o                         
   3   2  19         52.09         45.82         6.34 o                         
   4   2  19         36.43         33.64         4.55 o                         
   5   2  19          0.57          4.16         3.97 o                         
   6   2  19          0.89          5.22         4.45 o                         
   7   2  19          1.76         -6.98         6.98 o                         
  -7   3  19          4.49         13.24         5.62 o                         
  -6   3  19         29.68         15.33         6.18 o                         
  -5   3  19         22.41         20.69         3.93 o                         
  -4   3  19         63.13         58.86         6.47 o                         
  -3   3  19        174.80        182.57         9.94 o                         
  -2   3  19        298.14        235.48        68.15 o                         
  -1   3  19         45.96         50.08         2.92 o                         
   0   3  19         46.70         45.52         3.79 o                         
   1   3  19         33.31         30.26         3.40 o                         
   2   3  19        375.76        372.68         8.54 o                         
   3   3  19         28.22         19.32         5.55 o                         
   4   3  19          6.42          6.19         3.30 o                         
   5   3  19          4.75         -5.56         5.67 o                         
   6   3  19          1.37          5.61         5.51 o                         
  -6   4  19          9.72         -0.35         5.04 o                         
  -5   4  19          7.34          9.00         7.75 o                         
  -4   4  19         65.09         63.60         4.07 o                         
  -3   4  19          7.72          8.75         3.94 o                         
  -2   4  19          0.09          1.59         3.58 o                         
  -1   4  19          0.00         -1.72         2.59 o                         
   0   4  19         40.42         34.03         5.27 o                         
   1   4  19         11.26         15.00         3.22 o                         
   2   4  19        127.85        138.06         8.72 o                         
   3   4  19         80.87         68.33        41.43 o                         
   4   4  19          0.92          6.36         3.49 o                         
   5   4  19         10.14         20.67        12.90 o                         
   6   4  19          3.36          6.26         8.31 o                         
  -6   5  19          2.85         15.23         5.36 o                         
  -5   5  19          0.47         -4.25         5.09 o                         
  -4   5  19         21.76         20.92         4.23 o                         
  -3   5  19         49.59         52.67         3.97 o                         
  -2   5  19        134.77        131.57         6.23 o                         
  -1   5  19         29.62         37.70         7.21 o                         
   0   5  19         18.16         17.07         4.23 o                         
   1   5  19          6.37          1.11         4.33 o                         
   2   5  19          0.15          7.28         4.21 o                         
   3   5  19          1.35         17.45         9.76 o                         
   4   5  19          4.54          2.08        26.70 o                         
   5   5  19          2.48          2.87        12.64 o                         
   6   5  19          0.23          6.13        10.54 o                         
  -5   6  19         22.51         23.53         7.03 o                         
  -4   6  19         17.11         35.22         8.21 o                         
  -3   6  19          1.49          3.21         4.38 o                         
  -2   6  19          8.89         12.54         4.22 o                         
  -1   6  19         11.57          6.39         3.80 o                         
   0   6  19         31.29         32.57         4.53 o                         
   1   6  19          4.09         -3.03         7.56 o                         
   2   6  19         35.06         47.96        10.87 o                         
   3   6  19         51.82         31.80        11.38 o                         
   4   6  19          1.71         -0.87        14.93 o                         
   5   6  19          1.81        -19.91        19.91 o                         
  -4   7  19         13.43         -0.61         8.98 o                         
  -3   7  19          0.16          3.22         7.53 o                         
  -2   7  19          2.47          0.29         4.04 o                         
  -1   7  19          0.52         14.53        15.16 o                         
   0   7  19          9.65         39.13         9.90 o                         
   1   7  19          1.60         21.38        11.49 o                         
   2   7  19          5.91          0.20        12.35 o                         
   3   7  19          0.41         -0.70        16.16 o                         
  -2   8  19          1.50         12.56         7.10 o                         
  -1   8  19          1.38         15.91         5.91 o                         
   0   8  19         10.48         20.98        14.22 o                         
   1   8  19          2.38        -13.60        16.10 o                         
   2   8  19         16.37        -12.42        18.01 o                         
  -7   0  20          6.40          7.43         7.02 o                         
  -6   0  20        723.91        727.94        19.28 o                         
  -5   0  20          0.00         -5.39         5.98 o                         
  -4   0  20        254.81        248.55         9.93 o                         
  -3   0  20         52.64         54.66         5.08 o                         
  -2   0  20          0.09         -0.46         3.47 o                         
  -1   0  20        199.11        191.98         8.19 o                         
   0   0  20         66.86         49.87         5.03 o                         
   1   0  20        504.57        487.15        13.18 o                         
   2   0  20         23.93         23.72         5.55 o                         
   3   0  20         16.38         14.79         5.67 o                         
   4   0  20          3.45          6.19         3.77 o                         
   5   0  20         58.15         59.80         7.97 o                         
   6   0  20         51.94         41.24         8.19 o                         
   7   0  20         18.84         28.18         6.93 o                         
  -7   1  20          1.83         -2.25         4.66 o                         
  -6   1  20         66.90         70.08         5.68 o                         
  -5   1  20        107.92         96.39         5.52 o                         
  -4   1  20          9.94          8.57         2.72 o                         
  -3   1  20        124.03        128.50         6.14 o                         
  -2   1  20          1.09          0.95         4.97 o                         
  -1   1  20         68.08         63.25         4.47 o                         
   0   1  20         76.56         77.79         4.30 o                         
   1   1  20        101.71         96.04         5.04 o                         
   2   1  20          7.74          4.86         3.66 o                         
   3   1  20         57.82         49.88         4.52 o                         
   4   1  20          6.95         12.50         4.13 o                         
   5   1  20          0.00         -0.58         4.19 o                         
   6   1  20          4.03          7.05         8.88 o                         
   7   1  20          2.67         -3.27        10.41 o                         
  -7   2  20          0.29         -4.11         9.55 o                         
  -6   2  20         68.18         73.16         5.76 o                         
  -5   2  20          7.93          7.14         4.62 o                         
  -4   2  20         26.08         26.30         4.82 o                         
  -3   2  20          0.22          2.13         2.74 o                         
  -2   2  20         13.79         14.57         2.86 o                         
  -1   2  20        438.93        433.77         8.31 o                         
   0   2  20        743.60        754.81        34.68 o                         
   1   2  20         69.13         71.10         7.81 o                         
   2   2  20         59.63         67.54        10.57 o                         
   3   2  20          6.29          5.84         4.86 o                         
   4   2  20         14.07          7.07         3.80 o                         
   5   2  20          4.59          4.30         3.75 o                         
   6   2  20          0.03          8.81         4.12 o                         
   7   2  20          5.72         -1.35        14.37 o                         
  -6   3  20          0.24         -6.25         6.25 o                         
  -5   3  20          7.03         -4.31         4.31 o                         
  -4   3  20         28.25         32.86         3.68 o                         
  -3   3  20         31.70         24.37         3.93 o                         
  -2   3  20          0.04          4.45         3.09 o                         
  -1   3  20         34.31         29.57         2.44 o                         
   0   3  20         80.27         85.12        11.39 o                         
   1   3  20         63.65         62.64         4.41 o                         
   2   3  20        187.15        186.90         6.75 o                         
   3   3  20          4.82          3.79         4.84 o                         
   4   3  20        193.70        185.34        10.22 o                         
   5   3  20         52.80         56.22         5.97 o                         
   6   3  20          1.11         -3.02        13.56 o                         
  -6   4  20          5.77          1.35         4.84 o                         
  -5   4  20          0.47          5.37         4.04 o                         
  -4   4  20        116.17        126.54         5.19 o                         
  -3   4  20         43.22         39.22         4.56 o                         
  -2   4  20        187.33        193.75        16.81 o                         
  -1   4  20         43.47         29.89         3.62 o                         
   0   4  20         71.95         75.71         6.48 o                         
   1   4  20         10.44          6.67         3.17 o                         
   2   4  20         89.02         88.82         9.19 o                         
   3   4  20          2.48          5.26         5.16 o                         
   4   4  20          0.04         -2.50         4.56 o                         
   5   4  20          6.23         11.99        18.25 o                         
   6   4  20          1.96         10.97         7.22 o                         
  -6   5  20          0.48         -4.26         5.58 o                         
  -5   5  20          4.71         -5.01         5.08 o                         
  -4   5  20         67.85         68.10         5.03 o                         
  -3   5  20         19.15         21.09         3.54 o                         
  -2   5  20          6.24          3.92         4.10 o                         
  -1   5  20        269.86        267.41        12.30 o                         
   0   5  20        160.88        156.95         9.10 o                         
   1   5  20         22.36         12.49         4.77 o                         
   2   5  20        169.31        141.74        61.97 o                         
   3   5  20         38.79         35.51         9.54 o                         
   4   5  20          0.94          0.92         6.18 o                         
   5   5  20          0.07         -9.73         9.73 o                         
  -5   6  20          4.10          5.10         6.34 o                         
  -4   6  20         12.19         28.38         8.50 o                         
  -3   6  20          1.85          7.56         5.54 o                         
  -2   6  20         35.31         33.24         4.79 o                         
  -1   6  20         15.18         18.68         3.90 o                         
   0   6  20         22.55         16.72         5.45 o                         
   1   6  20          1.20          0.62         7.47 o                         
   2   6  20          7.59         -1.84         9.84 o                         
   3   6  20          0.01          2.92        11.40 o                         
   4   6  20          3.87          0.29        15.17 o                         
   5   6  20          0.00        -20.55        20.55 o                         
  -4   7  20         26.31         33.54        10.07 o                         
  -3   7  20          0.16         -8.14         8.14 o                         
  -2   7  20          1.86         -1.97         3.77 o                         
  -1   7  20         59.81         27.94        19.37 o                         
   0   7  20         64.39         38.05         9.47 o                         
   1   7  20          0.02          6.96        11.85 o                         
   2   7  20         33.96         26.90        12.75 o                         
   3   7  20          3.33        -16.34        16.34 o                         
  -2   8  20          0.01          4.22         6.67 o                         
  -1   8  20          4.16         29.99        13.09 o                         
   0   8  20         31.71         35.89        14.55 o                         
   1   8  20          6.88         13.25        15.85 o                         
  -7   1  21         20.97         15.80         5.02 o                         
  -6   1  21         85.39         86.49         7.83 o                         
  -5   1  21          3.53         -1.24         3.83 o                         
  -4   1  21         39.06         41.50         3.52 o                         
  -3   1  21         45.76         58.14         7.87 o                         
  -2   1  21          2.89          7.48         2.60 o                         
  -1   1  21         45.92         48.30         3.71 o                         
   0   1  21         19.46         22.16         3.61 o                         
   1   1  21        216.12        209.13         6.88 o                         
   2   1  21         14.09         14.28         3.82 o                         
   3   1  21         29.69         23.63         4.16 o                         
   4   1  21        135.04        110.49        13.42 o                         
   5   1  21          5.28          6.82         3.68 o                         
   6   1  21          0.43         -3.59         5.57 o                         
  -7   2  21         66.93         55.15        11.73 o                         
  -6   2  21          5.11         15.43         4.12 o                         
  -5   2  21          6.75          6.81         3.65 o                         
  -4   2  21          1.88          7.86         4.25 o                         
  -3   2  21         29.75         24.76         4.80 o                         
  -2   2  21        120.65        122.26         5.06 o                         
  -1   2  21         69.79         72.26         4.54 o                         
   0   2  21         28.32         47.73         4.41 o                         
   1   2  21         71.51         88.76         5.44 o                         
   2   2  21         36.36         40.87         4.57 o                         
   3   2  21         58.10         55.92         4.81 o                         
   4   2  21          0.45         -6.63         8.30 o                         
   5   2  21          0.53          4.66         4.87 o                         
   6   2  21          2.67          5.85         4.44 o                         
   7   2  21          3.98         -0.63        13.00 o                         
  -6   3  21          0.60          1.16         6.26 o                         
  -5   3  21          0.74         -3.11         3.86 o                         
  -4   3  21          0.52         -1.16         3.29 o                         
  -3   3  21         14.45         17.10         3.47 o                         
  -2   3  21         33.04         19.65        16.03 o                         
  -1   3  21          9.55         13.31         4.95 o                         
   0   3  21         82.54         84.74         4.72 o                         
   1   3  21         18.61         23.90         3.89 o                         
   2   3  21          7.65         11.41         3.71 o                         
   3   3  21        101.87         95.81         8.13 o                         
   4   3  21         16.88         19.23         4.39 o                         
   5   3  21         12.43          0.54        14.69 o                         
   6   3  21          0.02         -5.92         5.92 o                         
  -6   4  21          8.53          6.74         5.73 o                         
  -5   4  21         14.35         23.26         3.92 o                         
  -4   4  21          0.01         -0.52         4.36 o                         
  -3   4  21         60.55         73.10         5.36 o                         
  -2   4  21          5.01         12.61         3.83 o                         
  -1   4  21        238.44        206.98        15.11 o                         
   0   4  21          0.32          0.47         4.15 o                         
   1   4  21         10.07          9.56         3.16 o                         
   2   4  21         41.18         39.57         4.59 o                         
   3   4  21         27.67         24.37         5.68 o                         
   4   4  21          1.17          1.77         3.91 o                         
   5   4  21         11.02          8.94         8.17 o                         
   6   4  21          4.78         -9.36         9.36 o                         
  -6   5  21          7.86         -6.17         6.17 o                         
  -5   5  21         11.24         11.52         5.59 o                         
  -4   5  21         13.90         17.20         3.16 o                         
  -3   5  21         10.19          8.04         4.16 o                         
  -2   5  21          0.06         -2.36         3.93 o                         
  -1   5  21          7.66         11.42         3.34 o                         
   0   5  21          2.66         -0.03         5.59 o                         
   1   5  21         22.24         23.99         6.01 o                         
   2   5  21          5.85         18.36         4.40 o                         
   3   5  21          1.62         -3.45         8.20 o                         
   4   5  21          1.26         11.49        11.85 o                         
   5   5  21          0.11         -8.10         8.10 o                         
  -5   6  21          8.68         15.72         6.48 o                         
  -4   6  21          1.25         18.96         8.10 o                         
  -3   6  21          2.25          5.49         5.15 o                         
  -2   6  21          2.72         -1.77         3.80 o                         
  -1   6  21        168.99        153.88        11.58 o                         
   0   6  21         21.86         25.60         5.98 o                         
   1   6  21          6.50          6.75         7.84 o                         
   2   6  21          0.75         -0.39         9.59 o                         
   3   6  21          2.61          6.84        12.23 o                         
   4   6  21          7.03         -5.35        14.41 o                         
  -4   7  21          7.51          7.24         9.62 o                         
  -3   7  21          5.94          0.16         8.12 o                         
  -2   7  21         17.74         10.62         4.52 o                         
  -1   7  21         22.26         28.67         5.65 o                         
   0   7  21         10.88         23.72         9.65 o                         
   1   7  21          2.87          7.12        11.66 o                         
   2   7  21         16.41         47.06        13.24 o                         
   3   7  21          3.02         -2.52        16.26 o                         
  -2   8  21          7.80         12.26         5.17 o                         
  -1   8  21          2.48         40.75        13.52 o                         
   0   8  21          1.52         27.91        14.50 o                         
   1   8  21         23.07         19.29        15.63 o                         
  -7   0  22         61.54         54.47         7.68 o                         
  -6   0  22        202.73        204.46        11.73 o                         
  -5   0  22          2.19          6.33         8.70 o                         
  -4   0  22        137.03        129.26         7.90 o                         
  -3   0  22          4.04         17.43         4.30 o                         
  -2   0  22        138.31        142.48         7.69 o                         
  -1   0  22         11.27         11.29         3.27 o                         
   0   0  22          2.86          0.28         4.34 o                         
   1   0  22       1567.33       1657.06        25.27 o                         
   2   0  22        168.57        161.37         9.29 o                         
   3   0  22          0.09         -2.89         4.74 o                         
   4   0  22         22.50         15.54         6.71 o                         
   5   0  22         17.29         19.77         7.57 o                         
   6   0  22         26.49         43.32         7.66 o                         
  -7   1  22         12.74          5.64        10.89 o                         
  -6   1  22         33.96         44.23         5.23 o                         
  -5   1  22          0.00         -6.60         7.19 o                         
  -4   1  22         40.40         41.58         3.66 o                         
  -3   1  22         36.01         30.92         3.27 o                         
  -2   1  22         41.14         30.15         3.28 o                         
  -1   1  22          0.17          3.01         9.18 o                         
   0   1  22          0.92          6.52         3.59 o                         
   1   1  22        116.20        106.73         5.82 o                         
   2   1  22         28.69         21.92         4.10 o                         
   3   1  22         26.62         19.28         4.19 o                         
   4   1  22          0.90         -4.14         4.35 o                         
   5   1  22         16.82         22.88         4.99 o                         
   6   1  22          7.81          2.94         6.09 o                         
  -7   2  22          3.66          7.14         7.55 o                         
  -6   2  22         48.04         53.56         4.94 o                         
  -5   2  22         11.34          6.94         3.60 o                         
  -4   2  22         18.01         16.19         4.61 o                         
  -3   2  22         30.85         28.62         5.61 o                         
  -2   2  22         68.48         54.48         3.86 o                         
  -1   2  22        270.88        279.05        13.50 o                         
   0   2  22        197.74        223.33        28.74 o                         
   1   2  22        915.48        904.02        13.20 o                         
   2   2  22         28.18         27.14         4.03 o                         
   3   2  22          0.40          1.37         3.77 o                         
   4   2  22          0.75          0.99         5.40 o                         
   5   2  22         25.08         22.84        11.43 o                         
   6   2  22          0.51          1.53         9.30 o                         
  -6   3  22          0.19         -4.52         5.84 o                         
  -5   3  22         19.22         20.15         3.86 o                         
  -4   3  22         42.42         28.32         5.29 o                         
  -3   3  22          0.01         -4.98         4.98 o                         
  -2   3  22          7.75          9.72         5.60 o                         
  -1   3  22         61.67         58.51         6.74 o                         
   0   3  22          2.48          0.53         2.93 o                         
   1   3  22        183.47        187.72         6.63 o                         
   2   3  22         29.20         22.16         4.12 o                         
   3   3  22         23.03         24.30         8.45 o                         
   4   3  22         84.72         83.58         8.25 o                         
   5   3  22          4.02          5.07         4.98 o                         
   6   3  22          1.29        -14.66        14.66 o                         
  -6   4  22         15.10          3.52         5.96 o                         
  -5   4  22          9.42          9.70         4.17 o                         
  -4   4  22          3.37          0.30         2.91 o                         
  -3   4  22        223.13        232.11        14.63 o                         
  -2   4  22         35.83         44.19         6.84 o                         
  -1   4  22          2.13          6.31         3.06 o                         
   0   4  22          0.20         -2.90         4.61 o                         
   1   4  22        194.88        184.23        10.10 o                         
   2   4  22          0.41          5.26         3.58 o                         
   3   4  22         36.59         29.88         6.11 o                         
   4   4  22          0.26         -1.53         5.03 o                         
   5   4  22          3.92         -6.79         6.79 o                         
  -6   5  22          3.87          2.90         9.52 o                         
  -5   5  22          4.62          4.73         5.41 o                         
  -4   5  22          1.67          1.28         4.17 o                         
  -3   5  22          3.07          3.03         4.38 o                         
  -2   5  22         59.73         66.11         5.19 o                         
  -1   5  22          3.54         11.02         3.53 o                         
   0   5  22          0.49         -0.28         5.31 o                         
   1   5  22         16.61         13.82         5.16 o                         
   2   5  22        125.85        126.85         9.20 o                         
   3   5  22          1.20          2.40         8.49 o                         
   4   5  22          0.81          7.45        11.64 o                         
   5   5  22          0.02          8.46         8.12 o                         
  -5   6  22          1.10          1.31         7.32 o                         
  -4   6  22          0.16          2.18         8.48 o                         
  -3   6  22          0.85          0.01         3.95 o                         
  -2   6  22         67.03         58.35         4.96 o                         
  -1   6  22          7.97         15.56         6.01 o                         
   0   6  22          9.20          7.65         5.65 o                         
   1   6  22          0.35         11.38         8.00 o                         
   2   6  22         61.67         56.40        11.75 o                         
   3   6  22          0.50        -12.27        12.27 o                         
   4   6  22          0.63         13.58        15.22 o                         
  -3   7  22          1.04          1.66         9.32 o                         
  -2   7  22          0.09          3.32         3.75 o                         
  -1   7  22          5.20          7.95         7.76 o                         
   0   7  22         20.93          5.75        10.04 o                         
   1   7  22         19.08         23.04        11.99 o                         
   2   7  22         30.30         36.27        13.55 o                         
  -1   8  22          2.64         15.63        14.35 o                         
   0   8  22         22.66         59.60        14.92 o                         
  -7   1  23        118.79         81.73         7.63 o                         
  -6   1  23         18.49         20.79         7.73 o                         
  -5   1  23         12.65         13.60         5.48 o                         
  -4   1  23         13.68         18.60         3.28 o                         
  -3   1  23         35.86         43.28         4.58 o                         
  -2   1  23         18.07         19.48         4.02 o                         
  -1   1  23        102.63        107.77        12.67 o                         
   0   1  23         46.66         56.71         4.61 o                         
   1   1  23         37.02         47.61         4.98 o                         
   2   1  23          0.97          4.75         3.81 o                         
   3   1  23          5.62          5.32         4.36 o                         
   4   1  23          8.46          4.22         4.16 o                         
   5   1  23          1.52          6.75         5.07 o                         
   6   1  23          1.19         -6.03         6.07 o                         
  -7   2  23         19.61         -3.38         8.34 o                         
  -6   2  23         41.65         43.51         8.75 o                         
  -5   2  23          8.33         18.29         9.29 o                         
  -4   2  23          7.45         12.67         5.08 o                         
  -3   2  23         55.55         51.51         6.14 o                         
  -2   2  23          5.21         19.24         6.83 o                         
  -1   2  23        373.47        361.74        14.81 o                         
   0   2  23        100.21        100.89         5.39 o                         
   1   2  23         36.09         58.32         5.33 o                         
   2   2  23         16.35         15.11         3.79 o                         
   3   2  23         10.40          9.56         4.16 o                         
   4   2  23         25.19         37.21         8.85 o                         
   5   2  23          3.33         -3.43         6.48 o                         
   6   2  23          6.62         -6.87        19.90 o                         
  -6   3  23          0.92          5.20         6.22 o                         
  -5   3  23         11.63          6.90         3.67 o                         
  -4   3  23          0.09          1.13         5.25 o                         
  -3   3  23         38.89         16.76         5.32 o                         
  -2   3  23         60.55         48.48         6.80 o                         
  -1   3  23          5.94          9.48         6.23 o                         
   0   3  23          2.49          9.14         6.68 o                         
   1   3  23        126.25        119.87         6.02 o                         
   2   3  23         26.32         26.50         3.85 o                         
   3   3  23          0.00          2.79         3.86 o                         
   4   3  23          0.01          6.93         5.68 o                         
   5   3  23         28.13         43.61         7.00 o                         
   6   3  23          4.57         -8.59         8.59 o                         
  -6   4  23          0.31         -8.31         8.31 o                         
  -5   4  23          0.51          6.39         6.48 o                         
  -4   4  23         54.38         45.39         6.92 o                         
  -3   4  23         46.60         49.74         7.83 o                         
  -2   4  23         35.76         23.00         6.82 o                         
  -1   4  23        184.62        157.09         9.72 o                         
   0   4  23          2.98          0.92         4.69 o                         
   1   4  23         16.63         22.56         6.23 o                         
   2   4  23        105.96        112.32         6.19 o                         
   3   4  23          0.01          0.50         4.09 o                         
   4   4  23          4.03         -5.11         5.26 o                         
   5   4  23          6.44         -0.87         8.90 o                         
  -5   5  23          0.00         -0.28         7.17 o                         
  -4   5  23          3.03         11.39         4.21 o                         
  -3   5  23          4.67          6.43         4.88 o                         
  -2   5  23         50.29         59.23         9.27 o                         
  -1   5  23          0.87          2.98         3.68 o                         
   0   5  23          1.07         -2.27         5.21 o                         
   1   5  23          1.25         -5.54         5.54 o                         
   2   5  23          6.26         -1.88         6.27 o                         
   3   5  23          5.49         -3.71         8.47 o                         
   4   5  23          0.42          4.76        11.61 o                         
   5   5  23          0.01         -5.05        16.25 o                         
  -4   6  23         32.38         36.47         9.59 o                         
  -3   6  23          7.82          7.79         6.66 o                         
  -2   6  23         45.75         45.69         9.17 o                         
  -1   6  23         70.87         60.20         6.87 o                         
   0   6  23         13.90         15.54         6.74 o                         
   1   6  23         56.19         18.30         8.40 o                         
   2   6  23          4.89         -9.53         9.53 o                         
   3   6  23          3.51          8.21        12.08 o                         
   4   6  23          2.74         23.36        15.52 o                         
  -3   7  23          6.06         20.29        18.23 o                         
  -2   7  23          1.62          7.84         4.20 o                         
  -1   7  23         11.18         -8.93         8.93 o                         
   0   7  23          0.27         -8.73         9.75 o                         
   1   7  23         78.69         85.07        11.97 o                         
   2   7  23          0.01         -5.66        13.94 o                         
  -1   8  23         11.00         -1.82        14.64 o                         
   0   8  23         10.76         35.93        14.67 o                         
  -6   0  24         27.82         18.11         5.77 o                         
  -5   0  24         28.12         28.43         4.95 o                         
  -4   0  24         63.08         59.92         6.17 o                         
  -3   0  24         10.01         17.60         4.86 o                         
  -2   0  24        187.35        185.44         9.11 o                         
  -1   0  24          1.88         -5.15         5.15 o                         
   0   0  24        600.20        612.23        16.16 o                         
   1   0  24        670.52        744.88        18.30 o                         
   2   0  24        293.96        288.26        12.31 o                         
   3   0  24        183.88        160.92        10.11 o                         
   4   0  24          2.18          6.33         6.60 o                         
   5   0  24          0.14         10.13         6.69 o                         
   6   0  24          0.01          9.95         6.24 o                         
  -6   1  24         16.95         18.78         6.35 o                         
  -5   1  24          0.09          6.27         4.81 o                         
  -4   1  24         15.68         17.25         3.63 o                         
  -3   1  24         64.80         64.57         4.38 o                         
  -2   1  24          4.93          1.70         2.71 o                         
  -1   1  24          8.21         10.24         3.80 o                         
   0   1  24        251.36        294.59        11.28 o                         
   1   1  24         61.49         72.17         6.11 o                         
   2   1  24          3.58          0.92         3.90 o                         
   3   1  24         21.40         19.03         4.11 o                         
   4   1  24          0.87         -0.25         4.55 o                         
   5   1  24          2.10          0.11         4.90 o                         
   6   1  24          3.13         12.00        23.64 o                         
  -6   2  24         26.61         29.88         6.62 o                         
  -5   2  24         10.21         26.69        13.44 o                         
  -4   2  24         10.08         11.81         5.15 o                         
  -3   2  24         27.89         16.88         5.36 o                         
  -2   2  24         67.34         68.54         4.32 o                         
  -1   2  24        277.78        279.22        13.45 o                         
   0   2  24         13.14         18.25         3.63 o                         
   1   2  24         53.59         54.50         5.09 o                         
   2   2  24          0.37          1.63         5.83 o                         
   3   2  24         79.88         68.21         5.94 o                         
   4   2  24         20.67         21.93         5.16 o                         
   5   2  24         18.82          7.48         6.12 o                         
   6   2  24          0.63         -9.50         9.50 o                         
  -6   3  24          3.67         18.97         8.00 o                         
  -5   3  24         59.18         63.48         5.00 o                         
  -4   3  24          7.96         -1.04         5.42 o                         
  -3   3  24          4.65         -1.34         4.96 o                         
  -2   3  24          3.93          3.20         5.17 o                         
  -1   3  24        102.31         93.27         8.26 o                         
   0   3  24         59.88         58.53         4.59 o                         
   1   3  24         23.58         21.51         4.77 o                         
   2   3  24          2.36         -0.90         3.60 o                         
   3   3  24        184.06        183.89        18.39 o                         
   4   3  24         28.76         36.69         7.08 o                         
   5   3  24          2.18         16.97         7.78 o                         
   6   3  24          0.05         -1.37         7.94 o                         
  -5   4  24         12.16         31.96         7.56 o                         
  -4   4  24         17.23         19.00         3.90 o                         
  -3   4  24         50.57         54.16         7.65 o                         
  -2   4  24          0.97          0.03         5.70 o                         
  -1   4  24         37.41         40.67         6.91 o                         
   0   4  24          0.05          2.97         4.62 o                         
   1   4  24         34.73         45.05         6.50 o                         
   2   4  24          0.74         -2.30         7.44 o                         
   3   4  24        182.02        209.10         8.26 o                         
   4   4  24          8.51          4.53         5.64 o                         
  -5   5  24         44.39         63.40         7.79 o                         
  -4   5  24         36.27         47.80        11.46 o                         
  -3   5  24         24.48         27.38         6.51 o                         
  -2   5  24        465.38        414.91        15.85 o                         
  -1   5  24          0.55         10.63         5.52 o                         
   0   5  24          4.68          0.37         5.14 o                         
   1   5  24          0.40         -2.80         6.28 o                         
   2   5  24         27.72         18.46         5.70 o                         
   3   5  24         18.60         -0.35         8.75 o                         
   4   5  24          1.42          0.16        12.19 o                         
   5   5  24          1.04         45.97        16.01 o                         
  -4   6  24          4.20          2.05         8.35 o                         
  -3   6  24          1.26         -4.98         7.64 o                         
  -2   6  24         14.37         14.77         5.46 o                         
  -1   6  24         21.54         17.49         4.06 o                         
   0   6  24          5.46          4.32         7.54 o                         
   1   6  24         10.66         20.46         5.04 o                         
   2   6  24          0.79         -8.27         9.69 o                         
   3   6  24          0.57         -9.67        12.19 o                         
  -3   7  24          1.45          0.90         5.71 o                         
  -2   7  24         19.91         12.09         4.43 o                         
  -1   7  24          7.98         -9.33         9.33 o                         
   0   7  24          0.09         -9.92         9.92 o                         
   1   7  24          5.42         35.65        11.51 o                         
  -6   1  25         90.80         92.00         8.70 o                         
  -5   1  25         17.10         33.23         6.33 o                         
  -4   1  25          0.01         11.61         5.36 o                         
  -3   1  25        112.26        105.52         5.35 o                         
  -2   1  25         20.12         16.75         3.26 o                         
  -1   1  25        107.11         95.17         5.70 o                         
   0   1  25       1732.00       1756.70        34.93 o                         
   1   1  25        105.22        102.89         7.56 o                         
   2   1  25          9.57         10.67         4.41 o                         
   3   1  25          0.08         -0.35         4.33 o                         
   4   1  25          0.68          1.05         4.82 o                         
   5   1  25          0.09         -1.50         5.20 o                         
   6   1  25          0.06         16.73         7.59 o                         
  -6   2  25          0.30          6.15         5.19 o                         
  -5   2  25         29.01         41.11        10.79 o                         
  -4   2  25         28.86         29.87         5.82 o                         
  -3   2  25         14.22         16.19         4.86 o                         
  -2   2  25        181.88        182.51        11.25 o                         
  -1   2  25        123.89        119.56         5.68 o                         
   0   2  25         89.19        100.48         5.70 o                         
   1   2  25         89.23         92.35         5.86 o                         
   2   2  25          0.30          1.60         3.65 o                         
   3   2  25         11.24         12.28         5.24 o                         
   4   2  25         11.54         11.47         4.43 o                         
   5   2  25          6.54          6.81         5.34 o                         
   6   2  25          0.34         -7.64         7.64 o                         
  -5   3  25          1.06         11.09        10.65 o                         
  -4   3  25          1.15          8.77         5.72 o                         
  -3   3  25         19.61         13.38         6.04 o                         
  -2   3  25         56.26         60.23         6.66 o                         
  -1   3  25         17.92         18.27         6.11 o                         
   0   3  25         83.74         78.90         5.03 o                         
   1   3  25         37.20         40.62         4.67 o                         
   2   3  25          3.28          0.30         3.99 o                         
   3   3  25         11.32         23.52         5.13 o                         
   4   3  25         10.83          3.31         5.23 o                         
   5   3  25          3.84         -3.06         6.80 o                         
  -5   4  25          6.35         22.09         7.15 o                         
  -4   4  25          4.15          6.03         6.65 o                         
  -3   4  25         11.08          7.01         6.68 o                         
  -2   4  25         46.83         51.76         6.82 o                         
  -1   4  25          0.08         -2.39         5.71 o                         
   0   4  25         11.32          9.12         5.78 o                         
   1   4  25          7.05          2.27         6.06 o                         
   2   4  25         47.54         46.01         5.85 o                         
   3   4  25         15.52         30.35        13.29 o                         
   4   4  25          2.24         -1.35         4.72 o                         
  -5   5  25          0.10         22.59         7.40 o                         
  -4   5  25          2.61         14.59        20.15 o                         
  -3   5  25         12.51         11.25         7.33 o                         
  -2   5  25          2.04          8.15         6.39 o                         
  -1   5  25          3.41          7.06         5.84 o                         
   0   5  25          0.51         -3.07         5.45 o                         
   1   5  25          4.45         -6.85         6.85 o                         
   2   5  25          0.00         -7.46         7.46 o                         
   3   5  25          0.28         -0.27         5.65 o                         
   4   5  25          4.63         -1.34        11.75 o                         
  -3   6  25         20.41         25.64         6.81 o                         
  -2   6  25          3.63         12.65         6.84 o                         
  -1   6  25          0.34         -2.24         8.25 o                         
   0   6  25          2.43          2.63         7.23 o                         
   1   6  25          1.08         -7.18         7.18 o                         
   2   6  25          0.54         -7.07        10.03 o                         
   3   6  25          1.62          1.88        12.07 o                         
  -2   7  25         16.78         17.87         4.81 o                         
  -1   7  25         24.31          0.04         9.40 o                         
   0   7  25         21.89        -10.18        10.18 o                         
   1   7  25          0.68         -4.53        11.45 o                         
  -6   0  26          4.31          0.11         6.51 o                         
  -5   0  26          0.62          6.98         6.42 o                         
  -4   0  26          3.07         -1.60         5.67 o                         
  -3   0  26        154.03        143.03         8.63 o                         
  -2   0  26         28.51         31.77         4.59 o                         
  -1   0  26         56.29         44.54         7.09 o                         
   0   0  26        103.08        144.10        10.18 o                         
   1   0  26         84.71         74.69         8.59 o                         
   2   0  26         54.51         72.39         9.13 o                         
   3   0  26          0.75          0.76         5.94 o                         
   4   0  26          2.43          4.73         6.54 o                         
   5   0  26          0.07         -0.86         8.17 o                         
  -6   1  26          5.46         11.69         5.28 o                         
  -5   1  26          2.82         19.35         5.82 o                         
  -4   1  26         59.79         61.70        19.54 o                         
  -3   1  26        105.78        111.12         5.60 o                         
  -2   1  26          6.40         10.76         4.75 o                         
  -1   1  26         13.94         11.99         4.34 o                         
   0   1  26          3.43         66.47         9.47 o                         
   1   1  26         22.94         22.07        11.16 o                         
   2   1  26         24.06         24.81         7.71 o                         
   3   1  26          4.12          4.31         4.44 o                         
   4   1  26          1.33          0.29         4.27 o                         
   5   1  26          0.39         -4.88        11.07 o                         
  -6   2  26         42.60         52.51         6.84 o                         
  -5   2  26          0.08          7.34        11.93 o                         
  -4   2  26          5.96         10.89         5.44 o                         
  -3   2  26         19.21         13.39         5.54 o                         
  -2   2  26         21.96         26.94        11.09 o                         
  -1   2  26         66.92         84.82         5.09 o                         
   0   2  26          0.11          1.74         5.52 o                         
   1   2  26          2.30          4.60         4.04 o                         
   2   2  26          1.14          3.22         4.08 o                         
   3   2  26         25.96         14.69         4.55 o                         
   4   2  26         24.08         28.71         4.89 o                         
   5   2  26          8.25         19.46         5.90 o                         
  -5   3  26         27.22         45.61         7.17 o                         
  -4   3  26         28.81         32.22         6.22 o                         
  -3   3  26         42.66         35.52         6.22 o                         
  -2   3  26        217.57        205.18        11.21 o                         
  -1   3  26         47.48         38.07         7.46 o                         
   0   3  26         19.45         15.10         3.54 o                         
   1   3  26          9.33         13.78         4.11 o                         
   2   3  26         50.85         46.78         5.22 o                         
   3   3  26          1.61          7.01         8.19 o                         
   4   3  26          0.50         -1.62         7.33 o                         
   5   3  26          0.15          4.34         5.83 o                         
  -5   4  26          3.61          1.64         6.98 o                         
  -4   4  26          2.84         13.10         5.35 o                         
  -3   4  26          0.03         -5.67         5.67 o                         
  -2   4  26         17.21         22.99         6.18 o                         
  -1   4  26         11.04          3.72         6.16 o                         
   0   4  26          3.39          8.87         6.50 o                         
   1   4  26          8.42          4.12         6.33 o                         
   2   4  26         15.59         23.92         8.39 o                         
   3   4  26         33.08         47.23         5.45 o                         
   4   4  26          9.77         10.62         7.47 o                         
  -4   5  26          3.30          4.87        17.76 o                         
  -3   5  26         36.18         41.48         7.19 o                         
  -2   5  26          0.17          6.09         7.41 o                         
  -1   5  26         10.70         -0.76         6.76 o                         
   0   5  26          0.74         -4.96         5.97 o                         
   1   5  26          6.54          8.87         6.55 o                         
   2   5  26         51.19         36.87         6.37 o                         
   3   5  26          1.77          4.79         6.00 o                         
   4   5  26          0.10         21.73        12.47 o                         
  -3   6  26          6.75          3.30         8.06 o                         
  -2   6  26          0.17         14.47         8.81 o                         
  -1   6  26          5.69         13.88         8.11 o                         
   0   6  26          1.21         -6.88         6.88 o                         
   1   6  26         14.93         22.57         8.21 o                         
   2   6  26          1.03         16.22         9.95 o                         
  -2   7  26          6.30          7.58         8.40 o                         
  -1   7  26          6.16          9.95         6.69 o                         
   0   7  26          1.21        -10.45        10.45 o                         
  -6   1  27         19.37         29.81         5.78 o                         
  -5   1  27         33.86         42.30         7.00 o                         
  -4   1  27         17.72         33.33         5.13 o                         
  -3   1  27         38.56         38.70         8.78 o                         
  -2   1  27          2.15          4.33         3.32 o                         
  -1   1  27        119.11        128.77         6.52 o                         
   0   1  27        335.87        344.11        11.58 o                         
   1   1  27        125.02        123.90        17.97 o                         
   2   1  27          1.20         14.49         7.99 o                         
   3   1  27          9.24          4.48         4.54 o                         
   4   1  27          0.10         -1.75         8.69 o                         
   5   1  27          0.13         -4.05        17.67 o                         
  -6   2  27         13.26         21.79         7.82 o                         
  -5   2  27         21.56         34.48        10.05 o                         
  -4   2  27          4.73         21.26         6.72 o                         
  -3   2  27          3.68          1.54         6.20 o                         
  -2   2  27         20.43         22.98         3.83 o                         
  -1   2  27         93.41        101.77         5.65 o                         
   0   2  27         15.40         12.89         5.66 o                         
   1   2  27         10.97         11.90         4.38 o                         
   2   2  27         62.10         51.66         5.14 o                         
   3   2  27         11.37          8.65         5.04 o                         
   4   2  27          0.20          4.47         5.56 o                         
   5   2  27          3.08         14.06         5.34 o                         
  -5   3  27          2.60         27.52        28.18 o                         
  -4   3  27          7.70         17.44         7.09 o                         
  -3   3  27          0.13         -5.29         5.66 o                         
  -2   3  27          3.48         24.23         6.65 o                         
  -1   3  27          3.49         11.55         5.91 o                         
   0   3  27          4.05         -1.14         3.73 o                         
   1   3  27          0.30         -4.14         4.24 o                         
   2   3  27         55.53         63.57         8.82 o                         
   3   3  27          2.71          3.14         8.56 o                         
   4   3  27          2.97         -2.68         8.09 o                         
   5   3  27          1.07          2.28         9.54 o                         
  -5   4  27         39.36         23.50         8.59 o                         
  -4   4  27          8.31          3.08         7.14 o                         
  -3   4  27         11.46         -7.24         7.24 o                         
  -2   4  27          3.33          6.80         6.85 o                         
  -1   4  27         67.63         67.40         8.49 o                         
   0   4  27          3.25          4.92         6.28 o                         
   1   4  27         24.84         23.53         6.39 o                         
   2   4  27          3.57         14.19         4.50 o                         
   3   4  27          1.89         -3.86         4.60 o                         
   4   4  27          1.67          9.12         4.77 o                         
  -4   5  27          0.05         -0.62         8.51 o                         
  -3   5  27         13.70         21.42         7.28 o                         
  -2   5  27          3.92         -6.94         6.94 o                         
  -1   5  27          2.43         11.69         7.40 o                         
   0   5  27          4.77          6.64         6.75 o                         
   1   5  27          3.34          9.15         6.72 o                         
   2   5  27          1.48          0.55         8.42 o                         
   3   5  27          1.75         13.45         8.40 o                         
  -2   6  27          0.17          2.92         8.52 o                         
  -1   6  27          7.32         -2.31         7.59 o                         
   0   6  27         10.62          1.15         7.14 o                         
   1   6  27          3.08          6.72         9.33 o                         
  -1   7  27          0.02         -5.47         6.58 o                         
  -5   0  28         13.31         13.27         7.04 o                         
  -4   0  28         19.45          8.88         5.45 o                         
  -3   0  28          0.43         12.92         4.85 o                         
  -2   0  28          1.69         -0.99         4.70 o                         
  -1   0  28        386.20        376.28        14.02 o                         
   0   0  28          7.90          7.61         5.10 o                         
   1   0  28         52.78         58.84         7.78 o                         
   2   0  28          0.01         -0.31         6.49 o                         
   3   0  28          7.52         13.37         5.63 o                         
   4   0  28          1.98          1.19         7.26 o                         
   5   0  28          9.93          3.28         8.82 o                         
  -5   1  28          0.62         -6.03         6.03 o                         
  -4   1  28         15.66         24.90         6.25 o                         
  -3   1  28          7.90         15.71         4.18 o                         
  -2   1  28         24.02         23.71         3.47 o                         
  -1   1  28        196.14        217.84        10.79 o                         
   0   1  28        120.20        123.13        11.55 o                         
   1   1  28          1.20          2.26         3.80 o                         
   2   1  28         53.72         64.13        13.41 o                         
   3   1  28          4.75          7.10         4.79 o                         
   4   1  28          0.41         -4.72         4.72 o                         
   5   1  28          0.04          1.35         5.41 o                         
  -5   2  28          0.08         -6.00         6.89 o                         
  -4   2  28          0.02         13.26         5.99 o                         
  -3   2  28         59.51         60.07         7.13 o                         
  -2   2  28         18.12         10.89         6.01 o                         
  -1   2  28        140.99        138.74        15.92 o                         
   0   2  28          2.19         -0.77         3.56 o                         
   1   2  28          1.80          1.90         6.46 o                         
   2   2  28         26.80         29.29        12.32 o                         
   3   2  28         33.14         34.77         5.16 o                         
   4   2  28          5.97          7.29         5.36 o                         
   5   2  28          2.44          3.70         9.15 o                         
  -5   3  28          3.01          2.52         5.32 o                         
  -4   3  28          0.86          9.35         5.65 o                         
  -3   3  28         53.11         24.88         6.82 o                         
  -2   3  28        100.71         91.96         9.68 o                         
  -1   3  28         56.01         53.51         7.39 o                         
   0   3  28          0.24         -5.81         5.81 o                         
   1   3  28          1.37         -4.11         8.24 o                         
   2   3  28          0.14          3.10         4.46 o                         
   3   3  28          7.50         -5.07         5.07 o                         
   4   3  28         15.40         20.31         5.91 o                         
  -4   4  28          1.45         11.33         7.46 o                         
  -3   4  28          1.83         -7.76         7.76 o                         
  -2   4  28          7.74          8.67         7.38 o                         
  -1   4  28         13.88         12.62         6.96 o                         
   0   4  28          4.67          9.93         5.92 o                         
   1   4  28          3.96         -5.15         7.33 o                         
   2   4  28          0.09         10.35         6.38 o                         
   3   4  28          1.22         -5.52         5.52 o                         
   4   4  28          4.67         15.61         8.38 o                         
  -4   5  28          0.56         -6.46         6.46 o                         
  -3   5  28          0.91         -8.96         8.96 o                         
  -2   5  28          9.91         -6.22         6.22 o                         
  -1   5  28         17.23         29.86         7.78 o                         
   0   5  28         34.90         35.27         7.75 o                         
   1   5  28          0.93         11.85         8.36 o                         
   2   5  28         10.81          5.76         6.95 o                         
   3   5  28          0.00          4.33         7.75 o                         
  -2   6  28         18.37         34.94         7.37 o                         
  -1   6  28          1.82          9.67         6.98 o                         
   0   6  28          0.45         -4.88         7.89 o                         
   1   6  28          6.83         26.26         9.80 o                         
  -5   1  29          3.69          3.04         8.00 o                         
  -4   1  29         19.61         24.87         7.36 o                         
  -3   1  29          7.08         26.97         5.56 o                         
  -2   1  29         14.01         15.67         3.68 o                         
  -1   1  29          1.21          8.70         3.54 o                         
   0   1  29         14.82         21.33         4.16 o                         
   1   1  29          9.75          5.57         4.35 o                         
   2   1  29          1.11         12.55        11.32 o                         
   3   1  29          6.22          5.65         5.21 o                         
   4   1  29          0.07          6.93         5.59 o                         
  -5   2  29          1.02          5.05         8.25 o                         
  -4   2  29          6.61         15.56         6.15 o                         
  -3   2  29          3.52          2.27         6.49 o                         
  -2   2  29         28.68         29.56         6.38 o                         
  -1   2  29          4.88          9.44         3.66 o                         
   0   2  29          1.55         -6.41         7.11 o                         
   1   2  29          0.07          2.03         4.00 o                         
   2   2  29          2.14          0.14         4.07 o                         
   3   2  29          9.30         26.33         9.17 o                         
   4   2  29          4.53         -7.30        11.58 o                         
  -4   3  29          0.16         -0.46         7.67 o                         
  -3   3  29         34.66         28.99         7.37 o                         
  -2   3  29          6.07         13.53         6.58 o                         
  -1   3  29        178.61        159.13        10.73 o                         
   0   3  29          0.69         10.38         6.73 o                         
   1   3  29         20.25         24.72         5.65 o                         
   2   3  29          1.25          4.71         7.51 o                         
   3   3  29          0.92          6.51        14.43 o                         
   4   3  29          0.10         22.38        17.61 o                         
  -3   4  29          1.63         -7.59         7.59 o                         
  -2   4  29          1.68          2.64         7.69 o                         
  -1   4  29          1.26          9.81         6.81 o                         
   0   4  29         19.29         36.21         7.03 o                         
   1   4  29         32.66         38.12         7.29 o                         
   2   4  29          4.25         12.16         8.12 o                         
   3   4  29          0.43         -9.95        11.94 o                         
   4   4  29          1.41         -7.40         7.40 o                         
  -2   5  29          0.03          0.52         6.86 o                         
  -1   5  29          1.48          6.19         8.17 o                         
   0   5  29          4.20         16.91         8.69 o                         
   1   5  29         11.49         32.76         7.88 o                         
   2   5  29          3.33         -7.49        10.08 o                         
   3   5  29          1.78         15.27         9.65 o                         
  -1   6  29          1.45         -8.11         8.11 o                         
   0   6  29          0.87         -8.79         8.79 o                         
   1   6  29         13.55          5.42         9.15 o                         
  -5   0  30          0.40          2.91         6.57 o                         
  -4   0  30          8.24         -7.72         7.72 o                         
  -3   0  30         63.39         55.26         6.19 o                         
  -2   0  30         12.18         11.57         6.34 o                         
  -1   0  30         87.33         90.20         7.97 o                         
   0   0  30         24.52         26.88         6.06 o                         
   1   0  30          0.20         -6.67         6.67 o                         
   2   0  30         19.20         64.75         7.34 o                         
   3   0  30         23.82         31.79         8.54 o                         
   4   0  30          6.15         18.24         8.72 o                         
  -5   1  30          0.68         -7.39         7.39 o                         
  -4   1  30          7.37          6.90         7.74 o                         
  -3   1  30          1.58         12.81         4.87 o                         
  -2   1  30          6.77          5.62        10.18 o                         
  -1   1  30          8.74         14.42         4.39 o                         
   0   1  30         11.74         17.66         4.34 o                         
   1   1  30          1.83         -3.05         4.80 o                         
   2   1  30         23.29         24.92        12.42 o                         
   3   1  30          1.17          1.62         9.42 o                         
   4   1  30          1.62          1.16         5.74 o                         
  -4   2  30          0.10          6.17         7.47 o                         
  -3   2  30          0.09         -6.49         6.49 o                         
  -2   2  30         64.99         58.07         6.62 o                         
  -1   2  30          0.68          9.11         7.71 o                         
   0   2  30          4.55          5.31         4.15 o                         
   1   2  30          0.08          7.39         4.78 o                         
   2   2  30         13.12         15.80         4.77 o                         
   3   2  30         14.14         20.85         5.14 o                         
   4   2  30          7.17          2.02         5.58 o                         
  -4   3  30          0.99          5.17         8.66 o                         
  -3   3  30          0.06         -7.85         7.85 o                         
  -2   3  30          0.29         10.21         7.38 o                         
  -1   3  30         35.03         43.16         7.89 o                         
   0   3  30          1.59          4.39         7.12 o                         
   1   3  30          0.44         20.64        14.63 o                         
   2   3  30          1.59          8.30         4.58 o                         
   3   3  30         22.69         21.44         8.21 o                         
  -3   4  30         25.72          7.93         7.14 o                         
  -2   4  30          0.96         27.07         8.60 o                         
  -1   4  30         19.15         15.53         6.58 o                         
   0   4  30         13.94         28.05         8.00 o                         
   1   4  30          0.86         -5.55         8.05 o                         
   2   4  30          0.21         10.31         8.33 o                         
   3   4  30          0.23         13.25         6.02 o                         
  -2   5  30         38.17         43.55         7.70 o                         
  -1   5  30          0.27         23.43         8.84 o                         
   0   5  30          0.08         -8.17         8.17 o                         
   1   5  30          4.20         17.96         8.23 o                         
   2   5  30          0.64         -7.57         7.57 o                         
  -5   1  31          0.02          3.11         6.68 o                         
  -4   1  31         50.12         40.53         7.95 o                         
  -3   1  31          0.01         11.15         5.06 o                         
  -2   1  31          6.51         12.04        16.51 o                         
  -1   1  31          9.19         24.99         5.54 o                         
   0   1  31         22.37         30.70         9.26 o                         
   1   1  31          3.63          2.40         5.11 o                         
   2   1  31          2.14         13.11         8.93 o                         
   3   1  31          0.22          8.65         5.98 o                         
  -4   2  31          4.41         18.64         8.81 o                         
  -3   2  31          0.20          2.08         7.05 o                         
  -2   2  31         46.02         46.19         6.23 o                         
  -1   2  31         26.63         38.59         9.89 o                         
   0   2  31          0.25         -2.31         4.21 o                         
   1   2  31          0.06          6.40         7.64 o                         
   2   2  31         18.72         19.11         6.14 o                         
   3   2  31          4.27         26.09         6.51 o                         
  -3   3  31          0.29         -8.17         8.17 o                         
  -2   3  31          1.24          5.87         8.15 o                         
  -1   3  31          0.47          5.94         7.43 o                         
   0   3  31          3.71          5.76         6.86 o                         
   1   3  31          2.06         -1.13        12.86 o                         
   2   3  31         17.43         10.59         5.89 o                         
   3   3  31         10.10         13.68         5.79 o                         
  -2   4  31         10.28         28.08         9.11 o                         
  -1   4  31          0.40         -2.94         7.00 o                         
   0   4  31          1.58         12.04         6.49 o                         
   1   4  31          6.54         10.01         7.86 o                         
   2   4  31          4.50          3.42         7.34 o                         
   3   4  31          1.67         21.47         9.83 o                         
  -1   5  31          0.07         -8.29         8.29 o                         
   0   5  31          6.60         -3.18         7.16 o                         
   1   5  31          9.14         41.58        10.18 o                         
  -4   0  32         64.62         58.58         8.51 o                         
  -3   0  32          0.20         22.68         7.52 o                         
  -2   0  32          0.17         -6.86         6.86 o                         
  -1   0  32        129.60        161.11        10.78 o                         
   0   0  32         19.41         17.27         6.53 o                         
   1   0  32          0.04         -5.60         7.75 o                         
   2   0  32         37.79         50.83         6.55 o                         
   3   0  32          2.71         -7.31         7.99 o                         
  -4   1  32          4.27          3.31         7.79 o                         
  -3   1  32         17.20         15.22         5.62 o                         
  -2   1  32         23.03         22.02         4.27 o                         
  -1   1  32         13.11         31.31        14.27 o                         
   0   1  32          8.08         15.13         6.76 o                         
   1   1  32         12.40         -0.51         9.66 o                         
   2   1  32         26.75         60.19        16.94 o                         
   3   1  32          0.50          7.78        11.64 o                         
  -3   2  32          5.39         -2.01         7.97 o                         
  -2   2  32          0.33         -0.26         5.86 o                         
  -1   2  32        132.76        147.88         7.14 o                         
   0   2  32         11.79          7.63         4.68 o                         
   1   2  32          1.22         -2.57         5.01 o                         
   2   2  32          4.12          7.33         9.43 o                         
   3   2  32          3.46         16.82         6.09 o                         
  -3   3  32          7.38         -8.57         8.57 o                         
  -2   3  32         31.85         52.45         8.36 o                         
  -1   3  32         12.03          7.82         6.12 o                         
   0   3  32          0.02          4.53         7.85 o                         
   1   3  32          0.75         -1.91         5.01 o                         
   2   3  32          3.32          2.05         7.12 o                         
   3   3  32         36.10         58.65         9.05 o                         
  -1   4  32          3.66          8.29         8.90 o                         
   0   4  32          5.47         15.21         9.08 o                         
   1   4  32          5.11         31.51         9.35 o                         
  -4   1  33         27.49         21.93         8.05 o                         
  -3   1  33          0.68          2.17         8.61 o                         
  -2   1  33          7.54          2.86        10.29 o                         
  -1   1  33          0.06          2.62        16.62 o                         
   0   1  33         38.23         46.72        13.10 o                         
   1   1  33          1.24         -5.45         5.45 o                         
   2   1  33          4.77          9.20        10.87 o                         
  -3   2  33          4.67         -4.74         8.92 o                         
  -2   2  33         16.10         -1.70         7.95 o                         
  -1   2  33          4.55         17.30         8.72 o                         
   0   2  33         13.79         16.29        13.40 o                         
   1   2  33          8.69          7.38        13.09 o                         
   2   2  33          0.02         23.72        23.28 o                         
  -2   3  33         19.31         33.73         7.78 o                         
  -1   3  33         39.75         38.09         8.56 o                         
   0   3  33          0.01         16.64         8.19 o                         
   1   3  33         14.21         -5.44         9.30 o                         
   2   3  33          3.30         -2.95         9.17 o                         
  -3   0  34          5.68         16.54         9.11 o                         
  -2   0  34         17.20         24.48         6.46 o                         
  -1   0  34          0.84          6.00         7.94 o                         
   0   0  34         22.75         24.22         6.90 o                         
   1   0  34         12.00         16.91         8.95 o                         
   2   0  34         22.33         29.08         9.20 o                         
  -3   1  34          9.26         22.73         8.51 o                         
  -2   1  34          6.71          0.19         5.20 o                         
  -1   1  34         14.27         31.88         5.93 o                         
   0   1  34          9.13          6.24         4.92 o                         
   1   1  34          1.59          0.39         5.55 o                         
   2   1  34          9.12         28.91         6.14 o                         
  -2   2  34         41.15         68.74         9.09 o                         
  -1   2  34          3.46          9.45         6.50 o                         
   0   2  34          2.33          7.68         5.59 o                         
   1   2  34          0.60         -5.39         5.72 o                         
   2   2  34          3.39         50.31        10.20 o                         
   2   3  34          0.34         36.30        11.14 o                         
  -2   1  35         10.72          6.18         5.54 o                         
  -1   1  35         10.27         21.69         5.39 o                         
   0   1  35          1.10          2.90         9.57 o                         
   1   1  35          1.64         -9.23         9.23 o                         
   0   2  35          3.37         17.78         8.05 o                         
   1   2  35          6.32         -3.90        10.39 o                         
  -2   0  36          3.40          4.36         7.85 o                         
  -1   0  36         80.76        122.82         8.90 o                         
   0   0  36          0.00         -9.87         9.87 o                         
  -2   1  36          0.93          2.18         7.67 o                         
  -1   1  36          3.11         26.16         9.50 o                         
   0   1  36          1.81          7.56         8.26 o                         
   0   2  36         10.86          5.01         8.94 o                         
                                                                                
