# Supplementary material for: Six 1-aroyl-4-(4-meth­oxy­phen­yl)piperazines: similar mol­ecular structures but different patterns of supra­molecular assembly
Source: Acta Crystallogr E Crystallogr Commun. 2019 Jul 26;75(Pt 8):1253–60. doi: 10.1107/S2056989019010491 (PMC6690458; doi:10.1107/S2056989019010491)
Supplement: Supplementary file 4 [file e-75-01253-IIIsup4.hkl]

data_III                                                                        
_shelx_title ' ak5cge'                                                          
_shelx_refln_list_code          4                                               
_shelx_F_calc_maximum      270.16                                               
_exptl_crystal_F_000      1392.00                                               
_reflns_d_resolution_high  0.7616                                               
                                                                                
loop_                                                                           
 _space_group_symop_operation_xyz                                               
 'x, y, z'                                                                      
 '-x+1/2, -y, z+1/2'                                                            
 'x+1/2, -y+1/2, -z'                                                            
 '-x, y+1/2, -z+1/2'                                                            
 '-x, -y, -z'                                                                   
 'x-1/2, y, -z-1/2'                                                             
 '-x-1/2, y-1/2, z'                                                             
 'x, -y-1/2, z-1/2'                                                             
                                                                                
_cell_length_a    13.0320                                                       
_cell_length_b    13.2470                                                       
_cell_length_c    19.2580                                                       
_cell_angle_alpha  90.000                                                       
_cell_angle_beta   90.000                                                       
_cell_angle_gamma  90.000                                                       
                                                                                
_shelx_F_squared_multiplier     1.000                                           
                                                                                
loop_                                                                           
 _refln_index_h                                                                 
 _refln_index_k                                                                 
 _refln_index_l                                                                 
 _refln_F_squared_calc                                                          
 _refln_F_squared_meas                                                          
 _refln_F_squared_sigma                                                         
 _refln_observed_status                                                         
   2   0   0        533.36        589.51         4.80 o                         
   4   0   0       1247.82       1421.92        10.57 o                         
   6   0   0        163.88        165.88         6.37 o                         
   8   0   0         41.27         42.37         6.44 o                         
  10   0   0        129.12        135.80        10.28 o                         
  12   0   0       1909.81       2136.51        28.47 o                         
  14   0   0        304.45        235.70        15.77 o                         
  16   0   0         83.75        111.16        15.58 o                         
   2   1   0        404.22        438.28         3.29 o                         
   4   1   0        871.20        905.12        17.77 o                         
   6   1   0       2561.68       2685.06        13.09 o                         
   8   1   0       2505.86       2608.75        27.66 o                         
  10   1   0        384.97        355.96         9.97 o                         
  12   1   0       1351.35       1354.00        25.45 o                         
  14   1   0         74.52         67.47         9.72 o                         
  16   1   0          0.83        -10.69        10.69 o                         
   0   2   0        810.56        703.68         5.37 o                         
   2   2   0        998.93        821.62         9.07 o                         
   4   2   0       8736.45       8757.87        81.27 o                         
   6   2   0       4114.11       4031.41        32.77 o                         
   8   2   0         69.03         83.10         5.49 o                         
  10   2   0        289.43        270.97        16.88 o                         
  12   2   0        105.01        100.09         9.77 o                         
  14   2   0        101.48         64.32         9.56 o                         
  16   2   0        183.30        158.85        16.94 o                         
   2   3   0       2850.50       2834.78        39.15 o                         
   4   3   0       1109.83       1055.08         5.94 o                         
   6   3   0         38.46         43.11         6.02 o                         
   8   3   0        376.32        362.45        10.16 o                         
  10   3   0       5812.92       5888.72        27.20 o                         
  12   3   0        639.32        638.29        17.41 o                         
  14   3   0        100.08         95.68        13.39 o                         
  16   3   0        158.45        197.05        35.26 o                         
   0   4   0      25012.15      24689.95       743.98 o                         
   2   4   0      18496.88      17947.88       141.02 o                         
   4   4   0       5334.32       5739.16        12.91 o                         
   6   4   0         51.37         67.07         3.80 o                         
   8   4   0        347.16        366.68        10.21 o                         
  10   4   0       3608.46       3716.55        30.22 o                         
  12   4   0        119.33        147.67        12.17 o                         
  14   4   0          7.92          3.89        11.95 o                         
  16   4   0         89.43         74.42        15.24 o                         
   2   5   0         22.50         39.52         2.77 o                         
   4   5   0       2107.56       2217.12        23.93 o                         
   6   5   0         36.93         38.09         3.08 o                         
   8   5   0        250.59        250.11         5.59 o                         
  10   5   0        114.11        127.86         7.58 o                         
  12   5   0        184.41        195.65         9.07 o                         
  14   5   0         21.78         19.00         8.88 o                         
  16   5   0         69.38         82.90        17.05 o                         
   0   6   0         28.27         28.28         2.97 o                         
   2   6   0        363.24        316.16         4.78 o                         
   4   6   0       5639.68       5685.69        15.97 o                         
   6   6   0       6469.27       6485.81        58.95 o                         
   8   6   0        261.75        277.43         8.44 o                         
  10   6   0        179.10        155.91         9.71 o                         
  12   6   0         14.68          6.46         7.24 o                         
  14   6   0         28.80          4.41        10.34 o                         
  16   6   0         18.17         21.28        16.81 o                         
   2   7   0       2155.51       2197.59        14.64 o                         
   4   7   0       2278.73       2298.97        41.32 o                         
   6   7   0       1870.80       1987.55        40.94 o                         
   8   7   0        318.68        369.10         9.38 o                         
  10   7   0         71.08         79.29         8.28 o                         
  12   7   0         72.49         70.75         8.27 o                         
  14   7   0          0.03         -9.45         9.45 o                         
   0   8   0       3051.77       2834.68        22.13 o                         
   2   8   0         63.34         80.00         6.22 o                         
   4   8   0          6.94         12.76         5.80 o                         
   6   8   0       1267.63       1282.33        14.69 o                         
   8   8   0          8.86          9.82        10.61 o                         
  10   8   0         26.32         24.91         7.84 o                         
  12   8   0        120.59        152.73        23.58 o                         
  14   8   0          1.79         -3.29         9.81 o                         
   2   9   0       1070.97       1063.79        11.16 o                         
   4   9   0        997.20        970.09        11.63 o                         
   6   9   0         64.53         52.71         7.10 o                         
   8   9   0         97.29        102.72         8.51 o                         
  10   9   0         60.64         66.60         8.36 o                         
  12   9   0          0.03          8.91        20.33 o                         
  14   9   0          0.82         -2.44        12.66 o                         
   0  10   0         57.85         83.08         9.49 o                         
   2  10   0         10.89          8.35         6.52 o                         
   4  10   0       1618.81       1554.30        14.77 o                         
   6  10   0       1227.05       1214.57        14.15 o                         
   8  10   0         28.42         21.66         8.00 o                         
  10  10   0          2.54          9.10         9.80 o                         
  12  10   0          7.58         30.58        27.54 o                         
  14  10   0         38.78         37.11        14.51 o                         
   2  11   0       1569.26       1549.99        18.23 o                         
   4  11   0         22.83         16.61         7.54 o                         
   6  11   0        115.41        107.73        11.71 o                         
   8  11   0          1.46          7.25         7.99 o                         
  10  11   0          0.13         12.91         8.70 o                         
  12  11   0         55.66         82.04        31.28 o                         
   0  12   0        114.57        117.89        12.57 o                         
   2  12   0         10.80         12.83         7.62 o                         
   4  12   0          0.01          5.52         7.65 o                         
   6  12   0          0.20          0.50         7.93 o                         
   8  12   0         39.24         33.96         8.55 o                         
  10  12   0         25.27         11.23         9.52 o                         
  12  12   0         11.42         56.53        14.20 o                         
   2  13   0          0.08          3.03         7.90 o                         
   4  13   0        368.36        369.91        11.16 o                         
   6  13   0         15.41          6.51         8.14 o                         
   8  13   0         62.74        104.05         9.95 o                         
  10  13   0         25.25         45.50        15.60 o                         
   0  14   0          1.48          0.54        11.19 o                         
   2  14   0         77.25         70.96         9.16 o                         
   4  14   0         48.52         57.55        20.26 o                         
   6  14   0         18.35         21.81         9.13 o                         
   8  14   0          0.06         -9.55         9.55 o                         
  10  14   0          4.81         26.73        14.30 o                         
   2  15   0         61.11         76.42        10.06 o                         
   4  15   0         62.90         46.15         9.78 o                         
   6  15   0          1.63         -2.27        10.71 o                         
   8  15   0         35.20         12.19        14.24 o                         
   0  16   0          2.16         17.68        14.17 o                         
   2  16   0          2.04         -9.48         9.68 o                         
   4  16   0         28.08         25.22        10.38 o                         
   6  16   0          0.08         10.59        26.26 o                         
   2  17   0         39.05         25.12        14.32 o                         
   2   1   1       4038.15       4355.86        34.05 o                         
   3   1   1       3847.28       3936.34         9.41 o                         
   4   1   1         62.38         54.21         1.90 o                         
   5   1   1         60.98        108.86         2.59 o                         
   6   1   1          2.98          1.14         2.49 o                         
   7   1   1        389.21        398.85         5.54 o                         
   8   1   1         41.97         57.04         3.53 o                         
   9   1   1        907.98        964.68         7.77 o                         
  10   1   1         94.20        117.96         5.04 o                         
  11   1   1          6.55         30.47         5.64 o                         
  12   1   1       1327.77       1368.07        11.80 o                         
  13   1   1          9.98         23.79         6.37 o                         
  14   1   1        346.15        360.07        10.68 o                         
  15   1   1          5.05          7.33         6.65 o                         
  16   1   1          0.00         -7.56         7.56 o                         
   0   2   1       8036.63       7721.23        85.47 o                         
   1   2   1      10127.37      10331.85        89.33 o                         
   2   2   1      28323.85      27909.88       108.43 o                         
   3   2   1        140.03         99.53         2.04 o                         
   4   2   1        108.59        107.30         2.35 o                         
   5   2   1        702.30        720.69         9.26 o                         
   6   2   1         43.99         62.06         5.10 o                         
   7   2   1          5.98          5.15         2.55 o                         
   8   2   1        162.53        167.51         4.32 o                         
   9   2   1         39.26         31.33         3.96 o                         
  10   2   1        199.09        202.58         5.93 o                         
  11   2   1        356.40        386.41         7.59 o                         
  12   2   1        330.30        281.78        10.75 o                         
  13   2   1        121.94        125.62         8.81 o                         
  14   2   1          9.67          0.63         6.47 o                         
  15   2   1          0.07         -2.33         7.77 o                         
  16   2   1         42.89         40.90         8.75 o                         
   1   3   1       2963.80       2916.27         8.96 o                         
   2   3   1      47627.32      46548.40       221.67 o                         
   3   3   1        235.29        208.81         2.75 o                         
   4   3   1       2688.24       2646.73        14.35 o                         
   5   3   1       6950.99       7263.89        51.70 o                         
   6   3   1        926.24        988.86         7.21 o                         
   7   3   1       1327.47       1291.12        12.98 o                         
   8   3   1          3.58         -0.66         3.40 o                         
   9   3   1        225.69        211.04         6.00 o                         
  10   3   1        338.69        381.41        10.10 o                         
  11   3   1        937.00       1043.40        14.92 o                         
  12   3   1          0.00         -6.79         6.79 o                         
  13   3   1          0.64         -7.88         7.88 o                         
  14   3   1         30.74         40.21         8.85 o                         
  15   3   1         10.59         19.22         7.26 o                         
  16   3   1         17.05         20.86         9.38 o                         
   0   4   1        181.39        182.93         2.14 o                         
   1   4   1         17.84         21.43         1.39 o                         
   2   4   1      15684.00      15560.66        48.81 o                         
   3   4   1         13.27         12.42         1.26 o                         
   4   4   1       3860.34       3941.65        23.34 o                         
   5   4   1        960.50       1193.15         8.19 o                         
   6   4   1        805.95        907.42         8.32 o                         
   7   4   1        476.94        457.72         4.93 o                         
   8   4   1         78.67         69.15         5.06 o                         
   9   4   1         13.86          9.32         4.86 o                         
  10   4   1        199.95        228.17        10.77 o                         
  11   4   1         79.98         85.26         6.60 o                         
  12   4   1          0.62         -0.13         6.02 o                         
  13   4   1         13.70          0.25         6.08 o                         
  14   4   1         45.12         31.45         6.97 o                         
  15   4   1          3.09          1.08         8.94 o                         
  16   4   1          0.64          5.76         9.82 o                         
   1   5   1        131.20        115.11         1.94 o                         
   2   5   1       1231.97       1130.97         6.10 o                         
   3   5   1       1725.10       1658.89         5.53 o                         
   4   5   1        180.75        160.50         2.31 o                         
   5   5   1         33.60         48.41         3.04 o                         
   6   5   1        274.39        296.39         7.07 o                         
   7   5   1       1315.88       1396.75         6.06 o                         
   8   5   1        306.64        305.09         4.85 o                         
   9   5   1          8.04          9.47         4.35 o                         
  10   5   1        174.03        170.31         9.09 o                         
  11   5   1        345.28        252.43         5.93 o                         
  12   5   1         66.30         64.93         5.68 o                         
  13   5   1          0.03         -6.34         6.34 o                         
  14   5   1         16.92         10.85         6.21 o                         
  15   5   1          0.06         -6.77         6.77 o                         
  16   5   1          5.27          1.47         7.29 o                         
   0   6   1         67.43         52.76         1.35 o                         
   1   6   1       3280.66       3239.86        22.25 o                         
   2   6   1        944.45       1047.11         8.54 o                         
   3   6   1       1683.36       1716.88         7.97 o                         
   4   6   1       1993.08       2093.38        12.22 o                         
   5   6   1       1912.15       2163.55         8.14 o                         
   6   6   1          6.71         15.43         3.40 o                         
   7   6   1        183.44        178.42         4.34 o                         
   8   6   1       1657.96       1626.35        18.44 o                         
   9   6   1        140.18        135.08         5.95 o                         
  10   6   1         19.31         21.71         5.57 o                         
  11   6   1         13.09          8.18         5.44 o                         
  12   6   1         16.28         12.69         5.36 o                         
  13   6   1          7.08         -5.07         5.07 o                         
  14   6   1         19.03         13.16         6.28 o                         
  15   6   1         34.48         26.87         7.19 o                         
  16   6   1         27.67         18.91        13.58 o                         
   1   7   1        456.66        458.71         2.91 o                         
   2   7   1        110.35         96.15         2.17 o                         
   3   7   1       3102.19       2956.74        15.50 o                         
   4   7   1         13.88         13.57         4.58 o                         
   5   7   1          7.09          6.03         4.43 o                         
   6   7   1        803.05        757.79        12.54 o                         
   7   7   1        939.79        925.84         8.30 o                         
   8   7   1        374.20        391.24         6.98 o                         
   9   7   1        766.57        810.89         9.13 o                         
  10   7   1        372.82        365.17         8.58 o                         
  11   7   1        104.91        132.12         6.06 o                         
  12   7   1          5.94         10.54         5.53 o                         
  13   7   1          0.11         -6.20         6.20 o                         
  14   7   1          8.55          1.01         7.91 o                         
  15   7   1         19.93         18.13         8.35 o                         
   0   8   1         66.73         74.96         3.68 o                         
   1   8   1         64.90         58.68         2.02 o                         
   2   8   1        646.86        654.78         5.16 o                         
   3   8   1        205.56        202.61         4.86 o                         
   4   8   1         10.58          7.57         4.59 o                         
   5   8   1          1.21          6.25         5.98 o                         
   6   8   1        109.47        101.71        10.33 o                         
   7   8   1        143.91        140.42         6.03 o                         
   8   8   1        112.08        111.25         8.11 o                         
   9   8   1         68.86         76.08         5.83 o                         
  10   8   1         69.49         69.45         5.83 o                         
  11   8   1          0.78         19.79         8.83 o                         
  12   8   1         90.07        103.63         8.02 o                         
  13   8   1          1.98         -6.17         6.17 o                         
  14   8   1         59.92         72.10         8.53 o                         
  15   8   1         11.15          5.76        12.03 o                         
   1   9   1         93.73        103.61         4.45 o                         
   2   9   1        110.00        107.26         4.55 o                         
   3   9   1        512.99        489.06         6.70 o                         
   4   9   1         32.71         32.29         4.50 o                         
   5   9   1         23.29         14.88         6.52 o                         
   6   9   1        378.57        370.93         6.57 o                         
   7   9   1          0.17         -2.87         5.04 o                         
   8   9   1        140.54        124.51         6.08 o                         
   9   9   1          0.03         -0.70         5.51 o                         
  10   9   1         27.22         38.10         5.70 o                         
  11   9   1         46.40         48.61         7.70 o                         
  12   9   1          0.87          2.16         7.67 o                         
  13   9   1         28.42         15.99         9.49 o                         
  14   9   1         22.36         28.57        10.70 o                         
   0  10   1         88.18         94.48         7.21 o                         
   1  10   1        617.66        639.83        13.26 o                         
   2  10   1          5.41          9.07         4.80 o                         
   3  10   1          5.36          2.44         4.88 o                         
   4  10   1          2.51          0.45         4.90 o                         
   5  10   1         77.21         78.36         7.77 o                         
   6  10   1         69.19         54.22         5.56 o                         
   7  10   1         93.80         85.06         5.86 o                         
   8  10   1        389.87        402.00         7.51 o                         
   9  10   1          1.36          1.38         5.81 o                         
  10  10   1          7.99         22.00         5.85 o                         
  11  10   1         11.39         26.40         6.42 o                         
  12  10   1          0.35         11.49         9.05 o                         
  13  10   1         15.46         29.91        21.55 o                         
   1  11   1        660.64        650.86        11.62 o                         
   2  11   1        103.19        107.27         5.87 o                         
   3  11   1          7.63          2.82         5.34 o                         
   4  11   1         90.66         91.69         5.79 o                         
   5  11   1         73.71         60.72         9.03 o                         
   6  11   1         63.44         61.12         5.98 o                         
   7  11   1          3.24          3.07         5.51 o                         
   8  11   1         31.98         32.68         5.84 o                         
   9  11   1          9.87         12.52         5.64 o                         
  10  11   1         23.82         31.44         7.49 o                         
  11  11   1         56.48         89.73         9.67 o                         
  12  11   1          2.73          2.59        11.82 o                         
  13  11   1         34.62         46.49        10.49 o                         
   0  12   1        280.06        317.56         9.56 o                         
   1  12   1        102.20        103.62         5.99 o                         
   2  12   1         25.35         19.39         5.58 o                         
   3  12   1        232.48        249.66         6.71 o                         
   4  12   1         11.62          8.58         5.47 o                         
   5  12   1        196.66        192.31         9.12 o                         
   6  12   1         16.73         14.93         5.74 o                         
   7  12   1          2.27         -5.73         5.73 o                         
   8  12   1         13.49         15.30         7.66 o                         
   9  12   1         19.77         12.82         6.24 o                         
  10  12   1         16.01         25.84         7.74 o                         
  11  12   1         22.76         30.34        29.40 o                         
  12  12   1          1.69         18.30        10.24 o                         
   1  13   1         12.65          4.45         5.60 o                         
   2  13   1         21.45         11.69         5.76 o                         
   3  13   1         29.19         35.53         5.85 o                         
   4  13   1         94.76        110.43         6.56 o                         
   5  13   1         87.82         75.44         9.40 o                         
   6  13   1          8.51         -0.51         5.89 o                         
   7  13   1          2.84         -6.10         6.10 o                         
   8  13   1         38.67         27.95         6.70 o                         
   9  13   1          0.84          9.82         7.80 o                         
  10  13   1         26.07         36.08        18.92 o                         
  11  13   1          2.02          3.34        17.48 o                         
   0  14   1         47.56         58.14         9.17 o                         
   1  14   1        133.17        145.83         7.90 o                         
   2  14   1        142.68        132.06         6.97 o                         
   3  14   1          3.81          1.90         6.33 o                         
   4  14   1          6.97         13.40         6.28 o                         
   5  14   1         14.98         24.00         9.56 o                         
   6  14   1          2.16         -1.16         6.62 o                         
   7  14   1          3.65          7.83         7.67 o                         
   8  14   1          3.38         -7.89         7.89 o                         
   9  14   1          2.10         23.19        10.33 o                         
  10  14   1          1.03        -15.46        15.46 o                         
   1  15   1          5.67          6.83         6.56 o                         
   2  15   1          0.64          5.75         6.64 o                         
   3  15   1         22.13         26.96         6.70 o                         
   4  15   1         14.40          6.72         7.81 o                         
   5  15   1          2.24         12.05         9.66 o                         
   6  15   1          1.51         -9.64         9.78 o                         
   7  15   1          5.08         -2.54         8.04 o                         
   8  15   1          4.91          9.34        15.44 o                         
   0  16   1          7.29          2.91         9.66 o                         
   1  16   1         12.18          8.87         6.80 o                         
   2  16   1          0.01         -1.44         6.77 o                         
   3  16   1          6.53         -3.56         8.21 o                         
   4  16   1         17.21         18.38         8.68 o                         
   5  16   1         58.80         99.66        16.03 o                         
   6  16   1         23.21         24.63        14.82 o                         
   1  17   1          4.97         -5.65        16.86 o                         
   2  17   1          2.39        -13.49        13.49 o                         
   1   0   2       6473.39       6016.65        40.01 o                         
   2   0   2          0.90          6.94         1.02 o                         
   3   0   2       1727.57       1708.96        14.21 o                         
   4   0   2       1303.39       1118.19        16.27 o                         
   5   0   2       7623.83       7513.89        18.95 o                         
   6   0   2         50.54         41.07         5.81 o                         
   7   0   2        134.03        114.80         6.44 o                         
   8   0   2        932.51        876.03         9.65 o                         
   9   0   2        818.00        908.74        13.70 o                         
  10   0   2        474.82        394.36         9.01 o                         
  11   0   2        108.96        123.81         8.63 o                         
  12   0   2        100.79        114.56         9.98 o                         
  13   0   2        596.46        656.82        13.49 o                         
  14   0   2         20.96         19.96         9.27 o                         
  15   0   2        121.21        156.27        12.69 o                         
  16   0   2          0.45        -12.04        15.02 o                         
   1   1   2         12.10         25.00         0.81 o                         
   2   1   2        113.37        108.96         2.31 o                         
   3   1   2       4579.57       4602.02        31.87 o                         
   4   1   2        903.86        912.22         8.22 o                         
   5   1   2       2817.85       2878.76        15.05 o                         
   6   1   2          2.99          0.89         2.37 o                         
   7   1   2        827.90        842.89         5.50 o                         
   8   1   2        172.50        167.58         5.41 o                         
   9   1   2          0.46          0.10         3.80 o                         
  10   1   2        742.42        770.78         7.83 o                         
  11   1   2       1322.31       1327.55        23.14 o                         
  12   1   2        467.31        466.48        14.14 o                         
  13   1   2        106.61         99.93         6.72 o                         
  14   1   2         92.89        100.55         7.02 o                         
  15   1   2          2.18          0.54         6.73 o                         
  16   1   2        117.95        140.91         8.10 o                         
   0   2   2      18355.77      17333.11        49.56 o                         
   1   2   2      16807.96      16454.13        51.34 o                         
   2   2   2       1405.69       1617.46         8.53 o                         
   3   2   2        212.45        216.51         2.10 o                         
   4   2   2       4912.48       5084.44        25.94 o                         
   5   2   2        994.87       1037.91         7.59 o                         
   6   2   2      10998.89      11234.30        87.55 o                         
   7   2   2        167.20        191.05         3.80 o                         
   8   2   2         50.06         41.08         3.64 o                         
   9   2   2        549.59        527.62         6.44 o                         
  10   2   2          9.16          9.52         4.69 o                         
  11   2   2        157.86        173.05        10.21 o                         
  12   2   2        222.13        179.88        11.03 o                         
  13   2   2         18.92         18.66         7.01 o                         
  14   2   2          3.55         12.25         6.23 o                         
  15   2   2         23.94         38.09         6.76 o                         
  16   2   2          1.23          0.91         7.16 o                         
   1   3   2       3883.58       4102.13        26.03 o                         
   2   3   2       1625.86       1604.55         8.81 o                         
   3   3   2       3583.78       3683.43        17.77 o                         
   4   3   2          5.47          4.73         1.73 o                         
   5   3   2       1260.83       1386.68         6.61 o                         
   6   3   2       1907.05       1960.93        12.25 o                         
   7   3   2        508.04        558.64         4.87 o                         
   8   3   2         65.10         52.49         3.85 o                         
   9   3   2         56.90         56.40         4.41 o                         
  10   3   2         83.71         84.42         9.87 o                         
  11   3   2         49.93         67.80         9.84 o                         
  12   3   2          4.52          0.55         5.56 o                         
  13   3   2          0.88         -1.53         5.74 o                         
  14   3   2         11.42          0.44         6.92 o                         
  15   3   2         60.33         64.47         7.80 o                         
  16   3   2          7.93         15.01         8.20 o                         
   0   4   2      24008.22      23268.84        66.07 o                         
   1   4   2       1464.00       1442.19        11.78 o                         
   2   4   2      16264.85      15451.60        28.79 o                         
   3   4   2        235.87        200.52         4.04 o                         
   4   4   2          2.77         17.80         2.03 o                         
   5   4   2        432.11        508.71         4.12 o                         
   6   4   2         69.43         53.18         2.66 o                         
   7   4   2        224.59        217.04         4.12 o                         
   8   4   2          0.10          2.90         3.48 o                         
   9   4   2        548.19        573.50         9.31 o                         
  10   4   2          8.43          7.94         5.93 o                         
  11   4   2        358.01        379.77        16.04 o                         
  12   4   2          9.48         -1.71         6.05 o                         
  13   4   2         30.91         21.50         6.38 o                         
  14   4   2         16.96         26.24         6.87 o                         
  15   4   2         57.27         63.67         9.57 o                         
  16   4   2         15.95         30.31        10.03 o                         
   1   5   2        229.99        243.03         1.96 o                         
   2   5   2       1405.64       1423.46         9.51 o                         
   3   5   2       1600.28       1675.95         5.75 o                         
   4   5   2       9252.29       9593.20        60.12 o                         
   5   5   2       6702.14       7021.81        35.60 o                         
   6   5   2        311.22        321.86         4.11 o                         
   7   5   2        720.43        724.92         5.53 o                         
   8   5   2        101.40        106.36         3.68 o                         
   9   5   2       1210.68       1262.80        10.75 o                         
  10   5   2       1008.23       1073.13         8.43 o                         
  11   5   2        100.25         90.12         5.21 o                         
  12   5   2         98.68         94.86         5.34 o                         
  13   5   2          1.02         -5.07         5.58 o                         
  14   5   2         21.47         10.40         6.17 o                         
  15   5   2         26.53         18.11         7.54 o                         
   0   6   2          0.43          2.01         1.72 o                         
   1   6   2         18.85         13.68         1.32 o                         
   2   6   2         65.64         74.79         3.60 o                         
   3   6   2       2513.10       2498.32         6.84 o                         
   4   6   2        484.16        614.15         6.42 o                         
   5   6   2          3.57          3.63         2.35 o                         
   6   6   2       1456.96       1457.68        11.76 o                         
   7   6   2       1104.95       1102.17         7.12 o                         
   8   6   2         31.87         22.51         3.99 o                         
   9   6   2        180.29        174.68         8.53 o                         
  10   6   2         81.72         67.25         5.78 o                         
  11   6   2         23.87         23.12         5.44 o                         
  12   6   2          2.07         -5.47         5.47 o                         
  13   6   2         69.73         71.28         6.20 o                         
  14   6   2          0.48         -7.21         7.21 o                         
  15   6   2          4.55          3.51        15.05 o                         
   1   7   2        104.28        129.17         2.16 o                         
   2   7   2        593.27        604.98         3.58 o                         
   3   7   2         13.06         23.79         1.90 o                         
   4   7   2       2642.76       2754.57        23.99 o                         
   5   7   2         10.98          6.92         4.03 o                         
   6   7   2          4.57          3.62         4.27 o                         
   7   7   2          2.15          1.06         4.76 o                         
   8   7   2       1036.48       1021.20        11.19 o                         
   9   7   2        182.99        197.70        14.56 o                         
  10   7   2        259.68        274.37        10.53 o                         
  11   7   2          0.01         12.32         5.46 o                         
  12   7   2          1.60          0.33         5.52 o                         
  13   7   2          4.66         -2.40         7.13 o                         
  14   7   2          3.83         -9.13         9.72 o                         
  15   7   2          0.11         -3.85        14.07 o                         
   0   8   2       4413.23       4026.17        41.78 o                         
   1   8   2        869.33        818.01         4.26 o                         
   2   8   2        346.18        287.48         6.91 o                         
   3   8   2        183.45        218.95         5.49 o                         
   4   8   2        135.24        142.45         5.38 o                         
   5   8   2        510.84        467.54         6.96 o                         
   6   8   2        313.83        311.79         7.65 o                         
   7   8   2        204.40        219.65         8.03 o                         
   8   8   2         87.03         84.00         7.54 o                         
   9   8   2         75.54         68.49         5.85 o                         
  10   8   2        173.48        175.46         8.81 o                         
  11   8   2        108.49        125.44         6.33 o                         
  12   8   2        102.69        135.03         7.65 o                         
  13   8   2          0.12         10.97        12.21 o                         
  14   8   2          5.09         12.57        10.57 o                         
   1   9   2        116.87        112.83         4.52 o                         
   2   9   2         37.83         41.43         3.46 o                         
   3   9   2        558.95        535.62         6.56 o                         
   4   9   2        622.82        534.05         7.83 o                         
   5   9   2          0.05         -1.35         5.23 o                         
   6   9   2        132.14        134.89         7.20 o                         
   7   9   2         91.73         94.92         5.72 o                         
   8   9   2        818.98        828.97         9.00 o                         
   9   9   2         95.24        107.20         6.22 o                         
  10   9   2          0.07          4.22         5.70 o                         
  11   9   2         36.29         57.76         9.03 o                         
  12   9   2         65.62         80.99         9.53 o                         
  13   9   2        101.61        161.82        16.43 o                         
  14   9   2          4.43          3.99        17.26 o                         
   0  10   2        810.76        777.73        10.98 o                         
   1  10   2       1054.98       1037.36         9.59 o                         
   2  10   2        136.31        132.55         5.45 o                         
   3  10   2        145.61        134.28         5.44 o                         
   4  10   2        156.15        169.70         6.55 o                         
   5  10   2          2.53          6.22         5.74 o                         
   6  10   2         26.42         40.52         5.40 o                         
   7  10   2         16.53         10.51         5.54 o                         
   8  10   2         38.34         41.67         5.67 o                         
   9  10   2         86.60         92.25         6.08 o                         
  10  10   2          5.75         13.42         6.70 o                         
  11  10   2          0.22          2.19         9.26 o                         
  12  10   2          0.04         23.58        13.03 o                         
  13  10   2          0.27         -5.69        15.66 o                         
   1  11   2         88.37         96.57         5.55 o                         
   2  11   2        636.76        621.85        10.26 o                         
   3  11   2         27.26         19.82         5.41 o                         
   4  11   2          5.18         -0.65         6.33 o                         
   5  11   2        376.42        353.66         8.36 o                         
   6  11   2        203.67        220.78         6.60 o                         
   7  11   2         32.40         23.51         5.62 o                         
   8  11   2        135.23        128.86         6.55 o                         
   9  11   2          4.95          6.74         8.41 o                         
  10  11   2         11.90         40.35         9.43 o                         
  11  11   2          8.86          9.81         9.80 o                         
  12  11   2          0.92         37.60        14.37 o                         
   0  12   2        340.72        363.04        10.09 o                         
   1  12   2          6.82          8.53         5.43 o                         
   2  12   2          1.07          2.10         5.37 o                         
   3  12   2         46.21         41.33         5.65 o                         
   4  12   2          0.42          8.93         6.64 o                         
   5  12   2          1.12         -1.62         6.68 o                         
   6  12   2         75.22         70.13         5.92 o                         
   7  12   2          2.65          3.72         6.72 o                         
   8  12   2         38.19         41.97         7.25 o                         
   9  12   2         26.60         34.54         9.82 o                         
  10  12   2          0.98         10.38         9.92 o                         
  11  12   2          5.40         14.29        10.18 o                         
  12  12   2         49.58         78.77        16.47 o                         
   1  13   2          2.77         -5.61         5.61 o                         
   2  13   2        298.16        294.84         7.34 o                         
   3  13   2         68.37         50.91         6.26 o                         
   4  13   2        274.77        290.33         8.69 o                         
   5  13   2        122.92        115.96         7.99 o                         
   6  13   2          4.69         -5.92         5.92 o                         
   7  13   2          0.20         -7.21         7.21 o                         
   8  13   2         54.44         37.53         9.67 o                         
   9  13   2         51.12         71.07        11.49 o                         
  10  13   2         53.73         54.86        16.48 o                         
  11  13   2         32.35         24.12        15.86 o                         
   0  14   2         98.15        109.76        16.36 o                         
   1  14   2         12.71         11.66         6.13 o                         
   2  14   2          1.64          2.16         5.94 o                         
   3  14   2          3.42         -2.15         6.18 o                         
   4  14   2        108.68        105.29         7.98 o                         
   5  14   2          9.06         18.79         9.70 o                         
   6  14   2        105.26         96.35         8.03 o                         
   7  14   2         13.67          1.50         9.56 o                         
   8  14   2          0.65         -6.21         9.97 o                         
   9  14   2          9.29         20.15        10.56 o                         
   1  15   2         68.04         76.64         6.91 o                         
   2  15   2        148.11        180.53         8.00 o                         
   3  15   2          0.33         -0.75         6.55 o                         
   4  15   2         34.96         40.82         8.01 o                         
   5  15   2          1.12         -1.53        13.33 o                         
   6  15   2         24.62         46.67        27.58 o                         
   7  15   2          5.17         -9.70        14.36 o                         
   8  15   2         11.14         20.05        15.41 o                         
   0  16   2         10.88          8.31         9.80 o                         
   1  16   2         19.79          9.36         6.79 o                         
   2  16   2          5.18          2.45         7.08 o                         
   3  16   2          8.01          7.91         8.29 o                         
   4  16   2         37.52         41.18        10.99 o                         
   5  16   2          1.67         36.37        15.01 o                         
   1  17   2          0.18         12.99        14.00 o                         
   2  17   2         22.98         29.18        15.49 o                         
   1   1   3      17653.28      17307.83       111.28 o                         
   2   1   3       3567.25       3824.35        20.26 o                         
   3   1   3       8622.64       8493.51        39.44 o                         
   4   1   3       6328.40       6011.66        17.58 o                         
   5   1   3         82.34         68.05         1.95 o                         
   6   1   3       1275.28       1452.30         6.45 o                         
   7   1   3          7.27          1.74         2.29 o                         
   8   1   3         21.10         14.42         3.38 o                         
   9   1   3         89.22         83.57         4.30 o                         
  10   1   3          0.02         -0.78         4.43 o                         
  11   1   3          0.46         -3.62         5.32 o                         
  12   1   3         45.57         32.73         5.90 o                         
  13   1   3        306.86        274.80         7.59 o                         
  14   1   3        124.85        129.55         6.36 o                         
  15   1   3         12.86         13.57         6.62 o                         
  16   1   3          1.35          7.45         6.37 o                         
   0   2   3      72985.77      70775.59       319.82 o                         
   1   2   3       6193.35       5787.91        25.05 o                         
   2   2   3        493.25        496.10         5.05 o                         
   3   2   3       3353.98       3529.72        18.50 o                         
   4   2   3        730.41        710.82         5.69 o                         
   5   2   3        202.35        158.59         2.80 o                         
   6   2   3       3191.00       3488.05        19.80 o                         
   7   2   3        258.15        251.75         4.72 o                         
   8   2   3         29.02         25.75         3.79 o                         
   9   2   3        134.94        134.54         5.17 o                         
  10   2   3        293.41        284.69         9.03 o                         
  11   2   3        625.08        585.62        16.27 o                         
  12   2   3         88.21         94.96         6.15 o                         
  13   2   3         58.11         52.07         6.24 o                         
  14   2   3         28.79         27.14         6.37 o                         
  15   2   3         59.34         69.77         7.18 o                         
  16   2   3         75.13         93.98         7.89 o                         
   1   3   3       4827.41       4936.97        31.14 o                         
   2   3   3        275.17        261.63         1.87 o                         
   3   3   3       6303.95       6632.08        25.03 o                         
   4   3   3        180.35        183.32         2.23 o                         
   5   3   3        796.34       1014.45         5.33 o                         
   6   3   3         29.05         23.66         3.82 o                         
   7   3   3         20.39         26.10         2.85 o                         
   8   3   3       1233.45       1275.01         8.25 o                         
   9   3   3        135.24        130.47         4.89 o                         
  10   3   3         28.06         27.06         4.98 o                         
  11   3   3        437.22        449.58         9.70 o                         
  12   3   3          4.25         -0.38         5.49 o                         
  13   3   3        158.24        156.40         6.72 o                         
  14   3   3         28.94         29.96         6.32 o                         
  15   3   3          3.37          1.70         7.22 o                         
  16   3   3         10.72         -0.73         9.40 o                         
   0   4   3        597.04        537.17         7.17 o                         
   1   4   3        696.48        736.93         5.10 o                         
   2   4   3        104.51        116.09         2.63 o                         
   3   4   3        995.53        977.31         6.12 o                         
   4   4   3         45.64         43.53         2.01 o                         
   5   4   3       1947.94       2005.71        10.52 o                         
   6   4   3        279.52        290.54         4.21 o                         
   7   4   3       1111.44       1078.03         8.76 o                         
   8   4   3         42.75         48.13         4.53 o                         
   9   4   3         24.86         21.63         4.93 o                         
  10   4   3        197.25        193.77         7.24 o                         
  11   4   3         53.62         40.92         6.36 o                         
  12   4   3        155.58        144.06        10.07 o                         
  13   4   3         15.69          9.99         6.39 o                         
  14   4   3          0.07         -1.77         6.66 o                         
  15   4   3          1.34         10.04         9.30 o                         
   1   5   3          7.76         12.17         1.20 o                         
   2   5   3         65.54         63.31         1.83 o                         
   3   5   3       2733.10       2592.79        20.98 o                         
   4   5   3        590.35        525.70         5.83 o                         
   5   5   3       1296.35       1231.50         5.68 o                         
   6   5   3       1222.14       1291.89         7.09 o                         
   7   5   3         87.00         82.99         3.69 o                         
   8   5   3       1040.39       1035.33        13.01 o                         
   9   5   3       1093.65       1221.86        13.27 o                         
  10   5   3       2122.02       2037.89        24.21 o                         
  11   5   3         13.86         20.85         4.91 o                         
  12   5   3        236.43        209.43         5.85 o                         
  13   5   3          3.04         -1.75         6.71 o                         
  14   5   3          4.87         -0.88         9.15 o                         
  15   5   3          2.01        -10.28        10.28 o                         
   0   6   3         61.59         50.54         1.41 o                         
   1   6   3         45.16         57.06         1.68 o                         
   2   6   3       4428.07       4555.55        11.25 o                         
   3   6   3       2961.74       3347.75        41.49 o                         
   4   6   3       2739.75       2900.79        16.86 o                         
   5   6   3         63.13         57.67         2.84 o                         
   6   6   3       1095.20       1058.48         6.62 o                         
   7   6   3         40.63         42.19         3.73 o                         
   8   6   3        192.00        187.62         4.88 o                         
   9   6   3        151.98        152.05         6.79 o                         
  10   6   3       1018.40       1026.75         9.60 o                         
  11   6   3        108.43         96.63         5.93 o                         
  12   6   3         44.22         41.59         6.77 o                         
  13   6   3          0.04         -0.42         8.75 o                         
  14   6   3         24.47         20.22         9.42 o                         
  15   6   3         14.96          8.28        10.64 o                         
   1   7   3         25.67         19.29         1.61 o                         
   2   7   3       1943.36       1910.04         9.44 o                         
   3   7   3        268.84        236.27         3.51 o                         
   4   7   3       1795.19       1736.62        11.32 o                         
   5   7   3        156.43        129.92         3.26 o                         
   6   7   3        290.60        276.30         4.56 o                         
   7   7   3       1339.04       1368.25         9.49 o                         
   8   7   3          3.94          3.98         5.03 o                         
   9   7   3        151.18        156.75         6.58 o                         
  10   7   3        380.62        416.43         7.96 o                         
  11   7   3          2.18          7.46         5.37 o                         
  12   7   3          1.88          7.43         8.21 o                         
  13   7   3          0.04         -4.72         8.90 o                         
  14   7   3          2.42         -1.97         9.93 o                         
  15   7   3          4.84         -3.72        11.09 o                         
   0   8   3          7.89          7.21         3.50 o                         
   1   8   3        647.75        640.57         5.50 o                         
   2   8   3         37.59         31.27         2.07 o                         
   3   8   3        459.79        481.36         4.52 o                         
   4   8   3        144.90        134.83         5.42 o                         
   5   8   3        554.82        527.68         5.87 o                         
   6   8   3        648.61        636.16        12.34 o                         
   7   8   3         22.64         23.39         4.97 o                         
   8   8   3          1.94         -5.24         5.24 o                         
   9   8   3         42.98         24.24         5.71 o                         
  10   8   3        134.55        129.83         7.43 o                         
  11   8   3          5.83         17.06         8.61 o                         
  12   8   3          0.08          5.52         8.88 o                         
  13   8   3         16.31         22.14        11.61 o                         
  14   8   3         20.46         19.72        10.28 o                         
   1   9   3        529.81        491.80         5.15 o                         
   2   9   3        703.62        773.64         6.23 o                         
   3   9   3         12.40          5.01         2.99 o                         
   4   9   3        212.54        172.86         6.10 o                         
   5   9   3          0.98         -1.59         5.32 o                         
   6   9   3        148.90        132.19         5.54 o                         
   7   9   3        848.39        829.64         8.76 o                         
   8   9   3         26.01         17.28         5.73 o                         
   9   9   3         13.00          9.30         6.58 o                         
  10   9   3         31.81         32.73         8.95 o                         
  11   9   3         11.73         24.11        11.27 o                         
  12   9   3         30.60         41.57        20.80 o                         
  13   9   3          6.39         28.18         9.77 o                         
  14   9   3         25.30         27.57        10.97 o                         
   0  10   3       1665.62       1648.65        24.41 o                         
   1  10   3       1145.07       1063.99         8.81 o                         
   2  10   3        693.82        679.01         9.43 o                         
   3  10   3         24.34         14.58         4.79 o                         
   4  10   3        269.01        273.95         7.12 o                         
   5  10   3        299.79        313.32        12.45 o                         
   6  10   3        979.92        946.24        16.27 o                         
   7  10   3         12.04          4.48         5.59 o                         
   8  10   3         64.09         67.80         6.77 o                         
   9  10   3          3.09          2.82        10.10 o                         
  10  10   3          6.86          9.90         8.67 o                         
  11  10   3         34.01         22.45         9.51 o                         
  12  10   3          3.66          5.48        16.92 o                         
  13  10   3          1.02         -6.46        15.78 o                         
   1  11   3         20.41         26.56         5.18 o                         
   2  11   3        505.94        532.48         7.57 o                         
   3  11   3        439.56        421.13         7.19 o                         
   4  11   3         11.86          6.99         6.02 o                         
   5  11   3          0.16          0.01         6.26 o                         
   6  11   3        162.92        171.43         6.44 o                         
   7  11   3         55.55         45.10         6.76 o                         
   8  11   3         77.79         81.01         9.15 o                         
   9  11   3         41.97         35.19         8.91 o                         
  10  11   3        116.00        134.65        10.31 o                         
  11  11   3         22.81         28.49        10.11 o                         
  12  11   3          1.15          5.15        21.03 o                         
   0  12   3        113.40         90.72         8.16 o                         
   1  12   3         64.29         48.71         5.67 o                         
   2  12   3         20.28         18.99         5.32 o                         
   3  12   3        144.25        130.96         6.20 o                         
   4  12   3        484.70        520.37        14.24 o                         
   5  12   3         88.40         88.08         7.30 o                         
   6  12   3        255.29        231.03         8.22 o                         
   7  12   3         24.60         22.99         9.46 o                         
   8  12   3          1.07         -8.93         8.93 o                         
   9  12   3         61.22         60.48         9.97 o                         
  10  12   3         36.99         47.20        10.05 o                         
  11  12   3          0.38         -1.70        18.24 o                         
   1  13   3         13.07          1.86         5.74 o                         
   2  13   3          0.31          0.01         5.87 o                         
   3  13   3         84.49        104.99         6.34 o                         
   4  13   3         24.29         31.77         7.14 o                         
   5  13   3          0.12         -9.04         9.04 o                         
   6  13   3         14.17          9.03         8.70 o                         
   7  13   3          2.05          1.66        13.07 o                         
   8  13   3         24.78         12.99         9.76 o                         
   9  13   3          9.03          9.99        10.02 o                         
  10  13   3          1.76          3.03        10.83 o                         
   0  14   3        162.64        173.03        10.22 o                         
   1  14   3        141.55        132.51         7.04 o                         
   2  14   3         45.41         40.21         6.48 o                         
   3  14   3         51.39         54.92         6.64 o                         
   4  14   3          5.38          8.65         9.18 o                         
   5  14   3         47.04         53.91        10.56 o                         
   6  14   3         41.87         45.36        11.63 o                         
   7  14   3         42.90         25.01         9.88 o                         
   8  14   3          6.43         -6.36        13.77 o                         
   9  14   3         35.21         35.47        10.69 o                         
   1  15   3          5.52          8.37         6.58 o                         
   2  15   3        100.81        121.25         7.42 o                         
   3  15   3          4.26         -5.41         7.87 o                         
   4  15   3          0.84         17.46        19.50 o                         
   5  15   3          1.58         -7.40        10.02 o                         
   6  15   3          2.07         11.77        25.80 o                         
   7  15   3          0.18         -1.91        10.00 o                         
   0  16   3         63.98         81.11        10.56 o                         
   1  16   3         27.43         22.10         8.09 o                         
   2  16   3         34.72         40.64        11.15 o                         
   3  16   3          0.17         10.34        12.90 o                         
   4  16   3         13.83         12.37        14.30 o                         
   5  16   3         72.16        100.19        15.71 o                         
   1  17   3         11.33          5.43        13.87 o                         
   2  17   3         12.16         41.36        14.59 o                         
   0   0   4      18610.02      16794.48        30.00 o                         
   1   0   4      56216.27      53320.55       264.23 o                         
   2   0   4      46837.94      44915.05       400.56 o                         
   3   0   4       7131.68       7370.35        22.12 o                         
   4   0   4        148.17        191.19         2.22 o                         
   5   0   4        276.55        313.26         6.62 o                         
   6   0   4        273.32        340.01         4.36 o                         
   7   0   4         48.24         48.11         3.63 o                         
   8   0   4         84.24        111.62         5.64 o                         
   9   0   4        138.88        179.67         6.72 o                         
  10   0   4        276.04        233.93         7.94 o                         
  11   0   4        409.82        391.88         9.94 o                         
  12   0   4          2.56          2.60         7.67 o                         
  13   0   4          0.05          2.19         7.19 o                         
  14   0   4        212.16        259.61        12.00 o                         
  15   0   4        169.01        141.35         8.87 o                         
  16   0   4        101.79         80.11        11.00 o                         
   1   1   4       2773.85       2699.02         9.77 o                         
   2   1   4       3768.00       3853.97        12.71 o                         
   3   1   4       6413.40       6268.42        16.88 o                         
   4   1   4       3282.12       3458.21        16.31 o                         
   5   1   4       1529.69       1623.63        10.67 o                         
   6   1   4       6253.57       6858.72        25.01 o                         
   7   1   4        370.93        382.99         3.89 o                         
   8   1   4          4.40         10.65         3.18 o                         
   9   1   4        185.46        210.62         4.51 o                         
  10   1   4        179.17        165.75         5.12 o                         
  11   1   4        103.42         80.18         4.95 o                         
  12   1   4        246.99        220.04         5.99 o                         
  13   1   4         14.96         12.46         5.27 o                         
  14   1   4         18.70         20.52         5.68 o                         
  15   1   4         10.72         13.23         5.98 o                         
  16   1   4          6.32         20.66         7.39 o                         
   0   2   4       9488.97       9196.67        78.63 o                         
   1   2   4          5.28          8.05         1.72 o                         
   2   2   4       4051.75       4431.93        20.27 o                         
   3   2   4       2793.46       2522.88        17.01 o                         
   4   2   4       4815.62       4976.11        24.40 o                         
   5   2   4        100.30         67.31         2.00 o                         
   6   2   4       3028.06       3242.95        22.52 o                         
   7   2   4        304.85        316.58         4.16 o                         
   8   2   4       2502.14       2641.18        20.86 o                         
   9   2   4         16.38         20.18         4.14 o                         
  10   2   4          1.14          2.98         4.47 o                         
  11   2   4        376.14        406.77        10.07 o                         
  12   2   4        156.75        151.76         6.47 o                         
  13   2   4          7.35         22.03         5.93 o                         
  14   2   4         82.05        116.54         7.01 o                         
  15   2   4          1.30         -6.08         7.77 o                         
  16   2   4         12.63         11.75         9.82 o                         
   1   3   4      13289.61      12919.07        33.51 o                         
   2   3   4        257.56        289.58         1.60 o                         
   3   3   4        125.90        144.39         1.53 o                         
   4   3   4        434.47        445.10         6.06 o                         
   5   3   4       1394.58       1597.92        11.16 o                         
   6   3   4        265.13        260.29         4.65 o                         
   7   3   4        139.23        131.70         3.49 o                         
   8   3   4         16.40         15.22         3.86 o                         
   9   3   4        130.65        137.28         4.99 o                         
  10   3   4          0.73         -0.36         4.78 o                         
  11   3   4       1652.68       1686.77        33.83 o                         
  12   3   4        138.50        140.19         7.79 o                         
  13   3   4          9.35          8.57         5.82 o                         
  14   3   4         30.00         22.08         7.49 o                         
  15   3   4         15.70          7.11         7.93 o                         
  16   3   4         31.17         55.53        14.79 o                         
   0   4   4       4281.33       3866.86        27.57 o                         
   1   4   4       7464.45       7345.93        15.53 o                         
   2   4   4        612.21        661.25         3.70 o                         
   3   4   4        428.34        485.72         4.16 o                         
   4   4   4        153.39        164.02         2.31 o                         
   5   4   4        377.19        354.22         3.05 o                         
   6   4   4         55.50         54.63         2.89 o                         
   7   4   4         87.57         83.80         3.43 o                         
   8   4   4        840.62        920.79        13.36 o                         
   9   4   4          0.17          3.64         4.86 o                         
  10   4   4          0.23          0.58         5.85 o                         
  11   4   4         84.14        103.15         6.94 o                         
  12   4   4        562.83        635.22        17.20 o                         
  13   4   4         13.84         27.97         8.28 o                         
  14   4   4          4.76         -3.39         8.83 o                         
  15   4   4          0.07         -9.13         9.13 o                         
   1   5   4        328.18        325.17         2.00 o                         
   2   5   4        429.94        397.82         2.89 o                         
   3   5   4        338.11        289.54         4.00 o                         
   4   5   4          2.89          5.40         1.90 o                         
   5   5   4         19.55         21.98         2.21 o                         
   6   5   4          2.63          8.66         2.98 o                         
   7   5   4        477.96        476.55         7.92 o                         
   8   5   4        120.04        127.07         4.17 o                         
   9   5   4         73.75         77.91         4.95 o                         
  10   5   4        386.44        413.90         6.60 o                         
  11   5   4          0.55          1.84         4.84 o                         
  12   5   4          9.25         18.10         6.81 o                         
  13   5   4         62.81         62.09         7.27 o                         
  14   5   4         51.56         37.80         9.89 o                         
  15   5   4         20.42          8.21        10.35 o                         
   0   6   4        713.55        707.60         6.97 o                         
   1   6   4         14.97         14.00         1.28 o                         
   2   6   4        828.48        900.00         5.12 o                         
   3   6   4        430.41        464.75         4.10 o                         
   4   6   4        129.48        102.59         2.09 o                         
   5   6   4       2621.74       2591.68         7.68 o                         
   6   6   4        680.78        735.55         7.20 o                         
   7   6   4         65.00         54.78         3.75 o                         
   8   6   4        102.43        129.48         4.43 o                         
   9   6   4        428.08        401.79         6.98 o                         
  10   6   4        133.73        125.23         5.50 o                         
  11   6   4        170.04        156.25         9.85 o                         
  12   6   4          0.11          1.63         8.50 o                         
  13   6   4          0.27          1.44         9.07 o                         
  14   6   4          1.11         -9.89         9.89 o                         
  15   6   4          3.47         -1.37        10.19 o                         
   1   7   4        126.90        124.46         4.12 o                         
   2   7   4          9.83          4.56         1.66 o                         
   3   7   4       1598.19       1653.93         6.32 o                         
   4   7   4        172.41        179.97         3.28 o                         
   5   7   4        108.42        112.20         2.82 o                         
   6   7   4          2.29          0.79         3.48 o                         
   7   7   4         16.25         18.08         3.80 o                         
   8   7   4        388.23        385.13         6.63 o                         
   9   7   4        495.75        493.70         8.39 o                         
  10   7   4        133.23        164.50         9.97 o                         
  11   7   4          1.59         12.73         8.28 o                         
  12   7   4         60.58         56.34         9.21 o                         
  13   7   4          1.49         -1.34         9.10 o                         
  14   7   4          5.30         -0.09         9.78 o                         
   0   8   4        843.80        787.03         6.92 o                         
   1   8   4        354.10        273.62         4.03 o                         
   2   8   4       2017.77       1855.76         6.08 o                         
   3   8   4         19.04         19.29         2.64 o                         
   4   8   4        125.13        142.23         4.54 o                         
   5   8   4        310.10        313.13         7.60 o                         
   6   8   4          5.10         -1.86         4.80 o                         
   7   8   4        397.71        409.32         6.74 o                         
   8   8   4        634.42        632.37         8.04 o                         
   9   8   4        220.82        233.76        11.16 o                         
  10   8   4          3.31          6.72        10.87 o                         
  11   8   4         19.80         33.64        13.35 o                         
  12   8   4          0.68         -0.41        12.30 o                         
  13   8   4         82.22        116.88        10.33 o                         
  14   8   4          0.58          1.79        10.50 o                         
   1   9   4         64.76         62.98         3.63 o                         
   2   9   4        139.48        144.04         3.58 o                         
   3   9   4        187.30        182.73         4.14 o                         
   4   9   4          2.70         -3.08         3.96 o                         
   5   9   4        245.08        219.56         6.55 o                         
   6   9   4        299.10        263.37        10.21 o                         
   7   9   4         84.18         77.41         5.73 o                         
   8   9   4        167.20        151.22         9.76 o                         
   9   9   4        117.34        124.44        11.57 o                         
  10   9   4         40.31         44.96         9.33 o                         
  11   9   4          7.29         28.09         9.15 o                         
  12   9   4          0.75          6.46        22.22 o                         
  13   9   4         23.61         27.71         9.92 o                         
   0  10   4         75.06         78.93         7.50 o                         
   1  10   4         48.81         56.69         5.17 o                         
   2  10   4          3.18         -0.18         4.67 o                         
   3  10   4         11.83          3.26         4.21 o                         
   4  10   4         20.99         15.15         5.68 o                         
   5  10   4        884.63        887.93        17.60 o                         
   6  10   4          0.08         -4.32         6.49 o                         
   7  10   4        105.45        109.86         9.42 o                         
   8  10   4        103.02         85.48         9.07 o                         
   9  10   4         32.89         39.35        10.21 o                         
  10  10   4         43.05         47.35        10.53 o                         
  11  10   4         16.52         16.34         9.49 o                         
  12  10   4          0.07          9.69        15.28 o                         
  13  10   4         27.98         39.56        25.58 o                         
   1  11   4        814.25        781.86         8.31 o                         
   2  11   4         15.65         18.62         5.07 o                         
   3  11   4        191.57        197.10         6.14 o                         
   4  11   4         22.33          9.07         6.11 o                         
   5  11   4          0.07         -0.11         8.36 o                         
   6  11   4         53.44         45.77         8.71 o                         
   7  11   4         79.91         66.45         9.09 o                         
   8  11   4          2.42         -3.19         9.00 o                         
   9  11   4         17.61          7.25         9.13 o                         
  10  11   4          8.59         22.48         9.49 o                         
  11  11   4          0.02         -4.12        14.10 o                         
  12  11   4          9.96         10.52        10.24 o                         
   0  12   4         53.41         44.60         9.35 o                         
   1  12   4         10.35          0.77         5.28 o                         
   2  12   4          0.31          2.17         5.35 o                         
   3  12   4         29.91         20.29         5.59 o                         
   4  12   4         55.58         71.99         9.37 o                         
   5  12   4          0.02          6.13         8.30 o                         
   6  12   4          7.22         -8.61         8.61 o                         
   7  12   4         11.27          9.53        11.56 o                         
   8  12   4         21.25         10.75         9.39 o                         
   9  12   4         32.25         29.17         9.80 o                         
  10  12   4          0.12         10.60        17.01 o                         
  11  12   4          0.67          4.72        15.54 o                         
   1  13   4         17.84         15.92         5.80 o                         
   2  13   4        127.77        127.07         6.49 o                         
   3  13   4        277.56        301.81         8.75 o                         
   4  13   4        161.49        194.56        10.66 o                         
   5  13   4         70.56         56.58        10.19 o                         
   6  13   4         10.81         10.70         9.28 o                         
   7  13   4         36.78         30.68        11.65 o                         
   8  13   4          1.15          0.64         9.93 o                         
   9  13   4          2.51          4.62         9.74 o                         
  10  13   4          7.32          8.34        10.55 o                         
   0  14   4          0.24          6.11         8.91 o                         
   1  14   4        139.05        136.07         7.06 o                         
   2  14   4         22.11         35.48         9.72 o                         
   3  14   4         54.86         68.37         9.76 o                         
   4  14   4        124.91        119.58        10.56 o                         
   5  14   4         16.41         22.49         9.85 o                         
   6  14   4          0.01         -3.04         9.71 o                         
   7  14   4         49.45         44.45         9.98 o                         
   8  14   4          3.83          6.78        20.31 o                         
   1  15   4          3.55          4.66         7.84 o                         
   2  15   4          0.17         -2.82         7.82 o                         
   3  15   4         46.31         63.35        10.32 o                         
   4  15   4          0.30         -1.98         9.83 o                         
   5  15   4          4.83         23.63        10.48 o                         
   6  15   4          2.69         -8.16        10.00 o                         
   7  15   4         11.91         -0.66        10.57 o                         
   0  16   4          2.71         -9.51        14.46 o                         
   1  16   4         13.11         10.51        15.16 o                         
   2  16   4         21.73         21.82         8.44 o                         
   3  16   4          7.31         27.32        18.25 o                         
   4  16   4          0.18         -5.55        14.62 o                         
   1   1   5        344.60        375.21         4.68 o                         
   2   1   5      18927.96      18780.49        70.18 o                         
   3   1   5       5365.66       5404.83        16.70 o                         
   4   1   5        214.45        175.94         3.09 o                         
   5   1   5       1025.10       1082.18         5.61 o                         
   6   1   5       2479.25       2764.78        10.35 o                         
   7   1   5       2025.00       2242.83        20.00 o                         
   8   1   5        784.38        800.36        14.31 o                         
   9   1   5        300.29        336.58         6.13 o                         
  10   1   5        183.53        229.43         4.76 o                         
  11   1   5         14.26         -1.37         4.59 o                         
  12   1   5         37.65         61.71         5.60 o                         
  13   1   5         21.09         13.99         5.15 o                         
  14   1   5         64.67         59.88         6.90 o                         
  15   1   5         16.18          4.62         6.82 o                         
  16   1   5         28.57         35.81        14.77 o                         
   0   2   5       2038.91       1997.28        28.67 o                         
   1   2   5       2176.62       2058.79         7.52 o                         
   2   2   5        526.50        506.87         2.78 o                         
   3   2   5        188.89        181.04         1.47 o                         
   4   2   5         18.86         31.89         1.76 o                         
   5   2   5          6.50         12.53         1.95 o                         
   6   2   5        572.58        639.69         6.10 o                         
   7   2   5          9.65          6.49         3.08 o                         
   8   2   5        399.46        400.51         5.62 o                         
   9   2   5         41.86         39.05         4.45 o                         
  10   2   5        110.30        102.00         5.25 o                         
  11   2   5          1.22         -2.04         5.11 o                         
  12   2   5          1.78         -1.70         5.58 o                         
  13   2   5          7.36          7.37         6.01 o                         
  14   2   5          7.20          4.46         6.61 o                         
  15   2   5         22.79         11.62         6.98 o                         
  16   2   5         73.36         90.95        15.68 o                         
   1   3   5         10.96          8.15         0.98 o                         
   2   3   5       1129.12       1109.30         5.42 o                         
   3   3   5       1798.31       1869.37        14.87 o                         
   4   3   5       4614.67       4625.57        22.14 o                         
   5   3   5        128.48        156.59         3.42 o                         
   6   3   5          2.93          4.25         2.18 o                         
   7   3   5        229.29        248.78         4.48 o                         
   8   3   5        922.08        922.07         7.44 o                         
   9   3   5        217.54        229.32         5.50 o                         
  10   3   5        133.52        165.13         5.51 o                         
  11   3   5        279.42        282.18         6.71 o                         
  12   3   5        126.85        139.58        10.74 o                         
  13   3   5          8.19          9.93         7.09 o                         
  14   3   5         31.30         28.24         6.65 o                         
  15   3   5          1.67          5.25         6.74 o                         
  16   3   5          1.55        -11.06        13.71 o                         
   0   4   5        351.68        379.95         5.16 o                         
   1   4   5        403.65        467.83         3.21 o                         
   2   4   5       1349.65       1322.74         8.53 o                         
   3   4   5       2531.41       2617.62        13.07 o                         
   4   4   5        147.17        201.74         2.23 o                         
   5   4   5        264.93        361.98         5.02 o                         
   6   4   5          0.41         -0.47         2.05 o                         
   7   4   5         13.80         11.75         3.03 o                         
   8   4   5        376.57        404.80         6.03 o                         
   9   4   5        673.33        691.96        19.54 o                         
  10   4   5         17.82         12.96         4.95 o                         
  11   4   5         88.30        105.65         9.25 o                         
  12   4   5          7.81         -2.67        12.97 o                         
  13   4   5         39.44         35.30         8.79 o                         
  14   4   5          9.60          0.18        13.29 o                         
  15   4   5         13.81         33.41         9.66 o                         
  16   4   5         14.77         28.48        13.01 o                         
   1   5   5       3403.85       3369.87        25.48 o                         
   2   5   5       5100.56       5239.98        12.99 o                         
   3   5   5        857.94        776.23         5.24 o                         
   4   5   5       3773.75       3755.23        16.16 o                         
   5   5   5          2.81         -0.79         2.00 o                         
   6   5   5         54.69         42.51         2.58 o                         
   7   5   5         55.64         51.60         3.50 o                         
   8   5   5        603.68        650.85         8.93 o                         
   9   5   5          1.39          0.01         3.94 o                         
  10   5   5        532.55        563.83        15.44 o                         
  11   5   5         27.88         35.51         6.79 o                         
  12   5   5        132.55         93.77         7.17 o                         
  13   5   5         32.86         20.87         7.09 o                         
  14   5   5         16.04          6.91         9.85 o                         
  15   5   5          6.29         13.74        15.39 o                         
   0   6   5       7880.64       7744.58        43.53 o                         
   1   6   5        375.45        346.39         6.18 o                         
   2   6   5        463.11        521.83         3.27 o                         
   3   6   5        205.68        223.70         2.66 o                         
   4   6   5        337.90        361.63         3.62 o                         
   5   6   5          5.90         24.34         2.33 o                         
   6   6   5        198.66        223.91         3.79 o                         
   7   6   5         15.82         19.94         3.67 o                         
   8   6   5        170.53        195.92         6.57 o                         
   9   6   5         76.70         81.90         6.62 o                         
  10   6   5        213.25        190.09         7.61 o                         
  11   6   5        124.25        119.59         7.46 o                         
  12   6   5         10.04          4.11         8.71 o                         
  13   6   5          0.92          1.24         8.93 o                         
  14   6   5          6.66         -6.26         9.71 o                         
   1   7   5        580.49        496.49         5.74 o                         
   2   7   5        682.34        662.61         4.65 o                         
   3   7   5        185.63        189.20         2.68 o                         
   4   7   5          3.31          8.48         2.36 o                         
   5   7   5         76.14         77.08         2.58 o                         
   6   7   5          0.12          2.22         3.40 o                         
   7   7   5        367.40        360.76         8.22 o                         
   8   7   5        199.77        192.19         9.23 o                         
   9   7   5        463.88        509.44        12.12 o                         
  10   7   5        450.47        457.11        11.99 o                         
  11   7   5        120.05        103.32         9.52 o                         
  12   7   5          3.31          1.79         8.91 o                         
  13   7   5         36.59         30.10         9.72 o                         
  14   7   5         27.64         21.58        10.09 o                         
   0   8   5          2.32          7.77         3.92 o                         
   1   8   5        623.30        587.81         3.90 o                         
   2   8   5         72.98         81.08         2.52 o                         
   3   8   5         92.47         73.52         2.66 o                         
   4   8   5         27.92         29.13         3.31 o                         
   5   8   5        620.34        630.40         5.54 o                         
   6   8   5         34.04         26.14         5.46 o                         
   7   8   5         34.63         23.31         8.11 o                         
   8   8   5        188.38        174.26         9.87 o                         
   9   8   5          8.33         19.53         8.68 o                         
  10   8   5         34.76         32.69         9.21 o                         
  11   8   5          0.01          3.30        10.40 o                         
  12   8   5          2.41          5.46        12.77 o                         
  13   8   5         12.10          9.81        16.60 o                         
  14   8   5         13.98         18.69        10.31 o                         
   1   9   5         49.53         42.14         2.82 o                         
   2   9   5        552.04        540.58         9.94 o                         
   3   9   5        167.34        160.43         4.78 o                         
   4   9   5          8.30          8.21         4.12 o                         
   5   9   5        157.48        140.71         5.31 o                         
   6   9   5          2.37          5.06         7.71 o                         
   7   9   5         87.48         79.79         9.12 o                         
   8   9   5         17.50          2.42         8.91 o                         
   9   9   5        218.53        230.47        18.55 o                         
  10   9   5         42.01         23.52         9.14 o                         
  11   9   5         32.96         60.41         9.91 o                         
  12   9   5         77.49         81.99        20.97 o                         
  13   9   5         23.20         30.23        10.47 o                         
   0  10   5       1203.82       1204.58        28.28 o                         
   1  10   5        146.35        170.85         6.89 o                         
   2  10   5        138.46        130.48         4.92 o                         
   3  10   5         67.37         70.49         4.63 o                         
   4  10   5        193.01        180.40         6.54 o                         
   5  10   5         76.87         74.36         8.62 o                         
   6  10   5        441.81        437.49        13.21 o                         
   7  10   5         86.72         54.78         9.16 o                         
   8  10   5         55.14         47.59         9.26 o                         
   9  10   5          0.79          3.31         9.13 o                         
  10  10   5         34.94         48.24         9.94 o                         
  11  10   5         14.77         16.19        10.01 o                         
  12  10   5         27.77         31.71        10.59 o                         
   1  11   5         55.29         47.67         5.28 o                         
   2  11   5        715.63        769.21         8.34 o                         
   3  11   5          3.21         -6.03         8.02 o                         
   4  11   5        144.43        138.69         9.77 o                         
   5  11   5        163.38        155.68         9.71 o                         
   6  11   5         55.23         27.97         8.70 o                         
   7  11   5         16.83         15.25         8.83 o                         
   8  11   5          4.75          0.18         9.07 o                         
   9  11   5          1.57          1.05         9.65 o                         
  10  11   5         34.58         51.16        10.49 o                         
  11  11   5         52.59         47.72        10.61 o                         
  12  11   5         26.93         32.94        15.09 o                         
   0  12   5          0.49         -0.65         7.33 o                         
   1  12   5         87.04         80.31         5.57 o                         
   2  12   5          2.79         -0.69         6.55 o                         
   3  12   5         13.58         16.66         8.25 o                         
   4  12   5        179.41        214.48        10.09 o                         
   5  12   5        248.36        258.99        11.12 o                         
   6  12   5         25.33         12.19         9.01 o                         
   7  12   5         81.28         71.35        15.17 o                         
   8  12   5         36.43         29.46         9.95 o                         
   9  12   5         21.61         25.86        10.03 o                         
  10  12   5         13.79         17.67        14.19 o                         
  11  12   5          8.10         12.34        20.96 o                         
   1  13   5         38.55         30.27         7.19 o                         
   2  13   5          7.38         13.22         6.97 o                         
   3  13   5          0.71         15.65         9.28 o                         
   4  13   5        132.24        129.40        10.38 o                         
   5  13   5         31.92         17.74         9.31 o                         
   6  13   5         17.76         -1.10        11.08 o                         
   7  13   5          4.76         -6.76         9.86 o                         
   8  13   5         11.86          4.19         9.70 o                         
   9  13   5         15.47         28.57        10.34 o                         
   0  14   5        524.34        585.27        19.08 o                         
   1  14   5         28.67         21.25         7.75 o                         
   2  14   5         11.97         10.47         7.55 o                         
   3  14   5         76.12         75.54        10.17 o                         
   4  14   5         23.65         25.50         9.67 o                         
   5  14   5          7.59         16.25         9.86 o                         
   6  14   5         31.47         46.49        10.41 o                         
   7  14   5          5.95        -12.84        14.32 o                         
   8  14   5         12.97          6.94        10.80 o                         
   1  15   5          0.33         -9.19        13.16 o                         
   2  15   5         24.52         12.51         9.96 o                         
   3  15   5          3.27         15.71        10.18 o                         
   4  15   5          1.28         11.21        10.08 o                         
   5  15   5          3.83         27.70        10.44 o                         
   6  15   5          0.87         -9.71        10.74 o                         
   0  16   5         20.58         12.99        14.16 o                         
   1  16   5         34.27         32.15        10.63 o                         
   2  16   5         10.16         -4.36        13.20 o                         
   3  16   5          2.09         -4.54        15.65 o                         
   0   0   6       7396.45       7077.49        22.31 o                         
   1   0   6       7573.56       7273.59        21.06 o                         
   2   0   6       1465.09       1438.85         9.40 o                         
   3   0   6       1609.94       1774.55        14.40 o                         
   4   0   6       1668.01       1609.01        19.11 o                         
   5   0   6        913.96        869.79         9.45 o                         
   6   0   6       1815.11       1887.09        11.61 o                         
   7   0   6       1287.95       1186.34        20.20 o                         
   8   0   6        749.71        757.16         7.94 o                         
   9   0   6        591.03        547.35         7.84 o                         
  10   0   6        227.67        228.19         6.76 o                         
  11   0   6        211.84        211.04         7.10 o                         
  12   0   6         60.51         44.71         6.42 o                         
  13   0   6          2.52          1.21         8.57 o                         
  14   0   6         33.24         32.25         9.70 o                         
  15   0   6        178.71        163.63        11.54 o                         
   1   1   6      11895.24      11549.23        26.99 o                         
   2   1   6       2281.18       2343.95         7.23 o                         
   3   1   6        719.89        736.53         2.94 o                         
   4   1   6         54.16         72.20         1.61 o                         
   5   1   6       1481.84       1656.33        10.21 o                         
   6   1   6        300.32        338.71         3.22 o                         
   7   1   6        519.81        497.58         4.94 o                         
   8   1   6         33.11         32.13         3.50 o                         
   9   1   6        110.12        112.89         4.31 o                         
  10   1   6          8.93         -0.85         4.15 o                         
  11   1   6         14.38          0.98         4.45 o                         
  12   1   6         32.55         33.32         5.84 o                         
  13   1   6          0.66         -3.38         6.01 o                         
  14   1   6         56.35         56.76         6.95 o                         
  15   1   6         38.26         42.49         7.54 o                         
   0   2   6        173.36        159.20         2.48 o                         
   1   2   6       8117.73       7871.35        44.47 o                         
   2   2   6        335.86        320.33         2.50 o                         
   3   2   6         19.62         30.70         1.25 o                         
   4   2   6        514.83        530.41         3.54 o                         
   5   2   6       7935.72       8461.18        23.34 o                         
   6   2   6        244.18        302.95         3.13 o                         
   7   2   6        776.68        827.05        10.48 o                         
   8   2   6        187.61        220.64         5.49 o                         
   9   2   6         96.40         71.05         4.25 o                         
  10   2   6        137.99        142.90         4.96 o                         
  11   2   6         95.12         78.07         5.79 o                         
  12   2   6         47.30         31.48         6.18 o                         
  13   2   6         56.98         24.16         6.24 o                         
  14   2   6         19.28         25.39         6.56 o                         
  15   2   6          0.21          1.98         6.80 o                         
  16   2   6         33.22         38.91        15.42 o                         
   1   3   6       3699.25       3654.47        15.86 o                         
   2   3   6       1829.10       1571.73         8.76 o                         
   3   3   6        240.07        259.78         1.58 o                         
   4   3   6        908.03        985.93         7.32 o                         
   5   3   6        319.23        310.43         2.85 o                         
   6   3   6         80.94        105.80         2.56 o                         
   7   3   6         41.88         41.13         3.25 o                         
   8   3   6       1345.75       1335.47        15.82 o                         
   9   3   6         16.03         14.81         3.90 o                         
  10   3   6          0.01          3.14         5.09 o                         
  11   3   6          0.59         -5.41         5.41 o                         
  12   3   6        181.63        146.77         6.87 o                         
  13   3   6         90.61         75.52         7.68 o                         
  14   3   6          6.89         -2.40         6.48 o                         
  15   3   6          2.14          3.77         6.68 o                         
  16   3   6         35.42         69.24        15.25 o                         
   0   4   6         54.78         72.97         2.17 o                         
   1   4   6       8696.87       8037.37        27.36 o                         
   2   4   6        308.14        339.40         5.86 o                         
   3   4   6        167.35        160.09         2.54 o                         
   4   4   6       3330.98       3422.37        15.33 o                         
   5   4   6       2512.70       2508.04        11.34 o                         
   6   4   6         33.44         45.03         2.29 o                         
   7   4   6        543.68        582.80         5.16 o                         
   8   4   6          0.74         -0.83         3.68 o                         
   9   4   6        373.33        344.95         6.68 o                         
  10   4   6          1.47          2.56         7.23 o                         
  11   4   6          7.41         24.40         9.35 o                         
  12   4   6          9.11          9.67         6.13 o                         
  13   4   6          5.52         20.79         9.55 o                         
  14   4   6          2.93         -6.21         7.14 o                         
  15   4   6         27.73          4.90         6.61 o                         
  16   4   6          3.39         -0.29        13.53 o                         
   1   5   6          1.63          5.93         1.09 o                         
   2   5   6       1442.77       1471.44         9.61 o                         
   3   5   6       2218.29       2223.42        10.77 o                         
   4   5   6       1052.42       1019.68         5.18 o                         
   5   5   6         53.31         58.16         1.87 o                         
   6   5   6        535.33        529.11         5.19 o                         
   7   5   6        104.39         94.19         4.32 o                         
   8   5   6         17.98         16.89         5.54 o                         
   9   5   6         26.47         12.15         9.03 o                         
  10   5   6        746.08        752.00        10.83 o                         
  11   5   6        122.02        128.85         7.76 o                         
  12   5   6          0.55          6.57         6.93 o                         
  13   5   6          0.27          0.28         6.30 o                         
  14   5   6          4.50          3.16         6.91 o                         
  15   5   6          0.25          9.52        22.20 o                         
   0   6   6        121.26        144.15         3.42 o                         
   1   6   6       1694.62       1772.21        11.62 o                         
   2   6   6         14.99         22.85         2.02 o                         
   3   6   6        155.01        146.91         2.97 o                         
   4   6   6         19.43         17.85         2.01 o                         
   5   6   6        976.86        991.07         7.43 o                         
   6   6   6         53.27         53.97         3.70 o                         
   7   6   6        214.22        222.10         6.57 o                         
   8   6   6        179.26        181.91         9.64 o                         
   9   6   6        119.74         84.98         6.61 o                         
  10   6   6         13.64         23.43         6.63 o                         
  11   6   6        298.61        331.51        11.43 o                         
  12   6   6         24.54         26.01         9.04 o                         
  13   6   6          6.78          4.29         9.45 o                         
  14   6   6          7.92          7.79         8.15 o                         
   1   7   6         49.44         59.20         2.15 o                         
   2   7   6        387.21        408.06         3.60 o                         
   3   7   6        542.72        546.00         5.07 o                         
   4   7   6         49.87         59.18         2.59 o                         
   5   7   6         15.16         14.19         2.41 o                         
   6   7   6         79.76         78.87         4.71 o                         
   7   7   6        224.76        229.88         6.70 o                         
   8   7   6         61.02         54.65         6.37 o                         
   9   7   6        442.10        427.92        11.79 o                         
  10   7   6          1.13          3.16         8.81 o                         
  11   7   6          0.68         12.48         8.79 o                         
  12   7   6         12.77         19.08         9.25 o                         
  13   7   6         16.35         13.75        11.68 o                         
  14   7   6          0.00         -1.44         8.32 o                         
   0   8   6       1515.18       1666.32        17.86 o                         
   1   8   6       1482.29       1363.03        17.53 o                         
   2   8   6        183.77        183.98         3.65 o                         
   3   8   6        127.51        146.03         3.28 o                         
   4   8   6        308.06        322.97         7.22 o                         
   5   8   6        389.40        410.62         5.04 o                         
   6   8   6        137.53        142.47         6.65 o                         
   7   8   6          4.09          2.63         7.93 o                         
   8   8   6        847.13        761.09        18.69 o                         
   9   8   6        167.92        133.86        23.30 o                         
  10   8   6          5.43          1.88         9.24 o                         
  11   8   6         43.78         60.28         9.86 o                         
  12   8   6         31.76         33.05        14.62 o                         
  13   8   6         18.20         28.97        10.08 o                         
  14   8   6          4.09          3.26        15.00 o                         
   1   9   6         36.36         43.37         2.99 o                         
   2   9   6        179.91        167.25         6.60 o                         
   3   9   6        293.24        269.59         6.52 o                         
   4   9   6          1.59          2.09         5.32 o                         
   5   9   6          0.88         -5.07         5.07 o                         
   6   9   6        222.60        209.88        16.50 o                         
   7   9   6        790.73        790.44        13.55 o                         
   8   9   6         36.25         19.43         8.66 o                         
   9   9   6         66.93         61.86         9.56 o                         
  10   9   6          8.74         12.02        11.81 o                         
  11   9   6          1.06         -1.59         9.71 o                         
  12   9   6          3.58          7.48        17.05 o                         
  13   9   6          0.95         16.61        19.70 o                         
   0  10   6         49.31         45.29         7.01 o                         
   1  10   6        174.69        189.46         5.56 o                         
   2  10   6          1.87         -4.34         5.28 o                         
   3  10   6          2.16          3.64         5.42 o                         
   4  10   6          6.49          4.11         5.63 o                         
   5  10   6        336.71        331.20        10.52 o                         
   6  10   6         23.20         17.61         8.70 o                         
   7  10   6          5.70          1.77         8.66 o                         
   8  10   6         16.87          4.92         8.95 o                         
   9  10   6          4.49         -3.40         9.34 o                         
  10  10   6         43.22         62.93        10.04 o                         
  11  10   6          5.57          8.72        10.34 o                         
  12  10   6          0.15         13.42        13.89 o                         
   1  11   6        407.97        371.15         7.99 o                         
   2  11   6        278.84        310.23        10.32 o                         
   3  11   6         81.77         95.95         9.12 o                         
   4  11   6        468.95        432.27        11.75 o                         
   5  11   6         12.69         14.60         8.72 o                         
   6  11   6         40.02         29.13         7.06 o                         
   7  11   6        351.71        331.50        11.45 o                         
   8  11   6        111.28         90.95        10.04 o                         
   9  11   6         11.45          3.70         9.61 o                         
  10  11   6          2.47         13.77         9.77 o                         
  11  11   6          7.41         17.44        11.84 o                         
   0  12   6        113.58         98.75        12.72 o                         
   1  12   6         47.21         39.02         6.72 o                         
   2  12   6        128.15        125.12         9.50 o                         
   3  12   6        160.18        189.09        10.42 o                         
   4  12   6        364.80        375.54        11.48 o                         
   5  12   6         30.16         56.90         9.92 o                         
   6  12   6          0.02         -6.68         7.55 o                         
   7  12   6         70.34         70.71        11.69 o                         
   8  12   6         37.10         37.63        10.22 o                         
   9  12   6          4.89         15.49        10.06 o                         
  10  12   6          3.43          4.17        19.31 o                         
   1  13   6         28.08         30.44         9.14 o                         
   2  13   6          2.42         11.30         8.91 o                         
   3  13   6        358.12        345.32        22.69 o                         
   4  13   6         39.98         34.90         9.50 o                         
   5  13   6          9.00          3.67         9.46 o                         
   6  13   6          2.76         -0.07         9.67 o                         
   7  13   6         40.95         33.70        10.13 o                         
   8  13   6         18.24         10.23        11.34 o                         
   9  13   6         34.23         53.36        10.83 o                         
   0  14   6         53.32         63.50        14.24 o                         
   1  14   6          4.98         12.68         9.65 o                         
   2  14   6         39.97         40.96        10.91 o                         
   3  14   6         11.83         29.01        10.03 o                         
   4  14   6          1.36         13.84        15.15 o                         
   5  14   6         79.22         76.09        10.52 o                         
   6  14   6         59.48         65.87        15.92 o                         
   7  14   6         17.97         12.36        10.51 o                         
   1  15   6          4.53         -9.73         9.73 o                         
   2  15   6          0.00         -6.31         9.85 o                         
   3  15   6        295.42        336.81        13.05 o                         
   4  15   6         94.62        106.00        11.69 o                         
   5  15   6          0.46         27.20        17.58 o                         
   0  16   6         65.62         58.70        15.67 o                         
   1   1   7       5066.67       5200.97        24.64 o                         
   2   1   7        326.66        292.38         3.20 o                         
   3   1   7       1158.38       1026.76         3.72 o                         
   4   1   7        910.52        814.00         5.49 o                         
   5   1   7        286.01        312.89         2.71 o                         
   6   1   7       1397.99       1456.15        10.68 o                         
   7   1   7        204.29        218.14         3.62 o                         
   8   1   7        149.92        139.30         4.06 o                         
   9   1   7         54.50         49.66         4.08 o                         
  10   1   7        148.00        169.00         6.02 o                         
  11   1   7         12.47          5.79         5.44 o                         
  12   1   7         10.63         -4.81         5.78 o                         
  13   1   7          9.54         15.85         6.31 o                         
  14   1   7          0.02         -4.01         6.65 o                         
  15   1   7         13.47          0.76         6.92 o                         
   0   2   7       2084.75       2085.31        20.90 o                         
   1   2   7       2894.11       2960.61        17.18 o                         
   2   2   7       2571.37       2493.36         9.19 o                         
   3   2   7        500.60        532.77         3.88 o                         
   4   2   7        220.11        206.17         3.02 o                         
   5   2   7        293.17        330.78         3.21 o                         
   6   2   7          5.97          0.92         2.15 o                         
   7   2   7        120.31        118.93         3.26 o                         
   8   2   7        410.97        397.99         5.53 o                         
   9   2   7         59.79         52.37         5.03 o                         
  10   2   7         61.58         58.63         5.56 o                         
  11   2   7         91.31         83.09         6.01 o                         
  12   2   7          0.28         -5.90         5.90 o                         
  13   2   7         22.13         12.90         6.39 o                         
  14   2   7         24.06         34.58         6.76 o                         
  15   2   7          0.63         -3.65         6.84 o                         
   1   3   7         97.24         94.92         1.97 o                         
   2   3   7        352.32        340.24         3.18 o                         
   3   3   7         40.72         43.32         1.76 o                         
   4   3   7        456.22        441.22         2.38 o                         
   5   3   7         80.09         92.60         1.72 o                         
   6   3   7        848.63        905.92         8.31 o                         
   7   3   7          1.38          6.09         2.83 o                         
   8   3   7        292.28        270.31         5.85 o                         
   9   3   7        324.25        301.35         6.46 o                         
  10   3   7         14.82          2.59         5.17 o                         
  11   3   7         23.33          6.35         6.04 o                         
  12   3   7         11.06         23.61         6.27 o                         
  13   3   7         39.85         45.67         6.60 o                         
  14   3   7          2.15          3.60         6.68 o                         
  15   3   7          0.16         -3.19         7.06 o                         
   0   4   7        603.75        576.16         4.35 o                         
   1   4   7       1766.30       1749.09         7.02 o                         
   2   4   7        180.00        170.39         2.14 o                         
   3   4   7        211.96        228.64         1.86 o                         
   4   4   7       2397.30       2523.58        15.66 o                         
   5   4   7         64.72         58.78         1.85 o                         
   6   4   7        160.32        160.02         3.88 o                         
   7   4   7        105.53        109.86         3.89 o                         
   8   4   7          0.55          2.74         4.17 o                         
   9   4   7         38.73         35.45         4.62 o                         
  10   4   7         67.29         39.80         5.36 o                         
  11   4   7         92.36         85.45         5.63 o                         
  12   4   7         50.02         50.59         5.74 o                         
  13   4   7         33.47         18.05         5.81 o                         
  14   4   7          0.38         -3.85         6.70 o                         
  15   4   7          2.24         -9.88         9.88 o                         
   1   5   7        503.77        547.40         3.88 o                         
   2   5   7        154.04        137.43         4.19 o                         
   3   5   7       1678.22       1742.38        15.65 o                         
   4   5   7          0.29         12.44         1.64 o                         
   5   5   7          5.62          5.34         2.46 o                         
   6   5   7          0.21         -0.94         3.52 o                         
   7   5   7        150.99        140.21         4.65 o                         
   8   5   7         15.04          2.86         4.88 o                         
   9   5   7          0.31         -0.55         4.96 o                         
  10   5   7         44.51         92.80         6.10 o                         
  11   5   7        820.42        785.07        10.72 o                         
  12   5   7          0.32          5.24         6.10 o                         
  13   5   7          2.41         -6.40         6.40 o                         
  14   5   7          1.11         -1.13         6.69 o                         
   0   6   7        257.23        288.08         6.74 o                         
   1   6   7        130.02        141.06         1.70 o                         
   2   6   7        131.27        134.51         2.98 o                         
   3   6   7          1.24          0.12         2.22 o                         
   4   6   7          1.37         -0.67         2.38 o                         
   5   6   7          1.62         -0.67         2.72 o                         
   6   6   7         26.55         29.52         3.91 o                         
   7   6   7         26.10         20.97         4.29 o                         
   8   6   7         95.28         91.85         5.46 o                         
   9   6   7        255.28        246.83         8.10 o                         
  10   6   7        213.77        214.07        10.86 o                         
  11   6   7         22.66         26.36         6.10 o                         
  12   6   7        189.17        198.09         7.28 o                         
  13   6   7         26.44         25.01         7.83 o                         
  14   6   7         36.92         12.44         8.34 o                         
   1   7   7        177.47        187.86         2.94 o                         
   2   7   7        471.27        426.56         4.41 o                         
   3   7   7        543.16        535.16         4.53 o                         
   4   7   7        631.37        620.96         5.94 o                         
   5   7   7        213.54        221.75         4.36 o                         
   6   7   7        136.37        125.30         4.65 o                         
   7   7   7         14.96          8.94         4.36 o                         
   8   7   7        108.69        104.41         5.78 o                         
   9   7   7         69.89         68.48         5.91 o                         
  10   7   7          7.67          9.77         6.93 o                         
  11   7   7         47.60         50.70        11.43 o                         
  12   7   7         30.07         54.71         7.81 o                         
  13   7   7         11.87         13.35         8.22 o                         
  14   7   7         22.29         18.11        13.93 o                         
   0   8   7        289.37        317.17         6.63 o                         
   1   8   7       1218.04       1190.04        12.87 o                         
   2   8   7        493.96        439.64         7.60 o                         
   3   8   7        151.31        133.10         3.84 o                         
   4   8   7          5.07         -0.49         4.04 o                         
   5   8   7         18.62         21.97         4.22 o                         
   6   8   7       2044.78       2078.02        12.57 o                         
   7   8   7         68.61         65.19         6.53 o                         
   8   8   7         21.28         40.23         6.72 o                         
   9   8   7         69.06         51.33         7.14 o                         
  10   8   7          7.68          7.20         6.84 o                         
  11   8   7         90.30         89.80         8.27 o                         
  12   8   7          0.02          4.71         7.62 o                         
  13   8   7          3.17          1.31         8.12 o                         
   1   9   7        646.73        676.50         7.81 o                         
   2   9   7        302.77        296.71         5.66 o                         
   3   9   7        141.81        135.27         6.12 o                         
   4   9   7        967.43        989.07        10.38 o                         
   5   9   7         20.81          6.93         5.17 o                         
   6   9   7         95.79         96.96         7.81 o                         
   7   9   7        184.46        151.70         9.72 o                         
   8   9   7        103.92        105.91         9.42 o                         
   9   9   7        187.68        160.63        10.37 o                         
  10   9   7          7.03         10.09         7.94 o                         
  11   9   7          0.04          9.70         7.70 o                         
  12   9   7         48.15         51.64         8.89 o                         
  13   9   7         61.22         36.95        14.08 o                         
   0  10   7        952.00        904.82        18.59 o                         
   1  10   7        121.23        109.03         5.17 o                         
   2  10   7        128.64        155.32        13.38 o                         
   3  10   7          8.36          4.26         5.60 o                         
   4  10   7          4.26          6.37         5.95 o                         
   5  10   7        166.18        159.93         7.18 o                         
   6  10   7         89.42         89.60         6.12 o                         
   7  10   7         31.03         22.40         9.05 o                         
   8  10   7          6.48         10.22         9.13 o                         
   9  10   7         79.73         75.37        13.33 o                         
  10  10   7         18.97         27.54         9.74 o                         
  11  10   7          2.42         30.42        10.60 o                         
  12  10   7         14.07         27.59        32.89 o                         
   1  11   7          7.46         13.37         7.94 o                         
   2  11   7         48.88         47.74         8.23 o                         
   3  11   7        115.44        128.63         9.15 o                         
   4  11   7          0.05          8.22         6.34 o                         
   5  11   7         81.94         74.95         6.82 o                         
   6  11   7         30.89         36.75         7.39 o                         
   7  11   7         96.28         92.06         9.82 o                         
   8  11   7        104.71        105.03        10.54 o                         
   9  11   7         25.93         30.82        10.25 o                         
  10  11   7          0.00          3.02        12.83 o                         
  11  11   7         63.77         64.22        11.22 o                         
   0  12   7         15.69         19.75        12.85 o                         
   1  12   7        168.20        142.82         9.48 o                         
   2  12   7        223.14        186.27        10.05 o                         
   3  12   7         26.12         19.38         8.67 o                         
   4  12   7        158.44        165.00        10.57 o                         
   5  12   7        147.12        151.13        10.34 o                         
   6  12   7        405.89        419.13        23.03 o                         
   7  12   7          1.40          4.69        13.57 o                         
   8  12   7          8.51          4.40        10.14 o                         
   9  12   7          9.37         13.96        12.87 o                         
  10  12   7          0.72          5.59        10.65 o                         
   1  13   7         96.47         75.20        11.12 o                         
   2  13   7        136.42        165.34        14.69 o                         
   3  13   7          3.42         -1.34         9.50 o                         
   4  13   7         70.57         75.06        13.90 o                         
   5  13   7         42.18         54.99        10.50 o                         
   6  13   7          5.15         -2.36         8.05 o                         
   7  13   7          1.06        -10.57        10.57 o                         
   8  13   7          0.02         -8.62         9.97 o                         
   9  13   7         15.24         13.41        10.66 o                         
   0  14   7         93.43         65.57        14.49 o                         
   1  14   7          2.50          2.44         9.69 o                         
   2  14   7         47.16         44.77        10.01 o                         
   3  14   7         40.40         38.80        10.34 o                         
   4  14   7         29.97         38.49        13.55 o                         
   5  14   7          1.21         -5.25        10.11 o                         
   6  14   7          3.22          2.96         8.37 o                         
   1  15   7         27.00          4.06        10.04 o                         
   2  15   7         67.26         81.33        11.75 o                         
   3  15   7          1.30         43.55        10.56 o                         
   4  15   7          0.01         17.51        10.29 o                         
   5  15   7          6.54         34.31        15.85 o                         
   0   0   8        649.67        646.99        11.95 o                         
   1   0   8       3261.05       3143.67        27.00 o                         
   2   0   8         18.20         22.42         2.00 o                         
   3   0   8        546.88        541.72         4.10 o                         
   4   0   8       3203.91       3060.27        16.19 o                         
   5   0   8       2255.94       2101.19        17.26 o                         
   6   0   8         58.00         70.22         4.21 o                         
   7   0   8        165.60        146.83         5.65 o                         
   8   0   8        425.71        402.77        12.63 o                         
   9   0   8        192.51        155.11         8.03 o                         
  10   0   8         42.08         36.09         7.47 o                         
  11   0   8         44.18         26.23         7.93 o                         
  12   0   8          1.91         -5.38        11.78 o                         
  13   0   8        125.58        145.81        10.36 o                         
  14   0   8         58.33         50.20        11.03 o                         
  15   0   8          1.98          8.91         9.80 o                         
   1   1   8       1391.94       1426.78         8.22 o                         
   2   1   8          0.14          1.54         1.07 o                         
   3   1   8        374.78        431.39         2.65 o                         
   4   1   8        556.72        550.23         4.59 o                         
   5   1   8        818.02        859.55         6.41 o                         
   6   1   8        436.25        401.97         4.18 o                         
   7   1   8         33.72         44.82         3.08 o                         
   8   1   8        371.59        380.19         7.07 o                         
   9   1   8        138.22        116.80         5.47 o                         
  10   1   8        244.96        200.18         8.34 o                         
  11   1   8          0.02         -3.27         5.55 o                         
  12   1   8         56.42         41.80         6.06 o                         
  13   1   8         37.97         28.37         6.37 o                         
  14   1   8          6.62         15.99         6.80 o                         
  15   1   8         11.45         13.24         7.35 o                         
   0   2   8        784.18        873.97        13.19 o                         
   1   2   8       7771.25       7556.87        43.10 o                         
   2   2   8        212.42        247.99         2.45 o                         
   3   2   8        892.44        933.79         7.11 o                         
   4   2   8       1139.98       1191.13         5.26 o                         
   5   2   8       1437.12       1528.65         7.33 o                         
   6   2   8        267.28        312.33         4.80 o                         
   7   2   8        214.17        247.14         5.18 o                         
   8   2   8         72.87         66.28         4.85 o                         
   9   2   8        225.90        200.29         5.97 o                         
  10   2   8          9.03          0.73         5.16 o                         
  11   2   8          0.48         -4.31         5.45 o                         
  12   2   8          5.17         -5.45         6.00 o                         
  13   2   8         21.19         28.82         6.54 o                         
  14   2   8         32.56         47.34         8.69 o                         
  15   2   8          0.44          1.64         7.06 o                         
   1   3   8       2717.90       2834.69        13.81 o                         
   2   3   8        264.69        251.21         2.24 o                         
   3   3   8       3033.83       3090.75        18.84 o                         
   4   3   8        370.63        390.57         3.79 o                         
   5   3   8        197.30        207.64         3.69 o                         
   6   3   8         61.35         49.56         2.48 o                         
   7   3   8          4.60         16.42         3.42 o                         
   8   3   8        136.87        117.89         5.16 o                         
   9   3   8        226.09        223.15         6.19 o                         
  10   3   8        347.28        336.59        10.34 o                         
  11   3   8        111.53         84.51         6.37 o                         
  12   3   8         25.27         27.89         6.30 o                         
  13   3   8          6.58         -3.17         6.43 o                         
  14   3   8         49.33         40.78         7.17 o                         
  15   3   8          0.25          5.59        10.24 o                         
   0   4   8         43.73         44.40         2.54 o                         
   1   4   8         10.54         39.73         1.45 o                         
   2   4   8        324.35        300.33         2.58 o                         
   3   4   8        560.32        671.26         3.61 o                         
   4   4   8          0.39          1.78         1.95 o                         
   5   4   8       1021.38       1026.03         8.55 o                         
   6   4   8        499.13        458.84         5.39 o                         
   7   4   8         38.57         44.03         3.79 o                         
   8   4   8        233.22        238.86         6.53 o                         
   9   4   8          1.53         -4.42         4.42 o                         
  10   4   8         31.29         22.74         5.00 o                         
  11   4   8        391.74        385.70         7.30 o                         
  12   4   8          0.17         -2.19         5.57 o                         
  13   4   8         16.07         -5.87         5.87 o                         
  14   4   8          4.21         -7.51         8.30 o                         
  15   4   8         32.00          3.00        13.36 o                         
   1   5   8        234.31        238.69         2.11 o                         
   2   5   8        123.96        113.62         2.13 o                         
   3   5   8        746.32        763.11         5.56 o                         
   4   5   8       1755.21       1928.45        18.45 o                         
   5   5   8        241.67        197.11         4.25 o                         
   6   5   8        266.47        316.89         5.18 o                         
   7   5   8        268.10        261.04         5.47 o                         
   8   5   8        267.09        269.38         6.41 o                         
   9   5   8         54.05         55.77         5.38 o                         
  10   5   8        166.89        158.40         6.63 o                         
  11   5   8         36.12         45.63         6.35 o                         
  12   5   8         37.23         45.83         6.50 o                         
  13   5   8          2.63          4.62         6.48 o                         
  14   5   8          0.04         -5.78         6.77 o                         
  15   5   8         30.43         32.74        12.99 o                         
   0   6   8          0.18         -1.31         2.62 o                         
   1   6   8       1876.99       1858.82         8.12 o                         
   2   6   8         48.38         53.34         2.66 o                         
   3   6   8         57.60         57.31         3.14 o                         
   4   6   8        386.81        397.91         4.65 o                         
   5   6   8        686.14        633.40         5.54 o                         
   6   6   8       1085.23       1063.26        17.03 o                         
   7   6   8        707.79        737.50        12.15 o                         
   8   6   8        155.68        162.36         8.53 o                         
   9   6   8        107.66        130.91         6.21 o                         
  10   6   8          0.11          5.69         5.61 o                         
  11   6   8        142.89        141.49         8.45 o                         
  12   6   8         39.97         58.64         6.77 o                         
  13   6   8          2.29         12.03         7.98 o                         
  14   6   8         17.09         22.81         8.60 o                         
   1   7   8       1570.49       1611.73        16.48 o                         
   2   7   8        728.59        743.23         9.05 o                         
   3   7   8          3.62         -1.92         3.72 o                         
   4   7   8        254.16        247.29         4.24 o                         
   5   7   8         38.02         32.12         3.62 o                         
   6   7   8         56.91         48.35         4.47 o                         
   7   7   8        167.11        149.54         5.18 o                         
   8   7   8         15.89         11.69         5.26 o                         
   9   7   8        205.02        191.23         7.51 o                         
  10   7   8         34.44         41.69         9.90 o                         
  11   7   8          0.04          7.17         7.27 o                         
  12   7   8         62.65         69.32         8.19 o                         
  13   7   8        117.18        122.63         8.98 o                         
  14   7   8         32.42         46.54        13.66 o                         
   0   8   8        203.93        167.02         6.97 o                         
   1   8   8        273.90        216.69         7.47 o                         
   2   8   8          0.04         -4.12         4.12 o                         
   3   8   8        341.36        354.26         5.77 o                         
   4   8   8        112.65        119.76         4.92 o                         
   5   8   8        167.94        192.67         5.18 o                         
   6   8   8        285.76        297.96         6.74 o                         
   7   8   8        156.93        170.36         5.48 o                         
   8   8   8         31.88         30.65        10.97 o                         
   9   8   8          1.65          4.47         6.69 o                         
  10   8   8          1.14         -1.39         7.02 o                         
  11   8   8          5.19         26.03         7.74 o                         
  12   8   8         36.14         61.77         8.28 o                         
  13   8   8         20.20         20.47         8.44 o                         
   1   9   8        807.96        806.58         7.75 o                         
   2   9   8         22.30         17.40         4.54 o                         
   3   9   8       1231.96       1195.03        11.41 o                         
   4   9   8         96.10        109.46         6.50 o                         
   5   9   8         20.25          6.53         5.44 o                         
   6   9   8         37.52         40.64         5.69 o                         
   7   9   8         27.29         30.45         7.32 o                         
   8   9   8         23.28         15.50         9.01 o                         
   9   9   8          0.53         -4.41         9.08 o                         
  10   9   8          0.29          2.01         9.40 o                         
  11   9   8          0.02         15.80         7.87 o                         
  12   9   8          0.11          7.27         8.62 o                         
  13   9   8          1.96         43.77        14.69 o                         
   0  10   8        224.97        236.42         8.03 o                         
   1  10   8        244.88        267.29         7.21 o                         
   2  10   8        255.25        246.01         7.31 o                         
   3  10   8         27.20         17.95         5.89 o                         
   4  10   8        255.31        266.33        11.90 o                         
   5  10   8          9.56          2.98         6.91 o                         
   6  10   8         11.85         10.96         5.87 o                         
   7  10   8         76.68         68.05         9.47 o                         
   8  10   8          5.53         12.69         9.06 o                         
   9  10   8         13.18          4.58         9.43 o                         
  10  10   8          3.44          8.64        10.18 o                         
  11  10   8          9.42         34.37        16.04 o                         
   1  11   8         19.88         16.29         8.31 o                         
   2  11   8         23.64         20.25         8.33 o                         
   3  11   8        566.79        551.95         9.23 o                         
   4  11   8          8.89         13.50         6.46 o                         
   5  11   8         47.42         35.17         6.60 o                         
   6  11   8          7.16          6.02         5.91 o                         
   7  11   8         25.24         22.76         9.66 o                         
   8  11   8         16.76         30.71        11.65 o                         
   9  11   8        110.87        104.17        10.64 o                         
  10  11   8         22.49         24.36        10.19 o                         
   0  12   8        470.07        605.76        17.74 o                         
   1  12   8        345.07        354.35        15.20 o                         
   2  12   8          7.08          1.15         8.71 o                         
   3  12   8          8.42          6.50         9.11 o                         
   4  12   8          8.16         28.53         9.22 o                         
   5  12   8         53.25         65.31        10.16 o                         
   6  12   8          2.79         13.29         7.80 o                         
   7  12   8          5.13          1.37         9.59 o                         
   8  12   8          3.75          3.39        10.98 o                         
   9  12   8          0.09         -2.69        12.38 o                         
   1  13   8        187.37        202.49        15.50 o                         
   2  13   8          8.47          7.44         9.59 o                         
   3  13   8         17.11         27.51         9.89 o                         
   4  13   8         50.93         69.48        13.82 o                         
   5  13   8         43.69         43.41        14.19 o                         
   6  13   8         23.03          9.62         8.21 o                         
   7  13   8         20.24         30.49        10.42 o                         
   8  13   8          5.34          7.08        10.16 o                         
   0  14   8         48.76         15.04        13.94 o                         
   1  14   8          2.05          9.38         9.93 o                         
   2  14   8          7.71          7.30         9.84 o                         
   3  14   8         74.72         53.31        10.80 o                         
   4  14   8         16.91         15.22        15.24 o                         
   5  14   8         24.36         11.31        10.22 o                         
   6  14   8         94.41        101.66         8.99 o                         
   1  15   8         75.37         59.62        10.75 o                         
   2  15   8          4.56          9.99        10.08 o                         
   3  15   8         45.43         74.11        10.50 o                         
   4  15   8         25.44         18.58        10.53 o                         
   1   1   9        164.41        191.66         2.91 o                         
   2   1   9       2344.87       2406.43        18.03 o                         
   3   1   9       3062.71       3054.39        25.86 o                         
   4   1   9       1255.80       1244.34         8.05 o                         
   5   1   9        217.05        224.58         3.94 o                         
   6   1   9        101.79        103.17         2.90 o                         
   7   1   9        121.27        117.36         3.77 o                         
   8   1   9        491.95        502.33         6.11 o                         
   9   1   9         29.40         27.57         5.03 o                         
  10   1   9         15.82         19.21         5.44 o                         
  11   1   9        177.24        126.68         7.21 o                         
  12   1   9         47.79         26.16         5.90 o                         
  13   1   9         89.12         73.99         6.88 o                         
  14   1   9         56.85         59.62         7.25 o                         
  15   1   9         24.29         26.63         7.18 o                         
   0   2   9        163.09        139.92         6.88 o                         
   1   2   9        907.02        815.55         3.95 o                         
   2   2   9        454.43        466.50         2.58 o                         
   3   2   9       2090.10       2094.32        12.86 o                         
   4   2   9          6.07          4.50         1.82 o                         
   5   2   9          0.11         -0.97         2.16 o                         
   6   2   9         56.52         54.04         3.91 o                         
   7   2   9         36.32         29.26         3.31 o                         
   8   2   9         95.49         89.14         7.79 o                         
   9   2   9         54.23         39.98         5.06 o                         
  10   2   9        145.27        156.93         6.31 o                         
  11   2   9         28.05         27.22         5.80 o                         
  12   2   9         15.33          4.93         6.13 o                         
  13   2   9        103.60         97.93         7.18 o                         
  14   2   9          1.34          4.92         6.51 o                         
  15   2   9          3.15          8.52        11.62 o                         
   1   3   9       3042.02       3192.49        13.92 o                         
   2   3   9       6677.70       6975.36        40.28 o                         
   3   3   9       1308.68       1255.04        11.17 o                         
   4   3   9        510.68        531.66         4.87 o                         
   5   3   9        576.67        605.56        11.34 o                         
   6   3   9         51.57         37.78         2.52 o                         
   7   3   9        388.87        349.81         5.90 o                         
   8   3   9         32.47         28.37         4.06 o                         
   9   3   9         83.52         89.65         7.37 o                         
  10   3   9        227.23        285.63         7.86 o                         
  11   3   9         81.07         72.72         6.41 o                         
  12   3   9        123.92         81.88         6.81 o                         
  13   3   9          0.72          3.27         6.49 o                         
  14   3   9         14.62         25.76         6.84 o                         
   0   4   9        440.70        577.33         5.04 o                         
   1   4   9        776.15        781.31         5.92 o                         
   2   4   9         37.54         30.16         1.71 o                         
   3   4   9        246.34        211.19         2.98 o                         
   4   4   9         12.49         11.26         1.98 o                         
   5   4   9       1396.44       1358.41         6.06 o                         
   6   4   9        201.23        173.27         4.06 o                         
   7   4   9          5.71          3.06         3.82 o                         
   8   4   9         23.34         17.88         4.17 o                         
   9   4   9         41.75         34.07         6.83 o                         
  10   4   9          2.34          4.84         4.98 o                         
  11   4   9        181.58        190.38         6.51 o                         
  12   4   9          0.04          3.05         5.71 o                         
  13   4   9          5.49         -1.79         6.01 o                         
  14   4   9          2.46        -10.28        10.28 o                         
  15   4   9          0.43        -14.28        14.28 o                         
   1   5   9       2151.61       2192.13        13.66 o                         
   2   5   9       2744.89       2724.61        13.22 o                         
   3   5   9        836.68        865.86         5.50 o                         
   4   5   9       1435.39       1392.97         8.83 o                         
   5   5   9          8.84          6.12         3.12 o                         
   6   5   9        115.23        103.00         5.14 o                         
   7   5   9        188.09        180.89         5.19 o                         
   8   5   9        109.29        101.20         5.02 o                         
   9   5   9          7.61         -2.82         5.33 o                         
  10   5   9         76.59         84.66         8.11 o                         
  11   5   9         15.53         13.41         6.30 o                         
  12   5   9         33.35         35.55         6.59 o                         
  13   5   9         27.87         14.39         6.68 o                         
  14   5   9        102.18         98.34         8.44 o                         
  15   5   9          5.47         -9.57        13.01 o                         
   0   6   9         38.70         20.80         5.13 o                         
   1   6   9       1369.53       1281.81        18.49 o                         
   2   6   9         49.84         41.26         3.15 o                         
   3   6   9        138.59        131.29         3.76 o                         
   4   6   9        473.49        438.24         8.52 o                         
   5   6   9        193.75        210.21         4.28 o                         
   6   6   9        472.56        484.49         7.58 o                         
   7   6   9         19.81         16.74         4.54 o                         
   8   6   9        219.33        218.53         6.33 o                         
   9   6   9          3.13          3.82         5.59 o                         
  10   6   9         17.80         12.79         6.00 o                         
  11   6   9        105.19        130.91         8.39 o                         
  12   6   9         15.24         13.18         6.50 o                         
  13   6   9          0.24         -3.13         6.76 o                         
  14   6   9          2.33          8.46        14.14 o                         
   1   7   9        147.66        166.57         4.68 o                         
   2   7   9        261.85        260.28         5.08 o                         
   3   7   9        301.68        281.06         5.34 o                         
   4   7   9          0.26          0.57         4.20 o                         
   5   7   9        543.31        603.97         8.19 o                         
   6   7   9        481.74        473.47         6.47 o                         
   7   7   9        327.96        336.22         6.07 o                         
   8   7   9         99.33        116.01         5.38 o                         
   9   7   9        220.99        217.44         7.01 o                         
  10   7   9         12.87          6.35         9.72 o                         
  11   7   9          9.33          4.04         7.36 o                         
  12   7   9         69.82         52.80         9.68 o                         
  13   7   9          2.02          2.27         8.39 o                         
   0   8   9        956.66        919.10        11.15 o                         
   1   8   9          2.20          6.73         4.23 o                         
   2   8   9         23.08         24.28         4.22 o                         
   3   8   9          2.48         -2.76         4.32 o                         
   4   8   9       1001.17       1027.16         8.77 o                         
   5   8   9        467.17        464.25         7.76 o                         
   6   8   9        104.19         73.19         5.76 o                         
   7   8   9        251.78        247.99         9.78 o                         
   8   8   9         48.78         51.59        10.36 o                         
   9   8   9         21.47         10.67         6.84 o                         
  10   8   9          3.59         -1.25         7.01 o                         
  11   8   9         17.48         21.13         7.47 o                         
  12   8   9          2.50         -0.04        11.61 o                         
  13   8   9          0.28         -7.89        13.40 o                         
   1   9   9        412.58        406.02         6.55 o                         
   2   9   9          3.32         -2.28         4.64 o                         
   3   9   9        274.06        299.29         6.25 o                         
   4   9   9        439.62        421.73         8.83 o                         
   5   9   9         26.35         19.82         5.46 o                         
   6   9   9         25.09         14.65         5.59 o                         
   7   9   9         26.84         22.78         6.84 o                         
   8   9   9         84.12         90.51         9.52 o                         
   9   9   9        122.58        140.10        10.50 o                         
  10   9   9         53.04         63.56        11.00 o                         
  11   9   9          2.79          9.97        10.06 o                         
  12   9   9          0.06          6.47         8.08 o                         
  13   9   9         67.11         39.22        15.35 o                         
   0  10   9         26.48         28.30         7.07 o                         
   1  10   9        496.76        524.15         7.19 o                         
   2  10   9        236.06        232.14         7.27 o                         
   3  10   9         85.89         77.64         6.57 o                         
   4  10   9         25.51         27.26         6.39 o                         
   5  10   9        130.89         97.60         6.05 o                         
   6  10   9         68.73         64.05         8.96 o                         
   7  10   9        105.54         83.29         7.62 o                         
   8  10   9        124.98        151.79        10.86 o                         
   9  10   9         35.20         40.77        15.88 o                         
  10  10   9          0.01          6.54        10.14 o                         
  11  10   9        156.50        219.88        12.46 o                         
   1  11   9         20.65         24.60         8.63 o                         
   2  11   9          1.62         -3.11         8.35 o                         
   3  11   9          4.07          7.52         6.26 o                         
   4  11   9          0.17         -3.98         6.44 o                         
   5  11   9          0.82         -2.05         5.74 o                         
   6  11   9         30.50         25.56         6.17 o                         
   7  11   9         39.03         42.19         9.88 o                         
   8  11   9         28.21         23.35        10.42 o                         
   9  11   9         44.18         35.99        10.49 o                         
  10  11   9          1.31         10.38        10.60 o                         
   0  12   9        209.44        237.39        15.06 o                         
   1  12   9        312.17        369.35        11.68 o                         
   2  12   9          0.61         -8.93         8.93 o                         
   3  12   9         65.52         47.32        10.51 o                         
   4  12   9         22.37         23.21         9.32 o                         
   5  12   9        138.59        166.71        10.27 o                         
   6  12   9        266.77        278.14         8.18 o                         
   7  12   9         14.19         10.85        10.21 o                         
   8  12   9          1.56         -7.48        10.14 o                         
   9  12   9          5.15         12.25        10.43 o                         
   1  13   9          0.24          3.89         9.98 o                         
   2  13   9          4.56         -1.43         9.38 o                         
   3  13   9        158.82        168.42        10.92 o                         
   4  13   9          0.06          3.52        10.25 o                         
   5  13   9        106.03        100.36        10.88 o                         
   6  13   9          4.65          2.18         8.03 o                         
   7  13   9          0.04         -4.89        10.39 o                         
   0  14   9         48.69         22.88        14.34 o                         
   1  14   9        212.43        239.39        12.00 o                         
   2  14   9        126.67        132.65        11.31 o                         
   3  14   9         51.24         61.20        11.24 o                         
   4  14   9        115.46         94.50        20.21 o                         
   5  14   9          5.52         -5.35        10.50 o                         
   6  14   9         16.21         27.62         8.70 o                         
   1  15   9          0.39        -10.00        10.00 o                         
   2  15   9         32.21         39.75        10.62 o                         
   3  15   9         13.11         31.06        15.22 o                         
   0   0  10       9764.11       9625.37        34.32 o                         
   1   0  10       7404.26       7858.19        84.23 o                         
   2   0  10         19.83         50.76         3.11 o                         
   3   0  10         32.09         30.51         2.78 o                         
   4   0  10        127.68        124.52         4.54 o                         
   5   0  10        872.20        786.79         7.49 o                         
   6   0  10        950.83        971.75        13.85 o                         
   7   0  10        263.46        297.08         9.42 o                         
   8   0  10        449.83        551.05        15.11 o                         
   9   0  10         93.73         62.03         7.83 o                         
  10   0  10         58.03         73.39         8.03 o                         
  11   0  10        188.97        190.48         9.74 o                         
  12   0  10        274.31        269.44        40.92 o                         
  13   0  10         30.45         17.13         9.30 o                         
  14   0  10          7.32          3.56         9.59 o                         
   1   1  10       1703.28       1669.43        10.81 o                         
   2   1  10        781.97        812.94         3.71 o                         
   3   1  10        120.12        113.93         2.15 o                         
   4   1  10       1044.84       1024.32         5.60 o                         
   5   1  10         14.53         15.10         2.48 o                         
   6   1  10        216.35        235.75         7.48 o                         
   7   1  10        114.20        113.87         3.79 o                         
   8   1  10          1.33         -2.19         3.62 o                         
   9   1  10        192.42        185.51         6.16 o                         
  10   1  10         30.90         27.97         5.56 o                         
  11   1  10         90.52         65.44         6.24 o                         
  12   1  10          0.90         -1.61         6.05 o                         
  13   1  10          0.11          2.16         6.38 o                         
  14   1  10          6.63          4.27         6.71 o                         
   0   2  10       5134.93       5198.73        42.11 o                         
   1   2  10       2064.39       1939.43        13.49 o                         
   2   2  10       1187.29       1113.94         6.03 o                         
   3   2  10          0.27         -0.35         1.66 o                         
   4   2  10       2362.21       2420.91        15.64 o                         
   5   2  10        192.37        178.62         4.88 o                         
   6   2  10        244.10        231.80         4.81 o                         
   7   2  10        835.79        871.24         7.88 o                         
   8   2  10        108.89        102.58         5.04 o                         
   9   2  10         19.84         10.75         5.24 o                         
  10   2  10         42.13         33.00         5.62 o                         
  11   2  10         11.60         14.41         5.98 o                         
  12   2  10         10.50         11.85         6.29 o                         
  13   2  10         28.17         31.98         6.96 o                         
  14   2  10          0.00          7.06         6.60 o                         
   1   3  10        787.26        797.98         4.11 o                         
   2   3  10        678.65        646.20         3.95 o                         
   3   3  10        191.19        223.26         2.87 o                         
   4   3  10        682.54        699.62         5.53 o                         
   5   3  10         46.08         53.60         2.51 o                         
   6   3  10         98.16         92.78         2.93 o                         
   7   3  10          1.86          6.81         3.53 o                         
   8   3  10         35.61         25.73         4.16 o                         
   9   3  10        228.83        201.15         5.76 o                         
  10   3  10         47.07         54.35         5.87 o                         
  11   3  10        524.92        490.94        14.26 o                         
  12   3  10         18.33         12.89         6.48 o                         
  13   3  10          0.00         -6.67         6.67 o                         
  14   3  10          2.56         -7.85         7.85 o                         
   0   4  10        274.74        249.14         5.79 o                         
   1   4  10        212.07        167.76         2.73 o                         
   2   4  10         50.23         39.05         1.91 o                         
   3   4  10        183.09        181.07         3.18 o                         
   4   4  10        449.62        477.04         4.66 o                         
   5   4  10        183.87        180.13         3.76 o                         
   6   4  10         28.07         22.36         3.72 o                         
   7   4  10         84.24         81.10         4.36 o                         
   8   4  10         16.34          9.97         4.14 o                         
   9   4  10        179.21        172.55        10.46 o                         
  10   4  10        303.30        306.91        12.51 o                         
  11   4  10          0.56          2.16         5.58 o                         
  12   4  10         55.66         66.90         6.58 o                         
  13   4  10          5.15          8.12         6.14 o                         
  14   4  10          0.01         -4.94         7.42 o                         
   1   5  10         37.08         45.62         2.07 o                         
   2   5  10         99.23        104.03         3.03 o                         
   3   5  10        185.47        179.99         3.24 o                         
   4   5  10          0.92          1.30         2.95 o                         
   5   5  10         85.92         80.70         4.40 o                         
   6   5  10          8.19          8.93         4.31 o                         
   7   5  10        242.19        226.48         5.51 o                         
   8   5  10          8.84          3.54         4.59 o                         
   9   5  10         21.48         18.74         5.49 o                         
  10   5  10         13.77          5.75         6.06 o                         
  11   5  10          0.11          4.35         6.01 o                         
  12   5  10         10.67         13.35         6.46 o                         
  13   5  10          1.25          2.45         6.72 o                         
  14   5  10          3.03          8.76         9.97 o                         
   0   6  10       1611.21       1640.74        13.11 o                         
   1   6  10        678.64        631.79         6.38 o                         
   2   6  10        714.43        704.74         7.02 o                         
   3   6  10         43.52         45.27         3.37 o                         
   4   6  10         61.87         41.28         3.43 o                         
   5   6  10         62.18         66.70         3.96 o                         
   6   6  10        887.90        897.37        15.95 o                         
   7   6  10        143.17        143.12         6.40 o                         
   8   6  10        103.62        103.32         5.31 o                         
   9   6  10         14.68         14.29         5.68 o                         
  10   6  10          6.85          6.72         5.95 o                         
  11   6  10         10.61         19.13         6.34 o                         
  12   6  10         78.40         94.53         7.28 o                         
  13   6  10         47.15         65.46         7.43 o                         
   1   7  10        145.42        147.06         4.77 o                         
   2   7  10          2.15         -0.46         3.84 o                         
   3   7  10         49.10         38.46         4.34 o                         
   4   7  10        861.01        878.34         7.58 o                         
   5   7  10        601.43        597.59         6.13 o                         
   6   7  10         16.28         11.84         4.65 o                         
   7   7  10         23.26         37.66         4.81 o                         
   8   7  10         12.55          2.74         4.92 o                         
   9   7  10          0.10         -1.67         5.60 o                         
  10   7  10         13.68         28.03         8.26 o                         
  11   7  10         15.15         30.10         7.11 o                         
  12   7  10          0.59         -4.23         7.81 o                         
  13   7  10         26.73         17.95         9.16 o                         
   0   8  10       1214.49       1242.65        12.69 o                         
   1   8  10          0.19         -2.36         4.37 o                         
   2   8  10         26.07         22.44         4.43 o                         
   3   8  10        238.61        236.16         5.89 o                         
   4   8  10         44.76         37.29         4.72 o                         
   5   8  10        168.44        162.08         5.43 o                         
   6   8  10        298.94        304.69         8.29 o                         
   7   8  10         44.33         54.23         5.75 o                         
   8   8  10        194.58        180.65         9.18 o                         
   9   8  10         38.98         29.64         7.10 o                         
  10   8  10         13.28          7.53         7.51 o                         
  11   8  10         11.79         22.77         9.09 o                         
  12   8  10         14.30         36.15         8.52 o                         
  13   8  10          0.02         18.17        13.53 o                         
   1   9  10          1.91          0.23         4.79 o                         
   2   9  10        207.69        216.91         5.84 o                         
   3   9  10         61.65         78.68         5.58 o                         
   4   9  10         78.78         83.56         5.61 o                         
   5   9  10          0.63         -4.60         4.60 o                         
   6   9  10         60.46         47.47         7.38 o                         
   7   9  10        137.81        158.69         7.95 o                         
   8   9  10          6.21         10.48         8.73 o                         
   9   9  10          1.93          1.56         9.65 o                         
  10   9  10         25.45         32.47        10.20 o                         
  11   9  10          5.71         11.22        16.58 o                         
   0  10  10         53.48         46.35         7.24 o                         
   1  10  10          4.19         11.58         4.95 o                         
   2  10  10         79.65         63.51         6.44 o                         
   3  10  10        186.67        181.24         7.32 o                         
   4  10  10         71.05         66.42         6.76 o                         
   5  10  10        157.85        155.93         6.52 o                         
   6  10  10        101.28        118.59         6.44 o                         
   7  10  10         15.64          4.69         7.05 o                         
   8  10  10          7.07          4.02         9.50 o                         
   9  10  10          3.30          4.17         9.65 o                         
  10  10  10          3.65          4.24        15.01 o                         
  11  10  10          0.23         26.27        15.27 o                         
   1  11  10        300.64        291.51        10.76 o                         
   2  11  10         14.44         11.29         6.32 o                         
   3  11  10        120.25         88.87         6.93 o                         
   4  11  10          8.19          8.60         6.40 o                         
   5  11  10         61.81         62.94         6.27 o                         
   6  11  10          1.10          4.93         6.19 o                         
   7  11  10          5.51         -6.74         7.57 o                         
   8  11  10          9.93         28.98        10.15 o                         
   9  11  10         16.36         14.78        13.76 o                         
  10  11  10         13.75         40.22        10.84 o                         
   0  12  10          2.00         15.33        12.40 o                         
   1  12  10         13.32         15.28         8.81 o                         
   2  12  10         21.39         14.65        14.65 o                         
   3  12  10          4.88         -4.55        10.54 o                         
   4  12  10        163.28        194.55        10.68 o                         
   5  12  10         82.39         85.76         8.24 o                         
   6  12  10          1.09          5.21         6.62 o                         
   7  12  10          5.18         23.72        10.36 o                         
   8  12  10         36.14         23.70        21.91 o                         
   1  13  10         12.03         13.68         9.37 o                         
   2  13  10          1.78         -0.89        11.42 o                         
   3  13  10         42.74         28.02         9.74 o                         
   4  13  10          0.17         -4.13        15.87 o                         
   5  13  10          1.31          1.02         8.37 o                         
   6  13  10         11.64          6.64         8.21 o                         
   7  13  10         60.43         55.00        12.40 o                         
   0  14  10         62.91         30.60        14.42 o                         
   1  14  10          1.63         -1.07        10.07 o                         
   2  14  10         19.78         13.42        10.19 o                         
   3  14  10         60.16         62.92        10.72 o                         
   4  14  10          0.08         12.57        10.38 o                         
   5  14  10         37.44         24.21         8.52 o                         
   1  15  10         13.82          6.63        14.01 o                         
   1   1  11        134.19        171.32         3.05 o                         
   2   1  11         12.66          6.33         1.86 o                         
   3   1  11       4186.86       3926.40        19.41 o                         
   4   1  11       2415.63       2391.56        19.79 o                         
   5   1  11          8.76          2.03         2.70 o                         
   6   1  11         14.60          5.97         3.07 o                         
   7   1  11         91.99         98.91         3.90 o                         
   8   1  11        129.07        124.98         4.49 o                         
   9   1  11        921.49       1008.79        15.36 o                         
  10   1  11        219.93        205.91         8.49 o                         
  11   1  11          0.07          7.27         5.98 o                         
  12   1  11         30.17         30.60         6.46 o                         
  13   1  11         88.47         84.54         7.03 o                         
  14   1  11          5.77          0.57         6.93 o                         
   0   2  11       3179.46       3622.69        29.87 o                         
   1   2  11         96.67         96.34         2.29 o                         
   2   2  11        383.28        365.19         2.86 o                         
   3   2  11       1456.81       1408.46         5.20 o                         
   4   2  11         30.58         34.23         3.67 o                         
   5   2  11        200.06        173.75         3.41 o                         
   6   2  11        302.16        305.36         4.17 o                         
   7   2  11        250.70        271.93         5.40 o                         
   8   2  11        219.29        210.35         5.01 o                         
   9   2  11         84.90         65.16         5.05 o                         
  10   2  11        188.35        162.13        10.36 o                         
  11   2  11         39.91         30.12         6.16 o                         
  12   2  11         63.75         56.20         6.80 o                         
  13   2  11         12.21          5.13         6.58 o                         
  14   2  11          0.00         -4.27         7.74 o                         
   1   3  11        581.83        465.41         3.97 o                         
   2   3  11        199.16        161.59         2.53 o                         
   3   3  11         86.72         57.31         2.25 o                         
   4   3  11        194.70        195.11         2.81 o                         
   5   3  11         16.35         15.37         2.50 o                         
   6   3  11        609.06        584.32         5.96 o                         
   7   3  11       2161.44       2228.82        18.21 o                         
   8   3  11          4.24          4.16         4.19 o                         
   9   3  11         58.72         70.88         4.76 o                         
  10   3  11         85.12         69.71         5.59 o                         
  11   3  11          0.03         -3.30         5.53 o                         
  12   3  11        241.62        218.92         7.60 o                         
  13   3  11          0.35         -6.08         6.85 o                         
  14   3  11         10.56         -3.21         6.35 o                         
   0   4  11        602.19        734.04         7.13 o                         
   1   4  11        639.15        679.34         7.42 o                         
   2   4  11         80.48         74.24         2.17 o                         
   3   4  11         21.27         14.48         2.32 o                         
   4   4  11        151.24        157.20         3.27 o                         
   5   4  11        205.25        170.11         8.17 o                         
   6   4  11       1960.32       1876.84        22.06 o                         
   7   4  11        174.83        177.50         4.85 o                         
   8   4  11          8.07          0.40         4.17 o                         
   9   4  11         30.59         27.49         4.61 o                         
  10   4  11         10.17         -1.26         5.37 o                         
  11   4  11          4.69          3.33         5.63 o                         
  12   4  11          2.04          7.75         5.95 o                         
  13   4  11         50.63         33.81         7.11 o                         
  14   4  11          0.64         -9.68         9.68 o                         
   1   5  11        615.49        632.37         5.83 o                         
   2   5  11          0.03          0.72         2.59 o                         
   3   5  11         95.61         58.44         2.85 o                         
   4   5  11         71.00         55.42         3.42 o                         
   5   5  11       1611.78       1583.38        10.42 o                         
   6   5  11         11.62         11.11         4.50 o                         
   7   5  11         59.93         53.57         4.70 o                         
   8   5  11        146.00        157.23         5.50 o                         
   9   5  11         26.08         39.20         5.29 o                         
  10   5  11        105.86        106.82         6.72 o                         
  11   5  11         51.78         69.81         6.65 o                         
  12   5  11          9.45         13.45         6.59 o                         
  13   5  11         94.08         89.71         8.78 o                         
  14   5  11          5.94        -13.18        13.18 o                         
   0   6  11         90.81        120.24         6.19 o                         
   1   6  11         42.60         35.87         3.97 o                         
   2   6  11         35.29         30.46         3.92 o                         
   3   6  11        212.22        206.95         4.25 o                         
   4   6  11          7.87         12.32         3.63 o                         
   5   6  11        323.06        311.34         6.70 o                         
   6   6  11        356.82        328.87         5.99 o                         
   7   6  11        353.58        311.85         6.22 o                         
   8   6  11        317.50        346.37        10.25 o                         
   9   6  11         27.87         12.30         5.13 o                         
  10   6  11          0.96          1.96         5.81 o                         
  11   6  11         60.03         63.87         6.85 o                         
  12   6  11         13.19         20.69         7.09 o                         
  13   6  11          4.20         12.21         7.23 o                         
  14   6  11          2.98         12.55        13.28 o                         
   1   7  11        234.32        236.08         5.31 o                         
   2   7  11        298.29        293.64         5.74 o                         
   3   7  11        463.60        459.64         6.60 o                         
   4   7  11          1.56          1.89         4.40 o                         
   5   7  11          0.11          1.15         4.49 o                         
   6   7  11          2.87          0.54         4.72 o                         
   7   7  11        175.42        193.83         5.80 o                         
   8   7  11         88.94         87.37         5.48 o                         
   9   7  11          4.56          2.91         5.84 o                         
  10   7  11          1.24         10.47         6.04 o                         
  11   7  11         12.43          6.99        12.17 o                         
  12   7  11          6.84          6.34         9.21 o                         
  13   7  11          0.58          4.09        12.69 o                         
   0   8  11        953.00        912.30        16.41 o                         
   1   8  11        125.08        117.75         5.20 o                         
   2   8  11        338.63        279.98         6.06 o                         
   3   8  11         11.42          4.10         4.98 o                         
   4   8  11        622.07        657.57         7.58 o                         
   5   8  11        681.39        637.36         7.91 o                         
   6   8  11          7.95         12.36         4.97 o                         
   7   8  11         90.67         88.69         6.29 o                         
   8   8  11          7.72          4.59         6.60 o                         
   9   8  11          2.24         16.16         7.03 o                         
  10   8  11         77.95         86.99         8.14 o                         
  11   8  11         18.31          3.66        20.56 o                         
  12   8  11          0.02          4.41        11.46 o                         
   1   9  11          9.29          7.62         4.98 o                         
   2   9  11         49.80         54.22         5.33 o                         
   3   9  11       1649.42       1645.36        15.24 o                         
   4   9  11          0.05         -4.66         4.66 o                         
   5   9  11        118.19        114.88         5.44 o                         
   6   9  11         55.41         47.38         5.89 o                         
   7   9  11         39.86         31.77         7.30 o                         
   8   9  11          4.28         -6.65         7.42 o                         
   9   9  11          1.52          6.44         9.67 o                         
  10   9  11         17.07         18.33        10.46 o                         
  11   9  11         14.82         17.25        23.92 o                         
   0  10  11        594.72        630.43        19.67 o                         
   1  10  11        184.32        165.94         6.19 o                         
   2  10  11        471.38        456.00        14.96 o                         
   3  10  11         22.46         16.38         6.34 o                         
   4  10  11         36.57         23.95         6.49 o                         
   5  10  11          2.57         -1.20         5.82 o                         
   6  10  11        181.17        162.91         7.02 o                         
   7  10  11          0.59         -2.66         7.33 o                         
   8  10  11          0.18         -5.85         7.47 o                         
   9  10  11         66.34         77.51        10.65 o                         
  10  10  11         26.55         15.75        26.26 o                         
   1  11  11        106.72        116.89         8.28 o                         
   2  11  11        156.57        136.08        11.28 o                         
   3  11  11          0.08         -2.54         6.54 o                         
   4  11  11          1.13         -0.92         6.51 o                         
   5  11  11         35.45         35.57         6.41 o                         
   6  11  11          0.54          6.25         6.38 o                         
   7  11  11         11.84         -1.68         7.74 o                         
   8  11  11          4.11         11.99        10.20 o                         
   9  11  11          0.22          0.52        18.79 o                         
   0  12  11        237.57        206.80        14.56 o                         
   1  12  11         10.14         29.01         9.44 o                         
   2  12  11          0.38         -3.58        12.65 o                         
   3  12  11          1.23         -1.98         9.06 o                         
   4  12  11         16.99         10.81         9.42 o                         
   5  12  11        206.84        243.88         7.81 o                         
   6  12  11         24.24         27.44         7.09 o                         
   7  12  11        128.69        145.20         9.01 o                         
   8  12  11          0.25          8.88        10.62 o                         
   1  13  11         64.42         73.85        21.13 o                         
   2  13  11         28.52         33.90         9.85 o                         
   3  13  11         30.39         30.24         9.60 o                         
   4  13  11          8.75         -2.13        12.17 o                         
   5  13  11         24.29         18.33         8.61 o                         
   6  13  11          7.96          9.15         9.90 o                         
   0  14  11        102.99         82.43        15.19 o                         
   1  14  11         33.16         30.15        10.26 o                         
   2  14  11          2.78         -3.56         9.87 o                         
   3  14  11          0.93         -2.73        10.07 o                         
   4  14  11         19.00         27.34        20.11 o                         
   5  14  11         12.87         11.27        13.67 o                         
   0   0  12        162.50        161.78         8.32 o                         
   1   0  12          2.25          1.11         4.66 o                         
   2   0  12         61.09         47.02         2.91 o                         
   3   0  12          2.66          1.30         3.06 o                         
   4   0  12        114.55        106.87         5.75 o                         
   5   0  12         32.32         27.87         6.62 o                         
   6   0  12         14.25          6.98         4.61 o                         
   7   0  12         52.91         28.34         8.48 o                         
   8   0  12        135.53        110.50         7.24 o                         
   9   0  12        804.98        827.41        10.65 o                         
  10   0  12        838.88        784.75        13.48 o                         
  11   0  12         17.29         16.64         8.47 o                         
  12   0  12          8.12         -6.27         8.71 o                         
  13   0  12         50.43         36.11        21.51 o                         
  14   0  12         75.74         28.68        16.30 o                         
   1   1  12        783.35        784.74         8.85 o                         
   2   1  12          0.00         -2.59         2.59 o                         
   3   1  12        516.64        527.54         5.79 o                         
   4   1  12        539.51        589.34         6.33 o                         
   5   1  12         51.21         55.96         2.97 o                         
   6   1  12         12.18          8.55         3.30 o                         
   7   1  12         26.04         16.52         3.78 o                         
   8   1  12         72.19         70.33         5.40 o                         
   9   1  12         11.99          8.93         5.03 o                         
  10   1  12         94.22         67.91         6.14 o                         
  11   1  12        435.48        415.35         8.51 o                         
  12   1  12        142.37        131.31         7.11 o                         
  13   1  12          9.33          7.63         6.67 o                         
  14   1  12          0.09          1.68         8.00 o                         
   0   2  12       2537.92       2453.13        31.23 o                         
   1   2  12        642.49        733.36         4.10 o                         
   2   2  12       3853.16       3809.53        33.14 o                         
   3   2  12        230.03        217.34         3.88 o                         
   4   2  12        256.59        279.78         5.19 o                         
   5   2  12        306.67        263.70         5.20 o                         
   6   2  12       1775.11       1836.94        13.43 o                         
   7   2  12        423.45        371.30         5.64 o                         
   8   2  12         62.57         37.95         4.11 o                         
   9   2  12         33.03         29.31         4.91 o                         
  10   2  12         35.92         31.98         9.44 o                         
  11   2  12         34.48         28.70         6.24 o                         
  12   2  12         20.69          9.02         6.47 o                         
  13   2  12          2.77         -1.46         6.50 o                         
  14   2  12          3.09         14.14         7.97 o                         
   1   3  12       1022.58        965.55         5.65 o                         
   2   3  12         16.88         22.72         2.26 o                         
   3   3  12         59.32         51.56         3.17 o                         
   4   3  12         19.83         19.19         3.19 o                         
   5   3  12       1254.24       1156.12        12.39 o                         
   6   3  12       1107.38       1068.25        14.64 o                         
   7   3  12        337.10        339.50         7.69 o                         
   8   3  12        401.00        385.02        12.70 o                         
   9   3  12         37.95         25.26         4.64 o                         
  10   3  12        207.46        180.17         6.35 o                         
  11   3  12         16.25         12.59         5.57 o                         
  12   3  12         12.10         16.60         5.85 o                         
  13   3  12          2.14         -6.83         6.83 o                         
  14   3  12         14.80          9.16        10.12 o                         
   0   4  12       2296.40       2196.95        10.39 o                         
   1   4  12        148.81        128.49         2.86 o                         
   2   4  12         50.28         42.33         2.22 o                         
   3   4  12        770.11        807.59         6.05 o                         
   4   4  12        367.25        358.76         7.45 o                         
   5   4  12        131.15        139.66         4.93 o                         
   6   4  12        133.16        141.81         4.94 o                         
   7   4  12        132.26        129.95         4.96 o                         
   8   4  12          6.41         -4.32         4.32 o                         
   9   4  12          0.38          1.88         4.50 o                         
  10   4  12          0.51         -3.95         5.38 o                         
  11   4  12         79.35         85.68         6.09 o                         
  12   4  12          0.74         -0.03         6.71 o                         
  13   4  12         62.89         38.97         6.47 o                         
  14   4  12          1.06        -13.60        14.25 o                         
   1   5  12          0.08         -0.83         2.67 o                         
   2   5  12        329.70        308.05         3.85 o                         
   3   5  12         37.58         25.22         3.28 o                         
   4   5  12        299.42        274.22         4.76 o                         
   5   5  12       2678.56       2866.11        12.21 o                         
   6   5  12         82.03         87.26         5.00 o                         
   7   5  12         23.35         11.35         4.63 o                         
   8   5  12        187.49        176.44         6.52 o                         
   9   5  12        223.89        250.76         6.44 o                         
  10   5  12        104.32        111.99        12.71 o                         
  11   5  12         52.06         47.97         6.70 o                         
  12   5  12          0.05         -4.42         6.85 o                         
  13   5  12          0.48         -2.32         7.65 o                         
   0   6  12        818.84        882.68        10.86 o                         
   1   6  12         18.54         23.94         4.05 o                         
   2   6  12         10.74          8.75         4.04 o                         
   3   6  12         28.08         19.21         3.49 o                         
   4   6  12       1486.83       1510.12        13.86 o                         
   5   6  12        362.02        366.93         5.52 o                         
   6   6  12         41.79         34.13         4.71 o                         
   7   6  12        203.90        192.47         7.81 o                         
   8   6  12          7.06         10.91         5.02 o                         
   9   6  12         39.00         42.18         5.53 o                         
  10   6  12          9.96         -7.00         7.00 o                         
  11   6  12         14.18         19.46         6.45 o                         
  12   6  12          3.61          3.55         7.22 o                         
  13   6  12          3.27         -9.29         9.29 o                         
   1   7  12          3.29          0.43         4.34 o                         
   2   7  12        404.37        384.16         6.43 o                         
   3   7  12        190.84        162.87         7.01 o                         
   4   7  12        566.61        575.87         7.43 o                         
   5   7  12         24.66         14.09         4.59 o                         
   6   7  12          0.77         -4.90         5.64 o                         
   7   7  12         74.34         74.34         5.30 o                         
   8   7  12        440.07        437.58        10.39 o                         
   9   7  12         48.28         30.35         6.08 o                         
  10   7  12         34.29         23.99         6.26 o                         
  11   7  12          7.62         11.50         8.92 o                         
  12   7  12         13.94         14.12         7.96 o                         
   0   8  12        608.61        519.49        14.88 o                         
   1   8  12         32.59         43.37         4.99 o                         
   2   8  12         33.85         31.02         4.94 o                         
   3   8  12         11.94         12.37         5.18 o                         
   4   8  12        171.53        166.58         5.49 o                         
   5   8  12        311.51        318.33         6.39 o                         
   6   8  12        494.15        536.80         8.27 o                         
   7   8  12        135.17        118.64         6.52 o                         
   8   8  12          0.01         10.23         5.90 o                         
   9   8  12          3.41          1.20         7.04 o                         
  10   8  12         32.30         56.27        11.74 o                         
  11   8  12         12.77          9.98        12.85 o                         
  12   8  12          8.41         13.94        12.47 o                         
   1   9  12        304.17        296.12         6.69 o                         
   2   9  12        142.33        143.88         5.94 o                         
   3   9  12          0.33          5.87         5.32 o                         
   4   9  12        144.58        130.77         5.63 o                         
   5   9  12         14.90         24.92         5.03 o                         
   6   9  12         97.68         94.50         5.56 o                         
   7   9  12          2.72         -1.38         7.27 o                         
   8   9  12        141.85        155.68         8.57 o                         
   9   9  12          4.59          3.13         7.63 o                         
  10   9  12          3.80          0.11        15.01 o                         
  11   9  12         60.18        113.24        15.81 o                         
   0  10  12          4.33         20.80         7.90 o                         
   1  10  12         42.52         26.74         5.54 o                         
   2  10  12         10.69         13.83         5.47 o                         
   3  10  12          7.10          2.56         5.39 o                         
   4  10  12          0.42          1.07         5.70 o                         
   5  10  12         23.35         25.07         5.99 o                         
   6  10  12         75.32         95.21         7.02 o                         
   7  10  12          5.37         -4.62         7.37 o                         
   8  10  12         22.60         20.36         7.93 o                         
   9  10  12          1.02          1.96        10.42 o                         
  10  10  12         18.91         18.58        10.69 o                         
   1  11  12         11.46          7.09         6.46 o                         
   2  11  12        248.54        239.59         8.07 o                         
   3  11  12          3.02         -6.52         6.52 o                         
   4  11  12        180.43        168.34        10.16 o                         
   5  11  12         69.31         61.48         6.70 o                         
   6  11  12         13.06         13.31         6.44 o                         
   7  11  12          0.13         -7.70         7.70 o                         
   8  11  12         37.63         40.11         8.38 o                         
   9  11  12          0.38         -4.20        11.49 o                         
   0  12  12        258.59        294.13        15.51 o                         
   1  12  12        167.33        175.62        10.32 o                         
   2  12  12         85.10         90.93        11.99 o                         
   3  12  12          3.41         10.76        12.08 o                         
   4  12  12         94.46         96.17         8.14 o                         
   5  12  12          5.38          6.71         6.59 o                         
   6  12  12          7.94         11.12        10.58 o                         
   7  12  12         28.71         29.65         8.56 o                         
   1  13  12          3.69          5.05        12.91 o                         
   2  13  12        400.40        461.82        14.27 o                         
   3  13  12          7.54         -4.54         9.48 o                         
   4  13  12         42.13         45.80        11.17 o                         
   5  13  12          1.28         11.23        12.07 o                         
   6  13  12         21.62         18.73        22.88 o                         
   0  14  12         43.12         42.82        14.12 o                         
   1  14  12          3.03          4.80        10.20 o                         
   2  14  12         14.57         -3.00        14.13 o                         
   3  14  12          0.04         -8.32        12.54 o                         
   4  14  12          5.34          3.80        13.22 o                         
   1   1  13       1259.51       1282.87         8.51 o                         
   2   1  13         28.00         23.91         3.21 o                         
   3   1  13        120.50        156.13         3.69 o                         
   4   1  13        442.31        439.86         5.40 o                         
   5   1  13         45.66         48.63         3.17 o                         
   6   1  13         48.82         43.61         5.18 o                         
   7   1  13          1.74         -4.08         4.08 o                         
   8   1  13        215.41        229.80         5.36 o                         
   9   1  13          1.87         -4.47         4.47 o                         
  10   1  13        220.79        215.93         7.19 o                         
  11   1  13         57.03         78.20         6.67 o                         
  12   1  13          0.26          4.39         6.46 o                         
  13   1  13         25.99         22.90         6.67 o                         
  14   1  13          0.52         -8.27        14.51 o                         
   0   2  13          4.71         12.75         6.70 o                         
   1   2  13        380.61        434.77         4.89 o                         
   2   2  13        259.17        259.84         3.94 o                         
   3   2  13        132.75        119.42         3.55 o                         
   4   2  13         15.24         21.38         3.21 o                         
   5   2  13          0.01         -0.78         3.64 o                         
   6   2  13        182.56        178.10         5.69 o                         
   7   2  13        177.16        161.26         4.57 o                         
   8   2  13         12.00         -0.49         4.02 o                         
   9   2  13         45.91         35.60         4.71 o                         
  10   2  13          0.45          3.94         5.32 o                         
  11   2  13        101.80         89.20         6.87 o                         
  12   2  13         20.62          8.46         6.54 o                         
  13   2  13         22.84         20.16         6.65 o                         
  14   2  13         24.65         32.41        15.43 o                         
   1   3  13        113.37         89.74         4.91 o                         
   2   3  13         59.08         45.89         3.15 o                         
   3   3  13        760.11        797.82         5.79 o                         
   4   3  13        281.82        281.82         5.06 o                         
   5   3  13        510.77        488.51         6.15 o                         
   6   3  13          1.72          2.06         4.15 o                         
   7   3  13        218.90        237.68         8.07 o                         
   8   3  13          0.42         -4.40         4.40 o                         
   9   3  13         83.32         85.43         5.03 o                         
  10   3  13         94.94         98.41         5.44 o                         
  11   3  13          1.21          4.87         5.98 o                         
  12   3  13         41.99         45.50         7.71 o                         
  13   3  13          5.16         -7.04         7.04 o                         
   0   4  13        695.02        734.70        14.09 o                         
   1   4  13        396.04        422.95         6.49 o                         
   2   4  13         45.12         35.34         3.12 o                         
   3   4  13        367.92        351.70         5.20 o                         
   4   4  13        372.76        387.30         8.45 o                         
   5   4  13         74.10         62.34         4.76 o                         
   6   4  13        701.25        735.42        12.81 o                         
   7   4  13        389.65        394.43        10.20 o                         
   8   4  13         20.51          8.28         4.52 o                         
   9   4  13        156.31        149.37         7.84 o                         
  10   4  13          0.45         -4.07         5.06 o                         
  11   4  13         39.56         46.38         6.13 o                         
  12   4  13          2.16          5.49         5.94 o                         
  13   4  13          1.40          4.44         6.56 o                         
   1   5  13        135.38        132.54         3.93 o                         
   2   5  13        114.87         98.44         3.58 o                         
   3   5  13       1009.43        955.89         7.70 o                         
   4   5  13        146.62        142.91         4.83 o                         
   5   5  13        430.09        426.50         8.04 o                         
   6   5  13         86.95         85.59         5.25 o                         
   7   5  13         89.92         91.38         5.32 o                         
   8   5  13         59.54         60.47         5.41 o                         
   9   5  13         80.99         98.46         9.90 o                         
  10   5  13          9.60         12.04         5.61 o                         
  11   5  13         93.08        105.64         7.21 o                         
  12   5  13          0.02          0.42         7.04 o                         
  13   5  13          0.36         -3.44        17.39 o                         
   0   6  13        756.76        713.75        10.45 o                         
   1   6  13        558.81        542.82         6.76 o                         
   2   6  13          1.38         -4.34         4.34 o                         
   3   6  13        107.79         95.77         6.85 o                         
   4   6  13        359.53        331.60         5.84 o                         
   5   6  13        137.87        122.14         5.14 o                         
   6   6  13         75.16         67.05         6.91 o                         
   7   6  13         14.72         12.07         4.88 o                         
   8   6  13          4.42          0.84         5.15 o                         
   9   6  13         55.89         51.33         6.69 o                         
  10   6  13        123.20        117.69         8.29 o                         
  11   6  13         23.29         32.55         6.81 o                         
  12   6  13          0.75         -4.05         7.87 o                         
  13   6  13         27.36         45.25        14.96 o                         
   1   7  13        238.78        205.40         5.78 o                         
   2   7  13          0.91         -3.17         4.74 o                         
   3   7  13         37.11         17.85         4.43 o                         
   4   7  13         79.24         81.77         4.89 o                         
   5   7  13          4.77         -5.38         5.38 o                         
   6   7  13        134.01        130.19         6.36 o                         
   7   7  13        215.79        213.56         7.08 o                         
   8   7  13          5.87          6.67         5.54 o                         
   9   7  13         11.91         12.33         5.66 o                         
  10   7  13         60.62         60.00         8.56 o                         
  11   7  13          5.58         19.74         6.84 o                         
  12   7  13         11.35          7.99         9.51 o                         
   0   8  13        277.33        267.13         9.89 o                         
   1   8  13        192.19        211.55         6.30 o                         
   2   8  13         15.04         12.86         5.35 o                         
   3   8  13        737.24        750.70         7.64 o                         
   4   8  13         17.67         14.86         4.80 o                         
   5   8  13        296.98        311.28         6.39 o                         
   6   8  13        232.86        229.88         7.65 o                         
   7   8  13          5.09          1.42         6.04 o                         
   8   8  13         17.65         14.53         6.16 o                         
   9   8  13         56.12         49.10         6.61 o                         
  10   8  13          4.57         15.21        11.37 o                         
  11   8  13          4.10         36.27        20.67 o                         
   1   9  13        148.35        132.57         5.96 o                         
   2   9  13        147.03        154.09         6.25 o                         
   3   9  13         29.99         31.73         5.45 o                         
   4   9  13          0.22         -4.59         4.96 o                         
   5   9  13        341.25        334.26         6.66 o                         
   6   9  13          0.89         -2.38         5.07 o                         
   7   9  13         90.42         91.66         6.65 o                         
   8   9  13         12.75          5.47         7.58 o                         
   9   9  13          0.18          2.94         8.05 o                         
  10   9  13         35.01         71.01        16.26 o                         
   0  10  13        283.81        312.31        10.09 o                         
   1  10  13         82.68         73.32         5.91 o                         
   2  10  13          0.62         -5.46         5.46 o                         
   3  10  13         15.35         17.26         5.53 o                         
   4  10  13         52.60         55.54         5.37 o                         
   5  10  13         18.85         21.41         6.03 o                         
   6  10  13          3.10          7.19         6.24 o                         
   7  10  13          0.08         -3.50         7.78 o                         
   8  10  13         25.73         14.41         8.12 o                         
   9  10  13          0.31         -0.64         8.18 o                         
   1  11  13          5.47          6.11         6.44 o                         
   2  11  13         65.76         68.25         7.23 o                         
   3  11  13        166.90        166.98         8.11 o                         
   4  11  13         53.87         55.88         6.30 o                         
   5  11  13          0.77          4.42         6.17 o                         
   6  11  13         60.03         71.76         6.99 o                         
   7  11  13         13.34         10.39         9.02 o                         
   8  11  13         16.74          5.40         8.43 o                         
   0  12  13         11.76         27.40        13.21 o                         
   1  12  13          4.35          2.70         9.19 o                         
   2  12  13         18.09         28.11         8.95 o                         
   3  12  13          1.87          0.24         7.15 o                         
   4  12  13          1.50          7.58         7.42 o                         
   5  12  13         56.38         64.54         6.94 o                         
   6  12  13          7.33         14.78         6.96 o                         
   7  12  13         53.35         59.12         9.78 o                         
   8  12  13          4.25         17.17        15.05 o                         
   1  13  13          2.30         -9.17         9.17 o                         
   2  13  13          9.81         30.52        25.50 o                         
   3  13  13         15.80          5.54        10.74 o                         
   4  13  13         26.19         12.38         8.38 o                         
   5  13  13          2.59          4.93         9.90 o                         
   6  13  13          1.27         27.17        13.49 o                         
   0  14  13          2.53          8.73        13.68 o                         
   1  14  13         76.55         65.25        10.48 o                         
   2  14  13         14.96         19.94        14.13 o                         
   0   0  14          1.77          2.62         7.52 o                         
   1   0  14          7.13          3.37         5.48 o                         
   2   0  14        643.23        611.06         9.70 o                         
   3   0  14         76.47        111.87         6.75 o                         
   4   0  14       2411.92       2392.93        34.08 o                         
   5   0  14       1128.49       1224.33        20.68 o                         
   6   0  14        666.44        667.94        24.04 o                         
   7   0  14         70.74         63.38         7.91 o                         
   8   0  14        388.90        456.90        14.06 o                         
   9   0  14         74.45         73.61         6.77 o                         
  10   0  14        237.78        228.51        10.24 o                         
  11   0  14        102.58         97.35         9.74 o                         
  12   0  14          8.63          1.60         8.75 o                         
  13   0  14         11.63         18.95        16.17 o                         
   1   1  14        140.08        135.24         4.53 o                         
   2   1  14         61.39         41.95         4.28 o                         
   3   1  14        521.23        522.48         6.64 o                         
   4   1  14         18.54         16.61         3.99 o                         
   5   1  14        648.53        619.98         6.00 o                         
   6   1  14        248.76        257.65         5.27 o                         
   7   1  14        697.86        698.32        10.29 o                         
   8   1  14          7.22         10.31         4.51 o                         
   9   1  14         37.12         27.62         4.62 o                         
  10   1  14          0.33          4.40         5.16 o                         
  11   1  14         19.52         19.52         6.04 o                         
  12   1  14          2.76         -0.59         6.20 o                         
  13   1  14          1.87         -3.26         6.69 o                         
   0   2  14       2775.64       2779.90        53.07 o                         
   1   2  14         20.02         17.33         4.02 o                         
   2   2  14          0.54         -2.25         3.54 o                         
   3   2  14        817.67        847.66        15.91 o                         
   4   2  14        728.57        746.77         6.11 o                         
   5   2  14        253.17        251.85         6.63 o                         
   6   2  14       1302.35       1397.73        10.67 o                         
   7   2  14        366.47        387.95         8.38 o                         
   8   2  14          0.32         -4.29         4.29 o                         
   9   2  14        154.82        162.75         5.33 o                         
  10   2  14         63.43         61.22         5.18 o                         
  11   2  14          3.64          2.79         5.69 o                         
  12   2  14         26.52         22.80         6.16 o                         
  13   2  14          4.73          1.94         6.13 o                         
   1   3  14         37.09         25.15         4.75 o                         
   2   3  14         17.89         13.61         3.58 o                         
   3   3  14        158.52        155.85         3.99 o                         
   4   3  14       1005.06        958.20        12.54 o                         
   5   3  14       1129.55       1121.67         7.56 o                         
   6   3  14         36.82         45.63         5.17 o                         
   7   3  14         46.95         54.74         5.19 o                         
   8   3  14          0.61         -2.00         5.06 o                         
   9   3  14          0.54         -4.37         4.61 o                         
  10   3  14        153.02        132.53         5.98 o                         
  11   3  14          0.68          3.66         5.77 o                         
  12   3  14         71.82         60.88         6.41 o                         
  13   3  14          2.75         -2.73         8.54 o                         
   0   4  14       1295.16       1218.52        20.52 o                         
   1   4  14        183.43        193.20         4.41 o                         
   2   4  14         13.06          7.04         3.46 o                         
   3   4  14        138.20        134.19         4.67 o                         
   4   4  14        195.38        193.86        12.25 o                         
   5   4  14        461.78        481.18        11.21 o                         
   6   4  14        692.09        726.76         7.89 o                         
   7   4  14        554.43        614.32        10.67 o                         
   8   4  14          9.98          7.78         4.96 o                         
   9   4  14         38.44         39.28         5.34 o                         
  10   4  14          6.44         -1.17         5.03 o                         
  11   4  14        117.33        111.03         6.58 o                         
  12   4  14        173.38        200.02         7.51 o                         
  13   4  14          0.90         -5.15        14.31 o                         
   1   5  14        138.75        132.00         6.09 o                         
   2   5  14        172.71        162.65         5.62 o                         
   3   5  14          1.71         -3.46         4.06 o                         
   4   5  14         13.16         14.85         4.45 o                         
   5   5  14         23.63         20.75         4.75 o                         
   6   5  14          0.30         -2.36         4.72 o                         
   7   5  14        135.31        124.95         5.58 o                         
   8   5  14         74.66         68.27         5.94 o                         
   9   5  14         35.50         35.02         5.62 o                         
  10   5  14          0.70         -0.29         5.63 o                         
  11   5  14         11.28          7.43         6.58 o                         
  12   5  14         81.29         96.14         8.70 o                         
   0   6  14        902.32        941.04        11.84 o                         
   1   6  14         59.63         59.35         4.82 o                         
   2   6  14        440.19        438.50         6.87 o                         
   3   6  14          1.93         -4.95         4.95 o                         
   4   6  14        196.22        214.23         6.40 o                         
   5   6  14        114.73        118.92         5.25 o                         
   6   6  14          7.53          9.63         4.68 o                         
   7   6  14          4.23          0.48         5.11 o                         
   8   6  14          4.92          9.78         5.50 o                         
   9   6  14          0.05         -0.35         5.42 o                         
  10   6  14         57.70         61.09         6.17 o                         
  11   6  14         58.13         79.23         9.55 o                         
  12   6  14          2.55         -3.47         8.23 o                         
   1   7  14        150.46        146.94         5.63 o                         
   2   7  14        285.99        269.34         6.33 o                         
   3   7  14         71.79         59.63         5.59 o                         
   4   7  14         24.21         15.53         5.45 o                         
   5   7  14         12.52          5.98         5.34 o                         
   6   7  14          3.72          1.54         5.66 o                         
   7   7  14         91.99         86.76         6.46 o                         
   8   7  14         24.09         32.16         6.37 o                         
   9   7  14         73.20        100.60         6.12 o                         
  10   7  14         10.00         11.79         5.99 o                         
  11   7  14        138.89        150.80         9.33 o                         
  12   7  14          2.97         -9.24        12.94 o                         
   0   8  14        344.39        379.01        10.39 o                         
   1   8  14        614.06        614.78         8.30 o                         
   2   8  14        718.06        728.04        15.14 o                         
   3   8  14        170.20        179.21         5.56 o                         
   4   8  14         99.20         81.70         5.87 o                         
   5   8  14         21.68         14.81         5.75 o                         
   6   8  14         34.42         37.90         6.28 o                         
   7   8  14          4.10          5.12         6.18 o                         
   8   8  14         10.81          4.12         6.23 o                         
   9   8  14         10.52         20.52         6.64 o                         
  10   8  14         76.70         78.79        11.87 o                         
   1   9  14         17.17         23.80         5.66 o                         
   2   9  14        203.67        238.60         6.69 o                         
   3   9  14          0.00         -3.64         4.85 o                         
   4   9  14          0.74          6.58         4.90 o                         
   5   9  14         12.71         21.47         6.02 o                         
   6   9  14         15.10         16.45         6.94 o                         
   7   9  14          1.58          6.28         6.88 o                         
   8   9  14         24.68         26.33         7.97 o                         
   9   9  14          9.91          5.62         8.19 o                         
  10   9  14         26.52         54.19        15.47 o                         
   0  10  14        284.00        285.75        10.14 o                         
   1  10  14        103.04         80.69         6.07 o                         
   2  10  14          1.30         -1.87         5.54 o                         
   3  10  14         43.83         47.86         5.88 o                         
   4  10  14         12.96         16.13         5.22 o                         
   5  10  14         13.46         10.49         5.97 o                         
   6  10  14         12.65          6.58         7.42 o                         
   7  10  14         73.66         64.04         8.32 o                         
   8  10  14          9.85          9.06         8.05 o                         
   9  10  14         18.97         32.60         9.18 o                         
   1  11  14          2.78          2.01         5.72 o                         
   2  11  14          0.59          5.71         8.09 o                         
   3  11  14          4.45          0.87         6.95 o                         
   4  11  14         92.76         91.63         6.86 o                         
   5  11  14          0.89         12.11         7.12 o                         
   6  11  14          4.11          0.06         7.91 o                         
   7  11  14          0.00          1.95         8.20 o                         
   8  11  14         49.39         86.37        15.38 o                         
   0  12  14         46.02         40.42        12.86 o                         
   1  12  14         13.98         22.49         8.54 o                         
   2  12  14          0.07         -2.01         8.49 o                         
   3  12  14         27.97         36.00         7.45 o                         
   4  12  14          0.00         -4.06         6.62 o                         
   5  12  14         31.90         34.10         7.53 o                         
   6  12  14         35.49         48.94         7.39 o                         
   7  12  14          4.64          1.43        13.39 o                         
   1  13  14          0.23         -9.27         9.27 o                         
   2  13  14         28.45         37.83        13.37 o                         
   3  13  14          1.50         -9.43         9.43 o                         
   4  13  14          4.19         -1.33         8.21 o                         
   5  13  14          4.50          0.60        12.57 o                         
   1   1  15         60.37         39.99         4.42 o                         
   2   1  15        277.08        265.69         6.39 o                         
   3   1  15        161.96        175.72         7.50 o                         
   4   1  15        745.98        748.21        19.93 o                         
   5   1  15       2629.93       2770.36        44.74 o                         
   6   1  15        193.16        181.22         5.88 o                         
   7   1  15        601.89        637.19         6.98 o                         
   8   1  15        690.23        739.53        12.43 o                         
   9   1  15          8.06         -1.80         4.23 o                         
  10   1  15         14.52         12.72         4.77 o                         
  11   1  15         36.39         21.53         6.33 o                         
  12   1  15          7.49          4.20         7.80 o                         
  13   1  15         34.57         45.05         9.88 o                         
   0   2  15        671.46        649.13        42.80 o                         
   1   2  15         91.01         64.27         4.61 o                         
   2   2  15        139.23        152.42         5.30 o                         
   3   2  15        150.36        151.17         5.42 o                         
   4   2  15         66.91         84.41         5.62 o                         
   5   2  15        245.20        249.78         6.03 o                         
   6   2  15        189.38        202.62         5.29 o                         
   7   2  15         18.42         27.74         4.57 o                         
   8   2  15          2.66         -1.21         5.12 o                         
   9   2  15         71.72         73.36         5.63 o                         
  10   2  15        129.48        136.11         6.71 o                         
  11   2  15          1.02          1.61         5.80 o                         
  12   2  15         27.13         15.71         8.03 o                         
  13   2  15         13.15          7.03         8.05 o                         
   1   3  15         12.44         13.88         4.43 o                         
   2   3  15       1318.09       1223.16        15.08 o                         
   3   3  15       1652.21       1718.86        15.21 o                         
   4   3  15          4.72         -2.93         5.01 o                         
   5   3  15         17.60         17.14         5.56 o                         
   6   3  15        378.61        376.26         8.57 o                         
   7   3  15         28.43         25.09         5.10 o                         
   8   3  15        147.34        138.90         5.94 o                         
   9   3  15        183.69        205.76         6.35 o                         
  10   3  15          3.53         12.28         5.69 o                         
  11   3  15         28.85         18.61         6.89 o                         
  12   3  15         48.48         32.65         6.37 o                         
  13   3  15          4.92         -8.19        14.37 o                         
   0   4  15        285.74        218.80        11.41 o                         
   1   4  15        364.73        295.46         5.93 o                         
   2   4  15        277.86        248.54         7.10 o                         
   3   4  15         43.45         32.82         4.96 o                         
   4   4  15         16.37         16.23         4.39 o                         
   5   4  15        626.19        588.47        15.46 o                         
   6   4  15         64.22         66.61         6.57 o                         
   7   4  15          3.44          5.27         5.03 o                         
   8   4  15         34.55         20.96         5.33 o                         
   9   4  15        165.16        166.59         6.27 o                         
  10   4  15          2.52         16.01         5.78 o                         
  11   4  15         53.79         59.79         7.22 o                         
  12   4  15         19.15          7.53         7.12 o                         
   1   5  15          2.00         -2.08         7.32 o                         
   2   5  15        508.24        513.40         7.12 o                         
   3   5  15        360.12        333.96         5.87 o                         
   4   5  15        677.34        683.21         9.82 o                         
   5   5  15        173.74        155.92         5.43 o                         
   6   5  15         62.48         62.57         5.14 o                         
   7   5  15          5.03          3.57         5.00 o                         
   8   5  15         37.21         41.80         5.57 o                         
   9   5  15          0.03          2.63         5.63 o                         
  10   5  15         69.69         69.05         6.17 o                         
  11   5  15         20.60         15.72         6.73 o                         
  12   5  15          0.00         -0.87         7.79 o                         
   0   6  15          2.33         10.40        11.08 o                         
   1   6  15          0.65          8.40         5.76 o                         
   2   6  15          2.50          3.64         5.04 o                         
   3   6  15         40.98         20.66         5.20 o                         
   4   6  15        282.06        291.86        12.87 o                         
   5   6  15         33.95         31.96         5.63 o                         
   6   6  15         28.74         26.44         4.93 o                         
   7   6  15         73.92         76.47         5.50 o                         
   8   6  15         84.89         67.92         8.39 o                         
   9   6  15         80.79         74.13        11.33 o                         
  10   6  15          7.63         10.55         5.92 o                         
  11   6  15          2.78          9.59         6.84 o                         
  12   6  15          5.31         25.55        14.44 o                         
   1   7  15        292.56        245.93         8.10 o                         
   2   7  15        357.33        361.13         7.09 o                         
   3   7  15        158.15        155.47        11.89 o                         
   4   7  15          0.09         -6.30         6.30 o                         
   5   7  15         11.58         12.97         5.50 o                         
   6   7  15         71.90         63.57         6.18 o                         
   7   7  15         52.05         52.95         6.32 o                         
   8   7  15         46.49         58.48         6.75 o                         
   9   7  15         57.11         72.29         6.87 o                         
  10   7  15         11.14          7.26         5.90 o                         
  11   7  15         70.44        127.50         7.90 o                         
   0   8  15         72.09         66.47         8.24 o                         
   1   8  15          7.30          8.78         5.52 o                         
   2   8  15          0.35          3.60         6.62 o                         
   3   8  15          0.61          7.55         5.59 o                         
   4   8  15        105.40        109.84         6.36 o                         
   5   8  15         66.04         54.25         6.24 o                         
   6   8  15          7.88          3.66         6.03 o                         
   7   8  15         92.44         89.47         7.55 o                         
   8   8  15          0.05          8.35         6.57 o                         
   9   8  15          8.12         13.89         6.72 o                         
  10   8  15          7.43         29.46         8.25 o                         
   1   9  15         94.09         90.72         6.07 o                         
   2   9  15         26.32         37.70         5.69 o                         
   3   9  15          0.03         -5.76         5.79 o                         
   4   9  15        203.81        224.73         7.16 o                         
   5   9  15         17.26         12.15         6.53 o                         
   6   9  15         13.16          6.20         6.28 o                         
   7   9  15          5.84          2.87         6.38 o                         
   8   9  15          4.24         -2.22         6.56 o                         
   9   9  15         32.11         55.08         8.62 o                         
   0  10  15          0.09         -5.92         7.90 o                         
   1  10  15        114.02        100.88         7.29 o                         
   2  10  15          0.00          0.48         6.79 o                         
   3  10  15        101.19         99.98         5.80 o                         
   4  10  15         17.76         20.92         6.25 o                         
   5  10  15         42.56         27.72         7.79 o                         
   6  10  15          0.23          2.40         8.20 o                         
   7  10  15          4.80          1.68         7.84 o                         
   8  10  15         20.41         23.40         8.24 o                         
   1  11  15          5.87          5.38         5.85 o                         
   2  11  15        111.98        127.92         6.70 o                         
   3  11  15          6.16          1.80         6.06 o                         
   4  11  15          4.08         13.34         7.91 o                         
   5  11  15          6.92          9.90         7.89 o                         
   6  11  15          0.25         -8.10         8.10 o                         
   7  11  15          1.98          1.78         8.29 o                         
   0  12  15          1.47         -2.05        12.20 o                         
   1  12  15         40.32         44.15        26.09 o                         
   2  12  15          6.94          4.83         7.36 o                         
   3  12  15          5.60         -6.31         8.84 o                         
   4  12  15         25.07         12.60         6.74 o                         
   5  12  15          8.96         -0.93         8.23 o                         
   6  12  15         24.85         49.48        14.97 o                         
   1  13  15         11.60          7.83         9.00 o                         
   2  13  15         20.61         33.04        18.17 o                         
   4  13  15          9.09         17.61        12.68 o                         
   0   0  16        105.99        134.20         9.88 o                         
   1   0  16        565.59        562.42        10.41 o                         
   2   0  16         58.37         52.19         7.04 o                         
   3   0  16        917.65        853.42        27.61 o                         
   4   0  16         10.98         38.28         7.30 o                         
   5   0  16         17.32         22.92         8.07 o                         
   6   0  16        101.61        122.55         9.06 o                         
   7   0  16         84.69         71.48         8.93 o                         
   8   0  16         13.22          8.39         8.46 o                         
   9   0  16        122.64        123.02        18.40 o                         
  10   0  16         26.34         12.78         8.23 o                         
  11   0  16         41.89         56.82        12.56 o                         
  12   0  16          4.67         18.39         9.28 o                         
  13   0  16          0.00         -8.25        13.57 o                         
   1   1  16         17.00          8.31         4.51 o                         
   2   1  16         22.49         13.94         4.56 o                         
   3   1  16        207.40        188.28         5.87 o                         
   4   1  16        552.85        572.76         7.64 o                         
   5   1  16        259.31        283.60         7.15 o                         
   6   1  16         32.62         27.42         7.66 o                         
   7   1  16         24.57         24.09         5.92 o                         
   8   1  16          6.10          3.26         5.59 o                         
   9   1  16         12.05         12.68         5.24 o                         
  10   1  16          3.22          0.00         5.29 o                         
  11   1  16          1.77          2.84         6.32 o                         
  12   1  16         16.98         18.95         6.81 o                         
  13   1  16         27.24         49.50        15.31 o                         
   0   2  16        537.51        563.03        20.94 o                         
   1   2  16         65.68         48.28         5.00 o                         
   2   2  16        134.28        133.51         7.08 o                         
   3   2  16        107.59        110.09         5.45 o                         
   4   2  16         41.89         50.42         5.98 o                         
   5   2  16        897.12        953.41        22.22 o                         
   6   2  16        312.47        286.41         7.06 o                         
   7   2  16        107.84        147.52         5.73 o                         
   8   2  16          9.20         -5.15         5.15 o                         
   9   2  16         42.10         24.65         5.37 o                         
  10   2  16          3.06         -0.07         5.57 o                         
  11   2  16         16.03         10.66         6.43 o                         
  12   2  16         14.41         14.86        10.14 o                         
   1   3  16         53.21         49.85         5.62 o                         
   2   3  16         25.22         30.96         5.07 o                         
   3   3  16        557.41        549.03        13.12 o                         
   4   3  16        148.58        131.73         7.08 o                         
   5   3  16         79.95         77.37         6.96 o                         
   6   3  16         79.56         57.26         6.08 o                         
   7   3  16        876.15        861.25         8.72 o                         
   8   3  16         26.85         22.52         5.63 o                         
   9   3  16         41.59         48.98         5.68 o                         
  10   3  16         97.22         98.76        10.43 o                         
  11   3  16          2.79          4.67         7.60 o                         
  12   3  16         13.41         21.47        32.47 o                         
   0   4  16         15.13         -3.08         6.63 o                         
   1   4  16        756.82        726.48         9.63 o                         
   2   4  16         10.06         11.04         5.94 o                         
   3   4  16         99.80        112.82         6.68 o                         
   4   4  16         20.41         16.96         6.22 o                         
   5   4  16        109.83        108.30         5.97 o                         
   6   4  16         46.41         59.86         7.12 o                         
   7   4  16        150.69        162.79         6.00 o                         
   8   4  16         27.55         31.18         5.35 o                         
   9   4  16         11.33         10.18         5.52 o                         
  10   4  16          6.92         12.07         5.75 o                         
  11   4  16          3.91          5.88         6.59 o                         
  12   4  16          0.09          2.53        10.53 o                         
   1   5  16        218.60        184.37         9.27 o                         
   2   5  16        230.33        229.21         9.67 o                         
   3   5  16        201.21        181.94         7.22 o                         
   4   5  16          0.29          0.31         5.15 o                         
   5   5  16          0.11         -1.53         4.62 o                         
   6   5  16         18.65         13.91         4.81 o                         
   7   5  16         28.34         29.83         5.22 o                         
   8   5  16          2.85          7.26         7.09 o                         
   9   5  16         43.08         51.85         5.95 o                         
  10   5  16         87.58         70.48         6.43 o                         
  11   5  16          0.77         15.33         9.32 o                         
   0   6  16         30.23         44.16        12.15 o                         
   1   6  16         12.93         12.37         8.32 o                         
   2   6  16         84.80         86.38         8.60 o                         
   3   6  16         78.73         82.68         6.82 o                         
   4   6  16         10.23         15.34         5.33 o                         
   5   6  16        304.15        347.16        11.78 o                         
   6   6  16          0.88         -3.63         6.68 o                         
   7   6  16        149.12        159.43         6.06 o                         
   8   6  16         51.86         75.85         5.89 o                         
   9   6  16         38.83         41.48         6.59 o                         
  10   6  16          0.08         -1.46         5.92 o                         
  11   6  16         14.07         25.40         7.06 o                         
   1   7  16         18.22         11.07         8.53 o                         
   2   7  16        129.02        123.55         7.09 o                         
   3   7  16         17.02         12.65         6.58 o                         
   4   7  16          7.71          4.87         5.54 o                         
   5   7  16         50.82         49.88         7.75 o                         
   6   7  16          6.31          2.00         5.92 o                         
   7   7  16         26.74         25.72         6.38 o                         
   8   7  16          0.50          4.13         6.50 o                         
   9   7  16         14.61          7.12         6.67 o                         
  10   7  16          2.71         -3.02         7.93 o                         
   0   8  16        213.34        213.60        14.28 o                         
   1   8  16         13.71         15.70         6.50 o                         
   2   8  16          3.72          4.81         5.72 o                         
   3   8  16          1.75         -1.08         5.59 o                         
   4   8  16          9.45         11.47         6.13 o                         
   5   8  16         46.77         44.89         6.28 o                         
   6   8  16         56.53         44.37         6.49 o                         
   7   8  16          0.40         -6.33         6.33 o                         
   8   8  16          3.81          6.97         6.59 o                         
   9   8  16         14.27         13.61         7.76 o                         
  10   8  16         14.26          6.73        12.55 o                         
   1   9  16         13.26         12.15         6.70 o                         
   2   9  16        288.91        289.56         8.69 o                         
   3   9  16          0.11         -3.00         6.03 o                         
   4   9  16          7.02         18.66         6.16 o                         
   5   9  16          0.56          6.36         6.31 o                         
   6   9  16          0.02         -4.41         6.60 o                         
   7   9  16         33.26         27.54         6.84 o                         
   8   9  16         11.61         12.79         8.53 o                         
   9   9  16         29.14         42.24        14.30 o                         
   0  10  16         79.49         82.38         9.07 o                         
   1  10  16          1.88          0.64         5.70 o                         
   2  10  16          0.01         13.59         6.77 o                         
   3  10  16         70.66         94.50        10.59 o                         
   4  10  16          0.77         -4.30         7.13 o                         
   5  10  16         24.13         40.42         8.24 o                         
   6  10  16         34.48         41.05         8.36 o                         
   7  10  16          4.92          0.98         9.98 o                         
   1  11  16          3.11          6.63         5.95 o                         
   2  11  16          3.45         -1.11         7.10 o                         
   3  11  16          7.62          7.93         7.73 o                         
   4  11  16        102.86        121.67        13.90 o                         
   5  11  16         83.97         87.18         8.69 o                         
   6  11  16          6.10          5.61        10.44 o                         
   1  12  16        108.67         99.13         7.84 o                         
   2  12  16         14.51         16.54        11.36 o                         
   3  12  16         15.35          3.24        13.22 o                         
   4  12  16          1.29         -2.94         7.79 o                         
   5  12  16          7.59         17.62        14.75 o                         
   1  13  16          0.20          5.24        12.65 o                         
   2  13  16          1.52         -1.73        13.07 o                         
   3  13  16          9.05        -12.32        12.57 o                         
   1   1  17        167.35        169.49         9.53 o                         
   2   1  17         67.61         52.81         5.12 o                         
   3   1  17         31.11         31.20         5.12 o                         
   4   1  17          4.58         16.98         5.22 o                         
   5   1  17        324.19        302.41         7.19 o                         
   6   1  17          2.86         18.36         5.93 o                         
   7   1  17         71.11         75.87         6.19 o                         
   8   1  17         41.80         38.92         5.96 o                         
   9   1  17         16.82         20.55         5.91 o                         
  10   1  17         23.76         27.82         9.26 o                         
  11   1  17          7.97          6.66         9.66 o                         
  12   1  17         38.47         48.00        14.97 o                         
   0   2  17         90.66         90.81         7.64 o                         
   1   2  17        185.72        145.95         5.78 o                         
   2   2  17        141.97        143.81         5.76 o                         
   3   2  17          8.13          7.51         5.04 o                         
   4   2  17         52.85         54.68         5.35 o                         
   5   2  17         22.42         29.43         5.78 o                         
   6   2  17          3.51          3.81         5.69 o                         
   7   2  17          4.47         14.52         7.06 o                         
   8   2  17         24.94         23.06         7.11 o                         
   9   2  17         13.85         17.31         7.43 o                         
  10   2  17          0.04         -0.45         6.54 o                         
  11   2  17         41.06         44.90         6.97 o                         
  12   2  17         15.32         14.64        10.04 o                         
   1   3  17        138.30        124.93         7.24 o                         
   2   3  17        399.72        386.87         7.04 o                         
   3   3  17         97.83        115.21         5.66 o                         
   4   3  17         22.13         21.10         6.22 o                         
   5   3  17         82.12         87.90         7.13 o                         
   6   3  17         60.01         53.63         7.04 o                         
   7   3  17         21.40         18.60         7.23 o                         
   8   3  17          9.02         12.38         7.17 o                         
   9   3  17         54.13         62.59         6.89 o                         
  10   3  17         60.81         76.87         6.34 o                         
  11   3  17         49.79         60.00         6.40 o                         
  12   3  17          0.07         -9.45        10.39 o                         
   0   4  17        471.88        437.52        16.62 o                         
   1   4  17         51.58         48.36         6.14 o                         
   2   4  17        134.80        146.37         7.04 o                         
   3   4  17         15.14         11.85         6.12 o                         
   4   4  17         59.41         41.97         6.32 o                         
   5   4  17          5.37         11.21         6.29 o                         
   6   4  17          0.12         -5.33         6.51 o                         
   7   4  17          8.30          5.79         6.63 o                         
   8   4  17          0.00          0.15         6.05 o                         
   9   4  17          5.85         -3.11         5.80 o                         
  10   4  17          2.20          1.40         6.39 o                         
  11   4  17         21.98         36.06         7.99 o                         
   1   5  17        152.77        172.34         9.83 o                         
   2   5  17        272.79        290.94        10.56 o                         
   3   5  17         64.06         70.05         8.76 o                         
   4   5  17          9.83         -0.97         6.14 o                         
   5   5  17         14.06         -1.85         5.93 o                         
   6   5  17         34.29         38.42         6.94 o                         
   7   5  17          1.51         -3.57         5.74 o                         
   8   5  17          0.51          1.58         5.81 o                         
   9   5  17          1.96         -2.48         5.89 o                         
  10   5  17          5.59         12.21         6.20 o                         
  11   5  17         29.07         25.42         7.98 o                         
   0   6  17        707.45        707.31        19.20 o                         
   1   6  17       1072.69       1007.70        15.18 o                         
   2   6  17          1.28          3.88        12.69 o                         
   3   6  17          1.40          4.61         8.23 o                         
   4   6  17          0.63          3.05         8.54 o                         
   5   6  17         82.89         90.13         8.97 o                         
   6   6  17          0.80         -7.02         7.02 o                         
   7   6  17          0.14         -2.81         6.40 o                         
   8   6  17         15.30          4.12         5.58 o                         
   9   6  17          1.43         -1.69         5.72 o                         
  10   6  17          6.22          9.39         7.63 o                         
   1   7  17         10.56          6.39         8.93 o                         
   2   7  17        219.75        229.19        10.75 o                         
   3   7  17         77.16         82.18        18.92 o                         
   4   7  17         47.81         60.92         7.13 o                         
   5   7  17         27.13         21.98         7.00 o                         
   6   7  17         31.86         27.88         7.10 o                         
   7   7  17          0.78          3.28         7.43 o                         
   8   7  17         49.41         65.11         7.13 o                         
   9   7  17          8.58          9.60        13.37 o                         
  10   7  17         11.50          8.11         8.11 o                         
   0   8  17         79.55         90.32        13.90 o                         
   1   8  17         38.47         30.30         9.23 o                         
   2   8  17         85.90        111.61        22.70 o                         
   3   8  17         87.29         90.46         9.58 o                         
   4   8  17        121.10        115.86        13.05 o                         
   5   8  17         40.94         30.78         6.35 o                         
   6   8  17          4.13          5.80         6.74 o                         
   7   8  17          3.84          3.41         6.57 o                         
   8   8  17         36.54         27.97         9.17 o                         
   9   8  17          0.63          5.57         8.14 o                         
   1   9  17         11.03          5.47         8.77 o                         
   2   9  17         10.88          7.31        14.73 o                         
   3   9  17         34.40         53.53         7.45 o                         
   4   9  17        432.41        509.82        14.44 o                         
   5   9  17         61.70         81.44        11.32 o                         
   6   9  17          0.45         -3.11         6.55 o                         
   7   9  17         18.26         10.15         6.77 o                         
   8   9  17         52.91         52.08         9.24 o                         
   9   9  17          0.99         -5.39        13.87 o                         
   0  10  17         38.57         47.53        13.89 o                         
   1  10  17         85.71         69.81         9.62 o                         
   2  10  17         49.83         68.37        12.88 o                         
   3  10  17         52.53         66.28         9.94 o                         
   4  10  17          0.26          6.65         6.60 o                         
   5  10  17         43.38         58.44         9.60 o                         
   6  10  17          9.28         17.51         9.33 o                         
   7  10  17         18.10         31.19        11.10 o                         
   1  11  17          1.60          0.79         7.20 o                         
   2  11  17          4.06          0.56         7.40 o                         
   3  11  17         11.04         24.85         6.76 o                         
   4  11  17         32.88         37.44        11.81 o                         
   5  11  17         58.86         50.63         8.37 o                         
   0  12  17         16.53         -7.37        13.13 o                         
   1  12  17          7.81         -7.93        13.60 o                         
   2  12  17         17.97         40.94         9.90 o                         
   3  12  17         14.09         -4.13         7.77 o                         
   0   0  18         58.24         73.03        11.06 o                         
   1   0  18        785.21        825.00        12.86 o                         
   2   0  18          0.80         -3.18         7.16 o                         
   3   0  18         33.78         34.83         7.53 o                         
   4   0  18         47.19         43.15         9.26 o                         
   5   0  18        308.00        322.13        20.58 o                         
   6   0  18        606.95        668.09        13.09 o                         
   7   0  18        119.37        145.37         9.63 o                         
   8   0  18         38.59         26.32         9.18 o                         
   9   0  18         21.99         31.59         8.79 o                         
  10   0  18          5.72         17.49        17.37 o                         
   1   1  18          1.27          2.85         5.07 o                         
   2   1  18         35.05         36.47         5.13 o                         
   3   1  18          2.13          3.06         5.13 o                         
   4   1  18          2.68         10.43         5.37 o                         
   5   1  18         64.11         93.08         6.13 o                         
   6   1  18        243.98        247.14         7.07 o                         
   7   1  18          4.10          0.23         5.59 o                         
   8   1  18          0.18         -2.86         5.66 o                         
   9   1  18        113.26        118.17         7.96 o                         
  10   1  18          1.35          4.38         7.33 o                         
  11   1  18         11.91         45.51        13.72 o                         
   0   2  18          1.74          3.67         7.05 o                         
   1   2  18          1.78          5.52         4.93 o                         
   2   2  18        186.16        165.08         6.08 o                         
   3   2  18        355.42        348.45         7.16 o                         
   4   2  18        163.85        170.09         9.91 o                         
   5   2  18        414.77        461.67        19.38 o                         
   6   2  18          5.21         11.39         6.93 o                         
   7   2  18         23.62         24.36         7.14 o                         
   8   2  18         22.16         25.50         7.26 o                         
   9   2  18          0.05         11.45         7.41 o                         
  10   2  18          0.16          0.56         7.33 o                         
  11   2  18          0.85         18.30        12.75 o                         
   1   3  18         46.27         30.76         5.27 o                         
   2   3  18          2.41          3.43         5.11 o                         
   3   3  18         59.36         56.20         6.59 o                         
   4   3  18          0.00          4.82         6.35 o                         
   5   3  18        199.18        199.94         8.05 o                         
   6   3  18         20.72         10.64         6.95 o                         
   7   3  18         78.16         77.81         7.65 o                         
   8   3  18          3.52         -6.64         7.03 o                         
   9   3  18          7.81         10.22         9.49 o                         
  10   3  18          3.67          1.49         7.65 o                         
   0   4  18         13.00         -3.26        12.27 o                         
   1   4  18        433.92        430.23        16.11 o                         
   2   4  18         61.31         65.04         6.54 o                         
   3   4  18          5.01         -0.45         6.09 o                         
   4   4  18         30.89         20.66         6.40 o                         
   5   4  18         18.48          7.50         6.52 o                         
   6   4  18         83.04         75.80         7.49 o                         
   7   4  18          2.60          1.44         7.01 o                         
   8   4  18          1.44         -1.58        13.31 o                         
   9   4  18         40.34         30.03         7.78 o                         
  10   4  18          4.49          0.27         7.64 o                         
   1   5  18         73.31         66.76         8.95 o                         
   2   5  18        156.98        181.50         9.93 o                         
   3   5  18        120.98        108.06         9.33 o                         
   4   5  18          1.72          2.41         8.56 o                         
   5   5  18         18.23         13.09         6.56 o                         
   6   5  18         89.67         78.95         7.23 o                         
   7   5  18          2.87          6.00         6.93 o                         
   8   5  18         19.13          0.11         7.65 o                         
   9   5  18          0.40          0.70         6.58 o                         
  10   5  18          1.31        -14.37        14.37 o                         
   0   6  18         62.27         41.90        13.22 o                         
   1   6  18        225.72        241.35        12.03 o                         
   2   6  18          0.01         10.65         8.41 o                         
   3   6  18        107.82        141.88        15.48 o                         
   4   6  18         17.69         24.08         8.64 o                         
   5   6  18         31.93         38.99         9.26 o                         
   6   6  18        102.50        118.74        10.16 o                         
   7   6  18         11.45          7.03         9.13 o                         
   8   6  18          0.62         -1.69         9.49 o                         
   9   6  18         17.86         28.04        10.85 o                         
  10   6  18          3.93         13.99        13.55 o                         
   1   7  18         44.05         48.51         9.25 o                         
   2   7  18         83.67         82.62         9.65 o                         
   3   7  18         50.66         58.63        13.07 o                         
   4   7  18         83.58        110.61         9.65 o                         
   5   7  18         14.21         13.50         8.75 o                         
   6   7  18          1.32         -2.97         8.93 o                         
   7   7  18         47.70         44.13         8.04 o                         
   8   7  18         52.48         50.94         8.52 o                         
   9   7  18          1.99         13.45        11.79 o                         
   0   8  18          0.05        -12.37        12.37 o                         
   1   8  18        240.82        275.66        11.39 o                         
   2   8  18         34.84         35.05        10.00 o                         
   3   8  18         69.15         77.99         9.97 o                         
   4   8  18         16.79         33.72        13.11 o                         
   5   8  18          2.99          6.03        10.63 o                         
   6   8  18          0.92         -2.49         7.33 o                         
   7   8  18         10.18          6.11         7.88 o                         
   8   8  18         34.43         51.05         8.21 o                         
   1   9  18        113.44        124.81        17.31 o                         
   2   9  18         47.42         28.70         9.46 o                         
   3   9  18        207.35        215.76        11.59 o                         
   4   9  18          7.45         26.80         9.87 o                         
   5   9  18          6.29         23.24        11.76 o                         
   6   9  18         15.23         16.83         7.98 o                         
   7   9  18          1.17         10.66         9.44 o                         
   0  10  18          4.99        -11.48        13.73 o                         
   1  10  18         18.08         29.24        13.16 o                         
   2  10  18         20.94         21.92         9.93 o                         
   3  10  18          0.29          8.65        10.02 o                         
   4  10  18          0.06          7.01        11.04 o                         
   5  10  18         17.20         30.42         8.27 o                         
   6  10  18         10.01         10.46        13.49 o                         
   1  11  18         14.01         16.38        17.74 o                         
   2  11  18          5.62         -7.22         9.76 o                         
   3  11  18         82.00        116.56         9.01 o                         
   4  11  18          4.62          2.22        13.47 o                         
   0  12  18        113.47        102.79        14.59 o                         
   1  12  18          8.65         16.28        13.56 o                         
   1   1  19         56.34         70.35         8.34 o                         
   2   1  19        128.71        125.19         6.09 o                         
   3   1  19        166.03        167.52         6.52 o                         
   4   1  19        249.51        281.28         7.27 o                         
   5   1  19         32.97         36.99         6.00 o                         
   6   1  19          0.23          7.79         5.81 o                         
   7   1  19         31.70         25.74         6.13 o                         
   8   1  19         18.27         29.55         7.17 o                         
   9   1  19         15.07         20.66         7.56 o                         
  10   1  19          0.90         -4.90        12.22 o                         
  11   1  19          2.02         46.70        12.32 o                         
   0   2  19         65.58         63.76         8.06 o                         
   1   2  19         16.25          8.68         5.29 o                         
   2   2  19          8.07          2.80         5.26 o                         
   3   2  19         30.30         26.60         5.55 o                         
   4   2  19         77.08         95.78         6.22 o                         
   5   2  19          4.29         10.03         7.10 o                         
   6   2  19        114.16        104.48         8.93 o                         
   7   2  19         13.51         18.25         7.25 o                         
   8   2  19          1.65         -5.34         7.35 o                         
   9   2  19          0.29          9.42         7.48 o                         
  10   2  19          0.20          1.33        13.08 o                         
   1   3  19         56.46         50.69         5.52 o                         
   2   3  19         66.32         79.08         6.93 o                         
   3   3  19        106.97         97.23         7.02 o                         
   4   3  19        331.74        351.87         9.15 o                         
   5   3  19         45.33         41.58         7.03 o                         
   6   3  19          0.01          0.74         6.83 o                         
   7   3  19         86.50         99.20         7.85 o                         
   8   3  19         28.85         28.86         7.38 o                         
   9   3  19          0.14         10.24        11.21 o                         
   0   4  19         87.36         50.54        12.51 o                         
   1   4  19         29.10         19.75         8.77 o                         
   2   4  19         41.63         50.57         8.74 o                         
   3   4  19         14.55          4.49         6.52 o                         
   4   4  19         53.70         35.29         6.73 o                         
   5   4  19         27.73         23.20         6.76 o                         
   6   4  19        141.67        170.83         8.09 o                         
   7   4  19         79.38         62.30         7.67 o                         
   8   4  19         14.35         12.08         7.36 o                         
   9   4  19         70.14         44.25         9.00 o                         
   1   5  19          3.55          6.76         8.82 o                         
   2   5  19         54.38         71.15         8.88 o                         
   3   5  19          0.50          3.51         8.88 o                         
   4   5  19         25.99         41.91         9.11 o                         
   5   5  19          7.84         -6.55         8.77 o                         
   6   5  19         13.94         16.71         7.20 o                         
   7   5  19         66.32         72.31         7.76 o                         
   8   5  19         23.66         29.63         7.79 o                         
   9   5  19          3.48         -5.19        11.68 o                         
   0   6  19          0.33         -6.07        12.70 o                         
   1   6  19          4.40         -0.20         9.19 o                         
   2   6  19          8.44          8.24         9.07 o                         
   3   6  19          3.75         15.66         9.12 o                         
   4   6  19         52.43         58.94         9.71 o                         
   5   6  19         14.01          9.40         9.47 o                         
   6   6  19          1.15          1.08         9.68 o                         
   7   6  19          1.05         -9.63         9.63 o                         
   8   6  19          8.73         16.80        14.61 o                         
   1   7  19         57.79         58.36         9.79 o                         
   2   7  19         44.33         34.65         9.48 o                         
   3   7  19          0.08          8.07         9.01 o                         
   4   7  19         30.27         62.24        15.65 o                         
   5   7  19         57.59         74.91        10.27 o                         
   6   7  19          9.43         -2.01         9.88 o                         
   7   7  19          0.72         -8.82        10.10 o                         
   0   8  19         92.71         86.92        14.67 o                         
   1   8  19          6.74          4.50         9.23 o                         
   2   8  19          6.65         11.75        10.34 o                         
   3   8  19         25.45         52.98        10.14 o                         
   4   8  19         38.86         57.35        16.67 o                         
   5   8  19          4.00         33.98        16.16 o                         
   6   8  19          2.45         -2.17         9.56 o                         
   7   8  19          6.81        -13.29        13.29 o                         
   1   9  19          2.41          0.14         9.50 o                         
   2   9  19         31.17         31.57        10.04 o                         
   3   9  19          0.92          1.12         9.99 o                         
   4   9  19          4.63         18.37        11.05 o                         
   5   9  19         32.60         59.12        14.14 o                         
   6   9  19         21.04         40.27        13.39 o                         
   0  10  19         55.41         37.72        13.79 o                         
   1  10  19         43.43         45.65        10.61 o                         
   2  10  19          0.43         -0.29         9.76 o                         
   3  10  19         12.03         10.85        10.21 o                         
   4  10  19          0.37        -11.14        14.38 o                         
   5  10  19          1.15         23.03        15.51 o                         
   1  11  19          5.94          6.38        13.94 o                         
   2  11  19         15.18          7.50        14.16 o                         
   3  11  19          4.30         26.72        14.38 o                         
   0   0  20         19.61          9.19        11.78 o                         
   1   0  20        221.71        204.09         9.88 o                         
   2   0  20        174.65        135.57         9.09 o                         
   3   0  20         23.20         29.98         9.79 o                         
   4   0  20        204.19        167.78        10.45 o                         
   5   0  20        156.90        188.94        10.12 o                         
   6   0  20        104.35        106.60        14.16 o                         
   7   0  20         35.24         33.42         8.74 o                         
   8   0  20         10.66         -3.62         9.35 o                         
   9   0  20        158.26        198.77        10.90 o                         
   1   1  20         45.36         56.21         5.99 o                         
   2   1  20         24.18         15.45         5.77 o                         
   3   1  20          0.00          5.10         5.65 o                         
   4   1  20          0.00          3.99         6.00 o                         
   5   1  20         34.33         31.24         6.01 o                         
   6   1  20          9.03          4.78         5.91 o                         
   7   1  20          0.03          1.90         9.51 o                         
   8   1  20          9.25          9.34         7.14 o                         
   9   1  20          5.83          6.55        15.93 o                         
  10   1  20          7.27          8.52        13.35 o                         
   0   2  20         10.00          4.45         8.14 o                         
   1   2  20        145.46        139.88         6.51 o                         
   2   2  20          1.26         -2.95         5.51 o                         
   3   2  20        112.35        120.71         6.33 o                         
   4   2  20          0.60         -4.24         6.59 o                         
   5   2  20         81.66        115.07        11.14 o                         
   6   2  20         82.69         84.80         9.27 o                         
   7   2  20        133.33        146.57        10.13 o                         
   8   2  20          4.02          9.78         7.47 o                         
   9   2  20          6.14         16.24        12.80 o                         
   1   3  20          0.65          6.81         7.57 o                         
   2   3  20         31.41         23.42         8.52 o                         
   3   3  20         17.48         11.77         6.80 o                         
   4   3  20          1.10         -0.34         6.62 o                         
   5   3  20         16.96         16.25         6.74 o                         
   6   3  20         23.21         12.77         7.17 o                         
   7   3  20          1.10          7.04         7.53 o                         
   8   3  20          5.32         -0.73         7.34 o                         
   9   3  20         14.17         14.06        12.49 o                         
   0   4  20        114.25         97.09        13.49 o                         
   1   4  20        441.35        495.42        25.79 o                         
   2   4  20         41.67         39.23        11.23 o                         
   3   4  20         24.73         17.16         8.69 o                         
   4   4  20         23.84         24.85         6.96 o                         
   5   4  20        421.90        453.04        10.38 o                         
   6   4  20         29.53         24.61         7.24 o                         
   7   4  20         17.77         43.88         7.54 o                         
   8   4  20          6.32          7.93        13.07 o                         
   9   4  20         19.58         12.79        12.37 o                         
   1   5  20         81.42         61.32         9.87 o                         
   2   5  20         52.31         50.71         9.68 o                         
   3   5  20          3.54         22.98         9.29 o                         
   4   5  20          0.01          9.72         9.47 o                         
   5   5  20          0.10         -9.67         9.67 o                         
   6   5  20          0.25          1.24        10.18 o                         
   7   5  20          0.13        -10.73        12.80 o                         
   8   5  20          4.49        -11.04        11.04 o                         
   9   5  20          8.58         10.19        12.41 o                         
   0   6  20          5.60         -7.44        12.68 o                         
   1   6  20         11.65          6.40        15.76 o                         
   2   6  20          9.42          8.84         9.09 o                         
   3   6  20         82.86         99.71        10.13 o                         
   4   6  20        103.69        148.72        10.65 o                         
   5   6  20        165.05        228.31        17.92 o                         
   6   6  20          0.60          1.86        14.32 o                         
   7   6  20          0.33         21.24        14.77 o                         
   1   7  20         22.31         10.49         9.57 o                         
   2   7  20         17.77          3.09         9.45 o                         
   3   7  20         26.06         26.79         9.83 o                         
   4   7  20         45.57         67.86        17.32 o                         
   5   7  20         97.51        148.81        11.09 o                         
   6   7  20         10.36         35.16        14.21 o                         
   0   8  20         14.69          7.82        13.04 o                         
   1   8  20         34.01         34.93        10.32 o                         
   2   8  20          0.00         13.07        11.90 o                         
   3   8  20          6.49         11.47         9.50 o                         
   4   8  20          0.46          8.87        15.60 o                         
   5   8  20         75.82        142.35        15.78 o                         
   1   9  20          0.01         -5.57        10.07 o                         
   2   9  20         12.54          4.22         9.62 o                         
   3   9  20          5.82          7.63        14.88 o                         
   4   9  20          2.85          2.50        14.89 o                         
   1   1  21         93.71         90.08         7.35 o                         
   2   1  21         76.81         85.16         6.40 o                         
   3   1  21        192.26        198.05         7.17 o                         
   4   1  21          3.06         15.76         5.75 o                         
   5   1  21         13.01         17.33         6.00 o                         
   6   1  21          0.09          1.56         6.90 o                         
   7   1  21         79.63         79.13         8.27 o                         
   8   1  21          0.65         15.78        13.20 o                         
   9   1  21         19.17         35.17        13.57 o                         
   0   2  21         67.98         46.31         8.56 o                         
   1   2  21          5.21          8.13         5.70 o                         
   2   2  21          1.85          3.82         5.63 o                         
   3   2  21         14.28         18.47         8.45 o                         
   4   2  21         26.43         25.01         6.98 o                         
   5   2  21          2.63         11.73         6.93 o                         
   6   2  21         11.20          1.09         7.07 o                         
   7   2  21         34.29         49.87         9.21 o                         
   8   2  21          0.52        -10.26        10.26 o                         
   1   3  21         40.03         40.27        10.52 o                         
   2   3  21          1.21         -3.17         6.71 o                         
   3   3  21         44.12         41.27         7.29 o                         
   4   3  21          6.86          7.15         6.97 o                         
   5   3  21          1.58         -0.28         7.16 o                         
   6   3  21          3.27          1.74         7.10 o                         
   7   3  21         57.81         66.75        12.00 o                         
   8   3  21          0.36         -2.94        11.91 o                         
   0   4  21         10.07          2.39        12.74 o                         
   1   4  21          2.19          3.48         9.17 o                         
   2   4  21         20.88         21.46         9.34 o                         
   3   4  21         16.47         23.72         9.53 o                         
   4   4  21          4.33          4.36         8.76 o                         
   5   4  21          0.01          4.25         7.05 o                         
   6   4  21         16.97         25.57         7.29 o                         
   7   4  21         22.73         30.71        16.91 o                         
   8   4  21          0.00         20.68        11.87 o                         
   1   5  21         20.29          5.66         9.53 o                         
   2   5  21         45.73         51.94         9.66 o                         
   3   5  21         27.84         49.94         9.31 o                         
   4   5  21         14.00         31.40         9.54 o                         
   5   5  21          2.13          8.19         9.35 o                         
   6   5  21         16.31          1.97         9.84 o                         
   0   6  21        140.19        135.47        14.62 o                         
   1   6  21          3.72          5.03        13.64 o                         
   2   6  21          7.39         -0.31         9.55 o                         
   3   6  21         30.83         34.13         9.41 o                         
   4   6  21         27.19         49.65         9.93 o                         
   5   6  21          4.22         20.08        10.13 o                         
   1   7  21          0.93          1.80         9.89 o                         
   2   7  21          2.02          7.60         9.50 o                         
   3   7  21        103.75        110.42        15.74 o                         
   4   7  21         14.94         28.69        13.75 o                         
   0   8  21         15.11         -1.07        14.69 o                         
   1   8  21         11.52         -9.62         9.62 o                         
   2   8  21          0.66          0.56        13.38 o                         
   0   0  22          2.07         -9.96        11.48 o                         
   1   0  22        168.09        193.84        10.48 o                         
   2   0  22          3.30         15.52        14.54 o                         
   3   0  22         21.09         24.43         8.45 o                         
   4   0  22         59.07         57.59         9.54 o                         
   5   0  22         24.92         27.25         9.71 o                         
   6   0  22         21.82         24.40         9.02 o                         
   7   0  22          9.92         18.48        13.05 o                         
   1   1  22         45.61         53.89         8.59 o                         
   2   1  22          0.23          8.90         9.96 o                         
   3   1  22         11.67         10.86         5.95 o                         
   4   1  22         16.86         17.09         6.15 o                         
   5   1  22          6.32          0.89         7.22 o                         
   6   1  22          2.83          4.76         9.41 o                         
   7   1  22          0.83          9.17        13.36 o                         
   0   2  22          3.57         -5.35         9.06 o                         
   1   2  22          0.09          0.39         5.94 o                         
   2   2  22          7.33         10.34         7.03 o                         
   3   2  22         15.96         22.47         7.38 o                         
   4   2  22          0.26          7.40         7.01 o                         
   5   2  22          7.74         -6.82         6.82 o                         
   6   2  22          5.09          1.61         7.39 o                         
   7   2  22          0.60          0.19        17.92 o                         
   1   3  22          0.08          1.27         9.26 o                         
   2   3  22          1.48          8.54         7.03 o                         
   3   3  22          5.05         -1.55         8.20 o                         
   4   3  22          3.93          9.07         7.04 o                         
   5   3  22         26.85         16.66         7.58 o                         
   6   3  22          0.00          5.43         9.30 o                         
   7   3  22          1.83        -11.34        11.34 o                         
   0   4  22         93.45         84.79        13.99 o                         
   1   4  22          0.23         -7.46         9.86 o                         
   2   4  22         19.14         26.27         9.74 o                         
   3   4  22         16.94         42.83        21.40 o                         
   4   4  22          0.99         18.35         9.38 o                         
   5   4  22          0.82         -9.01         9.01 o                         
   6   4  22          3.03         -4.62        11.64 o                         
   7   4  22          1.99          6.16        11.90 o                         
   1   5  22          0.68          0.81         9.44 o                         
   2   5  22          0.08         -1.76         9.84 o                         
   3   5  22         31.88         42.59        13.29 o                         
   4   5  22          0.01         28.85         9.61 o                         
   0   6  22          1.25         17.63        13.60 o                         
   1   6  22          7.83         17.14        10.31 o                         
   2   6  22          2.55        -12.81        14.25 o                         
   1   1  23         34.72         57.59         8.31 o                         
   2   1  23         82.49        108.04        17.88 o                         
   3   1  23          1.42          4.05         6.18 o                         
   4   1  23          8.37          0.89         7.25 o                         
   5   1  23          2.20          8.75         9.04 o                         
   6   1  23          0.62          8.43        13.19 o                         
   0   2  23         40.32         35.13        10.96 o                         
   1   2  23          3.35         -1.64         7.63 o                         
   2   2  23          5.95          7.21         9.47 o                         
   3   2  23          6.68         -2.74         8.79 o                         
   4   2  23        117.32         90.86        12.05 o                         
   5   2  23          1.60         -4.64         8.79 o                         
   1   3  23          4.50         -3.03         9.77 o                         
   2   3  23         33.30         51.29         9.91 o                         
   3   3  23         68.57         99.26         9.34 o                         
   4   3  23         60.42         58.58        25.44 o                         
   5   3  23          0.23         -7.90        12.10 o                         
   0   4  23          0.00        -10.91        13.32 o                         
   1   4  23         21.04         29.16        10.44 o                         
   2   4  23          0.25          2.60        10.09 o                         
   0   0  24        213.97        232.57        16.78 o                         
   1   0  24          8.32         18.71         9.58 o                         
   2   0  24        121.58        187.31        33.04 o                         
   3   0  24          0.04         67.25        38.83 o                         
   4   0  24        152.19        171.58        15.49 o                         
   5   0  24          0.02          4.84        13.32 o                         
   1   1  24          1.58         -0.62         6.74 o                         
   2   1  24          0.05         19.07         6.59 o                         
   3   1  24          0.08         48.11        28.13 o                         
   4   1  24         15.66         23.74        14.44 o                         
   0   2  24         42.90         21.79        13.90 o                         
   1   2  24          1.14         -0.86         8.11 o                         
   2   2  24          2.50         42.39        16.76 o                         
   3   2  24         30.84         89.27        13.14 o                         
   4   2  24         14.51          5.17        11.00 o                         
   1   1  25          6.00          1.39        14.32 o                         
                                                                                
