# Supplementary material for: Six 1-aroyl-4-(4-meth­oxy­phen­yl)piperazines: similar mol­ecular structures but different patterns of supra­molecular assembly
Source: Acta Crystallogr E Crystallogr Commun. 2019 Jul 26;75(Pt 8):1253–60. doi: 10.1107/S2056989019010491 (PMC6690458; doi:10.1107/S2056989019010491)
Supplement: Supplementary file 5 [file e-75-01253-IVsup5.hkl]

data_IV                                                                         
_shelx_title ' ak11cgn'                                                         
_shelx_refln_list_code          4                                               
_shelx_F_calc_maximum      191.28                                               
_exptl_crystal_F_000      1536.00                                               
_reflns_d_resolution_high  0.7436                                               
                                                                                
loop_                                                                           
 _space_group_symop_operation_xyz                                               
 'x, y, z'                                                                      
 '-x+1/2, -y, z+1/2'                                                            
 'x+1/2, -y+1/2, -z'                                                            
 '-x, y+1/2, -z+1/2'                                                            
 '-x, -y, -z'                                                                   
 'x-1/2, y, -z-1/2'                                                             
 '-x-1/2, y-1/2, z'                                                             
 'x, -y-1/2, z-1/2'                                                             
                                                                                
_cell_length_a    12.9119                                                       
_cell_length_b    13.3664                                                       
_cell_length_c    19.5019                                                       
_cell_angle_alpha  90.000                                                       
_cell_angle_beta   90.000                                                       
_cell_angle_gamma  90.000                                                       
                                                                                
_shelx_F_squared_multiplier     1.000                                           
                                                                                
loop_                                                                           
 _refln_index_h                                                                 
 _refln_index_k                                                                 
 _refln_index_l                                                                 
 _refln_F_squared_calc                                                          
 _refln_F_squared_meas                                                          
 _refln_F_squared_sigma                                                         
 _refln_observed_status                                                         
   2   0   0       5011.63       4840.26        60.42 o                         
   4   0   0      13823.69      14848.25       184.26 o                         
   6   0   0       8095.11       7532.99        96.10 o                         
   8   0   0        300.44        360.49        12.30 o                         
  10   0   0        586.62        568.41        14.45 o                         
  12   0   0       6264.92       6042.78       101.17 o                         
  14   0   0        254.78        187.79        13.47 o                         
  16   0   0         37.36         38.45        26.95 o                         
   2   1   0        810.90       1031.39        11.57 o                         
   4   1   0        899.59        950.63        10.44 o                         
   6   1   0       2738.96       3065.65        29.15 o                         
   8   1   0       2717.25       2889.03        31.35 o                         
  10   1   0        547.06        530.11        10.03 o                         
  12   1   0        971.01        968.93        20.51 o                         
  14   1   0         39.92         25.89        11.52 o                         
  16   1   0          0.38         -0.24        20.12 o                         
   0   2   0       8875.93       8665.83       152.36 o                         
   2   2   0      10697.75       9254.53        94.26 o                         
   6   2   0      18391.24      17162.23       175.30 o                         
   8   2   0         55.20        105.60         5.89 o                         
  10   2   0       2221.20       2152.53        29.35 o                         
  12   2   0        489.78        524.84        15.70 o                         
  14   2   0         57.31         27.49        11.26 o                         
  16   2   0        432.18        458.48        49.62 o                         
   2   3   0       7672.43       8609.37        83.62 o                         
   4   3   0        351.79        403.98         6.74 o                         
   6   3   0         31.31         29.64         3.86 o                         
   8   3   0       1047.87       1072.80        16.04 o                         
  10   3   0       6845.93       6696.45        82.60 o                         
  12   3   0        378.41        350.77        13.69 o                         
  14   3   0         50.55         36.79        13.46 o                         
  16   3   0        200.08        156.47        23.32 o                         
   4   4   0      21556.02      21381.60       206.00 o                         
   6   4   0       3511.33       3106.70        35.35 o                         
   8   4   0        244.31        297.16         8.45 o                         
  10   4   0       9405.53       9061.95       102.96 o                         
  12   4   0        419.05        421.86        17.29 o                         
  14   4   0         14.78         -5.46        12.13 o                         
  16   4   0        156.95        151.81        20.06 o                         
   2   5   0        768.59        762.39        10.91 o                         
   4   5   0        226.17        288.17         6.40 o                         
   6   5   0        646.62        666.03        11.07 o                         
   8   5   0        476.14        464.47        10.60 o                         
  10   5   0          1.81          4.94         8.45 o                         
  12   5   0        212.63        228.27        14.26 o                         
  14   5   0         53.51         81.86        19.90 o                         
  16   5   0         70.51         88.52        18.97 o                         
   0   6   0      10353.89       9792.50       136.48 o                         
   2   6   0       1786.59       1577.30        18.79 o                         
   4   6   0      16829.55      16157.91       157.37 o                         
   6   6   0      18909.51      18476.96       189.89 o                         
   8   6   0        167.84        154.64         8.10 o                         
  10   6   0       1010.76        909.40        19.87 o                         
  12   6   0         44.28         71.16        15.57 o                         
  14   6   0         64.11         51.59        16.89 o                         
  16   6   0          0.66         -2.86        23.05 o                         
   2   7   0       5391.22       5092.91        55.56 o                         
   4   7   0       1281.64       1403.77        19.20 o                         
   6   7   0       3137.99       3236.72        47.68 o                         
   8   7   0        603.09        648.50        15.91 o                         
  10   7   0         13.87          4.67        12.16 o                         
  12   7   0         91.94         46.49        18.32 o                         
  14   7   0          9.57         -5.58        17.37 o                         
   0   8   0      17971.42      17607.69       272.02 o                         
   2   8   0        537.14        388.43        11.20 o                         
   4   8   0       1408.43       1415.79        21.59 o                         
   6   8   0       8413.61       8082.60        92.10 o                         
   8   8   0          5.45         16.70         5.98 o                         
  10   8   0        132.12        155.51        14.02 o                         
  12   8   0        306.81        321.52        24.70 o                         
  14   8   0         17.37         19.96        28.39 o                         
   2   9   0       3626.50       3714.66        41.59 o                         
   4   9   0       2079.86       1970.68        24.57 o                         
   6   9   0          9.52         29.82         7.91 o                         
   8   9   0         72.98         75.00         8.26 o                         
  10   9   0         83.91         73.32        16.66 o                         
  12   9   0         13.03         31.65        18.51 o                         
  14   9   0         16.15          3.05        21.49 o                         
   0  10   0       4661.09       4720.81        72.90 o                         
   2  10   0        362.09        311.93        13.65 o                         
   4  10   0       5188.09       4932.20        63.66 o                         
   6  10   0       5119.89       4771.10        73.08 o                         
   8  10   0         13.04         15.29        11.84 o                         
  10  10   0        254.98        281.18        19.96 o                         
  12  10   0          6.76         54.18        21.01 o                         
  14  10   0         11.26        -24.38        24.38 o                         
   2  11   0       2776.60       2736.58        35.25 o                         
   4  11   0        388.85        393.89        14.06 o                         
   6  11   0        349.56        318.96        17.08 o                         
   8  11   0        206.83        222.67        15.46 o                         
  10  11   0         12.65         16.55        15.81 o                         
  12  11   0        189.57        213.15        31.90 o                         
   0  12   0        214.38        255.44        31.48 o                         
   2  12   0        467.44        496.93        20.54 o                         
   4  12   0        542.66        618.76        17.94 o                         
   6  12   0        413.21        409.75        20.23 o                         
   8  12   0         12.06         -2.58        15.62 o                         
  10  12   0        311.26        267.82        25.04 o                         
  12  12   0          6.59         10.77        26.17 o                         
   2  13   0        225.61        222.46        22.16 o                         
   4  13   0       1119.76       1078.64        30.71 o                         
   6  13   0         53.30         59.55        16.88 o                         
   8  13   0        472.70        511.60        27.05 o                         
  10  13   0         40.66         62.52        28.77 o                         
   0  14   0        755.05        847.40        41.29 o                         
   2  14   0        175.99        185.70        17.75 o                         
   4  14   0         66.00         81.28        19.02 o                         
   6  14   0        353.39        375.90        23.83 o                         
   8  14   0          1.33        -18.56        18.56 o                         
  10  14   0         58.65         35.41        51.57 o                         
   2  15   0        414.06        391.39        22.23 o                         
   4  15   0        186.65        162.59        20.52 o                         
   6  15   0         50.56         80.18        20.60 o                         
   8  15   0        143.71        153.21        40.15 o                         
   0  16   0        285.25        360.99        82.69 o                         
   2  16   0         33.14         27.90        16.19 o                         
   4  16   0          5.66         24.62        18.72 o                         
   6  16   0         22.76         16.15        26.89 o                         
   2  17   0        229.55        254.67        28.38 o                         
   4  17   0        137.41        158.15        26.82 o                         
   1   1   1       6177.27       6006.74        49.04 o                         
   2   1   1       8859.82       8766.55        58.26 o                         
   4   1   1        881.74        796.65         6.27 o                         
   5   1   1         47.26         28.84         1.89 o                         
   6   1   1        121.58        101.56         2.47 o                         
   7   1   1       5515.61       5279.51        36.86 o                         
   8   1   1         73.86         51.81         2.82 o                         
   9   1   1       4377.75       4404.66        31.96 o                         
  10   1   1        122.11        147.24         4.41 o                         
  11   1   1         91.59         72.57         4.17 o                         
  12   1   1       1231.94       1166.74        15.32 o                         
  13   1   1         36.42         33.29         7.84 o                         
  14   1   1        492.45        493.99        14.14 o                         
  15   1   1         12.41         16.51         8.06 o                         
  16   1   1          0.02         11.86        16.60 o                         
  17   1   1         27.25         25.75        16.35 o                         
   0   2   1       8734.68       8418.27        85.59 o                         
   1   2   1      10678.38      10486.21        79.76 o                         
   3   2   1         23.20         42.35         1.44 o                         
   4   2   1        267.31        228.83         3.31 o                         
   5   2   1       1285.27       1224.76        10.57 o                         
   6   2   1         43.66         61.38         2.95 o                         
   7   2   1         12.48         12.08         3.12 o                         
   8   2   1        178.29        179.64         4.96 o                         
   9   2   1         23.60         23.37         3.98 o                         
  10   2   1        337.97        350.93         7.49 o                         
  11   2   1         68.61         76.92         6.73 o                         
  12   2   1        382.18        383.95        11.36 o                         
  13   2   1         79.39         87.17         8.21 o                         
  14   2   1         62.24         64.99         8.70 o                         
  15   2   1          3.68          3.06         8.94 o                         
  16   2   1          8.20         16.16        13.98 o                         
  17   2   1          0.01          6.57        15.92 o                         
   1   3   1      17122.70      17427.71       167.46 o                         
   3   3   1      16177.42      14993.32       104.91 o                         
   4   3   1       5325.04       5417.40        39.11 o                         
   5   3   1       8453.54       8408.55        60.27 o                         
   6   3   1        116.10        157.51         4.93 o                         
   7   3   1       8347.15       8294.98        60.20 o                         
   8   3   1        177.45        163.04         5.03 o                         
   9   3   1       2037.30       1870.96        17.88 o                         
  10   3   1        674.06        688.07        12.56 o                         
  11   3   1        585.28        604.89        11.41 o                         
  12   3   1          0.70         -6.30         6.30 o                         
  13   3   1        184.06        177.89        10.07 o                         
  14   3   1        122.86        131.51         9.96 o                         
  15   3   1         15.32         27.64        10.13 o                         
  16   3   1          1.17        -11.87        11.87 o                         
  17   3   1         18.40         33.79        18.99 o                         
   0   4   1        283.69        273.53         8.06 o                         
   1   4   1        138.35        161.19         3.03 o                         
   2   4   1      15664.25      16498.04       112.60 o                         
   3   4   1         45.02         58.03         2.38 o                         
   4   4   1       4751.28       4900.19        35.93 o                         
   5   4   1        437.35        596.40         7.81 o                         
   6   4   1        641.44        782.46         8.86 o                         
   7   4   1        333.74        345.50         5.99 o                         
   8   4   1         62.58         76.08         4.84 o                         
   9   4   1         22.23         15.36         4.18 o                         
  10   4   1        449.42        455.27        10.19 o                         
  11   4   1        177.13        199.95         7.98 o                         
  12   4   1         10.67          8.77         8.11 o                         
  13   4   1         29.14         10.84         7.97 o                         
  14   4   1         56.82         53.67         8.79 o                         
  15   4   1          1.95          7.09         9.00 o                         
  16   4   1         40.65         50.53        15.58 o                         
   1   5   1       4599.56       4478.16        33.95 o                         
   2   5   1       2885.33       2891.92        22.13 o                         
   3   5   1      17285.29      16854.93       115.51 o                         
   4   5   1       1990.18       1914.61        15.74 o                         
   5   5   1          6.00          9.99         2.38 o                         
   6   5   1        347.77        415.19         5.76 o                         
   7   5   1       6254.78       6354.36        46.19 o                         
   8   5   1       1061.55        957.16        10.61 o                         
   9   5   1        522.10        521.93         9.23 o                         
  10   5   1        169.93        178.63         8.83 o                         
  11   5   1        549.45        483.34        11.93 o                         
  12   5   1         66.83         53.88         9.37 o                         
  13   5   1         75.41         55.51        10.28 o                         
  14   5   1         47.66         30.68        11.44 o                         
  15   5   1          0.77        -11.06        11.06 o                         
  16   5   1          1.35         -3.02        11.65 o                         
   0   6   1         79.87         73.35         4.62 o                         
   1   6   1       5257.50       5710.30        41.93 o                         
   2   6   1       1679.38       1877.81        16.58 o                         
   3   6   1       1518.72       1561.56        12.89 o                         
   4   6   1       4198.01       4575.24        34.40 o                         
   5   6   1       3691.11       4292.42        32.64 o                         
   6   6   1         25.51         32.80         3.17 o                         
   7   6   1        667.67        627.30         8.49 o                         
   8   6   1       2195.76       2127.38        19.71 o                         
   9   6   1        775.21        785.77        14.98 o                         
  10   6   1          5.52          2.08         6.08 o                         
  11   6   1          1.50          3.41         7.22 o                         
  12   6   1         18.09         13.36         8.51 o                         
  13   6   1          0.08         25.77        10.43 o                         
  14   6   1         15.57         33.40        11.71 o                         
  15   6   1         31.63         38.42        12.55 o                         
  16   6   1          2.67         15.06        13.14 o                         
   1   7   1       6007.10       5683.61        42.21 o                         
   2   7   1       1372.33       1200.49        11.56 o                         
   3   7   1      16290.80      15290.78       108.53 o                         
   4   7   1        477.58        438.13         7.24 o                         
   5   7   1         23.37         18.43         3.36 o                         
   6   7   1        634.82        567.75         8.47 o                         
   7   7   1         79.97         69.95         3.97 o                         
   8   7   1        849.76        873.00        12.89 o                         
   9   7   1       2470.17       2323.71        26.70 o                         
  10   7   1        645.71        608.74        15.98 o                         
  11   7   1        106.98        117.73        12.25 o                         
  12   7   1          7.20         15.26        10.43 o                         
  13   7   1         85.61         86.91        13.66 o                         
  14   7   1          0.82         14.33        14.92 o                         
  15   7   1        110.46        137.57        21.29 o                         
   0   8   1         32.76         33.16         6.64 o                         
   1   8   1        189.44        199.45         5.18 o                         
   2   8   1        613.89        707.70         9.04 o                         
   3   8   1         51.25         43.19         3.83 o                         
   4   8   1          0.76          5.29         3.69 o                         
   5   8   1        299.89        281.63         7.26 o                         
   6   8   1          0.73         12.13         3.77 o                         
   7   8   1        127.26        122.42         5.42 o                         
   8   8   1         35.58         28.63         4.41 o                         
   9   8   1        166.48        189.47        10.23 o                         
  10   8   1         41.80         54.06        10.50 o                         
  11   8   1         45.54         68.90         9.86 o                         
  12   8   1         65.64         60.69        12.31 o                         
  13   8   1          0.09        -12.23        12.23 o                         
  14   8   1         71.36        128.27        15.91 o                         
  15   8   1         16.04        -16.20        18.07 o                         
   1   9   1       2037.75       1900.41        16.91 o                         
   2   9   1          9.94          9.95         4.07 o                         
   3   9   1       5624.40       5215.81        42.42 o                         
   4   9   1        260.69        271.25         7.00 o                         
   5   9   1        130.47        139.21         6.05 o                         
   6   9   1        459.23        459.08         9.63 o                         
   7   9   1        987.36        931.02        22.27 o                         
   8   9   1        542.86        547.09        14.47 o                         
   9   9   1        201.74        220.05        11.03 o                         
  10   9   1         44.71         54.70         9.81 o                         
  11   9   1        125.99         95.07        14.32 o                         
  12   9   1         10.84         13.34        11.84 o                         
  13   9   1        155.48        122.89        15.53 o                         
  14   9   1         37.05         50.86        17.15 o                         
  15   9   1         15.46          7.91        15.36 o                         
   0  10   1        402.41        413.13        14.03 o                         
   1  10   1       2922.75       2777.73        23.29 o                         
   2  10   1         12.09         14.32         4.49 o                         
   3  10   1        317.78        310.63         7.33 o                         
   4  10   1         29.51         32.82         5.72 o                         
   5  10   1        739.26        716.58        16.79 o                         
   6  10   1          7.62         11.39         5.58 o                         
   7  10   1        127.37        138.34         9.69 o                         
   8  10   1        591.07        536.30        16.58 o                         
   9  10   1         10.54         19.50         8.60 o                         
  10  10   1          5.93         10.80        11.48 o                         
  11  10   1        107.39        127.25        13.92 o                         
  12  10   1          3.17          5.08        17.23 o                         
  13  10   1          9.32         -4.23        14.59 o                         
  14  10   1         18.11         18.60        15.75 o                         
   1  11   1       2250.95       2295.26        22.46 o                         
   2  11   1         17.45          4.10         5.29 o                         
   3  11   1       1410.71       1362.55        18.43 o                         
   4  11   1        427.09        428.64        12.07 o                         
   5  11   1        333.65        278.58        10.89 o                         
   6  11   1         30.71         17.87         8.01 o                         
   7  11   1        492.53        524.22        16.91 o                         
   8  11   1        209.74        196.71        12.82 o                         
   9  11   1        238.27        223.07        10.56 o                         
  10  11   1         55.02         48.72        12.65 o                         
  11  11   1         44.38         41.13        13.88 o                         
  12  11   1          0.09         36.28        14.54 o                         
  13  11   1        116.37         84.23        17.87 o                         
   0  12   1        238.96        261.22        14.58 o                         
   1  12   1        505.28        501.00        14.16 o                         
   2  12   1         43.44         42.03         7.25 o                         
   3  12   1        212.95        224.25         9.61 o                         
   4  12   1         14.33          9.73         7.34 o                         
   5  12   1        953.37        897.08        18.46 o                         
   6  12   1          1.04          4.04         8.55 o                         
   7  12   1         41.34         42.05         8.79 o                         
   8  12   1         26.12          3.35        14.76 o                         
   9  12   1          1.83          0.88         8.05 o                         
  10  12   1          0.96          1.37        12.69 o                         
  11  12   1         48.51         28.85        13.88 o                         
  12  12   1          1.79         20.21        18.48 o                         
   1  13   1        103.66        111.81         9.47 o                         
   2  13   1         75.50        112.55        10.51 o                         
   3  13   1       1156.17       1168.37        21.04 o                         
   4  13   1        152.98        153.43        11.83 o                         
   5  13   1        100.87         81.55         9.62 o                         
   6  13   1          1.41         -8.43         8.43 o                         
   7  13   1        207.66        210.67        15.16 o                         
   8  13   1        110.39        100.45        11.79 o                         
   9  13   1         28.98         28.48         9.96 o                         
  10  13   1          6.21         13.82        16.11 o                         
  11  13   1         14.21         33.65        17.90 o                         
   0  14   1         52.96         61.27        16.81 o                         
   1  14   1        667.11        669.95        34.79 o                         
   2  14   1        224.83        204.73        13.25 o                         
   3  14   1         65.82         79.04        10.50 o                         
   4  14   1          5.01          7.71         9.99 o                         
   5  14   1        202.67        242.92        16.32 o                         
   6  14   1          4.59         -3.28        12.68 o                         
   7  14   1         34.61         32.08         9.89 o                         
   8  14   1          5.95         13.21        15.57 o                         
   9  14   1         11.08          5.95        16.37 o                         
  10  14   1         22.48          0.76        18.85 o                         
   1  15   1        104.23         78.39        11.77 o                         
   2  15   1         36.24         39.27        11.29 o                         
   3  15   1        382.53        384.82        16.84 o                         
   4  15   1          4.06         -9.48        12.38 o                         
   5  15   1          1.22        -10.79        13.13 o                         
   6  15   1         14.60         16.64        14.07 o                         
   7  15   1         56.38         61.03        14.29 o                         
   8  15   1          1.85         24.33        16.84 o                         
   9  15   1         69.94         69.86        18.17 o                         
   0  16   1          0.63          5.62        16.18 o                         
   1  16   1        127.70        116.63        13.22 o                         
   2  16   1          5.36          1.63        11.58 o                         
   3  16   1         16.91         10.59        12.15 o                         
   4  16   1         10.16         14.08        14.67 o                         
   5  16   1        294.41        298.61        19.08 o                         
   6  16   1         48.95         54.73        18.06 o                         
   7  16   1         66.34         46.26        16.57 o                         
   1  17   1         18.45         21.88        13.34 o                         
   2  17   1          3.13          4.06        13.45 o                         
   3  17   1         81.56         92.36        15.54 o                         
   4  17   1          4.21         18.24        15.32 o                         
   5  17   1          8.48         20.71        16.38 o                         
   2   0   2       2312.80       2201.40        22.03 o                         
   3   0   2       2816.04       3251.84        32.37 o                         
   4   0   2        927.77        934.07        10.86 o                         
   5   0   2      20294.78      20326.97       186.36 o                         
   6   0   2       5599.65       5206.31        49.84 o                         
   7   0   2        711.96        588.90         8.94 o                         
   8   0   2        958.91        961.79        12.64 o                         
   9   0   2        503.05        501.48         8.75 o                         
  10   0   2       3153.96       2959.17        31.87 o                         
  11   0   2         88.11         73.28         6.66 o                         
  12   0   2        336.30        307.95        11.56 o                         
  13   0   2        274.80        290.02        16.89 o                         
  14   0   2        261.00        250.65        11.73 o                         
  15   0   2         84.11         87.01         8.23 o                         
  16   0   2         13.63         32.69        20.37 o                         
  17   0   2          0.24         -0.55        25.33 o                         
   1   1   2         22.12         49.69         1.68 o                         
   2   1   2        155.46        115.36         3.01 o                         
   3   1   2       4793.70       4581.84        30.41 o                         
   4   1   2        871.17        938.55         7.24 o                         
   5   1   2       2474.32       2763.65        18.95 o                         
   6   1   2          6.54         10.24         1.82 o                         
   7   1   2        782.45        820.04         7.69 o                         
   8   1   2        157.50        166.59         4.28 o                         
   9   1   2         11.47         13.62         2.97 o                         
  10   1   2        828.92        837.57         8.72 o                         
  11   1   2       1408.83       1372.20        13.82 o                         
  12   1   2        537.70        524.69         8.49 o                         
  13   1   2         68.36         51.33         7.32 o                         
  14   1   2        114.21        105.71         9.90 o                         
  15   1   2          0.16          6.70         9.55 o                         
  16   1   2        107.59        118.60        15.65 o                         
  17   1   2         41.51         28.49        16.80 o                         
   0   2   2        837.16       1086.54        13.84 o                         
   1   2   2       7039.38       7645.45        58.51 o                         
   2   2   2         78.39        188.78         2.68 o                         
   3   2   2        938.25        937.68         7.87 o                         
   4   2   2      20473.15      20310.45       159.30 o                         
   5   2   2       4446.31       4431.30        32.58 o                         
   6   2   2      28370.96      27869.25       184.80 o                         
   7   2   2       1099.57       1065.90         9.95 o                         
   8   2   2         38.96         23.00         2.65 o                         
   9   2   2        923.49        938.69        10.38 o                         
  10   2   2        962.65        942.79        11.35 o                         
  11   2   2         55.72         68.08         5.55 o                         
  12   2   2         81.05         73.99         7.18 o                         
  13   2   2          5.13          0.70         6.99 o                         
  14   2   2         28.18         24.71        10.24 o                         
  15   2   2          5.84         -0.53         8.66 o                         
  16   2   2         18.80         20.77        13.96 o                         
  17   2   2         45.77         33.69        15.12 o                         
   1   3   2       4951.31       4900.29        36.08 o                         
   2   3   2       1273.46       1380.70        11.32 o                         
   3   3   2       3270.88       3678.70        27.00 o                         
   4   3   2          5.23          7.14         1.69 o                         
   5   3   2       1570.84       1713.53        13.65 o                         
   6   3   2       1546.79       1718.70        15.00 o                         
   7   3   2        254.74        275.84         5.45 o                         
   8   3   2        225.99        237.80         5.75 o                         
   9   3   2        380.51        371.23         7.36 o                         
  10   3   2        211.76        203.47         7.46 o                         
  11   3   2          0.26         -1.57         5.05 o                         
  12   3   2          3.13         -3.23         5.96 o                         
  13   3   2          1.03          6.85         6.87 o                         
  14   3   2          2.41          1.93         8.53 o                         
  15   3   2         87.05         90.71        11.67 o                         
  16   3   2          2.68         15.86        12.51 o                         
  17   3   2          1.08         -7.42        15.52 o                         
   1   4   2       7976.41       7553.68        53.83 o                         
   2   4   2      24610.46      24002.20       195.06 o                         
   3   4   2          3.02         22.59         2.15 o                         
   4   4   2       5242.40       5252.68        37.41 o                         
   5   4   2       4318.09       4298.44        31.21 o                         
   6   4   2       3789.26       3449.38        26.68 o                         
   7   4   2       1472.85       1457.27        13.94 o                         
   8   4   2          2.62          2.32         3.77 o                         
   9   4   2          3.03          2.45         4.10 o                         
  10   4   2       1126.40       1088.65        14.43 o                         
  11   4   2        465.77        493.24        10.87 o                         
  12   4   2         81.88         98.99         8.57 o                         
  13   4   2          8.50         10.95         8.58 o                         
  14   4   2          0.85         -2.30         8.28 o                         
  15   4   2         18.05         20.99         9.81 o                         
  16   4   2          1.17         30.20        14.33 o                         
   1   5   2        185.43        174.53         4.30 o                         
   2   5   2       2228.02       2224.92        18.12 o                         
   3   5   2        689.71        925.51         8.89 o                         
   4   5   2      11885.78      12506.69        88.70 o                         
   5   5   2       5079.71       5559.20        40.06 o                         
   6   5   2        100.09        116.52         3.42 o                         
   7   5   2       1296.69       1256.37        12.83 o                         
   8   5   2        518.04        533.43         8.57 o                         
   9   5   2       1191.70       1178.93        13.94 o                         
  10   5   2        952.53        977.35        15.09 o                         
  11   5   2        193.04        202.91         8.62 o                         
  12   5   2        168.97        176.93         8.98 o                         
  13   5   2          5.53         11.28         8.97 o                         
  14   5   2         26.78         37.55        11.62 o                         
  15   5   2          5.91        -10.97        10.97 o                         
  16   5   2         73.08         94.58        15.99 o                         
   0   6   2       7557.07       7045.36        74.47 o                         
   1   6   2       1227.55       1126.81        10.53 o                         
   2   6   2        260.46        233.99         4.84 o                         
   3   6   2        923.09        971.11         9.94 o                         
   4   6   2       5430.11       5589.32        42.66 o                         
   5   6   2        887.27        870.71         9.50 o                         
   6   6   2       6678.83       6326.68        45.67 o                         
   7   6   2       1422.57       1385.19        12.19 o                         
   8   6   2         36.58         37.59         4.65 o                         
   9   6   2        306.79        331.74         9.25 o                         
  10   6   2        686.91        643.71        17.84 o                         
  11   6   2         31.00         18.84         8.79 o                         
  12   6   2         92.30         87.39         9.73 o                         
  13   6   2         88.43         99.57         9.95 o                         
  14   6   2          6.87         14.68        10.83 o                         
  15   6   2         18.80         -3.62        12.82 o                         
  16   6   2         20.08         32.57        16.76 o                         
   1   7   2         49.66         14.89         2.95 o                         
   2   7   2       2222.75       2168.95        19.78 o                         
   3   7   2        103.14        101.96         4.09 o                         
   4   7   2       3874.85       4133.14        33.61 o                         
   5   7   2          1.29         -0.99         3.23 o                         
   6   7   2          2.68          4.98         3.59 o                         
   7   7   2          9.02         10.80         4.23 o                         
   8   7   2       2154.85       2098.21        23.82 o                         
   9   7   2         49.33         65.33         7.38 o                         
  10   7   2        428.01        389.71        12.96 o                         
  11   7   2          1.47          0.60         8.27 o                         
  12   7   2          8.42         16.81         9.32 o                         
  13   7   2         23.80         32.87        11.93 o                         
  14   7   2          0.24         -1.78        12.83 o                         
  15   7   2          0.67         -8.63        15.16 o                         
   0   8   2      18539.10      17811.74       174.32 o                         
   1   8   2       4085.38       4282.01        33.09 o                         
   2   8   2       1433.39       1262.64        12.54 o                         
   3   8   2        635.82        773.93         9.66 o                         
   4   8   2       1957.38       2003.75        21.83 o                         
   5   8   2         26.57         35.70         3.98 o                         
   6   8   2        204.60        194.74         8.33 o                         
   7   8   2        140.21        177.98         6.58 o                         
   8   8   2        223.73        247.04         7.56 o                         
   9   8   2          8.08         -6.48         7.07 o                         
  10   8   2        842.71        796.97        32.12 o                         
  11   8   2        335.29        341.45        13.80 o                         
  12   8   2        337.00        362.43        15.36 o                         
  13   8   2          0.20          0.11        12.36 o                         
  14   8   2         22.61         28.28        17.51 o                         
  15   8   2         57.95         82.72        15.85 o                         
   1   9   2        100.35        101.05         4.83 o                         
   2   9   2       1145.30       1189.62        17.01 o                         
   3   9   2       1448.76       1486.82        16.65 o                         
   4   9   2       1400.86       1244.25        13.94 o                         
   5   9   2          1.74          0.39         4.18 o                         
   6   9   2        301.52        348.55         8.55 o                         
   7   9   2         18.53         27.89         5.74 o                         
   8   9   2       1139.55       1177.91        19.23 o                         
   9   9   2        126.10        143.34        11.04 o                         
  10   9   2          0.28          8.51         9.80 o                         
  11   9   2         60.45         78.38        10.99 o                         
  12   9   2        141.88        155.59        16.52 o                         
  13   9   2         89.66         87.37        13.66 o                         
  14   9   2         15.21          6.31        15.02 o                         
   0  10   2       4605.99       4490.43        49.07 o                         
   1  10   2       3112.40       3047.11        25.90 o                         
   2  10   2        658.41        620.63         9.80 o                         
   3  10   2        260.18        269.66         8.70 o                         
   4  10   2       1487.62       1457.46        17.12 o                         
   5  10   2        371.71        368.38         9.70 o                         
   6  10   2        756.24        728.78        13.55 o                         
   7  10   2          2.01         -1.05         6.21 o                         
   8  10   2          7.00         13.15         8.04 o                         
   9  10   2         30.32         24.85         9.06 o                         
  10  10   2        185.58        194.03        12.29 o                         
  11  10   2         52.27         69.17        13.15 o                         
  12  10   2         20.08         10.79        12.19 o                         
  13  10   2         16.26         29.19        13.17 o                         
  14  10   2          5.20         19.22        14.39 o                         
   1  11   2        529.08        597.74        11.17 o                         
   2  11   2       2178.50       2168.02        24.71 o                         
   3  11   2         31.26         27.53         6.35 o                         
   4  11   2        134.39        139.81         8.31 o                         
   5  11   2        311.05        321.87        10.67 o                         
   6  11   2        454.01        491.76        15.31 o                         
   7  11   2          6.48         -6.57         8.24 o                         
   8  11   2        342.06        328.81        13.40 o                         
   9  11   2          7.91         10.52         7.39 o                         
  10  11   2         44.15         52.09        13.96 o                         
  11  11   2          5.50        -12.05        12.05 o                         
  12  11   2          4.17         -1.38        12.72 o                         
  13  11   2         16.14         33.25        15.97 o                         
   0  12   2       2338.15       2275.85        39.08 o                         
   1  12   2        219.75        208.10         9.42 o                         
   2  12   2        247.06        217.67        10.40 o                         
   3  12   2         68.36         61.41         7.26 o                         
   4  12   2        272.70        310.08        11.46 o                         
   5  12   2         75.06         68.79         8.60 o                         
   6  12   2        569.63        563.88        15.84 o                         
   7  12   2         30.77         25.31         9.19 o                         
   8  12   2         21.80          2.12         8.74 o                         
   9  12   2         22.24         12.29         8.09 o                         
  10  12   2         41.85         50.93        12.97 o                         
  11  12   2         17.13         13.34        12.68 o                         
  12  12   2         92.26        108.52        16.65 o                         
   1  13   2         30.43         20.92         9.25 o                         
   2  13   2       1077.74       1068.05        21.08 o                         
   3  13   2          3.68         10.53        10.06 o                         
   4  13   2        644.88        604.51        17.46 o                         
   5  13   2        187.76        175.04        11.04 o                         
   6  13   2          8.82          6.94         8.62 o                         
   7  13   2         42.43         74.97        13.92 o                         
   8  13   2        228.52        185.97        14.87 o                         
   9  13   2         59.17         62.78        11.15 o                         
  10  13   2         75.13        115.16        17.41 o                         
  11  13   2         44.79         20.63        15.28 o                         
   0  14   2        934.74        998.14        32.77 o                         
   1  14   2        219.34        234.36        13.11 o                         
   2  14   2         33.70         11.77        10.03 o                         
   3  14   2         15.48         18.01        10.29 o                         
   4  14   2        513.60        527.01        17.26 o                         
   5  14   2        154.17        171.24        13.26 o                         
   6  14   2        395.29        392.90        26.07 o                         
   7  14   2         52.56         39.93        11.97 o                         
   8  14   2          0.13          7.45        14.64 o                         
   9  14   2         30.78         28.26        14.95 o                         
  10  14   2         11.74         -6.98        23.87 o                         
   1  15   2        121.77        122.56        12.10 o                         
   2  15   2        635.32        634.73        18.49 o                         
   3  15   2         47.03         66.58        12.01 o                         
   4  15   2        174.47        167.79        13.71 o                         
   5  15   2         10.34         13.13        13.79 o                         
   6  15   2         84.25         87.30        17.94 o                         
   7  15   2         40.34         39.82        15.57 o                         
   8  15   2        101.04        139.64        18.34 o                         
   9  15   2          2.51          2.61        14.90 o                         
   0  16   2         31.51         42.25        17.49 o                         
   1  16   2          1.33          4.61        12.21 o                         
   2  16   2          0.99        -11.53        11.53 o                         
   3  16   2          4.86          9.17        11.91 o                         
   4  16   2        122.02        208.20        25.92 o                         
   5  16   2         31.56         22.90        14.64 o                         
   6  16   2         18.06         14.77        16.68 o                         
   7  16   2         16.65         32.06        15.27 o                         
   1  17   2          1.97         -4.49        11.82 o                         
   2  17   2        196.97        176.81        15.79 o                         
   3  17   2         53.01         32.90        14.52 o                         
   4  17   2         78.11         65.16        17.69 o                         
   5  17   2          4.24         -0.01        15.24 o                         
   4   1   3      15548.48      14735.85       103.09 o                         
   5   1   3        167.72        131.41         3.24 o                         
   6   1   3       3219.22       3312.10        22.76 o                         
   7   1   3       2359.68       2209.97        15.80 o                         
   8   1   3       2434.54       2270.97        16.57 o                         
   9   1   3        275.79        229.96         4.75 o                         
  10   1   3        110.32        140.95         4.68 o                         
  11   1   3          0.61          1.87         4.37 o                         
  12   1   3        453.32        435.82         8.36 o                         
  13   1   3        930.80        874.98        13.59 o                         
  14   1   3          7.17         -5.18         7.64 o                         
  15   1   3         90.05         83.89         9.08 o                         
  16   1   3          6.41         25.47        14.28 o                         
  17   1   3          2.84          4.73        15.01 o                         
   1   2   3       4876.87       4409.92        33.31 o                         
   2   2   3        496.55        530.20         5.44 o                         
   3   2   3       3246.19       3580.79        26.81 o                         
   4   2   3        502.59        668.93         6.39 o                         
   5   2   3         36.81         29.71         2.08 o                         
   6   2   3       4242.91       4790.93        34.45 o                         
   7   2   3        530.59        547.19         6.08 o                         
   8   2   3         25.84         13.72         2.52 o                         
   9   2   3         91.47        109.14         3.87 o                         
  10   2   3        198.00        178.23         5.91 o                         
  11   2   3        401.06        392.25         8.93 o                         
  12   2   3        269.37        254.17         8.42 o                         
  13   2   3         72.90         73.64         7.73 o                         
  14   2   3         31.86         17.80         8.43 o                         
  15   2   3        146.16        141.61        10.26 o                         
  16   2   3        107.27        101.47        16.71 o                         
  17   2   3         24.93         37.01        15.21 o                         
   1   3   3      13318.40      13231.88       104.28 o                         
   2   3   3       8271.44       8222.52        61.60 o                         
   3   3   3      25867.52      25571.43       316.89 o                         
   4   3   3       4176.45       3954.74        29.27 o                         
   5   3   3        402.19        605.62         6.47 o                         
   6   3   3        400.43        490.17         6.05 o                         
   7   3   3       1125.60        994.01         9.91 o                         
   8   3   3       5024.03       4867.77        36.62 o                         
   9   3   3       1242.23       1242.64        13.31 o                         
  10   3   3        177.29        186.95         7.96 o                         
  11   3   3        604.23        579.13        11.04 o                         
  12   3   3        261.58        248.72         8.87 o                         
  13   3   3        427.44        426.71        11.83 o                         
  14   3   3        150.13        137.62        11.03 o                         
  15   3   3          3.66         31.62        10.72 o                         
  16   3   3         13.02          5.47        13.00 o                         
  17   3   3         16.29          5.73        13.79 o                         
   0   4   3        355.25        348.03         6.34 o                         
   1   4   3       1463.97       1510.67        13.01 o                         
   2   4   3          2.88          6.30         2.55 o                         
   3   4   3       1253.31       1368.40        12.09 o                         
   4   4   3         31.98         43.14         2.46 o                         
   5   4   3       3511.78       3771.35        27.74 o                         
   6   4   3        547.31        576.98         7.12 o                         
   7   4   3       1328.54       1267.64        12.59 o                         
   8   4   3         19.38         21.93         3.94 o                         
   9   4   3          0.62          7.60         4.22 o                         
  10   4   3        340.80        363.97         8.52 o                         
  11   4   3         15.47         20.67         6.11 o                         
  12   4   3        128.98        128.42         8.18 o                         
  13   4   3         36.90         32.07         7.49 o                         
  14   4   3          0.04         -7.42         8.99 o                         
  15   4   3          4.58         11.67        11.07 o                         
  16   4   3         40.82         39.41        20.06 o                         
   1   5   3       2245.35       2178.83        17.79 o                         
   2   5   3       3822.83       3846.47        29.62 o                         
   3   5   3      13137.98      12474.10        96.46 o                         
   4   5   3       3479.26       3214.75        25.46 o                         
   5   5   3       3010.08       2943.75        23.10 o                         
   6   5   3       2827.98       3138.40        25.25 o                         
   7   5   3       2792.15       2680.24        23.05 o                         
   8   5   3       4109.71       3875.50        32.42 o                         
   9   5   3       2712.69       2721.23        27.90 o                         
  10   5   3       2073.12       1922.51        21.20 o                         
  11   5   3          1.89          4.53         6.31 o                         
  12   5   3        461.60        440.58        11.71 o                         
  13   5   3         91.28         81.83         8.82 o                         
  14   5   3         40.76         58.10        11.48 o                         
  15   5   3         39.95         49.88        17.00 o                         
  16   5   3          6.20         11.73        13.61 o                         
   0   6   3        165.88        238.39         8.63 o                         
   1   6   3        651.09        685.28         7.79 o                         
   2   6   3       6690.00       7279.79        54.37 o                         
   3   6   3       5142.62       5800.76        46.85 o                         
   4   6   3       4313.96       4854.45        37.47 o                         
   5   6   3        794.99        739.80         8.62 o                         
   6   6   3       1203.80       1200.41        11.67 o                         
   7   6   3         27.18         28.53         2.88 o                         
   8   6   3         39.01         56.39         4.93 o                         
   9   6   3        364.05        352.86         8.72 o                         
  10   6   3       1802.01       1770.21        23.08 o                         
  11   6   3        223.62        233.49        11.97 o                         
  12   6   3         53.46         56.81        10.55 o                         
  13   6   3          6.97         -5.99         8.77 o                         
  14   6   3         22.69         20.21        11.93 o                         
  15   6   3         41.98         52.48        13.14 o                         
  16   6   3          7.26        -12.26        15.06 o                         
   1   7   3        843.03        789.99         9.30 o                         
   2   7   3      11573.48      11050.90        83.92 o                         
   3   7   3       4839.82       4493.81        35.23 o                         
   4   7   3       3788.29       3491.50        29.08 o                         
   5   7   3        321.02        262.50         6.80 o                         
   6   7   3          4.67          1.65         3.39 o                         
   7   7   3       3329.11       3333.11        27.54 o                         
   8   7   3        392.38        378.66         8.17 o                         
   9   7   3        791.57        811.18        16.65 o                         
  10   7   3        992.54        941.93        19.02 o                         
  11   7   3         24.35         29.10         9.66 o                         
  12   7   3         34.81         31.51         8.98 o                         
  13   7   3         37.66         36.87         9.73 o                         
  14   7   3         29.44         23.98        12.97 o                         
  15   7   3         14.52         15.04        15.25 o                         
   0   8   3        369.91        327.71        10.47 o                         
   1   8   3       1673.25       1679.09        16.30 o                         
   2   8   3         24.03         21.39         3.69 o                         
   3   8   3        509.64        532.12         8.00 o                         
   4   8   3        287.52        291.93         8.93 o                         
   5   8   3       1894.85       1855.40        17.88 o                         
   6   8   3       1053.05       1057.38        11.86 o                         
   7   8   3        184.59        187.63         6.30 o                         
   8   8   3          0.22          2.14         4.91 o                         
   9   8   3        126.03        110.49         9.89 o                         
  10   8   3        127.51        133.41        10.03 o                         
  11   8   3         16.08         27.44        11.24 o                         
  12   8   3          7.81         35.38        10.12 o                         
  13   8   3         37.20         44.00        12.27 o                         
  14   8   3         30.78         23.79        15.57 o                         
  15   8   3         10.90         17.67        13.76 o                         
   1   9   3       2177.28       2112.61        21.47 o                         
   2   9   3       4521.13       4469.00        38.15 o                         
   3   9   3       1954.94       1763.33        17.71 o                         
   4   9   3       1384.91       1242.22        13.65 o                         
   5   9   3         74.42         82.10         5.75 o                         
   6   9   3        595.81        640.58        11.81 o                         
   7   9   3       2281.62       2205.28        26.71 o                         
   8   9   3        504.33        447.11        12.82 o                         
   9   9   3         75.48         98.31         9.77 o                         
  10   9   3         11.54         -8.08         8.88 o                         
  11   9   3          1.84          1.91         9.11 o                         
  12   9   3        131.16        115.80        11.22 o                         
  13   9   3          1.02         -3.02        12.38 o                         
  14   9   3         37.19         20.79        13.50 o                         
   0  10   3       5409.76       5079.49        57.70 o                         
   1  10   3       2081.79       1904.58        19.09 o                         
   2  10   3        678.07        655.65        10.34 o                         
   3  10   3         39.60         47.78         5.57 o                         
   4  10   3        793.66        732.37        12.87 o                         
   5  10   3       1014.52       1073.84        18.20 o                         
   6  10   3       1787.29       1808.45        28.18 o                         
   7  10   3         18.64         15.86         6.38 o                         
   8  10   3         42.26         45.55         6.97 o                         
   9  10   3         87.83        114.53        10.94 o                         
  10  10   3         27.05         35.48        10.35 o                         
  11  10   3         89.47         87.83        11.01 o                         
  12  10   3         47.12         44.08        18.05 o                         
  13  10   3          0.02         12.47        12.82 o                         
  14  10   3          0.16        -14.86        15.10 o                         
   1  11   3        119.95        104.32         7.68 o                         
   2  11   3       1780.40       1847.56        22.26 o                         
   3  11   3       2123.19       2009.36        23.54 o                         
   4  11   3        280.46        278.12        13.22 o                         
   5  11   3         15.62         20.42         6.88 o                         
   6  11   3        292.97        372.93        11.96 o                         
   7  11   3        346.60        320.16        12.11 o                         
   8  11   3        466.38        433.60        18.60 o                         
   9  11   3        343.40        332.63        14.37 o                         
  10  11   3        162.85        141.04        13.77 o                         
  11  11   3         12.33         26.53        13.51 o                         
  12  11   3          2.12         -8.98        12.81 o                         
  13  11   3         19.71         20.32        17.64 o                         
   0  12   3        419.38        394.29        16.32 o                         
   1  12   3        402.55        383.68        12.02 o                         
   2  12   3          2.92          9.56         7.15 o                         
   3  12   3         67.31         56.67         9.26 o                         
   4  12   3        735.83        711.59        17.65 o                         
   5  12   3        391.09        384.87        13.43 o                         
   6  12   3        722.89        644.74        17.68 o                         
   7  12   3        140.88        145.50        11.99 o                         
   8  12   3          1.37          0.18         9.87 o                         
   9  12   3        214.38        206.72        11.03 o                         
  10  12   3         92.61         90.40        15.47 o                         
  11  12   3         24.83         44.56        13.75 o                         
  12  12   3          0.22         23.12        14.47 o                         
   1  13   3         48.19         50.84        10.80 o                         
   2  13   3        351.60        420.05        15.01 o                         
   3  13   3        503.40        495.47        16.11 o                         
   4  13   3        142.23        132.62        16.89 o                         
   5  13   3         15.05         -0.31         9.74 o                         
   6  13   3         75.68        107.52        11.19 o                         
   7  13   3         88.77         92.17        12.80 o                         
   8  13   3        142.88        152.34        11.16 o                         
   9  13   3        101.82         95.43        12.07 o                         
  10  13   3          4.51         18.83         8.61 o                         
  11  13   3         63.88         83.37        15.88 o                         
   0  14   3        585.76        651.33        32.33 o                         
   1  14   3        569.66        526.59        17.30 o                         
   2  14   3        110.36        118.61        11.45 o                         
   3  14   3         55.43         37.85        10.37 o                         
   4  14   3        168.46        212.59        14.22 o                         
   5  14   3        313.01        325.49        16.70 o                         
   6  14   3        133.22        151.35        14.18 o                         
   7  14   3         79.98         60.13        10.81 o                         
   8  14   3          5.10         15.81        14.58 o                         
   9  14   3         94.92         78.17        18.17 o                         
  10  14   3         39.38         41.02        14.36 o                         
   1  15   3        127.81        124.64        12.73 o                         
   2  15   3        367.28        380.92        15.71 o                         
   3  15   3         69.31         64.07        12.09 o                         
   4  15   3         47.64         61.75        12.31 o                         
   5  15   3          5.48          3.05        12.29 o                         
   6  15   3         20.92         33.45        15.36 o                         
   7  15   3         19.01         16.84        15.98 o                         
   8  15   3         57.93         60.88        16.71 o                         
   9  15   3         21.04         17.08        15.75 o                         
   0  16   3        194.71        217.46        20.22 o                         
   1  16   3        182.62        155.50        14.06 o                         
   2  16   3         56.19         66.76        12.20 o                         
   3  16   3         12.49         28.38        12.00 o                         
   4  16   3         86.30         92.90        14.25 o                         
   5  16   3        180.46        159.73        15.41 o                         
   6  16   3        146.99        160.95        18.32 o                         
   7  16   3         21.01         28.96        15.29 o                         
   1  17   3         39.23         51.05        12.96 o                         
   2  17   3        100.67        100.16        14.16 o                         
   3  17   3         11.51          2.66        14.46 o                         
   4  17   3         19.15         18.38        14.85 o                         
   5  17   3         24.62         20.06        15.50 o                         
   0   0   4       4171.36       4983.23        57.87 o                         
   3   0   4      12114.98      12650.31       122.00 o                         
   4   0   4       3076.61       2943.57        28.80 o                         
   5   0   4       3614.17       3261.54        33.59 o                         
   6   0   4        348.62        225.37         5.69 o                         
   7   0   4        356.39        296.89         7.51 o                         
   8   0   4        167.96        216.54         6.76 o                         
   9   0   4        185.71        176.34         6.36 o                         
  10   0   4       1232.79       1186.89        16.75 o                         
  11   0   4       2050.82       1994.70        28.57 o                         
  12   0   4          1.70         -8.44         8.44 o                         
  13   0   4         17.00         15.85         7.24 o                         
  14   0   4        300.22        298.30        12.95 o                         
  15   0   4        224.77        200.98        16.53 o                         
  16   0   4         83.26         76.50        29.42 o                         
  17   0   4        112.28         91.11        31.71 o                         
   1   1   4       2202.18       2443.81        16.53 o                         
   2   1   4       4021.33       4124.42        31.30 o                         
   3   1   4       7568.43       7666.54        52.81 o                         
   4   1   4       3783.34       4154.65        29.51 o                         
   5   1   4       2246.68       2569.67        19.20 o                         
   6   1   4       5133.92       5789.38        39.19 o                         
   7   1   4        316.63        348.05         5.17 o                         
   8   1   4        101.65        139.77         3.72 o                         
   9   1   4        298.71        338.54         5.57 o                         
  10   1   4        130.71        118.79         4.40 o                         
  11   1   4         71.13         68.66         4.14 o                         
  12   1   4        152.68        156.59         5.45 o                         
  13   1   4         21.04         14.41         6.33 o                         
  14   1   4         33.87         48.49         6.42 o                         
  15   1   4          0.77         -8.15         8.15 o                         
  16   1   4         44.10         39.05        12.37 o                         
  17   1   4          0.09         13.43        14.63 o                         
   1   2   4       7999.08       7566.18        53.37 o                         
   2   2   4       1685.09       2067.35        17.08 o                         
   3   2   4       1205.69       1101.20         9.16 o                         
   4   2   4      12536.66      12980.40        91.23 o                         
   5   2   4       8115.68       7148.06        51.33 o                         
   6   2   4       9915.04      10022.69        68.02 o                         
   7   2   4       1473.01       1297.42        10.95 o                         
   8   2   4       2067.72       2089.55        16.74 o                         
   9   2   4        483.80        414.64         6.00 o                         
  10   2   4         92.61        100.88         4.39 o                         
  11   2   4       1325.29       1355.71        16.28 o                         
  12   2   4        295.80        324.92         7.87 o                         
  13   2   4         55.74         63.57         9.30 o                         
  14   2   4         49.88         61.00         8.29 o                         
  15   2   4         28.49          8.50         9.56 o                         
  16   2   4         11.04         32.90        12.86 o                         
  17   2   4         45.68         47.53        15.23 o                         
   1   3   4      13438.31      14480.30       104.14 o                         
   2   3   4        706.43        687.29         6.87 o                         
   3   3   4          6.05         12.84         1.93 o                         
   4   3   4        177.91        206.94         3.64 o                         
   5   3   4       1316.03       1711.33        14.50 o                         
   6   3   4        617.14        606.69         7.17 o                         
   7   3   4        191.86        196.78         5.95 o                         
   8   3   4          1.46          7.35         3.04 o                         
   9   3   4        321.75        352.56         6.16 o                         
  10   3   4          1.66          0.30         3.46 o                         
  11   3   4       1634.91       1572.62        18.67 o                         
  12   3   4        152.25        156.91         9.05 o                         
  13   3   4          0.56          4.50         7.84 o                         
  14   3   4         29.70         26.97         8.96 o                         
  15   3   4          7.05         10.48         9.33 o                         
  16   3   4         23.31         52.44        14.45 o                         
   0   4   4      17015.81      17186.11       186.05 o                         
   1   4   4      28593.63      27780.96       243.47 o                         
   2   4   4        109.19        176.94         4.67 o                         
   3   4   4       1516.70       1499.49        13.68 o                         
   4   4   4         98.36        103.36         3.15 o                         
   5   4   4       7750.50       7208.47        50.90 o                         
   6   4   4        534.97        497.53         6.58 o                         
   7   4   4        962.62        815.33        11.02 o                         
   8   4   4       1030.37       1167.45        11.76 o                         
   9   4   4        568.66        501.88         8.69 o                         
  10   4   4         47.96         47.09         5.26 o                         
  11   4   4        670.80        689.14        14.74 o                         
  12   4   4        752.52        756.79        14.36 o                         
  13   4   4         25.48         34.63         8.54 o                         
  14   4   4         21.05         10.63         7.81 o                         
  15   4   4         13.19         19.65        12.31 o                         
  16   4   4          2.71        -15.65        15.65 o                         
   1   5   4        407.85        400.45         5.59 o                         
   2   5   4         15.57         17.77         2.49 o                         
   3   5   4         49.47         59.25         3.09 o                         
   4   5   4         24.38         37.86         2.96 o                         
   5   5   4          5.91         13.12         2.56 o                         
   6   5   4         10.03         31.28         2.80 o                         
   7   5   4       1022.16       1019.40        10.16 o                         
   8   5   4         40.27         41.85         3.87 o                         
   9   5   4         68.55         89.40         6.14 o                         
  10   5   4        341.00        369.74         9.25 o                         
  11   5   4         14.18         -0.60         6.47 o                         
  12   5   4          6.56          9.26         6.94 o                         
  13   5   4         72.88         65.10        12.39 o                         
  14   5   4         68.76         84.61        10.15 o                         
  15   5   4         22.68         47.09        13.59 o                         
  16   5   4         49.95         52.34        13.72 o                         
   0   6   4       3906.23       3720.97        41.26 o                         
   1   6   4       4791.85       4341.31        34.54 o                         
   2   6   4         28.62         54.46         3.21 o                         
   3   6   4       1541.84       1537.80        14.15 o                         
   4   6   4       2125.81       1967.56        18.83 o                         
   5   6   4      10684.91      10227.57        73.62 o                         
   6   6   4       3091.14       3038.86        27.42 o                         
   7   6   4        702.22        633.02         9.25 o                         
   8   6   4         75.08         95.13         5.10 o                         
   9   6   4        868.28        816.07        12.58 o                         
  10   6   4          5.74          9.83         6.59 o                         
  11   6   4          7.87          6.56         9.25 o                         
  12   6   4          8.39          2.70         8.47 o                         
  13   6   4          0.52          5.70         8.71 o                         
  14   6   4          0.08         -5.56         8.90 o                         
  15   6   4          4.04          3.93        14.07 o                         
  16   6   4         11.33         41.19        16.05 o                         
   1   7   4        472.53        431.55         6.82 o                         
   2   7   4        305.86        327.50         7.63 o                         
   3   7   4       2979.64       2973.31        24.61 o                         
   4   7   4        104.88        118.80         5.18 o                         
   5   7   4        110.29        103.56         4.80 o                         
   6   7   4        110.40        125.59         5.12 o                         
   7   7   4        183.05        224.31         5.64 o                         
   8   7   4         80.02         92.62         5.43 o                         
   9   7   4        713.14        691.40        24.87 o                         
  10   7   4         79.11         76.09         9.65 o                         
  11   7   4          0.88         -3.22        10.53 o                         
  12   7   4        118.64        127.85        10.49 o                         
  13   7   4          0.77          2.20         8.94 o                         
  14   7   4          7.92         32.59        11.14 o                         
  15   7   4          7.33         23.52        15.27 o                         
   0   8   4       5522.71       4732.50        55.94 o                         
   1   8   4       4581.89       4224.53        33.69 o                         
   2   8   4       3504.66       3369.05        27.73 o                         
   3   8   4        158.63        218.29         6.15 o                         
   4   8   4       1348.16       1300.22        13.60 o                         
   5   8   4       3707.89       3735.76        31.63 o                         
   6   8   4        261.01        246.93         6.53 o                         
   7   8   4       1720.28       1638.76        20.06 o                         
   8   8   4        951.82        951.35        15.90 o                         
   9   8   4          3.82          8.42         6.24 o                         
  10   8   4        118.86        120.01         9.90 o                         
  11   8   4        321.95        343.38        13.31 o                         
  12   8   4         34.96         47.88        11.36 o                         
  13   8   4         42.29         28.36        11.81 o                         
  14   8   4          0.48        -11.94        11.94 o                         
  15   8   4         12.85         -3.57        13.36 o                         
   1   9   4         69.23         95.73         5.17 o                         
   2   9   4        557.86        490.17         8.66 o                         
   3   9   4       1054.18       1003.98        13.33 o                         
   4   9   4         85.86         83.52         4.99 o                         
   5   9   4        158.22        148.96         6.45 o                         
   6   9   4         49.82         35.92         5.69 o                         
   7   9   4         28.26         40.92         7.24 o                         
   8   9   4         76.63         44.50         6.75 o                         
   9   9   4        152.81        173.14         7.86 o                         
  10   9   4         50.69         43.60         9.62 o                         
  11   9   4         16.55         25.52        11.45 o                         
  12   9   4         10.72          6.15         9.62 o                         
  13   9   4         30.21         21.00        12.37 o                         
  14   9   4          8.39        -14.21        16.65 o                         
   0  10   4        102.88         92.42         7.97 o                         
   1  10   4       1393.25       1303.38        14.78 o                         
   2  10   4        296.81        332.90         8.36 o                         
   3  10   4         27.71         36.46         6.01 o                         
   4  10   4        152.75        140.86         7.49 o                         
   5  10   4       3587.56       3491.40        39.64 o                         
   6  10   4        413.77        392.33        12.14 o                         
   7  10   4        738.89        745.50        15.24 o                         
   8  10   4         54.03         58.94         7.32 o                         
   9  10   4        226.58        261.24        10.87 o                         
  10  10   4        165.33        164.65        11.57 o                         
  11  10   4        120.34        132.97        16.56 o                         
  12  10   4          1.57         -6.11        10.20 o                         
  13  10   4         58.14         46.30        16.10 o                         
  14  10   4          1.69          0.32        13.26 o                         
   1  11   4       1490.26       1428.80        18.05 o                         
   2  11   4        354.29        321.55         9.63 o                         
   3  11   4        810.84        820.14        18.20 o                         
   4  11   4        170.76        150.83        12.36 o                         
   5  11   4          5.47         10.57         7.17 o                         
   6  11   4          7.94          0.49         6.80 o                         
   7  11   4        365.33        354.63        13.89 o                         
   8  11   4         48.90         54.17         8.00 o                         
   9  11   4          3.12          1.31        10.09 o                         
  10  11   4          7.69         32.33        13.24 o                         
  11  11   4          0.37         -6.12        12.20 o                         
  12  11   4         10.02         18.74        14.70 o                         
  13  11   4         67.07         61.84        14.95 o                         
   0  12   4       1116.76       1057.52        24.79 o                         
   1  12   4        443.89        482.15        12.35 o                         
   2  12   4          2.93         -1.39         7.41 o                         
   3  12   4          0.73          5.21         7.42 o                         
   4  12   4          3.11         10.65         7.61 o                         
   5  12   4        528.59        580.93        14.61 o                         
   6  12   4        100.26        120.01        11.15 o                         
   7  12   4        146.04        132.65         9.90 o                         
   8  12   4         38.53         50.35        10.59 o                         
   9  12   4        123.67        107.73         9.80 o                         
  10  12   4         16.46         11.25        15.19 o                         
  11  12   4         43.63         27.42        13.48 o                         
  12  12   4         33.28         25.20        13.96 o                         
   1  13   4        117.64        102.89        12.15 o                         
   2  13   4        427.53        421.26        15.81 o                         
   3  13   4        733.44        724.27        19.37 o                         
   4  13   4         61.24         77.77        11.64 o                         
   5  13   4        144.10        148.57        16.93 o                         
   6  13   4         61.97         99.56        10.39 o                         
   7  13   4        220.13        216.06        11.28 o                         
   8  13   4          1.89         -8.70         8.70 o                         
   9  13   4          7.52          4.94        13.71 o                         
  10  13   4          8.74         11.29        10.78 o                         
  11  13   4          2.58          3.12        15.24 o                         
   0  14   4         73.05         44.21        15.55 o                         
   1  14   4        796.90        815.32        21.88 o                         
   2  14   4         83.26         86.90        11.01 o                         
   3  14   4          1.79          5.63         9.80 o                         
   4  14   4         21.60         34.59        10.97 o                         
   5  14   4        295.58        301.86        16.62 o                         
   6  14   4         32.39         22.78        12.53 o                         
   7  14   4        111.54        135.10        12.43 o                         
   8  14   4          6.70        -10.16        14.56 o                         
   9  14   4         26.28         37.39        16.89 o                         
  10  14   4          5.68          3.38        14.38 o                         
   1  15   4          9.66         18.54        10.84 o                         
   2  15   4         22.57         20.47        11.68 o                         
   3  15   4        278.05        287.73        14.48 o                         
   4  15   4         15.16         -5.04        12.43 o                         
   5  15   4          1.96          3.27        11.80 o                         
   6  15   4         12.10         -3.33        12.86 o                         
   7  15   4         66.87         96.73        16.41 o                         
   8  15   4          8.31         -9.64        15.89 o                         
   9  15   4         21.56         32.03        16.44 o                         
   0  16   4         21.82         18.20        17.55 o                         
   1  16   4        148.96        175.00        13.67 o                         
   2  16   4         72.46         56.25        12.40 o                         
   3  16   4         20.45         48.56        12.79 o                         
   4  16   4          6.15          2.30        12.51 o                         
   5  16   4         14.29         23.45        14.30 o                         
   6  16   4         16.07         -0.67        17.26 o                         
   7  16   4          4.00          6.50        16.02 o                         
   1  17   4         40.95         31.87        13.51 o                         
   2  17   4         28.57         29.44        12.54 o                         
   3  17   4        123.77        109.73        15.30 o                         
   4  17   4         12.86          9.39        16.78 o                         
   1   1   5         74.62         68.30         1.52 o                         
   3   1   5      10427.16      10862.26        76.34 o                         
   4   1   5       6689.58       6057.64        42.37 o                         
   5   1   5       1728.53       1846.18        14.47 o                         
   6   1   5       5814.37       6392.14        45.28 o                         
   7   1   5       3690.51       4100.05        29.42 o                         
   8   1   5       5381.63       5236.19        39.18 o                         
   9   1   5        851.25        851.75         8.68 o                         
  10   1   5        543.14        608.84         8.21 o                         
  11   1   5         22.74         19.61         4.03 o                         
  12   1   5         43.10         26.65         4.22 o                         
  13   1   5          4.36          8.44         5.96 o                         
  14   1   5        146.28        161.87         7.41 o                         
  15   1   5         13.34         -4.53         8.41 o                         
  16   1   5         35.76         47.40        10.99 o                         
  17   1   5          2.77          8.76        14.70 o                         
   0   2   5       1366.92       1516.72        16.14 o                         
   1   2   5       2038.29       2334.13        19.72 o                         
   2   2   5        351.73        373.12         4.35 o                         
   3   2   5        249.53        295.33         4.13 o                         
   4   2   5         22.01         31.92         1.98 o                         
   5   2   5          1.83          4.45         2.06 o                         
   6   2   5        435.88        520.71         8.31 o                         
   7   2   5          1.40          2.52         2.64 o                         
   8   2   5        419.36        429.56         6.44 o                         
   9   2   5        138.65        152.03         4.93 o                         
  10   2   5        219.29        215.10         5.94 o                         
  11   2   5          8.51          6.33         3.71 o                         
  12   2   5         17.12         11.26         5.09 o                         
  13   2   5          4.17         -5.24         5.24 o                         
  14   2   5         17.56          8.19         7.15 o                         
  15   2   5         17.48         12.56         8.89 o                         
  16   2   5         54.24         35.76        13.59 o                         
   1   3   5        274.11        231.68         3.47 o                         
   2   3   5      17590.54      16701.22       123.66 o                         
   3   3   5       4436.68       4427.73        35.48 o                         
   4   3   5      17975.60      17344.94       128.72 o                         
   5   3   5          1.83          7.99         2.21 o                         
   6   3   5        763.08        757.65         8.01 o                         
   7   3   5        808.47        795.71         8.41 o                         
   8   3   5       6447.61       6330.49        45.71 o                         
   9   3   5        669.46        703.48         8.35 o                         
  10   3   5        329.37        324.05         9.28 o                         
  11   3   5        379.66        374.71         7.54 o                         
  12   3   5          7.48         12.65         6.08 o                         
  13   3   5         62.89         80.69         8.87 o                         
  14   3   5         94.96         94.94         8.44 o                         
  15   3   5          6.48          4.72         9.36 o                         
  16   3   5          2.78         22.78        16.38 o                         
   0   4   5         46.68         83.00         3.76 o                         
   1   4   5        875.30       1030.17         9.65 o                         
   2   4   5       2101.10       2198.99        18.30 o                         
   3   4   5       2837.46       3139.16        25.29 o                         
   4   4   5         24.20          8.83         2.48 o                         
   5   4   5        468.48        619.02         7.05 o                         
   6   4   5         74.23         95.67         3.44 o                         
   7   4   5        114.50        132.22         4.20 o                         
   8   4   5        227.98        242.17         5.36 o                         
   9   4   5        950.57        992.62        11.70 o                         
  10   4   5         89.00         87.70         5.13 o                         
  11   4   5          2.30         -1.98         5.53 o                         
  12   4   5         22.43         16.79         6.94 o                         
  13   4   5         44.20         39.29         8.77 o                         
  14   4   5          8.80         -8.24         8.24 o                         
  15   4   5         17.09         22.19        13.19 o                         
  16   4   5          6.88         -7.98        13.75 o                         
   1   5   5       6316.14       6167.90        48.97 o                         
   2   5   5      27228.44      27042.49       199.77 o                         
   3   5   5       2752.84       2522.57        20.70 o                         
   4   5   5      13212.33      13093.75        98.38 o                         
   5   5   5          6.33         13.26         3.17 o                         
   6   5   5        348.93        360.80         5.71 o                         
   7   5   5        363.96        328.21         5.79 o                         
   8   5   5       4295.73       4260.02        32.14 o                         
   9   5   5         72.75         85.34         4.95 o                         
  10   5   5       1075.38       1076.70        15.06 o                         
  11   5   5         68.41         73.21         7.03 o                         
  12   5   5        406.72        345.01        11.88 o                         
  13   5   5         86.28         79.75         9.67 o                         
  14   5   5          6.99          0.46        11.71 o                         
  15   5   5         31.57         22.69        13.38 o                         
  16   5   5          1.46          8.03        14.24 o                         
   0   6   5      12218.27      12734.93       131.68 o                         
   1   6   5         47.92         82.85         5.01 o                         
   2   6   5        627.56        663.59         8.09 o                         
   3   6   5        352.02        319.37         5.81 o                         
   4   6   5         21.09         33.10         3.34 o                         
   5   6   5          2.49         14.92         3.29 o                         
   6   6   5        784.18        825.64         9.26 o                         
   7   6   5         14.65         21.66         3.20 o                         
   8   6   5        427.78        463.28         7.97 o                         
   9   6   5         27.05         37.85         4.98 o                         
  10   6   5         72.01         46.70         7.38 o                         
  11   6   5        346.89        333.56        15.30 o                         
  12   6   5          0.32         11.34         7.88 o                         
  13   6   5         15.37         12.84         8.37 o                         
  14   6   5          2.93         10.18        10.32 o                         
  15   6   5         26.32         48.95        15.16 o                         
  16   6   5          3.22          4.63        15.02 o                         
   1   7   5        997.61        955.54        10.63 o                         
   2   7   5       9520.87       9337.20        67.66 o                         
   3   7   5       1231.79       1241.81        12.58 o                         
   4   7   5       1682.68       1490.36        15.55 o                         
   5   7   5        105.18         96.63         4.49 o                         
   6   7   5        412.20        461.37         7.79 o                         
   7   7   5        784.50        745.41        11.84 o                         
   8   7   5       1866.73       1836.64        19.96 o                         
   9   7   5        127.89        167.17         7.57 o                         
  10   7   5        668.69        611.31        16.19 o                         
  11   7   5        155.31        122.89         9.65 o                         
  12   7   5         60.19         61.97         9.71 o                         
  13   7   5         74.41         91.52         9.95 o                         
  14   7   5        139.88        114.75        12.43 o                         
  15   7   5          0.03         -3.02        14.19 o                         
   0   8   5        763.09        723.62        14.00 o                         
   1   8   5       1326.03       1275.95        13.05 o                         
   2   8   5          7.55          7.91         3.63 o                         
   3   8   5         68.47         69.51         4.57 o                         
   4   8   5        549.33        557.61         8.54 o                         
   5   8   5       1206.07       1198.48        12.93 o                         
   6   8   5        230.32        245.00         8.61 o                         
   7   8   5        109.77         84.36         5.94 o                         
   8   8   5        186.30        178.37         6.51 o                         
   9   8   5         99.84        132.63         6.27 o                         
  10   8   5          2.34          2.22         7.99 o                         
  11   8   5         10.87          5.34         8.90 o                         
  12   8   5          6.51          2.44         8.60 o                         
  13   8   5         15.55          3.86        10.73 o                         
  14   8   5          6.11          0.28        11.78 o                         
  15   8   5         24.10         15.17        15.88 o                         
   1   9   5        119.66        114.80         5.26 o                         
   2   9   5       5315.12       5190.95        41.18 o                         
   3   9   5        765.40        759.78        10.31 o                         
   4   9   5       1073.84        974.10        15.78 o                         
   5   9   5        252.54        228.63         8.00 o                         
   6   9   5        356.30        356.95        10.94 o                         
   7   9   5          9.73         12.20         6.39 o                         
   8   9   5        340.67        374.77        15.46 o                         
   9   9   5        484.71        457.24        16.85 o                         
  10   9   5          1.64          6.70         8.72 o                         
  11   9   5         33.28         44.19         9.26 o                         
  12   9   5        230.26        229.19        12.69 o                         
  13   9   5         46.31         61.58        12.62 o                         
  14   9   5         98.60        108.28        15.94 o                         
   0  10   5       3693.57       3755.11        47.69 o                         
   1  10   5         38.68         48.05         5.52 o                         
   2  10   5        252.10        262.43         9.24 o                         
   3  10   5         25.85         50.13         6.55 o                         
   4  10   5        781.44        726.79        13.22 o                         
   5  10   5        245.92        273.62         9.26 o                         
   6  10   5        136.49        126.85         7.91 o                         
   7  10   5        221.68        159.85         8.23 o                         
   8  10   5         14.33          5.03         6.39 o                         
   9  10   5          8.48         16.79         5.63 o                         
  10  10   5        210.47        251.78        14.74 o                         
  11  10   5         18.57         19.70        11.76 o                         
  12  10   5         64.36         69.90        13.00 o                         
  13  10   5          6.19        -10.75        14.23 o                         
  14  10   5          3.75        -10.29        12.86 o                         
   1  11   5         12.18         20.09         6.51 o                         
   2  11   5       3639.59       3617.15        36.77 o                         
   3  11   5        220.48        183.79         8.10 o                         
   4  11   5       1150.19       1091.84        16.97 o                         
   5  11   5        240.62        212.30        10.70 o                         
   6  11   5          2.42          4.69         7.30 o                         
   7  11   5         49.50         45.39         7.62 o                         
   8  11   5        353.69        358.32        12.04 o                         
   9  11   5          1.74          7.50         7.77 o                         
  10  11   5        124.76        128.12        13.56 o                         
  11  11   5         57.93         52.32        12.62 o                         
  12  11   5          2.91          5.03        13.18 o                         
  13  11   5          4.88         10.24        14.08 o                         
   0  12   5        112.08        124.25        12.95 o                         
   1  12   5        419.29        380.80        13.39 o                         
   2  12   5         63.60         56.33         8.46 o                         
   3  12   5        159.20        165.82         9.61 o                         
   4  12   5        472.59        466.81        14.01 o                         
   5  12   5        485.38        452.96        13.33 o                         
   6  12   5         33.48         49.44         8.71 o                         
   7  12   5        113.39         84.16         9.13 o                         
   8  12   5          3.68         13.02         8.18 o                         
   9  12   5         21.74         14.20         7.77 o                         
  10  12   5         64.00         64.51         7.12 o                         
  11  12   5          1.21         -6.22        12.52 o                         
  12  12   5          0.82          6.26        17.05 o                         
   1  13   5        124.88         95.23        10.02 o                         
   2  13   5        296.17        326.34        13.86 o                         
   3  13   5         10.64          8.95         8.71 o                         
   4  13   5        942.97        917.09        22.96 o                         
   5  13   5          3.19        -14.23        15.97 o                         
   6  13   5         11.67         25.67        12.48 o                         
   7  13   5          0.94         -1.80         9.31 o                         
   8  13   5        116.26        145.96        11.95 o                         
   9  13   5         19.74         31.73        14.04 o                         
  10  13   5          5.60         -4.93         9.45 o                         
  11  13   5         39.68         44.47        14.02 o                         
   0  14   5       1541.77       1425.37        44.14 o                         
   1  14   5         69.50         48.30        11.76 o                         
   2  14   5          9.35         29.97        10.82 o                         
   3  14   5         90.47         78.64        11.72 o                         
   4  14   5         21.10         33.00        11.85 o                         
   5  14   5         76.59         51.99        12.88 o                         
   6  14   5        204.90        245.87        15.77 o                         
   7  14   5          1.69         11.03        13.25 o                         
   8  14   5          1.71          5.80        12.73 o                         
   9  14   5          0.38         14.77        19.66 o                         
  10  14   5         15.97         16.96        16.23 o                         
   1  15   5          3.62         -1.98        10.42 o                         
   2  15   5        125.38        138.36        12.34 o                         
   3  15   5          0.17         -1.21        11.47 o                         
   4  15   5        118.28        105.00        14.29 o                         
   5  15   5          0.02          5.43        15.27 o                         
   6  15   5         13.60         31.19        14.12 o                         
   7  15   5          4.62         38.58        18.15 o                         
   8  15   5        149.18        154.35        20.23 o                         
   0  16   5        159.95        184.86        19.96 o                         
   1  16   5         76.30         56.83        12.39 o                         
   2  16   5          0.98         17.01        11.91 o                         
   3  16   5          0.53         14.00        12.46 o                         
   4  16   5        168.15        155.49        14.30 o                         
   5  16   5         12.17         -5.52        16.14 o                         
   6  16   5        180.78        229.96        17.03 o                         
   7  16   5          4.65         33.97        16.51 o                         
   1  17   5          0.41         -8.61        13.06 o                         
   2  17   5          9.22         15.84        14.83 o                         
   3  17   5          1.90          4.29        13.67 o                         
   4  17   5         95.29        107.28        16.19 o                         
   0   0   6       3927.31       4368.52        55.54 o                         
   2   0   6        701.93        850.55        10.03 o                         
   3   0   6       3332.77       3457.24        33.20 o                         
   4   0   6       1725.23       1943.74        19.94 o                         
   5   0   6      10757.66       9858.70        91.97 o                         
   6   0   6       2707.70       2905.42        34.71 o                         
   7   0   6       6143.48       5875.79        59.59 o                         
   8   0   6       1085.45       1096.29        15.30 o                         
   9   0   6       2606.56       2544.51        27.84 o                         
  10   0   6        180.95        222.69         8.35 o                         
  11   0   6       1498.60       1460.65        20.07 o                         
  12   0   6         21.08         23.67         6.61 o                         
  13   0   6          1.49         -7.32         7.32 o                         
  14   0   6         25.53         22.64         8.67 o                         
  15   0   6        503.36        531.88        17.16 o                         
  16   0   6          1.59         -5.67        17.03 o                         
   1   1   6      13698.99      14113.26        89.56 o                         
   2   1   6       3357.48       3788.43        26.14 o                         
   3   1   6       1275.78       1204.11        10.01 o                         
   4   1   6        201.14        219.38         4.51 o                         
   5   1   6       1558.88       1834.57        14.49 o                         
   6   1   6        357.09        431.35         5.68 o                         
   7   1   6        709.10        750.37         8.12 o                         
   8   1   6         32.68         45.56         3.32 o                         
   9   1   6         33.72         36.10         3.64 o                         
  10   1   6          0.74          4.67         3.66 o                         
  11   1   6         45.93         35.44         4.25 o                         
  12   1   6         23.97         23.48         4.68 o                         
  13   1   6          0.28         -5.25         5.25 o                         
  14   1   6         44.28         43.75         5.89 o                         
  15   1   6         54.07         55.38         6.81 o                         
  16   1   6          0.33         21.67        16.07 o                         
   0   2   6        210.73        221.82         5.32 o                         
   1   2   6      33200.29      32416.06       438.99 o                         
   2   2   6        370.41        371.68         4.18 o                         
   3   2   6        639.46        680.87         6.92 o                         
   4   2   6        721.60        756.02         7.51 o                         
   5   2   6      30295.78      30363.87       211.63 o                         
   6   2   6        140.35        197.55         4.75 o                         
   7   2   6       3539.68       3576.18        26.32 o                         
   8   2   6         79.25        117.81         4.61 o                         
   9   2   6       1160.16       1056.20        11.00 o                         
  10   2   6        105.52        110.89         4.87 o                         
  11   2   6        956.35        895.39        11.16 o                         
  12   2   6         17.82         14.34         4.68 o                         
  13   2   6         10.14          4.24         5.83 o                         
  14   2   6         34.98         36.74         8.05 o                         
  15   2   6         37.12          5.08         9.15 o                         
  16   2   6         26.49         17.57        16.00 o                         
   1   3   6       4313.71       4360.57        37.40 o                         
   2   3   6       1057.13       1111.91        11.99 o                         
   3   3   6          6.89         13.87         2.47 o                         
   4   3   6        904.70       1015.32         9.86 o                         
   5   3   6        363.28        364.94         5.99 o                         
   6   3   6        161.42        194.40         4.40 o                         
   7   3   6        105.67        118.15         3.94 o                         
   8   3   6       1238.56       1235.12        11.91 o                         
   9   3   6        113.73        112.61         4.95 o                         
  10   3   6         25.81         31.94         4.05 o                         
  11   3   6          0.13         -4.35         4.35 o                         
  12   3   6         99.90         93.37         6.87 o                         
  13   3   6        177.47        179.55        12.76 o                         
  14   3   6          4.77         12.61         7.66 o                         
  15   3   6         30.82         35.66        11.41 o                         
  16   3   6         79.09         80.55        14.21 o                         
   0   4   6          2.16          4.18         2.52 o                         
   1   4   6      33783.38      32453.88       246.25 o                         
   2   4   6        188.43        220.98         4.95 o                         
   3   4   6        201.70        213.53         4.60 o                         
   4   4   6       3847.74       3997.00        34.02 o                         
   5   4   6      14727.05      14276.43       110.25 o                         
   6   4   6         14.78         27.74         2.86 o                         
   7   4   6       2378.31       2306.52        19.37 o                         
   8   4   6          0.69         -3.17         3.17 o                         
   9   4   6       1155.81       1179.61        12.73 o                         
  10   4   6          0.03          2.04         4.70 o                         
  11   4   6       1044.71       1010.18        13.37 o                         
  12   4   6          0.05         -6.55         6.55 o                         
  13   4   6          2.29          8.49         8.05 o                         
  14   4   6          5.36         -4.58         8.77 o                         
  15   4   6         58.25         57.79        11.94 o                         
  16   4   6          2.37        -12.17        12.35 o                         
   1   5   6        168.10        161.36         3.79 o                         
   2   5   6       1736.05       2075.22        17.91 o                         
   3   5   6       4039.19       4160.79        33.32 o                         
   4   5   6        763.51        736.14         8.50 o                         
   5   5   6        104.36        132.01         4.70 o                         
   6   5   6        535.63        507.50         8.07 o                         
   7   5   6        572.78        602.61         7.98 o                         
   8   5   6         44.85         43.03         4.77 o                         
   9   5   6        130.76        144.09         6.16 o                         
  10   5   6       1026.54        973.50        12.80 o                         
  11   5   6        147.41        145.42         8.47 o                         
  12   5   6          0.08         -1.62         9.13 o                         
  13   5   6          2.64         -7.88         8.71 o                         
  14   5   6          0.45         -3.13         9.05 o                         
  15   5   6          3.21         13.27        12.23 o                         
  16   5   6          1.85         -1.97        14.54 o                         
   0   6   6        103.58        122.42         5.52 o                         
   1   6   6      11973.65      11881.14        95.45 o                         
   2   6   6         39.64         63.90         3.40 o                         
   3   6   6          8.51         25.24         3.10 o                         
   4   6   6         45.41         45.70         3.42 o                         
   5   6   6       9024.65       8811.21        64.14 o                         
   6   6   6        134.21        130.61         5.17 o                         
   7   6   6       1431.74       1367.68        12.98 o                         
   8   6   6        120.40        139.45         5.05 o                         
   9   6   6        889.21        776.85        13.79 o                         
  10   6   6          5.08         -2.64         5.42 o                         
  11   6   6       1120.55       1054.26        21.68 o                         
  12   6   6          0.30          7.75         7.71 o                         
  13   6   6          0.29          5.67        13.11 o                         
  14   6   6          7.27          0.56        12.10 o                         
  15   6   6         11.69          0.63        14.97 o                         
   1   7   6        333.82        355.81         6.78 o                         
   2   7   6        564.46        700.22         8.52 o                         
   3   7   6       2210.80       2323.21        19.68 o                         
   4   7   6          0.73          2.63         3.80 o                         
   5   7   6        127.76        124.99         4.69 o                         
   6   7   6        165.49        208.04         5.73 o                         
   7   7   6        844.97        898.90        12.87 o                         
   8   7   6         33.71         28.94         4.71 o                         
   9   7   6        854.33        825.89        13.48 o                         
  10   7   6         11.49         -3.84         5.43 o                         
  11   7   6          5.95         -4.62         7.49 o                         
  12   7   6         24.44         24.94         8.07 o                         
  13   7   6          0.60          5.00         8.33 o                         
  14   7   6          1.47         -5.01        12.13 o                         
  15   7   6          5.99          0.63        13.69 o                         
   0   8   6       1967.71       2567.54        35.47 o                         
   1   8   6       9474.40       8838.14        75.33 o                         
   2   8   6        118.33        148.49         5.35 o                         
   3   8   6        596.59        602.15        13.46 o                         
   4   8   6        190.92        266.20         6.30 o                         
   5   8   6       4187.37       3957.78        32.40 o                         
   6   8   6         14.41         12.51         5.31 o                         
   7   8   6        242.26        272.76         8.24 o                         
   8   8   6        704.44        632.83        16.27 o                         
   9   8   6        769.51        697.42        12.68 o                         
  10   8   6          3.27          9.02         6.24 o                         
  11   8   6        366.86        386.79        14.41 o                         
  12   8   6         87.37         70.95        11.00 o                         
  13   8   6         70.32         96.98        12.05 o                         
  14   8   6          4.18         18.80        13.21 o                         
  15   8   6         21.14          6.10        14.62 o                         
   1   9   6        831.12        789.71        10.73 o                         
   2   9   6        208.55        201.45         6.09 o                         
   3   9   6       1313.67       1239.99        13.66 o                         
   4   9   6         55.15         45.40         5.78 o                         
   5   9   6          2.17          1.07         5.50 o                         
   6   9   6         95.68        111.27         6.63 o                         
   7   9   6       1297.35       1347.79        19.38 o                         
   8   9   6        142.77        118.20         6.79 o                         
   9   9   6        181.18        200.43         9.55 o                         
  10   9   6         12.51         24.37         8.73 o                         
  11   9   6         11.77         14.12        13.20 o                         
  12   9   6          2.27         -4.44        16.88 o                         
  13   9   6         41.06         58.38        12.65 o                         
  14   9   6          1.76         -3.93        11.81 o                         
   0  10   6         38.94         61.22         9.26 o                         
   1  10   6       2669.04       2718.91        32.85 o                         
   2  10   6         15.54         17.83         5.61 o                         
   3  10   6         62.14         74.63         6.86 o                         
   4  10   6          3.93          7.72         6.50 o                         
   5  10   6       2410.71       2337.88        29.34 o                         
   6  10   6          3.31          1.68         6.44 o                         
   7  10   6        309.77        291.95        13.34 o                         
   8  10   6          9.46         -2.17         8.57 o                         
   9  10   6        203.32        202.63         8.72 o                         
  10  10   6         49.93         69.93         9.21 o                         
  11  10   6        106.59         92.86        12.62 o                         
  12  10   6          0.01         -1.73        11.83 o                         
  13  10   6          5.84          4.24        13.32 o                         
   1  11   6        674.01        621.25        13.73 o                         
   2  11   6        273.44        339.95         9.67 o                         
   3  11   6       1023.31       1041.65        16.37 o                         
   4  11   6        513.54        482.66        11.93 o                         
   5  11   6         25.12         32.30         7.17 o                         
   6  11   6         28.33         36.52         7.63 o                         
   7  11   6        868.22        871.66        19.25 o                         
   8  11   6        236.14        203.25         9.93 o                         
   9  11   6         90.27        100.58         7.29 o                         
  10  11   6         13.96         30.98         8.65 o                         
  11  11   6          0.38          8.80        12.02 o                         
  12  11   6          0.08         13.53        13.77 o                         
  13  11   6          9.02         15.36        13.19 o                         
   0  12   6        157.27        164.35        16.00 o                         
   1  12   6       1231.43       1156.86        18.88 o                         
   2  12   6         36.76         20.86         7.47 o                         
   3  12   6        253.63        322.03        13.62 o                         
   4  12   6        299.74        302.41        13.99 o                         
   5  12   6        825.48        858.11        17.22 o                         
   6  12   6         10.47         27.69         7.82 o                         
   7  12   6        221.53        198.55        11.06 o                         
   8  12   6         54.51         46.79         9.09 o                         
   9  12   6          2.39         -8.02         8.02 o                         
  10  12   6         10.81          1.26        10.30 o                         
  11  12   6        117.35        133.44        15.14 o                         
  12  12   6         17.36         11.21        16.21 o                         
   1  13   6        249.44        276.90        11.13 o                         
   2  13   6         28.53         19.42         8.75 o                         
   3  13   6       1027.02        969.02        24.02 o                         
   4  13   6         52.48         19.37        10.92 o                         
   5  13   6         18.34         33.70        11.59 o                         
   6  13   6          9.19         12.91        12.81 o                         
   7  13   6        199.40        206.15        11.38 o                         
   8  13   6         20.52         11.81         9.92 o                         
   9  13   6        130.38        127.63        13.62 o                         
  10  13   6         21.81         12.34        11.21 o                         
  11  13   6          3.34          3.66        14.63 o                         
   0  14   6         93.42         76.60        16.56 o                         
   1  14   6        230.94        231.59        13.49 o                         
   2  14   6         55.13         38.74        10.90 o                         
   3  14   6         65.58         60.23        11.81 o                         
   4  14   6         10.49         28.10        12.07 o                         
   5  14   6        561.55        571.77        24.38 o                         
   6  14   6         46.24         65.02        13.24 o                         
   7  14   6         98.46         79.85        13.63 o                         
   8  14   6         12.83         30.30        12.83 o                         
   9  14   6         12.38         20.89        13.72 o                         
  10  14   6          1.09         -2.97        14.17 o                         
   1  15   6        100.07        100.54        11.96 o                         
   2  15   6         23.66         -8.69        10.64 o                         
   3  15   6        756.29        754.24        33.21 o                         
   4  15   6        120.71        107.56        12.62 o                         
   5  15   6          0.19         18.55        13.24 o                         
   6  15   6         26.58         28.37        13.76 o                         
   7  15   6         80.82         95.39        16.75 o                         
   8  15   6          7.76        -13.07        13.07 o                         
   0  16   6         54.82         42.48        19.90 o                         
   1  16   6         50.32         76.84        13.27 o                         
   2  16   6         11.81          0.88        11.97 o                         
   3  16   6         71.44         65.81        13.21 o                         
   4  16   6          0.44          1.58        12.88 o                         
   5  16   6         74.68         80.61        14.21 o                         
   6  16   6         20.92         22.93        14.51 o                         
   1  17   6        143.62        167.06        14.32 o                         
   2  17   6         10.11          4.59        13.63 o                         
   3  17   6        151.42        155.73        17.44 o                         
   4  17   6          4.51         26.68        14.38 o                         
   1   1   7       6326.68       6635.79        42.83 o                         
   2   1   7      13206.80      12621.35        84.13 o                         
   3   1   7       3420.87       3104.48        22.55 o                         
   4   1   7       8565.36       7788.25        57.12 o                         
   5   1   7        258.35        287.03         4.06 o                         
   6   1   7         28.82         45.70         2.80 o                         
   7   1   7        466.41        453.35         6.22 o                         
   8   1   7       3839.25       3658.10        27.75 o                         
   9   1   7          3.34          4.69         3.48 o                         
  10   1   7        321.24        339.33         6.95 o                         
  11   1   7         12.19          9.01         4.18 o                         
  12   1   7        198.00        184.15         6.35 o                         
  13   1   7         77.56         84.95         6.79 o                         
  14   1   7         42.87         56.99         7.47 o                         
  15   1   7          1.68          8.60         5.87 o                         
  16   1   7         20.15          8.13        10.85 o                         
   0   2   7       2624.85       3037.20        30.75 o                         
   1   2   7       3019.88       3204.82        24.93 o                         
   2   2   7       2924.95       3021.49        23.34 o                         
   3   2   7        672.20        707.72         7.34 o                         
   4   2   7        627.68        758.28         7.67 o                         
   5   2   7        348.54        423.60         7.44 o                         
   6   2   7         32.85         27.46         2.71 o                         
   7   2   7         73.94         56.49         3.71 o                         
   8   2   7        518.10        484.72         6.84 o                         
   9   2   7         61.48         62.67         4.47 o                         
  10   2   7         22.18         20.64         4.09 o                         
  11   2   7        141.96        135.73         5.92 o                         
  12   2   7         18.14         15.62         4.91 o                         
  13   2   7          8.11          7.35         5.53 o                         
  14   2   7         18.25         29.36         5.60 o                         
  15   2   7          4.05         -1.60         8.41 o                         
  16   2   7          1.81         33.09        13.57 o                         
   1   3   7         53.51         76.29         3.30 o                         
   2   3   7      13147.12      12384.56        87.34 o                         
   3   3   7        310.24        331.05         4.84 o                         
   4   3   7       4924.91       4578.62        34.10 o                         
   5   3   7        101.94        119.23         3.79 o                         
   6   3   7       3403.02       3382.49        27.20 o                         
   7   3   7         68.74         74.47         3.83 o                         
   8   3   7       2898.17       2768.24        21.65 o                         
   9   3   7        683.71        629.01         9.26 o                         
  10   3   7         12.71         22.41         4.52 o                         
  11   3   7         72.26         50.16         4.60 o                         
  12   3   7        103.09        102.21         6.21 o                         
  13   3   7         81.10         96.94         7.84 o                         
  14   3   7         15.40         22.05         7.83 o                         
  15   3   7          0.04         -3.63        11.56 o                         
  16   3   7          6.21         36.58        13.00 o                         
   0   4   7       1274.17       1273.29        14.95 o                         
   1   4   7       1827.97       1971.96        17.89 o                         
   2   4   7        446.81        431.85         5.96 o                         
   3   4   7        394.37        476.93         6.28 o                         
   4   4   7       2965.89       3282.49        27.92 o                         
   5   4   7         21.38         30.82         3.40 o                         
   6   4   7        616.99        624.89         8.32 o                         
   7   4   7        262.15        256.57         5.61 o                         
   8   4   7          0.28          1.65         3.46 o                         
   9   4   7          0.72          0.35         4.30 o                         
  10   4   7         95.25         85.34         5.12 o                         
  11   4   7         58.48         63.98         5.28 o                         
  12   4   7         39.45         35.70         4.91 o                         
  13   4   7         55.03         49.59         8.91 o                         
  14   4   7          0.09         -1.55        11.42 o                         
  15   4   7          0.01         11.19        11.54 o                         
  16   4   7          2.52          7.19        12.19 o                         
   1   5   7         46.79         73.05         2.89 o                         
   2   5   7       8398.31       7580.13        59.97 o                         
   3   5   7       2523.01       2686.80        22.68 o                         
   4   5   7       1599.93       1238.10        12.35 o                         
   5   5   7        106.01        105.45         3.80 o                         
   6   5   7        706.44        649.43         8.71 o                         
   7   5   7        758.30        759.73        10.41 o                         
   8   5   7        760.24        734.61         9.93 o                         
   9   5   7          3.81          5.94         4.14 o                         
  10   5   7        216.04        283.15         6.66 o                         
  11   5   7        842.10        732.86        14.41 o                         
  12   5   7        141.19        141.77        10.06 o                         
  13   5   7          3.47          3.00         8.71 o                         
  14   5   7         44.11         42.81        10.11 o                         
  15   5   7         34.92         16.52        13.26 o                         
  16   5   7         24.20         34.11        17.70 o                         
   0   6   7       1962.72       1929.92        26.89 o                         
   1   6   7        161.65        208.25         5.09 o                         
   2   6   7        106.97        142.89         4.23 o                         
   3   6   7          0.31          0.84         3.07 o                         
   4   6   7         57.64         43.86         3.72 o                         
   5   6   7          4.06         11.66         3.97 o                         
   6   6   7         72.11         77.07         4.09 o                         
   7   6   7        103.31         97.23         4.68 o                         
   8   6   7         26.65         46.16         4.81 o                         
   9   6   7        147.54        141.91         6.03 o                         
  10   6   7        269.50        282.52         7.70 o                         
  11   6   7         77.73         77.28        10.41 o                         
  12   6   7        289.11        282.25        12.40 o                         
  13   6   7         72.20         55.57        10.27 o                         
  14   6   7         66.42         43.74        14.24 o                         
  15   6   7         21.10         22.97        14.02 o                         
   1   7   7         10.63          6.34         3.37 o                         
   2   7   7       6215.79       5771.10        43.31 o                         
   3   7   7       1318.64       1374.26        16.01 o                         
   4   7   7       4087.08       3945.71        31.90 o                         
   5   7   7        101.38        101.77         4.60 o                         
   6   7   7        704.80        738.51        10.07 o                         
   7   7   7          4.34         13.85         4.97 o                         
   8   7   7       1841.42       1836.35        22.47 o                         
   9   7   7        203.82        205.27         7.12 o                         
  10   7   7          2.13          2.70         6.80 o                         
  11   7   7         66.73         58.95         7.42 o                         
  12   7   7          7.70          3.41         7.34 o                         
  13   7   7          0.29         12.12         9.19 o                         
  14   7   7          3.99         -0.54        12.64 o                         
  15   7   7         13.47          1.93        13.28 o                         
   0   8   7       1259.73       1286.80        20.36 o                         
   1   8   7       1186.94       1175.90        13.05 o                         
   2   8   7        720.30        657.80         8.79 o                         
   3   8   7        124.85        108.36         5.37 o                         
   4   8   7        193.27        230.08         6.01 o                         
   5   8   7         22.11         29.44         5.31 o                         
   6   8   7       3330.45       3380.44        36.33 o                         
   7   8   7         66.05         73.83         6.32 o                         
   8   8   7          0.52          3.34         5.26 o                         
   9   8   7         32.69         21.82         5.66 o                         
  10   8   7         93.88        114.36         9.88 o                         
  11   8   7        125.44        130.72        11.51 o                         
  12   8   7          0.38          0.88         9.56 o                         
  13   8   7          6.47         19.84        12.91 o                         
  14   8   7          2.22        -15.04        15.04 o                         
   1   9   7       1285.76       1376.49        14.99 o                         
   2   9   7       3438.59       3451.95        29.15 o                         
   3   9   7          6.16         13.70         5.10 o                         
   4   9   7       3559.66       3450.14        34.60 o                         
   5   9   7         45.41         44.95         6.09 o                         
   6   9   7         12.41         15.00         5.58 o                         
   7   9   7        472.23        441.10        11.39 o                         
   8   9   7       1132.77       1134.65        16.93 o                         
   9   9   7        132.59        106.10         7.89 o                         
  10   9   7         29.67         32.18         5.16 o                         
  11   9   7          1.41         16.60        10.43 o                         
  12   9   7          2.15         -0.08        14.02 o                         
  13   9   7         83.47         82.09        11.65 o                         
  14   9   7         21.92         25.18        20.01 o                         
   0  10   7       2537.01       2534.58        40.14 o                         
   1  10   7        194.85        195.42         7.90 o                         
   2  10   7        500.94        527.32        10.90 o                         
   3  10   7          0.21         -2.98         5.49 o                         
   4  10   7        324.71        355.08        11.74 o                         
   5  10   7        215.52        224.76        10.99 o                         
   6  10   7        379.27        360.15        10.36 o                         
   7  10   7         57.26         78.56         7.57 o                         
   8  10   7          2.61          9.50         6.72 o                         
   9  10   7         57.12         59.77         6.56 o                         
  10  10   7        112.23        119.35         8.63 o                         
  11  10   7          3.18          8.26        10.82 o                         
  12  10   7         17.76         32.47        14.78 o                         
  13  10   7          1.09          7.43        15.16 o                         
   1  11   7         22.37         29.51         6.96 o                         
   2  11   7        921.09        837.00        15.69 o                         
   3  11   7        403.85        481.66        12.13 o                         
   4  11   7        239.82        232.38         9.20 o                         
   5  11   7         26.82         33.38         7.15 o                         
   6  11   7        207.33        240.51        11.04 o                         
   7  11   7        149.67        175.40         9.54 o                         
   8  11   7        488.73        489.42        14.02 o                         
   9  11   7         91.55         63.87         7.64 o                         
  10  11   7         22.45         26.52         7.15 o                         
  11  11   7         53.10         57.41        11.82 o                         
  12  11   7         33.51         36.55        12.13 o                         
   0  12   7        660.42        623.66        22.32 o                         
   1  12   7        258.85        236.08        11.39 o                         
   2  12   7        485.16        425.18        13.59 o                         
   3  12   7         22.03         10.17         8.49 o                         
   4  12   7        785.76        796.26        17.50 o                         
   5  12   7         97.08        104.86         9.90 o                         
   6  12   7        858.20        860.36        17.62 o                         
   7  12   7          7.77         19.35         8.01 o                         
   8  12   7          5.09          9.41         8.73 o                         
   9  12   7         15.31          2.12         7.40 o                         
  10  12   7         38.97         42.49        10.54 o                         
  11  12   7         16.64         22.30        12.45 o                         
  12  12   7          4.75         10.72        12.58 o                         
   1  13   7         25.76          8.36         7.57 o                         
   2  13   7        887.96        883.17        17.57 o                         
   3  13   7         56.91         84.09        11.33 o                         
   4  13   7        428.97        454.31        15.48 o                         
   5  13   7         55.65         90.25        15.08 o                         
   6  13   7         32.47         42.97        11.88 o                         
   7  13   7          1.37         -6.76        10.05 o                         
   8  13   7         69.09         68.36        12.76 o                         
   9  13   7         28.39         33.37        11.51 o                         
  10  13   7         13.84         17.94        14.36 o                         
  11  13   7         29.27         13.83        12.93 o                         
   0  14   7        633.19        568.18        37.53 o                         
   1  14   7          4.50         29.58         9.31 o                         
   2  14   7        103.33         72.64         9.86 o                         
   3  14   7         33.84         13.98        12.10 o                         
   4  14   7        139.72        164.63        15.59 o                         
   5  14   7         10.12         10.44        13.15 o                         
   6  14   7         98.13         89.33        13.80 o                         
   7  14   7          3.65         12.85        12.38 o                         
   8  14   7         30.48         38.56        13.69 o                         
   9  14   7          9.57         30.07        14.89 o                         
   1  15   7         95.75        113.48        12.09 o                         
   2  15   7        449.45        496.11        17.63 o                         
   3  15   7         12.46         14.44        11.59 o                         
   4  15   7         21.44         25.13        13.28 o                         
   5  15   7          5.53         12.70        13.45 o                         
   6  15   7         21.09         27.50        13.63 o                         
   7  15   7         13.08         22.99        13.57 o                         
   8  15   7          3.04         22.18        14.72 o                         
   0  16   7        270.68        246.37        20.78 o                         
   1  16   7         10.85         34.26        12.64 o                         
   2  16   7         13.73          2.69        12.88 o                         
   3  16   7          1.24        -11.92        12.54 o                         
   4  16   7         86.82         90.42        15.89 o                         
   5  16   7          4.48          9.28        14.46 o                         
   6  16   7        173.88        170.77        16.37 o                         
   1  17   7         50.33         32.44        13.35 o                         
   2  17   7         94.73         94.28        14.70 o                         
   3  17   7          0.59          2.27        14.20 o                         
   0   0   8        175.42        131.57         4.66 o                         
   1   0   8      19104.08      17741.12       155.88 o                         
   2   0   8        190.64        182.32         4.13 o                         
   3   0   8         68.20        101.82         3.96 o                         
   4   0   8       7909.57       7556.32        71.16 o                         
   5   0   8      14727.94      13674.92       133.27 o                         
   6   0   8        134.86         80.16         4.03 o                         
   7   0   8       1527.19       1449.23        19.05 o                         
   8   0   8        329.64        332.65         9.40 o                         
   9   0   8       1203.84       1186.35        19.60 o                         
  10   0   8         87.75         74.67         6.41 o                         
  11   0   8        166.27        211.45         8.92 o                         
  12   0   8          2.78          0.09         6.26 o                         
  13   0   8        221.32        266.61        10.61 o                         
  14   0   8         15.51         15.55         7.58 o                         
  15   0   8          1.12         -7.50         9.22 o                         
  16   0   8          2.79         -0.02        12.64 o                         
   1   1   8       1167.07       1367.06         9.74 o                         
   2   1   8         19.41         27.83         1.74 o                         
   3   1   8        389.09        446.01         5.15 o                         
   4   1   8        606.19        602.12         6.59 o                         
   5   1   8       1067.83       1233.08        10.74 o                         
   6   1   8        404.89        387.15         5.09 o                         
   7   1   8          1.82          4.41         2.80 o                         
   8   1   8        287.19        308.86         5.81 o                         
   9   1   8        226.52        208.16         7.28 o                         
  10   1   8        320.45        279.29         6.71 o                         
  11   1   8         14.82         11.10         4.29 o                         
  12   1   8         40.39         39.56         4.97 o                         
  13   1   8         51.91         41.68         5.67 o                         
  14   1   8          9.89          7.49         5.02 o                         
  15   1   8          9.67          6.02         6.94 o                         
  16   1   8          1.03         -2.53        11.41 o                         
   0   2   8        200.15        122.28         4.83 o                         
   1   2   8      26841.33      26450.96       179.49 o                         
   2   2   8          6.46         18.40         2.40 o                         
   3   2   8       2545.04       2620.38        20.78 o                         
   4   2   8         32.66         66.36         3.03 o                         
   5   2   8      11093.68      11055.68        81.01 o                         
   6   2   8         57.95         24.61         3.32 o                         
   7   2   8       1565.87       1697.79        15.16 o                         
   8   2   8          8.13         14.81         3.47 o                         
   9   2   8       1294.00       1203.90        14.28 o                         
  10   2   8        172.18        164.02         5.78 o                         
  11   2   8        340.73        341.50         7.54 o                         
  12   2   8          1.04         -0.59         4.92 o                         
  13   2   8         28.22         33.07         5.33 o                         
  14   2   8          3.26         -6.22         6.22 o                         
  15   2   8          9.16          1.14         5.83 o                         
  16   2   8          2.11          5.03         9.58 o                         
   1   3   8       1646.29       1973.88        16.27 o                         
   2   3   8        118.56        119.43         3.36 o                         
   3   3   8       5070.46       5274.23        38.80 o                         
   4   3   8        216.52        271.11         5.03 o                         
   5   3   8        122.12        136.52         4.17 o                         
   6   3   8         85.75         94.85         4.07 o                         
   7   3   8        137.04        170.96         5.20 o                         
   8   3   8         98.18        116.92         4.37 o                         
   9   3   8        306.90        320.12         8.09 o                         
  10   3   8        247.37        253.40         6.82 o                         
  11   3   8        185.24        186.10         6.66 o                         
  12   3   8         40.78         41.48         5.36 o                         
  13   3   8          8.41         15.42         5.62 o                         
  14   3   8         51.83         58.30         8.85 o                         
  15   3   8          0.64        -10.54        10.54 o                         
  16   3   8         12.03         13.83        13.59 o                         
   0   4   8       1764.06       1602.24        22.54 o                         
   1   4   8       4702.70       4189.74        34.32 o                         
   2   4   8        849.93        769.96         8.81 o                         
   3   4   8       1653.67       1951.75        17.18 o                         
   4   4   8        518.74        478.75         6.78 o                         
   5   4   8       6810.60       6578.82        49.82 o                         
   6   4   8       2724.33       2597.55        23.34 o                         
   7   4   8        321.81        314.71         8.23 o                         
   8   4   8        105.55        117.42         6.07 o                         
   9   4   8        174.85        181.03         5.96 o                         
  10   4   8         43.61         56.07         4.97 o                         
  11   4   8       1368.48       1339.81        15.99 o                         
  12   4   8          4.21         22.92         7.02 o                         
  13   4   8         16.73         12.00         9.27 o                         
  14   4   8         17.14         30.28        12.99 o                         
  15   4   8        117.84         97.33        13.84 o                         
  16   4   8         31.50         35.58        13.59 o                         
   1   5   8       1009.94       1091.48        11.01 o                         
   2   5   8         89.64         94.35         3.71 o                         
   3   5   8       1218.93       1308.49        12.65 o                         
   4   5   8       1665.43       1791.11        16.19 o                         
   5   5   8        394.83        324.22         6.63 o                         
   6   5   8        115.81        167.19         5.62 o                         
   7   5   8        694.61        725.20        10.45 o                         
   8   5   8        266.93        268.93         8.37 o                         
   9   5   8         82.99         80.35         6.90 o                         
  10   5   8        167.68        140.42         6.05 o                         
  11   5   8         34.35         27.22         4.43 o                         
  12   5   8         13.93         13.70         5.36 o                         
  13   5   8          3.57         -9.40         9.40 o                         
  14   5   8          0.47         -6.98        11.94 o                         
  15   5   8         45.56         51.68        13.34 o                         
   0   6   8       1301.00       1170.79        23.24 o                         
   1   6   8       9135.98       8862.60        64.09 o                         
   2   6   8         13.95          5.01         3.21 o                         
   3   6   8        337.73        333.04         7.66 o                         
   4   6   8         38.27         36.40         4.34 o                         
   5   6   8       6489.13       6166.98        50.35 o                         
   6   6   8       2201.15       2139.52        18.71 o                         
   7   6   8       1965.12       1955.58        19.90 o                         
   8   6   8        288.05        293.13        10.33 o                         
   9   6   8         62.23         71.17         8.32 o                         
  10   6   8         13.04         17.53         5.67 o                         
  11   6   8        504.99        475.34        14.19 o                         
  12   6   8         14.17          1.67         7.54 o                         
  13   6   8          0.96          7.69        12.90 o                         
  14   6   8          2.96         -1.81        12.15 o                         
  15   6   8         16.05         14.97        14.24 o                         
   1   7   8       3107.67       3362.44        26.73 o                         
   2   7   8       1100.02       1095.33        15.59 o                         
   3   7   8        393.03        381.40         6.94 o                         
   4   7   8        305.84        305.93         7.11 o                         
   5   7   8         50.07         75.09         4.53 o                         
   6   7   8         23.93         30.65         4.89 o                         
   7   7   8        547.80        530.06        10.39 o                         
   8   7   8          2.82          1.58         4.89 o                         
   9   7   8        121.03        112.86         6.52 o                         
  10   7   8         42.22         51.43         5.18 o                         
  11   7   8          1.03          9.94         8.39 o                         
  12   7   8         31.75         22.21        11.36 o                         
  13   7   8        165.40        164.17        13.82 o                         
  14   7   8         26.57         29.63        13.69 o                         
  15   7   8          0.15        -12.64        12.64 o                         
   0   8   8        614.88        651.35        12.81 o                         
   1   8   8       3480.54       3017.63        25.53 o                         
   2   8   8         14.93         12.01         3.83 o                         
   3   8   8        870.25        846.51        10.64 o                         
   4   8   8        903.55        890.55        12.04 o                         
   5   8   8       2462.03       2379.69        25.66 o                         
   6   8   8         66.84         76.12         6.19 o                         
   7   8   8        646.97        635.51        12.04 o                         
   8   8   8         43.99         43.89         5.65 o                         
   9   8   8         72.76         79.35         6.19 o                         
  10   8   8         56.47         64.94         6.13 o                         
  11   8   8        138.29        168.57        13.34 o                         
  12   8   8         60.40         80.18        13.81 o                         
  13   8   8          8.26          3.37        13.44 o                         
  14   8   8         13.49         22.91        15.45 o                         
   1   9   8       1312.04       1170.74        14.84 o                         
   2   9   8          5.61          8.78         5.08 o                         
   3   9   8       3140.23       2988.60        30.62 o                         
   4   9   8         97.55        160.98         7.12 o                         
   5   9   8         21.49         16.00         5.50 o                         
   6   9   8          0.95         14.40         6.03 o                         
   7   9   8        193.39        242.49        11.18 o                         
   8   9   8         15.00         25.28         6.33 o                         
   9   9   8         89.10        100.13         6.81 o                         
  10   9   8          0.02         -3.01         5.42 o                         
  11   9   8          1.62          8.47         7.60 o                         
  12   9   8          0.22          3.22         9.20 o                         
  13   9   8         15.41         29.00        14.91 o                         
  14   9   8         19.47         44.08        16.15 o                         
   0  10   8        513.25        530.46        18.83 o                         
   1  10   8       2033.24       2011.27        23.79 o                         
   2  10   8        596.48        595.46        12.00 o                         
   3  10   8        103.13         91.28         9.47 o                         
   4  10   8        755.07        885.16        14.68 o                         
   5  10   8       1143.38       1074.66        17.80 o                         
   6  10   8        210.12        245.87        11.08 o                         
   7  10   8        409.37        400.65        11.76 o                         
   8  10   8          0.06          0.49         7.68 o                         
   9  10   8         87.55         87.80         7.76 o                         
  10  10   8         53.75         71.36         8.55 o                         
  11  10   8         94.16        118.80        15.51 o                         
  12  10   8         60.41         52.09        13.08 o                         
  13  10   8         16.64         29.03        12.93 o                         
   1  11   8        163.65        153.65         8.72 o                         
   2  11   8         36.09         36.89         7.23 o                         
   3  11   8       1571.07       1432.96        22.86 o                         
   4  11   8         16.48         19.10         8.46 o                         
   5  11   8         61.24         50.60         7.35 o                         
   6  11   8          6.62          7.60         8.02 o                         
   7  11   8         28.36         31.20        10.47 o                         
   8  11   8         61.92         83.65         8.64 o                         
   9  11   8        281.38        251.24        10.35 o                         
  10  11   8         25.62         13.89         6.65 o                         
  11  11   8         17.27         25.97         9.41 o                         
  12  11   8          4.51        -11.12        11.12 o                         
   0  12   8       1407.30       1624.92        33.23 o                         
   1  12   8       1282.27       1260.80        19.91 o                         
   2  12   8         19.68         16.74         8.14 o                         
   3  12   8         59.54         78.81         8.93 o                         
   4  12   8         10.37         34.49         8.15 o                         
   5  12   8        509.84        551.46        20.79 o                         
   6  12   8         90.96         85.12        10.98 o                         
   7  12   8         20.85         27.98         9.07 o                         
   8  12   8          8.45         17.05         9.63 o                         
   9  12   8         26.13         25.30         8.29 o                         
  10  12   8          2.33          2.50         8.30 o                         
  11  12   8         54.78         33.49        14.82 o                         
   1  13   8        561.99        557.49        14.98 o                         
   2  13   8         54.99         80.19         9.28 o                         
   3  13   8        395.18        392.28        14.92 o                         
   4  13   8         84.04        104.92        10.80 o                         
   5  13   8         36.00         49.98        10.80 o                         
   6  13   8         11.06          8.88        10.92 o                         
   7  13   8        134.26        147.65        20.03 o                         
   8  13   8         13.80         21.47        11.75 o                         
   9  13   8         74.11        104.80        13.64 o                         
  10  13   8          2.67         18.31        10.91 o                         
   0  14   8        338.21        331.73        17.61 o                         
   1  14   8        120.22        140.24        10.40 o                         
   2  14   8         36.41         24.80        10.27 o                         
   3  14   8         96.74         70.62        11.10 o                         
   4  14   8         12.56         31.20        10.83 o                         
   5  14   8         39.34         43.21        14.22 o                         
   6  14   8        201.38        218.32        17.43 o                         
   7  14   8          8.68          4.82        12.33 o                         
   8  14   8          2.63         19.56        13.80 o                         
   9  14   8         46.64         37.44        14.21 o                         
   1  15   8        234.47        239.55        13.25 o                         
   2  15   8         10.28         27.76        14.27 o                         
   3  15   8        260.00        241.60        14.99 o                         
   4  15   8         38.35         39.07        13.99 o                         
   5  15   8         58.13         57.65        14.02 o                         
   6  15   8         16.33         10.50        15.82 o                         
   7  15   8         59.89         76.39        17.13 o                         
   0  16   8         94.39        129.55        27.54 o                         
   1  16   8        136.65        116.86        12.87 o                         
   2  16   8         21.72         38.41        16.63 o                         
   3  16   8         54.60         33.95        19.29 o                         
   4  16   8         55.62         62.44        14.49 o                         
   5  16   8        118.52        146.96        17.57 o                         
   1  17   8         38.75         48.09        19.38 o                         
   1   1   9        460.43        354.94         3.85 o                         
   2   1   9      12954.56      13087.28        87.63 o                         
   3   1   9      12903.94      12536.80        88.50 o                         
   4   1   9       5968.29       5880.84        42.90 o                         
   5   1   9         69.00        104.72         3.54 o                         
   6   1   9        786.24        796.18         8.28 o                         
   7   1   9       1625.98       1601.37        13.51 o                         
   8   1   9       2752.43       2793.26        22.26 o                         
   9   1   9        667.47        638.47         9.39 o                         
  10   1   9         62.37         58.98         5.25 o                         
  11   1   9        398.81        325.26         7.73 o                         
  12   1   9        149.74        147.43         6.39 o                         
  13   1   9        246.12        216.00         7.03 o                         
  14   1   9        208.87        222.67         8.69 o                         
  15   1   9         42.22         56.23         8.65 o                         
  16   1   9          5.62         15.31        11.69 o                         
   0   2   9          2.78         10.48         2.64 o                         
   1   2   9        823.51        813.39         7.76 o                         
   2   2   9        494.56        497.45         5.37 o                         
   3   2   9       1804.78       1976.19        16.42 o                         
   4   2   9         33.65         49.23         3.83 o                         
   5   2   9          1.06         -1.65         2.83 o                         
   6   2   9          9.19          7.51         3.24 o                         
   7   2   9         18.93         20.07         3.76 o                         
   8   2   9        187.62        207.72         6.30 o                         
   9   2   9         70.99         60.94         4.27 o                         
  10   2   9        129.71        154.31         5.86 o                         
  11   2   9         47.11         55.05         5.57 o                         
  12   2   9         21.76         24.71         5.37 o                         
  13   2   9        134.57        136.80         6.29 o                         
  14   2   9          5.00         15.11         6.53 o                         
  15   2   9         11.41         15.15         8.83 o                         
  16   2   9          7.60         21.42        15.74 o                         
   1   3   9       8522.46       8722.53        64.22 o                         
   2   3   9      21455.22      21442.85       146.48 o                         
   3   3   9       8200.21       7788.70        59.42 o                         
   4   3   9       3958.71       3981.91        32.03 o                         
   5   3   9       1122.87       1138.04        11.11 o                         
   6   3   9        106.39        135.68         4.80 o                         
   7   3   9       2991.64       2723.78        22.58 o                         
   8   3   9       1176.35       1155.05        14.36 o                         
   9   3   9        629.35        659.08        10.26 o                         
  10   3   9        726.33        774.49        10.89 o                         
  11   3   9         42.19         40.80         5.48 o                         
  12   3   9        388.85        353.73         8.50 o                         
  13   3   9         53.62         76.11         8.16 o                         
  14   3   9         85.88         89.85        12.15 o                         
  15   3   9          0.56          3.80        10.44 o                         
  16   3   9          3.60         -1.81        12.19 o                         
   0   4   9       1411.29       1748.18        25.50 o                         
   1   4   9        624.56        697.96        10.87 o                         
   2   4   9         23.25         26.89         3.43 o                         
   3   4   9        308.84        272.29         4.29 o                         
   4   4   9        127.53        135.89         4.83 o                         
   5   4   9       1746.63       1674.39        15.44 o                         
   6   4   9        666.90        661.03         8.73 o                         
   7   4   9         17.33         22.94         4.32 o                         
   8   4   9        110.20        119.28         5.94 o                         
   9   4   9         91.35         99.94         6.32 o                         
  10   4   9          0.80         11.01         5.77 o                         
  11   4   9        213.73        204.71         8.67 o                         
  12   4   9         10.60          8.97         4.93 o                         
  13   4   9          0.68         -0.33         7.36 o                         
  14   4   9          0.03         15.26        12.04 o                         
  15   4   9          0.12        -12.63        12.63 o                         
   1   5   9       6791.85       6828.96        56.46 o                         
   2   5   9      10412.87       9944.49        83.52 o                         
   3   5   9       5366.95       5319.77        40.61 o                         
   4   5   9       5813.96       5817.39        48.82 o                         
   5   5   9         48.88         50.94         3.91 o                         
   6   5   9         51.37         48.51         4.24 o                         
   7   5   9       1297.28       1294.97        15.62 o                         
   8   5   9       1367.72       1342.05        18.29 o                         
   9   5   9         85.84        123.55         7.52 o                         
  10   5   9        231.06        253.27         8.91 o                         
  11   5   9          9.44         -1.78         6.69 o                         
  12   5   9          4.75         19.99         8.56 o                         
  13   5   9        151.95        136.02         6.97 o                         
  14   5   9        200.15        189.27        14.74 o                         
  15   5   9          3.22         21.56        12.97 o                         
   0   6   9       1160.12        962.19        13.34 o                         
   1   6   9       2358.98       2225.39        19.70 o                         
   2   6   9        167.73        163.31         4.99 o                         
   3   6   9         31.88         49.61         3.66 o                         
   4   6   9       1451.32       1361.27        14.02 o                         
   5   6   9        445.97        450.90         8.42 o                         
   6   6   9        223.57        260.29         6.84 o                         
   7   6   9         71.92         90.44         6.33 o                         
   8   6   9        342.20        323.21         9.27 o                         
   9   6   9         10.98         17.79         6.13 o                         
  10   6   9         94.56         93.89         7.23 o                         
  11   6   9        258.91        280.91         8.97 o                         
  12   6   9         48.24         52.75         8.79 o                         
  13   6   9          0.93          1.04        11.83 o                         
  14   6   9          0.18        -11.71        12.26 o                         
  15   6   9          0.39         22.06        13.51 o                         
   1   7   9       1235.88       1297.33        13.34 o                         
   2   7   9       3479.37       3354.38        28.56 o                         
   3   7   9       3532.54       3532.59        29.03 o                         
   4   7   9        988.75        950.77        11.78 o                         
   5   7   9        278.96        327.88         8.23 o                         
   6   7   9       1055.58       1058.67        15.65 o                         
   7   7   9       1108.99       1070.78        17.21 o                         
   8   7   9       1058.35       1009.05        15.21 o                         
   9   7   9        906.58        873.86        14.14 o                         
  10   7   9          1.63         -3.54         6.48 o                         
  11   7   9          2.13          4.97         6.76 o                         
  12   7   9        200.47        196.40        10.98 o                         
  13   7   9         20.26         34.87        12.37 o                         
  14   7   9          7.11         -2.58        12.73 o                         
   0   8   9       2843.68       2633.71        30.52 o                         
   1   8   9         64.36         88.24         4.68 o                         
   2   8   9         11.31          8.57         3.97 o                         
   3   8   9         13.41         11.31         4.55 o                         
   4   8   9       1960.24       1889.78        20.63 o                         
   5   8   9        903.25        887.53        14.21 o                         
   6   8   9        741.54        698.37        13.16 o                         
   7   8   9        245.33        294.57         8.17 o                         
   8   8   9          8.27          3.59         4.93 o                         
   9   8   9         52.81         43.95         5.78 o                         
  10   8   9         15.59         14.04         9.45 o                         
  11   8   9         28.02         52.51         6.70 o                         
  12   8   9          2.43         13.09        11.93 o                         
  13   8   9          0.24        -12.12        12.12 o                         
  14   8   9          1.08          3.46        13.38 o                         
   1   9   9        927.13        960.50        13.70 o                         
   2   9   9        809.40        788.91        15.39 o                         
   3   9   9       1885.05       2002.11        22.64 o                         
   4   9   9       1703.03       1592.73        20.64 o                         
   5   9   9         83.04         68.83         7.73 o                         
   6   9   9          1.57          9.71         5.97 o                         
   7   9   9        136.93        174.76         8.26 o                         
   8   9   9        830.81        827.92        15.83 o                         
   9   9   9        383.43        402.74        10.59 o                         
  10   9   9         91.58         96.96         6.22 o                         
  11   9   9         28.37         24.09         9.32 o                         
  12   9   9          2.03          1.85        11.92 o                         
  13   9   9        157.65        168.13        15.59 o                         
   0  10   9         21.34         18.67         8.47 o                         
   1  10   9       1087.29       1159.25        16.39 o                         
   2  10   9         36.12         33.65         6.30 o                         
   3  10   9        158.81        153.19         9.27 o                         
   4  10   9         16.32         26.19         6.29 o                         
   5  10   9         21.08         10.63         6.33 o                         
   6  10   9        354.67        342.49        10.55 o                         
   7  10   9         76.05         57.54         7.56 o                         
   8  10   9        139.28        187.87         8.33 o                         
   9  10   9         72.55         99.18         8.32 o                         
  10  10   9         30.13         38.79         6.67 o                         
  11  10   9        170.71        215.24        12.83 o                         
  12  10   9         27.32         25.16        15.93 o                         
  13  10   9          1.67         -9.54        15.03 o                         
   1  11   9        311.32        341.86        10.40 o                         
   2  11   9        611.88        545.88        16.52 o                         
   3  11   9        497.48        456.02        16.76 o                         
   4  11   9        225.17        224.04        10.66 o                         
   5  11   9         25.47         12.04         7.88 o                         
   6  11   9        208.51        196.72        10.14 o                         
   7  11   9        311.59        369.00        11.78 o                         
   8  11   9        164.25        194.68        11.45 o                         
   9  11   9        173.58        186.77         9.49 o                         
  10  11   9          1.98         15.54         7.60 o                         
  11  11   9          0.90         -0.48         8.14 o                         
  12  11   9          7.03         -5.59        13.23 o                         
   0  12   9        958.42        896.76        24.73 o                         
   1  12   9        567.93        628.14        14.65 o                         
   2  12   9         25.99         20.20         8.04 o                         
   3  12   9        125.63        123.86         9.84 o                         
   4  12   9        340.22        342.25        14.20 o                         
   5  12   9        249.20        255.18        12.80 o                         
   6  12   9        615.39        575.07        17.03 o                         
   7  12   9         21.77         25.84         8.69 o                         
   8  12   9          0.48         -5.71         8.12 o                         
   9  12   9          0.31         11.20         9.28 o                         
  10  12   9         13.39          3.33         8.12 o                         
  11  12   9         12.69          7.86        14.79 o                         
   1  13   9         76.28         90.76         9.40 o                         
   2  13   9        316.84        279.25        12.62 o                         
   3  13   9        728.59        719.17        20.15 o                         
   4  13   9        104.59        106.95        11.88 o                         
   5  13   9        170.84        167.96        13.96 o                         
   6  13   9          1.43         10.56         9.82 o                         
   7  13   9         96.46        129.02        12.00 o                         
   8  13   9        112.74        133.16        13.44 o                         
   9  13   9         47.58         52.74        10.91 o                         
  10  13   9         47.62         45.11        14.57 o                         
   0  14   9        262.46        251.19        15.45 o                         
   1  14   9        354.06        341.66        12.07 o                         
   2  14   9        182.96        167.42        11.51 o                         
   3  14   9         17.32         17.22        10.27 o                         
   4  14   9        293.58        244.32        13.76 o                         
   5  14   9         10.17         13.16        11.00 o                         
   6  14   9          3.83         17.05        11.25 o                         
   7  14   9          0.96         -7.51        12.47 o                         
   8  14   9          7.76        -12.54        12.82 o                         
   9  14   9          6.54         11.68        11.12 o                         
   1  15   9         49.20         59.53        12.49 o                         
   2  15   9          4.03          0.16        12.57 o                         
   3  15   9        119.14        157.13        13.82 o                         
   4  15   9         11.12         -4.80        12.64 o                         
   5  15   9          2.32          3.56        13.87 o                         
   6  15   9          8.56         -7.97        14.94 o                         
   7  15   9         56.74         57.81        14.50 o                         
   0  16   9        140.16         58.05        20.16 o                         
   1  16   9         20.31         40.15        13.51 o                         
   2  16   9         28.58         24.91        13.06 o                         
   3  16   9         12.55         30.19        15.52 o                         
   4  16   9         34.99         21.92        13.53 o                         
   5  16   9        115.43        149.59        25.59 o                         
   0   0  10      36586.85      35315.61       436.77 o                         
   1   0  10       2174.51       2905.49        30.41 o                         
   2   0  10        353.21        263.24         6.03 o                         
   3   0  10         25.02         20.58         3.13 o                         
   4   0  10       2849.89       2692.77        29.25 o                         
   5   0  10       4141.87       3919.21        45.84 o                         
   6   0  10       6094.76       5979.46        55.55 o                         
   7   0  10        656.68        702.37        10.89 o                         
   8   0  10        563.03        667.23        12.16 o                         
   9   0  10        202.01        195.48         8.76 o                         
  10   0  10        108.65        120.97        10.38 o                         
  11   0  10        299.56        330.05        10.62 o                         
  12   0  10        824.87        859.00        15.83 o                         
  13   0  10         80.47         69.62        10.41 o                         
  14   0  10         46.32         28.91         9.03 o                         
  15   0  10          1.36          6.56        12.71 o                         
  16   0  10         13.10         22.83        18.90 o                         
   1   1  10       1819.68       1793.49        13.10 o                         
   2   1  10       1302.76       1480.96        11.57 o                         
   3   1  10         84.92        104.04         3.03 o                         
   4   1  10       1413.98       1348.48        12.18 o                         
   5   1  10         40.05         42.13         3.12 o                         
   6   1  10        138.26        191.74         5.11 o                         
   7   1  10         48.30         57.35         4.00 o                         
   8   1  10         30.36         31.89         3.31 o                         
   9   1  10        162.80        154.93         4.80 o                         
  10   1  10          3.03         17.64         5.27 o                         
  11   1  10        120.49        100.49         5.82 o                         
  12   1  10          2.45         -3.25         5.19 o                         
  13   1  10          1.38          6.16         5.73 o                         
  14   1  10          1.80          2.35         5.84 o                         
  15   1  10          3.95         -3.63         8.69 o                         
  16   1  10          9.93         -4.28        13.69 o                         
   0   2  10      19368.50      18684.90       164.70 o                         
   1   2  10       7293.73       7137.90        47.78 o                         
   2   2  10       4238.87       4225.27        30.54 o                         
   3   2  10        105.29         97.90         3.74 o                         
   4   2  10       9025.43       8970.02        66.22 o                         
   5   2  10       2790.62       2680.24        22.12 o                         
   6   2  10       3276.19       3099.66        25.44 o                         
   7   2  10       1910.32       1925.95        18.24 o                         
   8   2  10         10.50         18.47         4.50 o                         
   9   2  10        181.67        205.88         7.61 o                         
  10   2  10        425.22        396.53         7.75 o                         
  11   2  10        194.90        227.26         7.09 o                         
  12   2  10         73.19        102.43         6.27 o                         
  13   2  10          8.64         14.34         6.49 o                         
  14   2  10          0.20         10.70         5.93 o                         
  15   2  10          6.41         11.80         9.21 o                         
   1   3  10        381.86        445.68         6.69 o                         
   2   3  10       1665.42       1506.39        12.51 o                         
   3   3  10        206.87        243.69         4.82 o                         
   4   3  10        443.34        468.05         6.46 o                         
   5   3  10         52.03         68.97         3.82 o                         
   6   3  10         78.31         91.86         4.30 o                         
   7   3  10         59.91         48.70         4.46 o                         
   8   3  10          4.64          5.41         4.63 o                         
   9   3  10        290.76        272.95         7.64 o                         
  10   3  10         43.48         54.96         5.62 o                         
  11   3  10        587.52        521.62        11.07 o                         
  12   3  10         11.03         15.12         6.18 o                         
  13   3  10          1.07         -5.00         5.00 o                         
  14   3  10          8.54         18.11         8.24 o                         
  15   3  10          9.63         13.56         9.70 o                         
   0   4  10       8287.01       8185.62        91.60 o                         
   1   4  10       2075.14       1898.93        16.96 o                         
   2   4  10        840.22        795.18        10.48 o                         
   3   4  10        562.72        591.67         7.88 o                         
   4   4  10       3307.10       3373.23        26.47 o                         
   5   4  10       1719.42       1661.32        15.63 o                         
   6   4  10        973.71        966.60        10.83 o                         
   7   4  10        453.92        463.76         8.64 o                         
   8   4  10         20.94         15.43         4.82 o                         
   9   4  10         37.94         34.70         6.30 o                         
  10   4  10       1145.45       1162.31        16.99 o                         
  11   4  10         34.41         60.45         6.96 o                         
  12   4  10        184.10        196.99        11.05 o                         
  13   4  10         33.10         58.56         6.53 o                         
  14   4  10          0.68          2.31         7.41 o                         
  15   4  10          0.56        -12.37        12.37 o                         
   1   5  10        210.39        225.25         5.18 o                         
   2   5  10        501.90        542.53         7.98 o                         
   3   5  10        588.07        590.14         8.49 o                         
   4   5  10          3.32          0.98         3.88 o                         
   5   5  10        172.48        173.79         5.18 o                         
   6   5  10        147.61        141.41         5.40 o                         
   7   5  10         82.57         75.42         5.66 o                         
   8   5  10         11.63         12.72         5.79 o                         
   9   5  10        123.86        132.30         8.82 o                         
  10   5  10         39.82         49.12         6.43 o                         
  11   5  10          3.40          3.07         7.14 o                         
  12   5  10          0.44         13.42         8.82 o                         
  13   5  10         11.14         19.20        12.75 o                         
  14   5  10          8.91          1.08        12.41 o                         
  15   5  10          0.54         10.89        15.50 o                         
   0   6  10       8646.45       8766.42        92.80 o                         
   1   6  10       3481.34       3405.06        29.73 o                         
   2   6  10       2121.23       2156.57        21.07 o                         
   3   6  10          2.42          4.77         3.00 o                         
   4   6  10        684.66        728.08         9.32 o                         
   5   6  10       1172.29       1163.58        12.58 o                         
   6   6  10       4289.02       4208.75        40.35 o                         
   7   6  10          6.31         12.57         5.27 o                         
   8   6  10         24.17         35.77         5.99 o                         
   9   6  10        160.58        164.27         8.00 o                         
  10   6  10        324.85        328.15        10.27 o                         
  11   6  10         18.08         28.89         7.30 o                         
  12   6  10        179.84        205.29        14.41 o                         
  13   6  10         45.53         52.93         6.99 o                         
  14   6  10          0.13         28.25        14.01 o                         
   1   7  10        491.96        507.78         7.91 o                         
   2   7  10         69.80         88.30         4.75 o                         
   3   7  10        403.62        409.52         8.13 o                         
   4   7  10        466.21        494.44         8.75 o                         
   5   7  10        537.08        530.21        11.03 o                         
   6   7  10        132.83        166.95         9.53 o                         
   7   7  10         14.64         12.85         6.17 o                         
   8   7  10          4.07          1.71         6.27 o                         
   9   7  10         19.68         13.31         6.27 o                         
  10   7  10         14.01         27.24         6.46 o                         
  11   7  10          0.19          5.14         6.92 o                         
  12   7  10         12.95         11.72         8.76 o                         
  13   7  10         83.07         97.39        14.87 o                         
  14   7  10          1.41          3.69        12.35 o                         
   0   8  10       6259.70       5871.92        58.52 o                         
   1   8  10        415.91        331.83         6.86 o                         
   2   8  10        658.38        639.03        11.03 o                         
   3   8  10        160.31        168.24         9.49 o                         
   4   8  10        441.35        449.17         9.34 o                         
   5   8  10        870.21        864.72        13.38 o                         
   6   8  10       1549.24       1561.66        18.15 o                         
   7   8  10        178.63        211.46         9.35 o                         
   8   8  10        210.16        204.58         9.23 o                         
   9   8  10        163.99        158.15         8.12 o                         
  10   8  10         87.01        115.96         7.90 o                         
  11   8  10         19.87         26.71         6.66 o                         
  12   8  10         60.39         68.65        10.66 o                         
  13   8  10          1.18         -4.15        17.21 o                         
  14   8  10          0.13         12.07        14.70 o                         
   1   9  10          4.32         -2.71         4.83 o                         
   2   9  10        822.79        769.43        11.45 o                         
   3   9  10         85.95         75.25         5.74 o                         
   4   9  10        234.68        279.75         9.13 o                         
   5   9  10         13.92          6.97         5.75 o                         
   6   9  10        115.80        105.70        10.30 o                         
   7   9  10        442.03        497.03        12.73 o                         
   8   9  10         28.82         36.81         7.25 o                         
   9   9  10         25.73         25.56         7.62 o                         
  10   9  10         10.71         22.63         7.98 o                         
  11   9  10         47.33         55.50         6.72 o                         
  12   9  10          2.83          8.09         9.39 o                         
  13   9  10          0.97         -5.42        12.52 o                         
   0  10  10        755.80        815.55        18.70 o                         
   1  10  10        407.43        370.35         9.74 o                         
   2  10  10        607.41        516.43        12.96 o                         
   3  10  10         72.10         90.47         8.41 o                         
   4  10  10        836.14        895.79        16.72 o                         
   5  10  10          6.89          1.74         6.66 o                         
   6  10  10        996.33       1033.22        17.63 o                         
   7  10  10         21.86         31.32         6.85 o                         
   8  10  10         19.14         22.47         6.03 o                         
   9  10  10         18.09          2.64         7.86 o                         
  10  10  10        139.76        150.37         8.96 o                         
  11  10  10         21.22         29.37         8.65 o                         
  12  10  10         11.83         11.23        11.81 o                         
   1  11  10         22.89         26.10         8.02 o                         
   2  11  10        101.72        106.82         9.56 o                         
   3  11  10        469.36        429.40        12.52 o                         
   4  11  10        120.05        149.26         9.48 o                         
   5  11  10         41.09         20.32         7.77 o                         
   6  11  10         17.84         19.15         8.46 o                         
   7  11  10         53.84         43.75         8.25 o                         
   8  11  10        111.05        127.15         9.09 o                         
   9  11  10         56.31         43.96         7.21 o                         
  10  11  10          0.87         -5.95        11.93 o                         
  11  11  10          9.53         36.08        18.11 o                         
  12  11  10         20.83         26.62        14.63 o                         
   0  12  10        524.92        565.50        21.75 o                         
   1  12  10        352.66        300.54        11.66 o                         
   2  12  10        131.98        139.67         9.29 o                         
   3  12  10         18.95         10.61         7.92 o                         
   4  12  10        583.86        633.77        15.53 o                         
   5  12  10        260.55        224.09        12.32 o                         
   6  12  10        105.76         97.69        12.02 o                         
   7  12  10         32.64         16.71         9.67 o                         
   8  12  10         35.04         38.30         8.57 o                         
   9  12  10          0.96          4.15        10.63 o                         
  10  12  10        107.13        123.30        14.35 o                         
  11  12  10          0.36         11.52        12.10 o                         
   1  13  10        117.12         90.47         8.69 o                         
   2  13  10         45.20         64.70         9.34 o                         
   3  13  10        233.47        207.68        10.99 o                         
   4  13  10         25.49         29.23        10.32 o                         
   5  13  10         10.32         30.26        10.19 o                         
   6  13  10         34.29         20.99        11.47 o                         
   7  13  10        139.83        137.18        12.47 o                         
   8  13  10         89.93         95.66        16.45 o                         
   9  13  10          0.74          7.02         9.58 o                         
  10  13  10         11.43          9.15        12.91 o                         
   0  14  10         95.17        143.69        13.88 o                         
   1  14  10         49.70         52.44         8.97 o                         
   2  14  10          4.71          3.53         9.10 o                         
   3  14  10         79.36         66.05        11.97 o                         
   4  14  10         55.43         86.68        14.42 o                         
   5  14  10          6.22          3.15        10.63 o                         
   6  14  10        203.74        227.68        16.95 o                         
   7  14  10          4.33         -1.14        13.51 o                         
   8  14  10          0.45         -0.85        12.32 o                         
   1  15  10         80.76         47.69        10.94 o                         
   2  15  10         75.99         93.57        15.32 o                         
   3  15  10         48.54         50.06        14.82 o                         
   4  15  10         97.24        103.72        14.81 o                         
   5  15  10         39.42         16.88        14.86 o                         
   6  15  10          2.65          3.08        13.25 o                         
   0  16  10        190.70        188.90        19.61 o                         
   1  16  10          5.45         11.15        12.65 o                         
   2  16  10          0.60         -5.28        12.03 o                         
   3  16  10         13.50         20.33        12.96 o                         
   4  16  10         30.18         24.63        14.14 o                         
   1   1  11        929.65        728.38         6.68 o                         
   2   1  11        933.96        819.49         7.60 o                         
   3   1  11      17523.32      16577.68       108.49 o                         
   4   1  11       4133.88       4179.43        31.64 o                         
   5   1  11        221.83        180.32         5.14 o                         
   6   1  11        186.84        180.34         4.89 o                         
   7   1  11       2111.45       2090.15        19.38 o                         
   8   1  11        631.58        639.67         9.77 o                         
   9   1  11       2994.84       3069.31        26.22 o                         
  10   1  11         51.46         39.27         3.98 o                         
  11   1  11         36.60         20.86         4.21 o                         
  12   1  11          2.61         -1.47         4.25 o                         
  13   1  11          8.62         -0.80         5.41 o                         
  14   1  11          0.40          4.69         6.87 o                         
  15   1  11          7.53          4.06         7.75 o                         
   0   2  11       2541.48       3276.32        31.44 o                         
   1   2  11        193.00        221.49         4.19 o                         
   2   2  11        378.17        345.19         4.92 o                         
   3   2  11       2005.89       1924.17        15.44 o                         
   4   2  11         86.84         93.15         3.88 o                         
   5   2  11         22.41         16.49         3.09 o                         
   6   2  11        840.71        845.73        10.04 o                         
   7   2  11        356.91        379.88         7.41 o                         
   8   2  11        158.39        147.46         6.17 o                         
   9   2  11        207.80        204.92         7.57 o                         
  10   2  11        214.50        224.68         7.56 o                         
  11   2  11          9.95         12.61         6.07 o                         
  12   2  11        135.78        135.47         7.43 o                         
  13   2  11         11.89          6.31         6.55 o                         
  14   2  11          0.28          2.21         5.65 o                         
  15   2  11         13.76         10.60         9.86 o                         
   1   3  11       5346.22       4921.46        34.69 o                         
   2   3  11       1217.95       1107.48        10.05 o                         
   3   3  11       4821.04       4310.94        32.53 o                         
   4   3  11         22.11         26.87         3.11 o                         
   5   3  11        108.80        112.31         4.24 o                         
   6   3  11        770.16        728.75         9.48 o                         
   7   3  11       6560.45       6311.84        51.82 o                         
   8   3  11        195.30        188.19         6.87 o                         
   9   3  11        565.89        648.64        11.87 o                         
  10   3  11         92.70         75.62         6.67 o                         
  11   3  11          1.40          1.49         6.28 o                         
  12   3  11        299.41        281.43         9.07 o                         
  13   3  11         89.84         90.29         7.48 o                         
  14   3  11          1.30          9.80         7.42 o                         
  15   3  11         15.92          7.32        10.26 o                         
   0   4  11       1827.57       2201.61        28.41 o                         
   1   4  11       1168.38       1211.98        11.88 o                         
   2   4  11         79.40         84.05         3.70 o                         
   3   4  11         53.24         45.35         3.46 o                         
   4   4  11        418.89        446.42         6.43 o                         
   5   4  11        452.72        424.11         7.01 o                         
   6   4  11       2535.69       2437.78        24.34 o                         
   7   4  11        164.31        183.13         6.30 o                         
   8   4  11          0.02         -5.28         5.28 o                         
   9   4  11         86.14         96.18         7.29 o                         
  10   4  11         13.40         11.12         7.13 o                         
  11   4  11         13.76         20.24         6.69 o                         
  12   4  11         12.98         13.74         6.89 o                         
  13   4  11         73.74         67.85         7.66 o                         
  14   4  11          0.34          4.71         9.23 o                         
  15   4  11         11.08         30.94        12.54 o                         
   1   5  11       3789.06       3645.99        31.00 o                         
   2   5  11        325.55        314.77         6.55 o                         
   3   5  11       4403.28       3854.69        35.13 o                         
   4   5  11        542.17        513.90        11.28 o                         
   5   5  11       1597.30       1573.70        15.22 o                         
   6   5  11          0.58         -2.02         3.99 o                         
   7   5  11       1142.65       1138.53        17.03 o                         
   8   5  11        665.46        674.70        13.20 o                         
   9   5  11        549.01        635.49        12.76 o                         
  10   5  11        139.26        143.78         8.09 o                         
  11   5  11          8.76         16.00         7.62 o                         
  12   5  11          1.85          1.15         7.58 o                         
  13   5  11        333.27        327.88         9.72 o                         
  14   5  11         29.78         22.27        10.53 o                         
  15   5  11          4.91         12.11        12.28 o                         
   0   6  11         20.46         30.24         6.88 o                         
   1   6  11        425.94        371.64         7.02 o                         
   2   6  11         22.57         32.21         4.93 o                         
   3   6  11        130.64        166.80         6.28 o                         
   4   6  11         81.95        115.98         4.45 o                         
   5   6  11        168.35        180.05         5.82 o                         
   6   6  11        418.02        377.65         8.76 o                         
   7   6  11        249.23        215.44         7.69 o                         
   8   6  11        259.00        331.32         9.18 o                         
   9   6  11        130.07        111.77         8.48 o                         
  10   6  11         13.08         28.83         7.11 o                         
  11   6  11        107.44        113.00         9.95 o                         
  12   6  11          8.09         18.56         6.50 o                         
  13   6  11          0.06          3.42         8.89 o                         
  14   6  11          0.33          3.57        12.95 o                         
   1   7  11       1744.10       1733.05        17.09 o                         
   2   7  11        891.20        834.21        16.47 o                         
   3   7  11       5020.34       4997.83        47.03 o                         
   4   7  11         23.86         31.63         4.10 o                         
   5   7  11         14.93         25.29         4.91 o                         
   6   7  11         19.68          6.39         5.46 o                         
   7   7  11       1304.79       1385.82        18.30 o                         
   8   7  11        141.91        161.47         7.83 o                         
   9   7  11        308.33        356.04        11.19 o                         
  10   7  11          0.38         -7.21         7.21 o                         
  11   7  11         78.64         77.23         7.88 o                         
  12   7  11         44.69         28.84         7.55 o                         
  13   7  11         11.88          0.67        11.32 o                         
  14   7  11          0.08         -8.71        11.76 o                         
   0   8  11       1646.39       1612.03        27.87 o                         
   1   8  11        536.23        540.97        10.48 o                         
   2   8  11        627.61        574.58        10.47 o                         
   3   8  11          0.69         -4.40         6.19 o                         
   4   8  11       1131.61       1198.54        15.86 o                         
   5   8  11       1468.00       1389.30        17.90 o                         
   6   8  11         32.87         24.54         6.46 o                         
   7   8  11        149.69        169.85         7.53 o                         
   8   8  11         55.59         44.50         6.88 o                         
   9   8  11         21.42         24.33         6.88 o                         
  10   8  11        189.16        201.36        11.99 o                         
  11   8  11          0.75         10.30         7.08 o                         
  12   8  11          1.88         -8.67         9.62 o                         
  13   8  11         33.57         24.43        15.40 o                         
   1   9  11        325.55        327.87         8.81 o                         
   2   9  11        451.94        377.15         9.29 o                         
   3   9  11       5978.88       6064.25        58.59 o                         
   4   9  11         54.12         33.86         6.08 o                         
   5   9  11        196.14        173.85         6.81 o                         
   6   9  11         92.02         78.30         5.40 o                         
   7   9  11         99.10        153.24        10.39 o                         
   8   9  11         11.65         13.56         7.02 o                         
   9   9  11        188.34        216.25         9.51 o                         
  10   9  11         73.63         57.89         7.58 o                         
  11   9  11         30.27         19.84         8.93 o                         
  12   9  11          0.62         -5.30        10.55 o                         
  13   9  11          1.24          0.45        12.58 o                         
   0  10  11       1178.10       1090.36        20.60 o                         
   1  10  11        561.00        553.46        16.94 o                         
   2  10  11        545.78        500.59        16.64 o                         
   3  10  11         19.52         10.79         6.77 o                         
   4  10  11         87.88         86.12         7.99 o                         
   5  10  11         40.68         58.35         7.24 o                         
   6  10  11        356.76        319.21         9.99 o                         
   7  10  11         24.57         24.20         5.01 o                         
   8  10  11          0.29         12.82         7.56 o                         
   9  10  11        150.49        167.07         9.15 o                         
  10  10  11         76.30         61.93        10.04 o                         
  11  10  11          4.80          8.78         8.34 o                         
  12  10  11          6.59         -5.86        10.53 o                         
   1  11  11       1076.06       1105.21        17.52 o                         
   2  11  11        289.67        242.07         9.60 o                         
   3  11  11        503.06        541.45        12.82 o                         
   4  11  11          3.78          1.11         6.18 o                         
   5  11  11         19.74         27.51         8.40 o                         
   6  11  11         17.56         13.73         8.40 o                         
   7  11  11        254.07        260.77         9.84 o                         
   8  11  11          0.46         12.92         7.86 o                         
   9  11  11         38.81         48.94        10.26 o                         
  10  11  11         21.23         33.39         9.50 o                         
  11  11  11          1.25         11.83        11.49 o                         
   0  12  11        923.26        749.49        21.87 o                         
   1  12  11         75.96        101.07         7.98 o                         
   2  12  11          7.04          8.72         6.69 o                         
   3  12  11          9.85          7.37         6.85 o                         
   4  12  11          2.45          3.09         7.59 o                         
   5  12  11        714.71        738.09        18.84 o                         
   6  12  11        124.07        116.28        12.96 o                         
   7  12  11        178.59        187.72        11.53 o                         
   8  12  11          1.62         13.87         8.25 o                         
   9  12  11         28.63         28.49        12.36 o                         
  10  12  11         71.53         89.25        11.73 o                         
   1  13  11        325.16        335.65        12.46 o                         
   2  13  11         28.97         23.54         8.38 o                         
   3  13  11        455.79        434.55        13.74 o                         
   4  13  11          7.41         15.52         8.64 o                         
   5  13  11         80.34         78.54        10.89 o                         
   6  13  11          2.84          0.17         9.92 o                         
   7  13  11         77.86        102.65        13.91 o                         
   8  13  11          0.22         -9.81         9.81 o                         
   9  13  11          3.22        -12.09        12.24 o                         
   0  14  11        393.07        372.98        19.23 o                         
   1  14  11        192.11        184.35        11.92 o                         
   2  14  11         28.02         13.93         8.96 o                         
   3  14  11         38.45         49.38        10.11 o                         
   4  14  11         94.80         75.74        12.37 o                         
   5  14  11         58.49         69.05        13.71 o                         
   6  14  11         43.07          2.02        13.65 o                         
   7  14  11          1.39         17.07        14.73 o                         
   8  14  11          2.37         14.30        15.31 o                         
   1  15  11         62.57         51.42        12.01 o                         
   2  15  11          2.67          1.18        12.26 o                         
   3  15  11        139.77        177.18        18.81 o                         
   4  15  11         57.99         49.62        14.16 o                         
   5  15  11          2.14          0.65        12.83 o                         
   6  15  11         14.79         56.33        15.31 o                         
   0  16  11         71.43         53.72        18.19 o                         
   1  16  11         51.98         53.39        13.08 o                         
   2  16  11         14.01         -9.03        12.31 o                         
   3  16  11         27.16         32.78        12.93 o                         
   0   0  12       5351.11       4645.40        66.81 o                         
   1   0  12         75.45        120.61         4.85 o                         
   2   0  12        726.96        659.37        10.10 o                         
   3   0  12         95.49        206.29         5.63 o                         
   4   0  12        680.23        587.07        10.43 o                         
   5   0  12         16.73         17.28         4.28 o                         
   6   0  12       2376.50       2294.93        26.74 o                         
   7   0  12         16.74         15.62         6.99 o                         
   8   0  12        481.92        405.32        12.59 o                         
   9   0  12        692.23        650.98        12.26 o                         
  10   0  12       2359.24       2235.35        28.35 o                         
  11   0  12         17.30         11.39         6.75 o                         
  12   0  12         46.86         77.95         7.64 o                         
  13   0  12         17.91         24.20         7.13 o                         
  14   0  12        177.66        133.39        11.47 o                         
  15   0  12          6.31         14.26        13.16 o                         
   1   1  12       1019.66       1090.77         9.57 o                         
   2   1  12          7.73         15.45         2.56 o                         
   3   1  12        247.63        258.91         4.69 o                         
   4   1  12        779.40        860.84         8.93 o                         
   5   1  12        113.92        122.47         4.83 o                         
   6   1  12         34.70         32.33         4.40 o                         
   7   1  12        100.40        116.07         5.23 o                         
   8   1  12        136.94        133.06         5.81 o                         
   9   1  12          7.72         16.31         5.58 o                         
  10   1  12         93.83         74.47         5.83 o                         
  11   1  12        640.34        544.56        10.91 o                         
  12   1  12        144.88        141.42         6.71 o                         
  13   1  12         15.08         11.41         4.86 o                         
  14   1  12          0.34         12.56         6.09 o                         
  15   1  12         41.69         36.81         8.00 o                         
   0   2  12      17182.70      16649.87       147.55 o                         
   1   2  12       1247.07       1527.66        11.56 o                         
   2   2  12       7644.73       7602.12        52.38 o                         
   3   2  12        304.06        318.87         4.82 o                         
   4   2  12       3608.40       3499.69        29.74 o                         
   5   2  12        137.97        103.92         4.42 o                         
   6   2  12       7839.61       7764.82        60.33 o                         
   7   2  12        420.36        371.36         8.01 o                         
   8   2  12        196.92        169.92         6.38 o                         
   9   2  12         26.61         25.97         5.14 o                         
  10   2  12        944.59        942.72        20.72 o                         
  11   2  12         58.73         64.69         6.64 o                         
  12   2  12         19.03         31.90         7.02 o                         
  13   2  12         21.82         17.43         6.81 o                         
  14   2  12          0.48          3.12         8.60 o                         
  15   2  12          3.09          2.82         8.90 o                         
   1   3  12       1756.19       1844.78        14.74 o                         
   2   3  12         26.01         14.78         2.76 o                         
   3   3  12         67.40         70.08         3.56 o                         
   4   3  12         37.75         38.51         2.87 o                         
   5   3  12        991.02        972.17        10.66 o                         
   6   3  12       1189.60       1141.41        12.24 o                         
   7   3  12        445.04        450.60        10.79 o                         
   8   3  12        403.65        407.72         8.72 o                         
   9   3  12         88.09        104.38         6.87 o                         
  10   3  12        203.40        189.69         9.80 o                         
  11   3  12         53.33         55.65         6.75 o                         
  12   3  12          0.20          0.16         7.38 o                         
  13   3  12          7.74          6.27         6.63 o                         
  14   3  12         28.97         27.97         8.15 o                         
  15   3  12          4.35         -3.35        10.74 o                         
   0   4  12      13539.62      12959.06       152.56 o                         
   1   4  12        126.54        128.77         4.18 o                         
   2   4  12        922.99        841.69         9.10 o                         
   3   4  12        684.71        668.76         9.33 o                         
   4   4  12       3916.78       3832.47        31.93 o                         
   5   4  12         41.45         47.06         3.88 o                         
   6   4  12       1393.93       1378.81        17.78 o                         
   7   4  12         70.25         74.30         5.51 o                         
   8   4  12          0.72          0.40         5.56 o                         
   9   4  12         10.57          7.75         6.15 o                         
  10   4  12        357.81        342.43        10.79 o                         
  11   4  12        124.31        138.82         8.68 o                         
  12   4  12        125.79        148.69         8.11 o                         
  13   4  12         71.15         66.04         8.42 o                         
  14   4  12         18.70         15.07        10.48 o                         
   1   5  12          4.53          8.26         4.09 o                         
   2   5  12        833.27        793.10        10.10 o                         
   3   5  12        272.14        251.88         6.23 o                         
   4   5  12        791.32        729.73        11.02 o                         
   5   5  12       3196.16       3252.82        28.75 o                         
   6   5  12         56.50         70.00         5.00 o                         
   7   5  12         63.07         42.96         5.86 o                         
   8   5  12        489.30        460.29        10.71 o                         
   9   5  12        309.06        305.14        10.27 o                         
  10   5  12        168.68        159.11         8.58 o                         
  11   5  12         53.28         47.15         7.75 o                         
  12   5  12          0.41          1.39        10.54 o                         
  13   5  12          4.30         -8.12         8.12 o                         
  14   5  12          0.32         19.15        11.37 o                         
   0   6  12       7570.12       7473.19        85.61 o                         
   1   6  12         49.66         57.33         4.69 o                         
   2   6  12        325.32        312.97         7.43 o                         
   3   6  12         48.04         62.49         4.64 o                         
   4   6  12       5533.49       5439.65        52.88 o                         
   5   6  12        374.05        400.50         7.69 o                         
   6   6  12       1660.94       1605.41        20.53 o                         
   7   6  12        114.74        127.28         6.91 o                         
   8   6  12         14.68         25.40         6.04 o                         
   9   6  12         17.78         15.90         6.39 o                         
  10   6  12        291.93        282.91        10.29 o                         
  11   6  12         26.46         31.01         9.12 o                         
  12   6  12         33.33         53.14         9.01 o                         
  13   6  12          0.23          2.85         9.38 o                         
  14   6  12         23.11         47.47        11.98 o                         
   1   7  12          0.77         11.65         4.12 o                         
   2   7  12       1442.38       1389.35        19.63 o                         
   3   7  12        473.50        470.33        10.00 o                         
   4   7  12        983.22        976.53        14.60 o                         
   5   7  12         46.69         57.87         4.96 o                         
   6   7  12         33.01         28.59         5.38 o                         
   7   7  12         36.33         40.88         6.70 o                         
   8   7  12        782.23        786.26        14.72 o                         
   9   7  12         70.82         65.37         7.84 o                         
  10   7  12         77.65         95.93         8.44 o                         
  11   7  12          3.21          5.24         7.16 o                         
  12   7  12          0.32         -7.13         8.66 o                         
  13   7  12          1.42         -4.41        10.16 o                         
   0   8  12       3414.91       3248.71        53.11 o                         
   1   8  12         55.12         95.42         6.35 o                         
   2   8  12        129.24        138.63         9.33 o                         
   3   8  12         54.10         60.07         6.76 o                         
   4   8  12       1277.96       1284.99        19.66 o                         
   5   8  12        476.07        468.42        10.78 o                         
   6   8  12       2303.89       2314.68        27.42 o                         
   7   8  12        228.91        231.45         9.23 o                         
   8   8  12          2.76          2.03         6.67 o                         
   9   8  12          2.59          4.60         6.83 o                         
  10   8  12        258.74        298.79        10.77 o                         
  11   8  12         17.72         38.78         8.14 o                         
  12   8  12         60.38         59.76        10.09 o                         
  13   8  12          2.84         -4.43        16.88 o                         
   1   9  12        407.68        434.97        12.53 o                         
   2   9  12        683.61        658.32        17.03 o                         
   3   9  12          1.94         13.02         6.70 o                         
   4   9  12        416.63        404.42        17.30 o                         
   5   9  12          3.46          5.59         5.00 o                         
   6   9  12        161.10        171.04         7.76 o                         
   7   9  12         69.17         81.41         8.15 o                         
   8   9  12        422.19        446.36        12.17 o                         
   9   9  12          4.03          0.53         8.19 o                         
  10   9  12          1.24          8.42         7.62 o                         
  11   9  12         61.76         71.22         9.47 o                         
  12   9  12        138.45        148.18        17.82 o                         
   0  10  12       1111.41       1138.08        41.73 o                         
   1  10  12         35.79         61.68         6.08 o                         
   2  10  12         10.70          8.88         6.12 o                         
   3  10  12          3.06         -1.60         5.68 o                         
   4  10  12        439.34        504.15        12.30 o                         
   5  10  12         46.36         70.65        11.22 o                         
   6  10  12        677.02        714.58        16.38 o                         
   7  10  12          4.11          4.67         7.70 o                         
   8  10  12         26.17         33.44         8.05 o                         
   9  10  12          3.22          4.00         9.07 o                         
  10  10  12        105.39         90.29        10.01 o                         
  11  10  12          6.74         12.95         9.52 o                         
  12  10  12         41.21         26.03        14.28 o                         
   1  11  12         75.74         55.53         6.64 o                         
   2  11  12        975.01        938.75        15.76 o                         
   3  11  12         90.67         72.79         7.43 o                         
   4  11  12        417.96        386.19        12.98 o                         
   5  11  12         88.90         53.51         9.47 o                         
   6  11  12         11.80         26.79         6.73 o                         
   7  11  12         12.31          5.40         6.38 o                         
   8  11  12        130.91        134.80        10.70 o                         
   9  11  12          2.87         -9.50         9.50 o                         
  10  11  12         52.65         72.34        10.31 o                         
  11  11  12          1.67         -5.19        11.79 o                         
   0  12  12       1422.62       1428.19        30.75 o                         
   1  12  12        218.11        257.92        11.54 o                         
   2  12  12        310.51        312.14        11.55 o                         
   3  12  12         12.54         51.32         8.51 o                         
   4  12  12        631.60        633.96        17.15 o                         
   5  12  12         10.62         10.08         7.64 o                         
   6  12  12        204.78        253.61        15.57 o                         
   7  12  12         46.73         47.17         7.22 o                         
   8  12  12         19.39         14.38        12.83 o                         
   9  12  12         20.65         15.08        11.83 o                         
  10  12  12         80.90         79.41        11.04 o                         
   1  13  12          0.93          3.69         8.80 o                         
   2  13  12       1006.48       1010.64        24.18 o                         
   3  13  12         45.40         42.37         8.39 o                         
   4  13  12        127.21        152.82        17.02 o                         
   5  13  12          1.16          4.63         8.67 o                         
   6  13  12         86.60         73.95        15.62 o                         
   7  13  12          2.54          2.75        13.98 o                         
   8  13  12         37.85         71.70        13.01 o                         
   0  14  12        305.37        338.42        18.35 o                         
   1  14  12          0.18         23.31         8.40 o                         
   2  14  12         56.05         46.34        10.21 o                         
   3  14  12          0.17         -9.82        10.40 o                         
   4  14  12         67.60        105.51        22.40 o                         
   5  14  12         11.16         -1.30        13.61 o                         
   6  14  12         28.59         61.33        12.77 o                         
   7  14  12          0.14          2.37        15.69 o                         
   1  15  12          0.75        -13.12        13.12 o                         
   2  15  12        345.23        346.81        16.92 o                         
   3  15  12         16.19         -5.21        14.18 o                         
   4  15  12         79.12         71.92        14.12 o                         
   5  15  12          0.17          4.07        14.19 o                         
   1   1  13       6133.58       5973.97        41.56 o                         
   2   1  13        205.92        202.45         4.34 o                         
   3   1  13       5031.46       4941.56        34.38 o                         
   4   1  13        620.40        564.71         7.34 o                         
   5   1  13        204.49        265.83         6.19 o                         
   6   1  13          7.94          8.55         4.46 o                         
   7   1  13       1299.90       1201.55        14.57 o                         
   8   1  13         39.94         63.46         5.44 o                         
   9   1  13        157.41        213.88         7.10 o                         
  10   1  13        255.61        249.84         9.33 o                         
  11   1  13         37.61         44.39         6.12 o                         
  12   1  13          1.36         -5.80         5.80 o                         
  13   1  13        136.17        125.07         8.59 o                         
  14   1  13         16.05         19.12         8.02 o                         
  15   1  13         18.53         16.07        10.69 o                         
   0   2  13          9.00         13.49         3.70 o                         
   1   2  13        220.96        286.77         4.33 o                         
   2   2  13        316.97        304.72         5.14 o                         
   3   2  13         62.75         67.29         3.28 o                         
   4   2  13         77.45         80.15         4.43 o                         
   5   2  13          3.33          6.00         4.32 o                         
   6   2  13        385.99        366.65         7.69 o                         
   7   2  13        246.64        232.67         6.07 o                         
   8   2  13         28.04         29.34         4.93 o                         
   9   2  13         70.15         67.67         6.12 o                         
  10   2  13         16.90         23.29         6.07 o                         
  11   2  13         80.68         76.80         7.90 o                         
  12   2  13         16.73         21.46         6.65 o                         
  13   2  13         40.82         39.36         7.78 o                         
  14   2  13         60.14         66.38        11.37 o                         
   1   3  13       2542.91       2329.77        18.49 o                         
   2   3  13         36.71         41.69         3.55 o                         
   3   3  13       6962.70       6839.95        50.28 o                         
   4   3  13        144.64        178.56         5.13 o                         
   5   3  13        417.56        355.43         7.05 o                         
   6   3  13         42.20         37.44         4.00 o                         
   7   3  13        104.56        104.70         5.52 o                         
   8   3  13          3.38          7.67         5.00 o                         
   9   3  13        689.63        768.18        13.44 o                         
  10   3  13         48.83         46.89         6.25 o                         
  11   3  13          3.98          3.34         6.47 o                         
  12   3  13        149.65        146.05         8.56 o                         
  13   3  13         82.59         72.78         8.94 o                         
  14   3  13          1.80          5.82        10.46 o                         
   0   4  13        827.93        960.29        17.10 o                         
   1   4  13        983.63       1007.58        11.13 o                         
   2   4  13         12.08          8.14         3.11 o                         
   3   4  13        642.08        602.16         8.20 o                         
   4   4  13        320.13        342.24         7.07 o                         
   5   4  13        430.03        402.81         7.72 o                         
   6   4  13        906.65        905.57        12.09 o                         
   7   4  13        363.44        366.18         8.70 o                         
   8   4  13         10.65         14.21         5.59 o                         
   9   4  13        156.47        136.62         7.24 o                         
  10   4  13          2.48         16.07         6.79 o                         
  11   4  13         70.23         86.05         7.26 o                         
  12   4  13         24.57         31.63         7.26 o                         
  13   4  13         19.00         13.83         8.76 o                         
  14   4  13         50.01         72.92        10.66 o                         
   1   5  13       1510.26       1447.87        15.79 o                         
   2   5  13          8.75         10.06         4.17 o                         
   3   5  13       7324.22       7106.33        57.57 o                         
   4   5  13        194.18        227.64         8.28 o                         
   5   5  13        877.97        866.59        14.98 o                         
   6   5  13          7.89         13.16         4.33 o                         
   7   5  13        361.21        358.68         9.23 o                         
   8   5  13         95.43        101.70         7.03 o                         
   9   5  13        707.42        701.92        14.88 o                         
  10   5  13          3.27          3.89         6.65 o                         
  11   5  13         33.64         32.09         7.44 o                         
  12   5  13          4.12         -8.33         8.33 o                         
  13   5  13         24.55         46.81        10.53 o                         
  14   5  13          8.72         36.13        13.39 o                         
   0   6  13        845.70        758.86        16.23 o                         
   1   6  13       1194.71       1084.51        13.90 o                         
   2   6  13         26.59         17.95         4.22 o                         
   3   6  13        274.41        290.83         9.17 o                         
   4   6  13        496.20        452.96         9.82 o                         
   5   6  13         19.37         21.61         6.24 o                         
   6   6  13        222.66        235.71         8.05 o                         
   7   6  13         33.28         34.59         5.85 o                         
   8   6  13         84.65         94.46         8.77 o                         
   9   6  13         20.39         26.02         6.63 o                         
  10   6  13         56.85         47.69         7.35 o                         
  11   6  13         24.15         37.74         7.86 o                         
  12   6  13          9.32          1.42         8.28 o                         
  13   6  13         43.02         35.66        10.69 o                         
   1   7  13       1242.10       1153.75        17.79 o                         
   2   7  13         99.66        146.40         7.20 o                         
   3   7  13        956.44       1008.92        16.36 o                         
   4   7  13         36.57         48.64         7.14 o                         
   5   7  13          9.63          8.79         6.90 o                         
   6   7  13        211.88        237.46        10.59 o                         
   7   7  13       1375.70       1334.58        19.57 o                         
   8   7  13         22.55         19.93         6.46 o                         
   9   7  13        192.83        210.52         8.83 o                         
  10   7  13         45.66         50.70         7.48 o                         
  11   7  13         15.77          2.89         7.93 o                         
  12   7  13         18.30         23.10         8.56 o                         
  13   7  13         39.64         42.52        11.75 o                         
   0   8  13        254.38        250.73        16.32 o                         
   1   8  13        867.56        834.94        16.31 o                         
   2   8  13         84.54         96.12         8.35 o                         
   3   8  13       1005.15        978.09        18.61 o                         
   4   8  13          8.11          6.19         5.40 o                         
   5   8  13       1062.92       1085.95        26.51 o                         
   6   8  13        230.15        255.28        10.51 o                         
   7   8  13         60.43         70.07         6.90 o                         
   8   8  13         25.09         18.82         6.82 o                         
   9   8  13          9.71          2.62         7.34 o                         
  10   8  13         32.40         36.85         7.59 o                         
  11   8  13          5.57         19.54        11.23 o                         
  12   8  13          0.83          1.01         9.23 o                         
   1   9  13         36.56         58.91         6.31 o                         
   2   9  13        312.82        350.00        10.16 o                         
   3   9  13       1125.84       1078.45        22.71 o                         
   4   9  13         18.65         20.81         6.46 o                         
   5   9  13        674.01        684.05        18.90 o                         
   6   9  13          4.25          8.45         5.46 o                         
   7   9  13        597.27        618.77        14.69 o                         
   8   9  13         62.55         59.21         7.61 o                         
   9   9  13         95.71        135.99         8.92 o                         
  10   9  13         23.82         25.33         8.28 o                         
  11   9  13         32.78         34.13        10.03 o                         
  12   9  13         34.51         33.32        11.14 o                         
   0  10  13        111.45        188.49        27.51 o                         
   1  10  13        259.05        249.59        10.06 o                         
   2  10  13          1.49         14.50         8.39 o                         
   3  10  13         19.33         24.07         7.46 o                         
   4  10  13         95.83        105.87         8.43 o                         
   5  10  13        165.81        186.66        13.20 o                         
   6  10  13          0.68          5.07         7.42 o                         
   7  10  13         11.44         15.40         8.02 o                         
   8  10  13         13.81         14.35         7.84 o                         
   9  10  13         23.97         19.59        11.82 o                         
  10  10  13          8.03          9.49         9.32 o                         
  11  10  13         37.68         34.94        10.49 o                         
   1  11  13        262.84        272.79        17.09 o                         
   2  11  13        116.71        167.36        12.82 o                         
   3  11  13       1065.10       1055.48        36.17 o                         
   4  11  13         17.88         19.48        11.00 o                         
   5  11  13          1.82          6.21        10.32 o                         
   6  11  13        120.51        129.79         7.23 o                         
   7  11  13        192.06        194.04        11.30 o                         
   8  11  13         30.60         29.59         8.63 o                         
   9  11  13        161.09        175.41        12.66 o                         
  10  11  13          7.85          4.72         9.70 o                         
   0  12  13          3.32         15.19        13.04 o                         
   1  12  13        119.89        143.66        14.19 o                         
   2  12  13         35.92         52.72         7.16 o                         
   3  12  13          9.85         10.69         7.05 o                         
   4  12  13          0.64          4.71         8.96 o                         
   5  12  13        390.96        384.89        12.07 o                         
   6  12  13          0.24          6.18         8.55 o                         
   7  12  13        110.55        124.54        11.48 o                         
   8  12  13         12.49         21.83        10.38 o                         
   9  12  13         32.90         42.84        10.28 o                         
   1  13  13         97.75        112.74        10.42 o                         
   2  13  13         27.77         25.67         8.57 o                         
   3  13  13        254.49        248.85        10.64 o                         
   4  13  13         53.58         40.09         9.81 o                         
   5  13  13         25.81         20.41        12.08 o                         
   6  13  13          0.19          0.87        11.08 o                         
   7  13  13         48.63         74.80        13.63 o                         
   8  13  13         21.42         41.96        13.15 o                         
   0  14  13          2.26          3.22        19.65 o                         
   1  14  13        303.85        300.38        16.85 o                         
   2  14  13         22.17         27.05        12.32 o                         
   3  14  13          0.59         13.45        12.94 o                         
   4  14  13          0.27         -6.26        13.68 o                         
   5  14  13        103.79        106.74        14.35 o                         
   6  14  13         66.96         35.05        15.81 o                         
   1  15  13         12.52         12.66        11.90 o                         
   2  15  13         14.26         20.46        11.82 o                         
   3  15  13         56.96         55.98        13.50 o                         
   4  15  13         22.38         31.41        13.45 o                         
   0   0  14       3028.96       2581.89        39.98 o                         
   1   0  14        396.90        362.32         8.24 o                         
   2   0  14       2038.79       1967.84        22.89 o                         
   3   0  14         15.63         57.24         5.78 o                         
   4   0  14       7256.98       6755.70        76.88 o                         
   5   0  14        224.19        307.03         8.92 o                         
   6   0  14       3724.82       3659.16        42.13 o                         
   7   0  14         11.32         18.40         4.21 o                         
   8   0  14        378.66        435.94        16.35 o                         
   9   0  14         19.61         31.87        11.94 o                         
  10   0  14        695.01        688.16        23.50 o                         
  11   0  14        156.29        175.78        15.80 o                         
  12   0  14          1.82         -0.61        11.96 o                         
  13   0  14          5.02          0.56        12.81 o                         
  14   0  14         29.63         -2.41        13.86 o                         
   1   1  14         56.55         52.94         3.07 o                         
   2   1  14        222.62        202.60         4.38 o                         
   3   1  14        650.58        652.50         7.47 o                         
   4   1  14          0.16         -3.07         3.30 o                         
   5   1  14        657.75        613.89         9.08 o                         
   6   1  14        222.95        222.93         6.84 o                         
   7   1  14        550.89        572.32        10.69 o                         
   8   1  14         16.23         18.55         5.39 o                         
   9   1  14         60.05         53.35         6.02 o                         
  10   1  14         29.73         36.17         6.00 o                         
  11   1  14         35.13         40.74         6.27 o                         
  12   1  14          0.05         14.90         7.43 o                         
  13   1  14          1.22         -2.28         7.39 o                         
  14   1  14          9.25         14.73        12.53 o                         
   0   2  14      13304.65      12969.14       116.10 o                         
   1   2  14        731.17        643.00         7.25 o                         
   2   2  14        325.75        326.74         5.85 o                         
   3   2  14       1267.80       1280.12        11.69 o                         
   4   2  14       3425.21       3336.63        27.58 o                         
   5   2  14       1776.74       1702.96        16.96 o                         
   6   2  14       5875.98       5902.37        54.20 o                         
   7   2  14        554.70        560.84        12.12 o                         
   8   2  14         20.10         32.76         6.29 o                         
   9   2  14         51.80         47.91         5.74 o                         
  10   2  14        460.20        466.36        11.13 o                         
  11   2  14          1.07         -3.78         6.40 o                         
  12   2  14        115.76        134.95         8.12 o                         
  13   2  14          4.52          2.78         7.55 o                         
  14   2  14         17.61         29.55         9.37 o                         
   1   3  14         82.08         66.36         3.12 o                         
   2   3  14         13.06          9.04         3.26 o                         
   3   3  14        110.80        105.42         4.15 o                         
   4   3  14       1316.85       1210.57        13.14 o                         
   5   3  14       1269.88       1133.17        13.37 o                         
   6   3  14          2.53          2.02         4.70 o                         
   7   3  14         31.66         45.09         5.69 o                         
   8   3  14          2.51         -1.64         5.09 o                         
   9   3  14         10.19          6.90         5.70 o                         
  10   3  14        124.77        101.72         8.17 o                         
  11   3  14          3.47         -0.53         6.21 o                         
  12   3  14        163.66        147.44         8.39 o                         
  13   3  14         11.19         -2.76         7.97 o                         
  14   3  14          0.65          8.79         8.26 o                         
   0   4  14       6674.51       6392.56        65.89 o                         
   1   4  14       1059.15       1110.29        13.71 o                         
   2   4  14        240.49        260.42         6.57 o                         
   3   4  14        383.87        374.78         7.71 o                         
   4   4  14       2018.82       1933.43        18.47 o                         
   5   4  14        120.42        137.76         4.98 o                         
   6   4  14       2878.64       2909.15        27.17 o                         
   7   4  14        514.73        529.26        10.88 o                         
   8   4  14          8.84         -1.44         5.51 o                         
   9   4  14          4.39         -4.43         6.45 o                         
  10   4  14        211.98        257.59         9.31 o                         
  11   4  14        162.26        152.24         8.27 o                         
  12   4  14        395.11        435.16        11.36 o                         
  13   4  14          5.60         24.83         8.62 o                         
  14   4  14         69.24         73.49        15.11 o                         
   1   5  14        265.51        261.69         8.67 o                         
   2   5  14        561.62        502.46         7.85 o                         
   3   5  14          2.27          3.37         4.24 o                         
   4   5  14         23.46         21.08         4.76 o                         
   5   5  14         23.25         15.31         5.23 o                         
   6   5  14          3.56          5.10         4.18 o                         
   7   5  14        125.19        126.79         7.09 o                         
   8   5  14          2.60          0.59         5.90 o                         
   9   5  14        115.40         97.25         7.57 o                         
  10   5  14          9.45         10.85         7.60 o                         
  11   5  14          1.83         -5.22         8.00 o                         
  12   5  14         82.73        109.26        15.39 o                         
  13   5  14         67.56         74.43        10.27 o                         
   0   6  14       4792.55       4748.09        61.93 o                         
   1   6  14         57.65         60.28         5.87 o                         
   2   6  14       1508.82       1502.89        16.71 o                         
   3   6  14         19.65         15.31         4.79 o                         
   4   6  14       1678.85       1700.16        23.86 o                         
   5   6  14        774.83        789.54        14.93 o                         
   6   6  14        803.72        898.94        15.84 o                         
   7   6  14         69.49         78.52         7.74 o                         
   8   6  14          9.53          9.77         6.04 o                         
   9   6  14         38.00         38.38         6.93 o                         
  10   6  14        435.70        446.46        12.04 o                         
  11   6  14         30.30         14.93         7.35 o                         
  12   6  14         18.48         35.48         9.25 o                         
  13   6  14          0.80        -11.42        13.45 o                         
   1   7  14        207.19        200.86         8.49 o                         
   2   7  14       1047.83        964.10        16.35 o                         
   3   7  14        131.95        132.81         6.11 o                         
   4   7  14        109.18         93.67         8.56 o                         
   5   7  14         51.14         40.54         8.59 o                         
   6   7  14         38.22         41.91         8.48 o                         
   7   7  14         77.91         71.37         5.81 o                         
   8   7  14         14.85         22.66         7.87 o                         
   9   7  14         48.19         72.66         7.41 o                         
  10   7  14         11.55         -7.02         7.02 o                         
  11   7  14        139.15        147.99        10.29 o                         
  12   7  14         24.29         21.25         9.28 o                         
  13   7  14         62.24         65.62        11.23 o                         
   0   8  14       3079.53       3154.98        52.62 o                         
   1   8  14       1370.28       1417.06        22.32 o                         
   2   8  14       1611.23       1616.70        20.96 o                         
   3   8  14        217.92        222.94         7.53 o                         
   4   8  14        735.73        723.53        13.14 o                         
   5   8  14        225.54        268.29        11.41 o                         
   6   8  14        662.20        716.26        22.41 o                         
   7   8  14         79.31         84.18         6.86 o                         
   8   8  14          6.77         14.09         7.17 o                         
   9   8  14        114.21        151.20         8.38 o                         
  10   8  14        342.47        333.40        11.90 o                         
  11   8  14          7.99          9.78         8.89 o                         
  12   8  14          2.52         11.46        10.45 o                         
   1   9  14         10.23          3.85         7.38 o                         
   2   9  14        420.09        477.81        13.63 o                         
   3   9  14         16.52         28.47         6.90 o                         
   4   9  14        171.33        175.48         9.89 o                         
   5   9  14          7.43         13.22         8.79 o                         
   6   9  14         67.47         77.90        10.02 o                         
   7   9  14          0.24          2.99         6.34 o                         
   8   9  14        158.47        176.00         8.94 o                         
   9   9  14         31.64         18.26         7.65 o                         
  10   9  14         27.70         11.01        10.22 o                         
  11   9  14         38.37         20.53        10.18 o                         
   0  10  14       2130.97       2045.36        45.29 o                         
   1  10  14          9.06         10.69         8.90 o                         
   2  10  14         71.69         95.98         8.50 o                         
   3  10  14         43.79         25.17         8.39 o                         
   4  10  14         99.25        104.58         9.75 o                         
   5  10  14        194.07        210.49        12.29 o                         
   6  10  14        252.47        285.12        14.11 o                         
   7  10  14        136.82        122.41        12.35 o                         
   8  10  14         19.78         13.86         7.35 o                         
   9  10  14         69.00         85.50         9.82 o                         
  10  10  14         15.79         23.48        10.40 o                         
  11  10  14         11.34         -2.89        10.46 o                         
   1  11  14          0.17          0.45        13.78 o                         
   2  11  14        226.84        223.04        10.72 o                         
   3  11  14         16.67         39.38         8.49 o                         
   4  11  14        275.51        254.95        14.72 o                         
   5  11  14          0.48         12.06         6.84 o                         
   6  11  14         36.43         26.18        12.64 o                         
   7  11  14          0.50         17.15        12.33 o                         
   8  11  14        149.14        176.35        13.72 o                         
   9  11  14         24.36         55.09         9.79 o                         
  10  11  14         26.83         19.39        13.61 o                         
   0  12  14        671.85        637.51        36.16 o                         
   1  12  14        182.61        225.57        13.48 o                         
   2  12  14         50.25         36.57        10.66 o                         
   3  12  14          6.56         11.70         9.29 o                         
   4  12  14         72.99         64.11         9.44 o                         
   5  12  14        120.71        126.20        10.02 o                         
   6  12  14        222.86        255.01        16.66 o                         
   7  12  14         20.59         11.01        13.71 o                         
   8  12  14         28.76         34.58        12.44 o                         
   9  12  14         50.68         60.73        12.90 o                         
   1  13  14          0.30        -13.20        13.20 o                         
   2  13  14        250.23        245.39        13.92 o                         
   3  13  14          0.30          7.84        11.08 o                         
   4  13  14         42.76         28.59        14.65 o                         
   5  13  14          2.56          6.21        11.07 o                         
   6  13  14        104.72        109.67        13.08 o                         
   7  13  14         27.47         33.22        13.62 o                         
   0  14  14         67.49         68.63        21.30 o                         
   1  14  14         35.59         32.64        13.64 o                         
   2  14  14         14.68         41.05        13.63 o                         
   3  14  14         17.32         46.46        13.10 o                         
   4  14  14         52.41         75.62        13.55 o                         
   5  14  14         42.13         61.09        17.58 o                         
   1  15  14          0.17        -13.94        13.94 o                         
   2  15  14        149.52        124.22        19.67 o                         
   1   1  15       1235.56       1178.49        11.47 o                         
   2   1  15       2155.64       2104.27        17.33 o                         
   3   1  15       2460.31       2380.20        19.21 o                         
   4   1  15       2707.05       2669.34        22.58 o                         
   5   1  15       3599.97       3720.79        33.26 o                         
   6   1  15        527.88        507.79        10.33 o                         
   7   1  15       2235.62       2211.96        25.28 o                         
   8   1  15       1936.22       1868.70        29.50 o                         
   9   1  15        114.16        146.20         7.07 o                         
  10   1  15         90.44        101.10         6.37 o                         
  11   1  15         56.76         36.07         5.91 o                         
  12   1  15         15.77         13.69         5.92 o                         
  13   1  15        143.86        136.26        11.58 o                         
  14   1  15          0.71         14.56        10.19 o                         
   0   2  15        744.60        709.04        11.52 o                         
   1   2  15        239.87        202.17         5.54 o                         
   2   2  15         86.63        111.46         4.42 o                         
   3   2  15         49.50         54.04         4.07 o                         
   4   2  15        279.70        305.61         7.19 o                         
   5   2  15        354.59        354.23         8.17 o                         
   6   2  15         27.08         27.61         5.45 o                         
   7   2  15         69.23         65.24         6.74 o                         
   8   2  15         72.13         69.06         7.11 o                         
   9   2  15         59.68         71.29         6.89 o                         
  10   2  15        166.79        166.93         8.24 o                         
  11   2  15          9.59          1.94         6.78 o                         
  12   2  15         45.12         40.20         7.84 o                         
  13   2  15         16.83         13.72        11.25 o                         
  14   2  15          2.51          2.60        10.46 o                         
   1   3  15        575.63        600.84         7.26 o                         
   2   3  15       4408.52       4049.72        32.29 o                         
   3   3  15       5934.13       5926.42        45.51 o                         
   4   3  15        408.51        385.30         8.50 o                         
   5   3  15         42.08         38.30         4.77 o                         
   6   3  15        659.16        673.72        12.32 o                         
   7   3  15        306.03        335.33         8.82 o                         
   8   3  15        766.00        776.33        13.64 o                         
   9   3  15        832.39        837.65        14.22 o                         
  10   3  15         16.05         34.18         6.61 o                         
  11   3  15        104.81         73.47         7.11 o                         
  12   3  15         71.49         50.62         8.01 o                         
  13   3  15          3.65          4.06         7.93 o                         
   0   4  15        683.19        587.40        12.46 o                         
   1   4  15        121.21        111.61         4.98 o                         
   2   4  15        286.62        270.17         5.85 o                         
   3   4  15         74.35         68.96         4.64 o                         
   4   4  15         18.32         15.58         4.73 o                         
   5   4  15       1173.10       1142.45        15.96 o                         
   6   4  15        126.32        134.34         6.09 o                         
   7   4  15         71.61         75.50         6.57 o                         
   8   4  15         44.22         31.48         6.36 o                         
   9   4  15        155.95        165.26         8.13 o                         
  10   4  15         28.51         23.26         6.77 o                         
  11   4  15         61.21         71.69         7.05 o                         
  12   4  15          1.33         -4.19         9.20 o                         
  13   4  15          1.63          1.61         8.67 o                         
   1   5  15        245.77        252.42         7.16 o                         
   2   5  15       2832.61       2750.05        24.71 o                         
   3   5  15       2512.85       2529.51        24.84 o                         
   4   5  15       2113.13       2066.66        25.86 o                         
   5   5  15         51.97         41.43         5.14 o                         
   6   5  15          5.35          5.53         6.26 o                         
   7   5  15        279.57        263.88         8.05 o                         
   8   5  15        541.14        558.57        11.54 o                         
   9   5  15         84.74        114.46         7.73 o                         
  10   5  15        185.19        211.47         8.96 o                         
  11   5  15         46.43         18.25         9.48 o                         
  12   5  15          5.16         -8.29         8.65 o                         
  13   5  15          5.94         16.33         9.34 o                         
   0   6  15         20.24         19.48        10.97 o                         
   1   6  15         56.36         35.52         5.89 o                         
   2   6  15         10.17          6.65         5.28 o                         
   3   6  15         20.56         12.91         5.12 o                         
   4   6  15        253.73        317.76        10.87 o                         
   5   6  15        226.32        229.79         8.95 o                         
   6   6  15         47.46         53.10         7.02 o                         
   7   6  15        206.47        216.41        10.51 o                         
   8   6  15         93.80         65.68         6.37 o                         
   9   6  15        156.97        154.04         9.15 o                         
  10   6  15          0.38          4.15         7.10 o                         
  11   6  15          9.47         15.45         7.32 o                         
  12   6  15          8.12         28.50         9.67 o                         
  13   6  15          1.02         -9.82         9.82 o                         
   1   7  15       1295.05       1164.82        18.15 o                         
   2   7  15       1674.74       1780.38        23.87 o                         
   3   7  15       1163.89       1164.62        15.02 o                         
   4   7  15        185.81        219.39        11.35 o                         
   5   7  15         83.62        111.32         8.99 o                         
   6   7  15        275.28        276.49        10.52 o                         
   7   7  15        409.45        431.75        13.03 o                         
   8   7  15        286.78        299.36         8.95 o                         
   9   7  15        233.31        257.02        10.55 o                         
  10   7  15          1.47          3.22         7.46 o                         
  11   7  15        103.03        136.27        11.96 o                         
  12   7  15        130.28        119.97        14.19 o                         
   0   8  15        201.53        181.30        12.75 o                         
   1   8  15         35.83         32.37         7.63 o                         
   2   8  15         48.44         51.93         7.43 o                         
   3   8  15          3.33          3.11         6.87 o                         
   4   8  15        241.35        232.58        12.97 o                         
   5   8  15        362.53        374.45        13.36 o                         
   6   8  15         37.77         62.17         9.88 o                         
   7   8  15        274.37        268.73        12.09 o                         
   8   8  15          0.07         -3.21         6.34 o                         
   9   8  15         50.64         61.54         9.14 o                         
  10   8  15         42.72         34.26         8.92 o                         
  11   8  15         17.85         18.24        10.06 o                         
   1   9  15        629.24        617.67        20.09 o                         
   2   9  15        535.27        613.04        16.86 o                         
   3   9  15        331.24        325.78        11.59 o                         
   4   9  15        763.19        804.12        14.68 o                         
   5   9  15         63.78         71.18        10.91 o                         
   6   9  15          6.48         36.50        11.57 o                         
   7   9  15        137.96        156.05        12.12 o                         
   8   9  15         91.69        116.29        11.18 o                         
   9   9  15         91.98        108.73         9.80 o                         
  10   9  15          0.93         -2.38        10.56 o                         
  11   9  15         21.84          2.18         9.38 o                         
   0  10  15          4.12          3.35        12.83 o                         
   1  10  15        548.17        471.20        14.74 o                         
   2  10  15          0.15          4.56        14.05 o                         
   3  10  15         29.00         31.83         7.04 o                         
   4  10  15         15.82         26.95         6.82 o                         
   5  10  15        267.27        247.04        13.61 o                         
   6  10  15          0.96         -6.00        10.52 o                         
   7  10  15         10.28        -11.15        11.15 o                         
   8  10  15         22.71         26.78        11.12 o                         
   9  10  15         26.59         16.96         8.51 o                         
  10  10  15         12.19         20.87        13.23 o                         
   1  11  15         15.06         13.29        11.31 o                         
   2  11  15        724.27        814.29        20.36 o                         
   3  11  15        176.21        180.42        12.41 o                         
   4  11  15         28.22         33.14         9.39 o                         
   5  11  15         16.68          0.65        11.90 o                         
   6  11  15         25.84         29.89        11.70 o                         
   7  11  15         21.30         21.26        15.05 o                         
   8  11  15         32.15         57.77        11.74 o                         
   9  11  15        113.60        127.38        13.00 o                         
   0  12  15          7.55         14.11        20.51 o                         
   1  12  15        297.45        256.87        14.51 o                         
   2  12  15          8.17          2.78         8.89 o                         
   3  12  15         61.65         61.43         9.09 o                         
   4  12  15         69.85         71.88         9.74 o                         
   5  12  15        104.39        108.40        10.52 o                         
   6  12  15         52.38         83.67        12.97 o                         
   7  12  15         11.78        -12.13        12.13 o                         
   8  12  15          1.51          0.73        12.48 o                         
   1  13  15         71.95         80.29        14.92 o                         
   2  13  15        203.02        256.19        14.43 o                         
   3  13  15         70.72         75.15        11.64 o                         
   4  13  15         71.53         80.35        17.70 o                         
   5  13  15          8.64         -4.02        10.65 o                         
   6  13  15          9.84         25.70        13.94 o                         
   0  14  15        172.41        251.46        31.44 o                         
   1  14  15        222.53        199.13        16.73 o                         
   2  14  15          1.98         -1.90        14.41 o                         
   3  14  15         14.99        -12.20        13.57 o                         
   4  14  15         34.57         29.60        14.97 o                         
   0   0  16       1824.99       1905.08        31.94 o                         
   1   0  16       3339.62       3236.01        37.48 o                         
   2   0  16        384.29        383.65        11.81 o                         
   3   0  16        325.81        329.34         8.70 o                         
   4   0  16        980.57        923.76        15.43 o                         
   5   0  16        206.09        186.68         8.05 o                         
   6   0  16        351.91        430.23        11.15 o                         
   7   0  16         25.57         22.71        10.91 o                         
   8   0  16         11.26         22.12        12.00 o                         
   9   0  16        492.90        462.79        21.53 o                         
  10   0  16         14.34         29.06        14.61 o                         
  11   0  16        295.27        339.08        19.67 o                         
  12   0  16         31.24         30.01        13.73 o                         
  13   0  16          0.60         29.67        13.79 o                         
   1   1  16         40.82         47.92         3.95 o                         
   2   1  16          6.55          7.82         3.53 o                         
   3   1  16        123.65        102.67         4.21 o                         
   4   1  16        549.81        497.84         7.92 o                         
   5   1  16        499.72        499.04         8.53 o                         
   6   1  16         49.27         45.01         5.39 o                         
   7   1  16        109.42        116.22         6.74 o                         
   8   1  16          2.47         -2.53         5.40 o                         
   9   1  16         38.72         51.65         7.41 o                         
  10   1  16          1.80         -4.14         8.73 o                         
  11   1  16          2.90          9.97         9.05 o                         
  12   1  16         23.30         43.17        10.77 o                         
  13   1  16         19.81         22.30        10.24 o                         
   0   2  16       2589.47       2515.09        28.62 o                         
   1   2  16       1639.27       1522.46        14.08 o                         
   2   2  16          6.67         11.18         3.69 o                         
   3   2  16         46.47         50.64         4.08 o                         
   4   2  16        134.40        127.11         5.59 o                         
   5   2  16       3628.45       3593.12        32.90 o                         
   6   2  16         73.11         42.88         5.82 o                         
   7   2  16        488.06        563.80        12.41 o                         
   8   2  16         18.78         10.69         6.49 o                         
   9   2  16        256.01        203.95         8.51 o                         
  10   2  16         40.22         34.80         8.56 o                         
  11   2  16         21.99         22.22         6.52 o                         
  12   2  16         46.99         58.82         8.18 o                         
  13   2  16          1.16         -5.97         9.91 o                         
   1   3  16          0.27          0.90         3.00 o                         
   2   3  16        170.98        193.47         5.10 o                         
   3   3  16        707.59        705.51        10.45 o                         
   4   3  16        158.99        157.18         6.25 o                         
   5   3  16        112.28        118.10         7.59 o                         
   6   3  16         35.71         17.75         5.35 o                         
   7   3  16       1122.93       1003.50        15.28 o                         
   8   3  16         32.29         40.11         7.55 o                         
   9   3  16         26.59         34.08         8.47 o                         
  10   3  16        113.91         89.46         7.94 o                         
  11   3  16          0.01         -2.66         8.08 o                         
  12   3  16          4.79          5.77         9.79 o                         
  13   3  16         22.28         27.50        11.20 o                         
   0   4  16        944.88        812.94        16.21 o                         
   1   4  16       3466.82       3301.90        27.54 o                         
   2   4  16        129.54        135.66         4.39 o                         
   3   4  16          9.72         10.07         3.69 o                         
   4   4  16        263.30        241.69         7.99 o                         
   5   4  16        138.49        144.89         6.34 o                         
   6   4  16        693.64        750.65        14.00 o                         
   7   4  16        380.87        396.13        10.80 o                         
   8   4  16          0.04          2.67         6.04 o                         
   9   4  16        111.82        104.78         8.93 o                         
  10   4  16          8.73         13.89         6.04 o                         
  11   4  16        126.25        167.05         9.34 o                         
  12   4  16          3.57         12.41         8.53 o                         
  13   4  16         47.17         52.81         9.97 o                         
   1   5  16        145.15        129.33         5.72 o                         
   2   5  16        652.48        656.67        10.92 o                         
   3   5  16        411.33        374.03         8.29 o                         
   4   5  16         12.74         17.02         5.44 o                         
   5   5  16          0.02         -6.50         6.50 o                         
   6   5  16         87.24         88.07         8.16 o                         
   7   5  16         35.43         37.88         8.95 o                         
   8   5  16          8.87         13.47         5.97 o                         
   9   5  16         95.48         96.87         7.05 o                         
  10   5  16         98.53         92.38         9.59 o                         
  11   5  16          2.84          6.22         7.96 o                         
  12   5  16          1.67          8.66         9.12 o                         
   0   6  16        147.65        144.02        14.80 o                         
   1   6  16        536.14        557.45        11.80 o                         
   2   6  16        281.29        297.78         9.98 o                         
   3   6  16        324.28        362.83         8.27 o                         
   4   6  16        169.95        184.59         7.78 o                         
   5   6  16       1725.69       1775.22        22.10 o                         
   6   6  16        215.78        253.30         8.34 o                         
   7   6  16        453.46        486.79        16.19 o                         
   8   6  16         48.75         57.01         5.95 o                         
   9   6  16          2.13          2.58         6.41 o                         
  10   6  16         55.17         64.26         7.44 o                         
  11   6  16         60.69         53.56         9.39 o                         
  12   6  16          1.22          8.97        12.41 o                         
   1   7  16          2.44         -6.53         6.53 o                         
   2   7  16        418.74        374.47        10.68 o                         
   3   7  16        167.68        180.11         5.88 o                         
   4   7  16         82.47         78.19         7.61 o                         
   5   7  16        126.96        129.76         8.49 o                         
   6   7  16          1.48          5.17         7.19 o                         
   7   7  16         44.55         43.04        10.23 o                         
   8   7  16         18.10         29.48         7.97 o                         
   9   7  16         60.95         61.01         6.49 o                         
  10   7  16          3.72          9.26         9.29 o                         
  11   7  16         18.25         13.83        10.15 o                         
   0   8  16          8.87         13.24        13.66 o                         
   1   8  16        542.63        561.19        15.86 o                         
   2   8  16         29.34         42.21         8.08 o                         
   3   8  16         21.73         20.79         6.33 o                         
   4   8  16        134.54        129.57         8.89 o                         
   5   8  16        623.27        656.91        15.21 o                         
   6   8  16        195.08        184.46        11.10 o                         
   7   8  16         34.89         53.22        10.59 o                         
   8   8  16          5.98         10.97        10.94 o                         
   9   8  16         62.91         53.31         9.44 o                         
  10   8  16         62.24         58.10        13.80 o                         
  11   8  16         35.95         58.48        11.99 o                         
   1   9  16         24.11         30.41         7.65 o                         
   2   9  16        637.31        605.61        17.71 o                         
   3   9  16          7.10         10.58         6.79 o                         
   4   9  16         97.48         87.43         8.54 o                         
   5   9  16         26.91         40.62         8.33 o                         
   6   9  16         11.60         13.83         9.09 o                         
   7   9  16        106.32         93.72        11.35 o                         
   8   9  16         68.04         56.91        10.84 o                         
   9   9  16         16.45          2.51        10.23 o                         
  10   9  16         31.14         28.42        10.36 o                         
   0  10  16        355.12        319.84        19.42 o                         
   1  10  16        183.70        205.57        11.64 o                         
   2  10  16         10.49          1.54         8.50 o                         
   3  10  16        286.37        291.47        10.07 o                         
   4  10  16         34.89         37.07         7.25 o                         
   5  10  16        365.19        389.83        24.27 o                         
   6  10  16        171.28        185.74        13.10 o                         
   7  10  16         45.25         50.69        12.05 o                         
   8  10  16          3.62         13.70        10.62 o                         
   9  10  16         28.37         53.61        11.62 o                         
   1  11  16          3.51         -5.87        11.37 o                         
   2  11  16         89.70         69.12        10.53 o                         
   3  11  16          2.88         13.59         7.00 o                         
   4  11  16        199.94        168.22         9.04 o                         
   5  11  16         57.51         52.44        14.79 o                         
   6  11  16         21.83         31.19        11.97 o                         
   7  11  16         14.72         16.43        13.01 o                         
   8  11  16         42.29         62.93        13.88 o                         
   0  12  16         14.80         15.38        21.71 o                         
   1  12  16        473.35        474.29        17.65 o                         
   2  12  16         23.34         27.62        12.15 o                         
   3  12  16         47.19         48.12         9.47 o                         
   4  12  16          1.31          7.02         9.53 o                         
   5  12  16        178.94        217.52        16.08 o                         
   6  12  16         73.39         74.25        12.97 o                         
   7  12  16         19.50         36.63        13.89 o                         
   1  13  16         19.26         31.40        14.70 o                         
   2  13  16         58.79         31.52        15.60 o                         
   3  13  16         60.77         90.55        18.88 o                         
   4  13  16        110.68         76.73        14.30 o                         
   5  13  16          0.31         -3.93        17.88 o                         
   0  14  16         59.25         52.26        26.02 o                         
   1  14  16         38.87         71.24        15.56 o                         
   2  14  16         15.05         30.62        15.29 o                         
   1   1  17        516.53        511.73         8.49 o                         
   2   1  17       2271.83       2004.23        17.65 o                         
   3   1  17        523.74        550.49         8.16 o                         
   4   1  17        638.62        639.98         9.87 o                         
   5   1  17        380.65        324.17         7.50 o                         
   6   1  17        167.80        129.28         6.43 o                         
   7   1  17        169.74        174.39         7.47 o                         
   8   1  17        448.62        473.75        10.59 o                         
   9   1  17         91.63        101.13        10.07 o                         
  10   1  17         71.54        126.37        11.25 o                         
  11   1  17          4.37         14.25         9.43 o                         
  12   1  17        130.47        108.59        12.84 o                         
  13   1  17         10.77         32.53        11.37 o                         
   0   2  17        227.90        213.76         8.16 o                         
   1   2  17        349.15        306.76         6.33 o                         
   2   2  17        142.95        138.72         5.72 o                         
   3   2  17         20.70         23.01         4.30 o                         
   4   2  17        127.73        120.35         7.10 o                         
   5   2  17          5.96          0.15         5.11 o                         
   6   2  17          2.73         -0.90         5.90 o                         
   7   2  17         17.42         24.00         6.19 o                         
   8   2  17         10.06         23.34         6.85 o                         
   9   2  17         30.46         23.56         7.23 o                         
  10   2  17          0.20          0.32         7.12 o                         
  11   2  17         54.69         63.49        11.12 o                         
  12   2  17         12.15         11.87        10.74 o                         
  13   2  17          3.21          2.62        10.55 o                         
   1   3  17        253.14        254.87         6.16 o                         
   2   3  17       3046.21       2920.92        26.36 o                         
   3   3  17        696.88        733.29        10.64 o                         
   4   3  17        535.99        553.99        10.71 o                         
   5   3  17        265.14        309.66         9.95 o                         
   6   3  17        380.64        329.27         9.24 o                         
   7   3  17        247.83        225.80         8.77 o                         
   8   3  17        388.36        442.53        12.05 o                         
   9   3  17        190.68        208.02         9.72 o                         
  10   3  17         78.50        125.05         8.24 o                         
  11   3  17         48.14         59.43         8.90 o                         
  12   3  17          6.13         -2.77         9.03 o                         
   0   4  17        970.45        869.03        19.51 o                         
   1   4  17        123.85        134.55         5.23 o                         
   2   4  17        113.23        124.29         4.80 o                         
   3   4  17          9.08          7.91         3.65 o                         
   4   4  17        154.26        143.94         8.83 o                         
   5   4  17          1.98          1.12         6.07 o                         
   6   4  17          2.02          9.18         6.99 o                         
   7   4  17         12.77         15.22         5.12 o                         
   8   4  17          0.80         -2.08         6.97 o                         
   9   4  17         23.67         29.02         7.82 o                         
  10   4  17          0.22          2.12         7.95 o                         
  11   4  17         37.41         42.02         9.15 o                         
  12   4  17         27.43         32.42         9.46 o                         
   1   5  17        383.93        403.91         9.04 o                         
   2   5  17       2073.48       2088.08        21.46 o                         
   3   5  17        349.64        380.49         8.21 o                         
   4   5  17        224.24        247.40         8.66 o                         
   5   5  17          0.47          4.84         6.07 o                         
   6   5  17        223.96        207.38         9.77 o                         
   7   5  17         79.07         70.69         8.04 o                         
   8   5  17        191.42        220.32         7.64 o                         
   9   5  17          6.37         -1.23         8.02 o                         
  10   5  17          1.78         -2.60         7.72 o                         
  11   5  17         44.89         37.17        10.11 o                         
  12   5  17         13.31         27.55        16.68 o                         
   0   6  17       1092.17       1054.56        23.15 o                         
   1   6  17       1852.07       1660.63        20.84 o                         
   2   6  17          0.41         -7.16         7.16 o                         
   3   6  17          4.14          0.03         4.88 o                         
   4   6  17         20.70         19.90         6.19 o                         
   5   6  17        265.39        270.80         7.87 o                         
   6   6  17         21.70         27.40         8.50 o                         
   7   6  17          4.81         -4.74         8.06 o                         
   8   6  17          1.54         -5.58         8.39 o                         
   9   6  17         28.33         35.37         7.80 o                         
  10   6  17          3.98          9.89         8.64 o                         
  11   6  17         11.69         18.53        10.64 o                         
   1   7  17         23.94         31.72         6.95 o                         
   2   7  17       1268.83       1321.79        20.05 o                         
   3   7  17        225.63        227.94        11.04 o                         
   4   7  17        547.14        612.54        13.69 o                         
   5   7  17         70.07         95.06         8.05 o                         
   6   7  17        167.39        182.00        11.71 o                         
   7   7  17         38.47         41.97         7.85 o                         
   8   7  17        442.34        490.82        16.08 o                         
   9   7  17         41.94         59.66         9.28 o                         
  10   7  17          2.53         15.43         8.28 o                         
  11   7  17          0.03          0.00        10.43 o                         
   0   8  17        179.34        181.81        18.90 o                         
   1   8  17        139.55        136.99         9.31 o                         
   2   8  17        208.16        211.09         9.62 o                         
   3   8  17         64.17         75.74         7.18 o                         
   4   8  17        298.73        309.37        10.63 o                         
   5   8  17        132.79        120.12         8.87 o                         
   6   8  17         38.34         78.18         8.25 o                         
   7   8  17          0.51         -5.24        10.85 o                         
   8   8  17         24.23          8.11        10.75 o                         
   9   8  17          0.61          6.49         9.45 o                         
  10   8  17         67.02         78.00        12.43 o                         
   1   9  17         51.14         28.91         7.98 o                         
   2   9  17        153.25        220.75        17.30 o                         
   3   9  17        125.17        127.94        10.39 o                         
   4   9  17       1164.95       1245.33        23.61 o                         
   5   9  17         72.81         49.56         8.72 o                         
   6   9  17         15.16         20.29         9.60 o                         
   7   9  17          8.48          9.65         8.84 o                         
   8   9  17        295.22        310.22        13.86 o                         
   9   9  17          0.20         20.57        10.22 o                         
   0  10  17        175.21        191.11        17.63 o                         
   1  10  17        285.03        232.70        14.84 o                         
   2  10  17         94.72        128.42         9.95 o                         
   3  10  17         76.69         77.64         9.11 o                         
   4  10  17          9.48          4.75        13.63 o                         
   5  10  17        151.37        130.90        12.04 o                         
   6  10  17         46.76         42.00        13.04 o                         
   7  10  17         31.95         33.59        10.53 o                         
   8  10  17          0.91         -7.08        10.35 o                         
   9  10  17         18.08         23.32        12.50 o                         
   1  11  17          1.34          6.23        12.26 o                         
   2  11  17        279.79        278.97        15.85 o                         
   3  11  17         37.40         21.83        10.95 o                         
   4  11  17        136.08        130.59        10.23 o                         
   5  11  17         91.21         88.34        11.92 o                         
   6  11  17         28.84         22.80        17.25 o                         
   7  11  17         10.24          1.13        11.59 o                         
   0  12  17        170.62        199.60        27.48 o                         
   1  12  17         60.71         18.28        13.82 o                         
   2  12  17         40.15         35.79        13.32 o                         
   3  12  17         35.65         32.72        14.84 o                         
   4  12  17         58.48         55.97        11.68 o                         
   5  12  17         86.55         73.75        16.10 o                         
   6  12  17        240.92        279.42        18.54 o                         
   1  13  17          1.17          0.10        17.22 o                         
   2  13  17        210.24        224.69        18.24 o                         
   3  13  17          1.05        -14.40        17.20 o                         
   4  13  17        103.18         96.54        35.67 o                         
   0   0  18        225.50        261.32        13.65 o                         
   1   0  18       4040.94       3941.54        46.08 o                         
   2   0  18         37.49         61.04         6.27 o                         
   3   0  18         14.61         45.71         6.18 o                         
   4   0  18          6.13          5.12        11.52 o                         
   5   0  18       2433.49       2287.78        35.00 o                         
   6   0  18        726.36        725.22        27.19 o                         
   7   0  18        476.31        498.05        20.70 o                         
   8   0  18          2.20          9.27        12.51 o                         
   9   0  18         16.97          9.08        13.51 o                         
  10   0  18          2.90         20.93        14.98 o                         
  11   0  18        132.98        143.34        25.22 o                         
  12   0  18          0.06          4.51        13.55 o                         
   1   1  18         15.58          1.99         4.10 o                         
   2   1  18         54.08         68.71         4.39 o                         
   3   1  18          1.55          0.03         3.99 o                         
   4   1  18         10.25          7.02         4.68 o                         
   5   1  18        110.68        131.91         6.30 o                         
   6   1  18        280.58        253.75         8.85 o                         
   7   1  18         17.19          7.46         6.21 o                         
   8   1  18          0.37          2.92         6.55 o                         
   9   1  18        136.60        133.39        10.69 o                         
  10   1  18         11.02          3.74         9.14 o                         
  11   1  18         13.90         11.42         9.82 o                         
  12   1  18         15.88         13.21        10.40 o                         
   0   2  18          1.39         -4.67         4.67 o                         
   1   2  18       1016.85       1030.88        12.36 o                         
   2   2  18        346.23        346.48         8.37 o                         
   3   2  18        752.12        657.47         9.90 o                         
   4   2  18        141.02        137.09         7.47 o                         
   5   2  18       2478.23       2467.08        30.22 o                         
   6   2  18          5.76         -0.81         6.26 o                         
   7   2  18        329.81        393.78        10.34 o                         
   8   2  18         32.74         38.39         7.18 o                         
   9   2  18         59.39         34.92         8.98 o                         
  10   2  18          4.82         11.45         9.35 o                         
  11   2  18         46.95         58.74        10.65 o                         
  12   2  18         25.73         20.34        10.22 o                         
   1   3  18        129.51        113.67         5.20 o                         
   2   3  18         34.32         36.24         4.46 o                         
   3   3  18        161.49        167.08         6.13 o                         
   4   3  18          1.85          4.61         5.54 o                         
   5   3  18        170.24        161.73         7.75 o                         
   6   3  18         55.27         32.61         7.39 o                         
   7   3  18        132.15        145.59         8.56 o                         
   8   3  18          0.86          6.56         7.46 o                         
   9   3  18         27.73         23.67         7.75 o                         
  10   3  18          4.11         16.20         8.90 o                         
  11   3  18          6.89         -5.95         8.74 o                         
  12   3  18         43.41         45.11        12.74 o                         
   0   4  18          4.63          2.65         6.69 o                         
   1   4  18       2377.29       2347.90        24.85 o                         
   2   4  18         79.73         99.56         5.43 o                         
   3   4  18         72.23         58.90         5.18 o                         
   4   4  18         27.20         17.64         7.03 o                         
   5   4  18        830.22        770.13        14.39 o                         
   6   4  18        253.58        275.00        14.26 o                         
   7   4  18         44.07         74.36         8.41 o                         
   8   4  18          0.22         -0.14         6.64 o                         
   9   4  18        207.29        196.54         9.78 o                         
  10   4  18          9.97          6.70         8.58 o                         
  11   4  18         91.59        120.80        10.22 o                         
  12   4  18         37.59         20.42        10.97 o                         
   1   5  18         93.10         79.12         6.12 o                         
   2   5  18        103.30        101.33         7.80 o                         
   3   5  18        360.15        312.16         9.76 o                         
   4   5  18          4.81         -1.13         4.78 o                         
   5   5  18         15.04         10.15         5.49 o                         
   6   5  18        106.01         98.72         9.48 o                         
   7   5  18          1.85         -6.98         9.72 o                         
   8   5  18         62.89         48.26        11.55 o                         
   9   5  18          3.19          3.86         6.25 o                         
  10   5  18          0.07         -4.94         8.13 o                         
  11   5  18         39.33         25.73        10.25 o                         
   0   6  18        206.82        183.69        10.42 o                         
   1   6  18       1354.44       1382.47        17.98 o                         
   2   6  18          1.77         -5.57         5.57 o                         
   3   6  18        215.85        229.88        11.12 o                         
   4   6  18         10.97          8.83         6.86 o                         
   5   6  18        788.22        813.19        17.84 o                         
   6   6  18         91.60        123.35         8.88 o                         
   7   6  18        193.77        240.49        12.74 o                         
   8   6  18          0.89        -15.82        15.82 o                         
   9   6  18         10.72         -7.54        10.78 o                         
  10   6  18         13.10         14.23         8.19 o                         
  11   6  18        127.00        107.85        12.41 o                         
   1   7  18         84.66         72.47         7.21 o                         
   2   7  18         91.17         93.58         7.28 o                         
   3   7  18        204.55        189.08        11.01 o                         
   4   7  18        247.52        250.06         8.48 o                         
   5   7  18         27.93         24.26         6.01 o                         
   6   7  18          0.86          0.46         7.29 o                         
   7   7  18        117.03        118.79        13.42 o                         
   8   7  18        119.99         92.92        11.05 o                         
   9   7  18          9.73         14.60        11.30 o                         
  10   7  18         25.31         18.49        17.88 o                         
   0   8  18         12.32         20.38        10.61 o                         
   1   8  18       1225.17       1288.94        18.97 o                         
   2   8  18         22.73          8.40         7.12 o                         
   3   8  18         33.44         34.67         9.07 o                         
   4   8  18          1.86         14.62         7.08 o                         
   5   8  18        291.18        340.39        16.45 o                         
   6   8  18          1.94          3.12         8.17 o                         
   7   8  18         46.47         69.62         8.51 o                         
   8   8  18         47.79         57.12         9.93 o                         
   9   8  18         93.48         91.36        16.83 o                         
   1   9  18        312.68        286.20        11.61 o                         
   2   9  18          3.38         11.03         8.32 o                         
   3   9  18        430.57        401.35        18.16 o                         
   4   9  18         18.27         47.88        12.74 o                         
   5   9  18          3.08          1.18         8.25 o                         
   6   9  18          6.54          6.75         9.74 o                         
   7   9  18         29.55         17.00         9.71 o                         
   8   9  18          0.70          9.14        10.88 o                         
   9   9  18         37.37         38.51        12.33 o                         
   0  10  18          5.50          1.57        14.50 o                         
   1  10  18        399.44        409.30        15.79 o                         
   2  10  18         10.29         15.00         9.26 o                         
   3  10  18         27.23         19.24         7.99 o                         
   4  10  18          0.88         20.05        13.03 o                         
   5  10  18        260.16        296.03        14.44 o                         
   6  10  18          4.51        -13.42        13.42 o                         
   7  10  18         69.35         89.78        12.75 o                         
   8  10  18         19.49         34.61        12.13 o                         
   1  11  18         82.79         81.88        16.82 o                         
   2  11  18         60.03         55.28        13.13 o                         
   3  11  18        229.61        215.83        13.09 o                         
   4  11  18          0.60         13.27        14.74 o                         
   5  11  18          1.54         -6.67        14.10 o                         
   6  11  18         10.51         15.06        13.95 o                         
   0  12  18        138.93        161.44        27.35 o                         
   1  12  18        160.99        112.24        16.77 o                         
   2  12  18          7.65          8.44        13.81 o                         
   3  12  18          4.72         40.50        18.58 o                         
   4  12  18          1.35         -3.43        15.54 o                         
   5  12  18        111.85        173.20        17.53 o                         
   1  13  18        110.62        134.56        18.57 o                         
   1   1  19         22.29         27.72         4.46 o                         
   2   1  19       1770.77       1709.71        16.81 o                         
   3   1  19        133.98        137.80         5.73 o                         
   4   1  19       1093.18       1195.20        14.72 o                         
   5   1  19         94.48        109.62         5.64 o                         
   6   1  19         49.02         25.50         6.37 o                         
   7   1  19        148.80        127.32         9.47 o                         
   8   1  19        374.36        421.10        16.01 o                         
   9   1  19         28.17         19.99        11.06 o                         
  10   1  19          2.77         16.56         9.68 o                         
  11   1  19          0.31         -6.23        10.32 o                         
   0   2  19         19.64         32.67         6.46 o                         
   1   2  19         44.70         36.92         5.31 o                         
   2   2  19          0.95         -4.54         5.14 o                         
   3   2  19         41.85         41.77         5.62 o                         
   4   2  19          5.23         24.24         6.33 o                         
   5   2  19          0.41          5.98         6.87 o                         
   6   2  19         77.55         62.46         6.16 o                         
   7   2  19         18.14         22.90         7.00 o                         
   8   2  19          6.30         -1.46         7.26 o                         
   9   2  19          3.59         -5.87         7.80 o                         
  10   2  19          6.14          0.77         9.34 o                         
  11   2  19          7.58          9.28        10.26 o                         
   1   3  19        133.84        127.30         5.63 o                         
   2   3  19       1318.95       1336.97        17.92 o                         
   3   3  19        254.25        229.20         7.21 o                         
   4   3  19       1379.89       1371.46        21.04 o                         
   5   3  19        108.58        111.60         7.02 o                         
   6   3  19         40.51         29.86         7.51 o                         
   7   3  19         95.70        103.99         8.66 o                         
   8   3  19        378.06        413.14        12.07 o                         
   9   3  19          9.79         -0.22         7.50 o                         
  10   3  19         48.78         75.74         9.28 o                         
  11   3  19          0.18        -10.08        10.08 o                         
   0   4  19         66.46         52.90         7.95 o                         
   1   4  19         12.18          7.31         5.94 o                         
   2   4  19         16.81         22.87         6.08 o                         
   3   4  19         29.42         26.76         4.93 o                         
   4   4  19         10.93         11.13         6.29 o                         
   5   4  19          7.21         12.05         7.75 o                         
   6   4  19        235.87        249.87         9.97 o                         
   7   4  19        115.56         77.41         8.51 o                         
   8   4  19         27.37         30.72         9.08 o                         
   9   4  19         66.23         47.12         7.90 o                         
  10   4  19          1.02         -8.36         8.36 o                         
  11   4  19         18.46         24.95         9.78 o                         
   1   5  19          1.13         -4.38         5.07 o                         
   2   5  19        908.29        916.20        20.67 o                         
   3   5  19         49.60         57.03         5.20 o                         
   4   5  19        565.14        677.21        16.92 o                         
   5   5  19         22.53         22.50         8.76 o                         
   6   5  19         15.61         -1.61         8.28 o                         
   7   5  19         46.17         56.77         9.21 o                         
   8   5  19        277.29        286.41        14.43 o                         
   9   5  19          0.31          9.51         9.69 o                         
  10   5  19          8.21         11.36        10.23 o                         
   0   6  19         75.11         87.53        11.69 o                         
   1   6  19          0.61         -5.41         6.22 o                         
   2   6  19         19.51         24.41         7.12 o                         
   3   6  19          3.99         -4.96         6.96 o                         
   4   6  19        166.90        155.69         7.21 o                         
   5   6  19         51.68         51.59         6.85 o                         
   6   6  19         17.46         33.73         6.99 o                         
   7   6  19          2.89         38.12         9.34 o                         
   8   6  19          9.85          5.78        10.57 o                         
   9   6  19         37.61         44.58        17.52 o                         
  10   6  19          0.48          9.25        10.60 o                         
   1   7  19         97.46         97.31         6.99 o                         
   2   7  19        776.06        792.81        17.47 o                         
   3   7  19          9.61         11.70         6.74 o                         
   4   7  19        343.20        382.08        17.95 o                         
   5   7  19         55.41         55.60         9.17 o                         
   6   7  19          7.66         14.26         8.35 o                         
   7   7  19          2.89         -3.80        11.69 o                         
   8   7  19        221.19        242.68        15.30 o                         
   9   7  19          1.02         10.66        11.68 o                         
   0   8  19         17.31         12.55         9.24 o                         
   1   8  19          1.28         -4.61         7.12 o                         
   2   8  19         12.79         29.23         7.43 o                         
   3   8  19         10.42         23.85         9.49 o                         
   4   8  19         77.92         83.13        14.17 o                         
   5   8  19          0.43          7.98         6.63 o                         
   6   8  19         23.41         29.51         7.39 o                         
   7   8  19          5.64         19.45        10.66 o                         
   8   8  19          1.83         -7.75        11.94 o                         
   9   8  19          0.77          5.73        14.11 o                         
   1   9  19         10.84         -9.92         9.92 o                         
   2   9  19        614.15        629.95        18.64 o                         
   3   9  19          1.14         -3.41        16.34 o                         
   4   9  19         42.76         74.88        12.28 o                         
   5   9  19         60.59         53.14        10.13 o                         
   6   9  19         84.06         68.73        11.56 o                         
   7   9  19          8.21          5.22        11.10 o                         
   8   9  19         33.99         46.34        12.49 o                         
   0  10  19        213.35        182.09        19.26 o                         
   1  10  19        117.48         75.53        17.29 o                         
   2  10  19          3.41         14.33        10.68 o                         
   3  10  19          6.20         -7.84         8.55 o                         
   4  10  19         33.70         36.37        13.99 o                         
   5  10  19         12.54         25.99        15.51 o                         
   6  10  19         42.26         44.12        11.58 o                         
   7  10  19         10.51         14.01        14.29 o                         
   1  11  19         13.89         19.22        17.25 o                         
   2  11  19        221.27        245.57        18.18 o                         
   3  11  19          2.55          9.76        11.02 o                         
   4  11  19         84.05        140.62        15.96 o                         
   5  11  19          1.42         18.60        14.93 o                         
   0  12  19         53.49         -4.74        26.72 o                         
   1  12  19          0.96          1.54        19.79 o                         
   2  12  19          0.97        -14.97        14.97 o                         
   0   0  20        410.41        371.43        16.71 o                         
   1   0  20       1538.39       1531.35        23.54 o                         
   2   0  20        296.38        238.89         9.29 o                         
   3   0  20          0.91         -2.17         6.77 o                         
   4   0  20         76.02         63.68         8.04 o                         
   5   0  20       1143.58       1153.76        22.85 o                         
   6   0  20        220.96        195.64        14.39 o                         
   7   0  20        150.88        203.97        15.44 o                         
   8   0  20         11.84         -0.34        13.35 o                         
   9   0  20        358.78        347.86        18.70 o                         
  10   0  20         39.42         72.65        17.84 o                         
  11   0  20        247.19        295.80        18.14 o                         
   1   1  20        102.93        102.43         5.42 o                         
   2   1  20         43.99         49.90         5.13 o                         
   3   1  20          2.18          3.61         4.49 o                         
   4   1  20          5.44          3.40         5.45 o                         
   5   1  20         89.25         75.61         6.67 o                         
   6   1  20          6.67         -2.87         5.77 o                         
   7   1  20          2.89         -4.15         6.39 o                         
   8   1  20         15.00         -3.92        11.96 o                         
   9   1  20          1.62          1.71         9.29 o                         
  10   1  20         18.84         19.49        10.00 o                         
  11   1  20         12.79          1.57        11.11 o                         
   0   2  20        165.81        165.57         8.54 o                         
   1   2  20       1147.34       1096.69        14.71 o                         
   2   2  20         18.63         18.32         5.61 o                         
   3   2  20        325.60        301.96         8.98 o                         
   4   2  20         49.69         37.57         6.69 o                         
   5   2  20        713.64        806.13        15.37 o                         
   6   2  20        255.64        231.01         8.87 o                         
   7   2  20        397.72        433.35        11.27 o                         
   8   2  20          3.02         -5.99         9.48 o                         
   9   2  20         36.43         29.12         9.90 o                         
  10   2  20         38.55         35.11        10.26 o                         
  11   2  20        203.16        201.80        12.16 o                         
   1   3  20          4.35          1.37         6.07 o                         
   2   3  20         26.94         27.67         4.65 o                         
   3   3  20        123.54        111.87         6.64 o                         
   4   3  20          3.25          0.36         6.42 o                         
   5   3  20         89.21         81.72         7.07 o                         
   6   3  20         14.89         21.73         7.85 o                         
   7   3  20          9.66         28.69         8.08 o                         
   8   3  20          4.48         -1.87         9.74 o                         
   9   3  20         31.27         36.29         7.72 o                         
  10   3  20          3.58         24.22        11.38 o                         
   0   4  20        527.40        454.15        17.16 o                         
   1   4  20       1820.58       1839.53        23.72 o                         
   2   4  20         87.61         83.68         8.07 o                         
   3   4  20          3.99         -0.92         4.71 o                         
   4   4  20        100.01         95.50         7.53 o                         
   5   4  20       1591.19       1511.53        21.77 o                         
   6   4  20          4.03          9.00         7.83 o                         
   7   4  20        132.06        185.41        10.03 o                         
   8   4  20          5.90          1.56         8.79 o                         
   9   4  20         97.65        107.05        12.48 o                         
  10   4  20          6.65          8.07         9.71 o                         
   1   5  20        145.02        109.40         7.37 o                         
   2   5  20         81.35         78.98         6.12 o                         
   3   5  20         89.61         89.04         7.51 o                         
   4   5  20          0.06         -6.12         6.12 o                         
   5   5  20          3.73          0.26         7.69 o                         
   6   5  20          4.31          5.85         9.00 o                         
   7   5  20         14.71         12.76        10.50 o                         
   8   5  20          7.13         -3.97        10.35 o                         
   9   5  20          1.86         -7.86        10.56 o                         
  10   5  20          3.79         22.21        10.78 o                         
   0   6  20         54.26         76.67         9.37 o                         
   1   6  20        335.87        351.65        14.09 o                         
   2   6  20         62.57         72.14         7.53 o                         
   3   6  20        118.99        117.05         7.82 o                         
   4   6  20        272.61        300.14         9.86 o                         
   5   6  20        814.49        904.47        30.71 o                         
   6   6  20         77.34         83.12        12.54 o                         
   7   6  20         78.14        111.69        12.15 o                         
   8   6  20          6.19         20.23        11.32 o                         
   9   6  20         38.83         31.93        11.90 o                         
   1   7  20         78.55         61.10         7.09 o                         
   2   7  20         31.61         22.83         6.36 o                         
   3   7  20        118.88        104.63         8.73 o                         
   4   7  20        102.15         86.76        11.56 o                         
   5   7  20        213.79        226.15        12.27 o                         
   6   7  20          4.10         15.31        11.15 o                         
   7   7  20        105.92        105.35        13.48 o                         
   8   7  20          0.20        -12.41        12.41 o                         
   0   8  20        125.82        156.84        12.89 o                         
   1   8  20        401.11        445.42        12.83 o                         
   2   8  20          5.27         -2.90         8.00 o                         
   3   8  20          3.97          1.90        14.23 o                         
   4   8  20          7.81         19.33         8.68 o                         
   5   8  20        354.02        356.88        20.54 o                         
   6   8  20        119.80        112.52        12.24 o                         
   7   8  20         81.96         72.76        12.10 o                         
   8   8  20          0.28          9.61        11.44 o                         
   1   9  20         22.84         21.91         9.84 o                         
   2   9  20         45.25         12.80        17.88 o                         
   3   9  20         84.41         54.05        16.17 o                         
   4   9  20          0.24         -4.13        13.17 o                         
   5   9  20          6.24          4.32        13.73 o                         
   6   9  20          0.34          1.85        13.64 o                         
   7   9  20         23.41         21.64        14.10 o                         
   0  10  20         74.00         95.63        17.36 o                         
   1  10  20        141.60        178.11        15.27 o                         
   2  10  20          0.35         -2.91        11.18 o                         
   3  10  20          1.07         -2.90        14.06 o                         
   4  10  20         12.20        -11.13        13.76 o                         
   5  10  20        140.35        134.51        16.13 o                         
   1  11  20          1.33          6.95        18.41 o                         
   2  11  20         35.78         -3.75        12.67 o                         
   3  11  20        234.97        211.77        17.99 o                         
   1   1  21        388.61        344.91         7.85 o                         
   2   1  21        843.52        825.87        12.13 o                         
   3   1  21        866.91        803.30        17.20 o                         
   4   1  21        135.85        205.40         9.01 o                         
   5   1  21          6.64         10.93         6.67 o                         
   6   1  21         41.55         24.03         6.54 o                         
   7   1  21        198.23        183.41         8.73 o                         
   8   1  21         78.78         79.69        10.77 o                         
   9   1  21         98.55        119.91        11.45 o                         
  10   1  21          0.47         13.30        11.79 o                         
   0   2  21        149.24        131.30        11.37 o                         
   1   2  21          0.14          5.50         4.25 o                         
   2   2  21         10.36         13.91         5.34 o                         
   3   2  21         12.65         23.12         5.14 o                         
   4   2  21        103.15         93.52         7.56 o                         
   5   2  21          0.27         13.45         6.71 o                         
   6   2  21         38.02         45.42         7.22 o                         
   7   2  21         43.83         41.47         7.88 o                         
   8   2  21          1.29          1.34         7.09 o                         
   9   2  21          0.32         19.09         9.19 o                         
  10   2  21          5.00          0.53        11.09 o                         
   1   3  21        161.53        145.24         7.47 o                         
   2   3  21        248.47        242.55         9.94 o                         
   3   3  21        358.77        335.70         9.56 o                         
   4   3  21        173.43        211.20         9.11 o                         
   5   3  21          6.22          8.03         7.97 o                         
   6   3  21         15.05         13.62         8.18 o                         
   7   3  21        243.68        235.67        11.38 o                         
   8   3  21         53.23         69.30         9.61 o                         
   9   3  21         98.36        132.34        15.23 o                         
   0   4  21         47.22         22.82        14.00 o                         
   1   4  21          0.04         -7.74         7.74 o                         
   2   4  21         69.78         59.12         9.33 o                         
   3   4  21          9.28          7.41         6.50 o                         
   4   4  21          1.45          6.55         9.50 o                         
   5   4  21          0.31         10.60         7.62 o                         
   6   4  21         65.36         53.35         8.96 o                         
   7   4  21         21.14         39.44        11.65 o                         
   8   4  21          0.39          0.05         9.34 o                         
   9   4  21          1.87         -2.57         9.73 o                         
   1   5  21        132.23        133.72         7.89 o                         
   2   5  21        399.98        444.54        12.67 o                         
   3   5  21        270.32        304.11        14.61 o                         
   4   5  21        196.73        216.07         8.44 o                         
   5   5  21         13.39         39.23         8.14 o                         
   6   5  21         94.34         57.00        10.74 o                         
   7   5  21        189.03        204.23        18.54 o                         
   8   5  21         60.89         85.40        13.35 o                         
   9   5  21         75.63         94.34        12.10 o                         
   0   6  21        360.83        336.37        14.85 o                         
   1   6  21          8.97         -0.52         6.64 o                         
   2   6  21         28.10         15.34         8.66 o                         
   3   6  21         59.10         47.39         7.13 o                         
   4   6  21         87.39         73.13        12.60 o                         
   5   6  21          2.23         21.52        10.29 o                         
   6   6  21        142.09        148.62        11.58 o                         
   7   6  21         27.62          9.33        11.50 o                         
   8   6  21         11.56         10.58        11.42 o                         
   1   7  21         41.14         43.08         8.83 o                         
   2   7  21        152.67        173.77        10.69 o                         
   3   7  21        365.49        403.41        14.46 o                         
   4   7  21         77.03         83.09        10.72 o                         
   5   7  21         56.04         42.94        12.65 o                         
   6   7  21          7.95         18.16        10.70 o                         
   7   7  21        130.41        140.27        12.38 o                         
   0   8  21        138.85        104.70        20.47 o                         
   1   8  21         17.91          8.69        10.95 o                         
   2   8  21          6.62          7.04        11.03 o                         
   3   8  21          1.12          6.55        12.28 o                         
   4   8  21         36.58         53.99        11.31 o                         
   5   8  21          8.67         15.42        12.74 o                         
   6   8  21         19.06         20.56        13.34 o                         
   1   9  21          5.33         -5.59        12.34 o                         
   2   9  21        179.76        170.85        11.64 o                         
   3   9  21        300.87        342.32        17.45 o                         
   4   9  21          3.08         17.88        15.22 o                         
   5   9  21          0.75         -5.11        13.59 o                         
   0  10  21        345.34        348.29        22.50 o                         
   1  10  21         38.05         40.88        12.92 o                         
   2  10  21         22.18         28.64        17.64 o                         
   3  10  21         14.67         23.14        18.42 o                         
   0   0  22        427.25        352.63        21.20 o                         
   1   0  22        729.40        749.50        20.73 o                         
   2   0  22         46.30         49.21         7.96 o                         
   3   0  22         89.71         84.08         8.69 o                         
   4   0  22         29.05         17.11         7.77 o                         
   5   0  22        199.95        227.29        14.84 o                         
   6   0  22         82.67         81.43        14.26 o                         
   7   0  22          1.73         27.27        17.30 o                         
   8   0  22          9.74         23.99        13.70 o                         
   9   0  22          4.64         -2.57        14.00 o                         
   1   1  22         59.13         53.29         5.34 o                         
   2   1  22          1.03          1.08         5.59 o                         
   3   1  22         34.50         41.93         5.90 o                         
   4   1  22         35.39         31.92         6.50 o                         
   5   1  22         15.05         15.83         6.83 o                         
   6   1  22          7.21         11.62         7.98 o                         
   7   1  22          1.61         17.33         8.98 o                         
   8   1  22          0.09          1.99         8.95 o                         
   9   1  22          0.48          3.34        12.09 o                         
   0   2  22        135.36        180.86        12.26 o                         
   1   2  22        109.40        120.31         7.68 o                         
   2   2  22         15.41         18.33         5.37 o                         
   3   2  22         38.27         26.89         5.87 o                         
   4   2  22        123.25        109.95         8.77 o                         
   5   2  22         44.65         64.89         9.00 o                         
   6   2  22        122.79        148.68         9.82 o                         
   7   2  22          7.88         13.03         8.10 o                         
   8   2  22          0.36         27.49        10.19 o                         
   9   2  22          6.69          3.22        11.18 o                         
   1   3  22          2.90          6.11         7.33 o                         
   2   3  22         20.24         13.46         7.51 o                         
   3   3  22         37.61         35.98         6.27 o                         
   4   3  22          2.35         -1.10         6.67 o                         
   5   3  22         30.99         34.37         9.43 o                         
   6   3  22          0.05          4.65         8.83 o                         
   7   3  22          1.04          3.78        10.37 o                         
   8   3  22         11.69          8.11         9.47 o                         
   0   4  22        659.30        645.30        19.48 o                         
   1   4  22         94.04        146.32        13.27 o                         
   2   4  22         71.00         59.55         9.21 o                         
   3   4  22         22.67         20.53         7.79 o                         
   4   4  22         85.79         76.52         7.27 o                         
   5   4  22        111.91        122.60        11.27 o                         
   6   4  22         36.85         40.71         9.63 o                         
   7   4  22         28.44         31.21         9.52 o                         
   8   4  22          4.41         -1.08        10.41 o                         
   1   5  22          1.60          8.18         9.46 o                         
   2   5  22          3.45          1.07         7.53 o                         
   3   5  22         80.44        102.95        12.27 o                         
   4   5  22          1.78         -3.48        11.01 o                         
   5   5  22          4.37         13.87         9.33 o                         
   6   5  22         39.17         36.51        11.69 o                         
   7   5  22         17.54         -2.17        11.04 o                         
   8   5  22          5.57         25.37        12.95 o                         
   0   6  22        184.12        209.59        15.30 o                         
   1   6  22         89.75        113.30        12.31 o                         
   2   6  22         18.64         18.65         6.47 o                         
   3   6  22          0.58        -12.80        12.80 o                         
   4   6  22        164.08        132.16        15.29 o                         
   5   6  22         45.26         39.07        12.92 o                         
   6   6  22         10.37         20.76        12.03 o                         
   7   6  22          4.46          2.93        11.40 o                         
   1   7  22         34.95         52.51        12.52 o                         
   2   7  22         17.58         11.76         9.89 o                         
   3   7  22         80.38         83.94        10.13 o                         
   4   7  22         34.18         -8.76        16.15 o                         
   5   7  22          0.77         12.72        12.60 o                         
   6   7  22          0.54         -6.36        12.17 o                         
   0   8  22        340.89        362.14        21.27 o                         
   1   8  22        133.77        176.45        15.05 o                         
   2   8  22         25.94         11.48        11.42 o                         
   3   8  22          5.71         12.48        10.50 o                         
   4   8  22         29.81         39.27        13.35 o                         
   5   8  22         10.51          9.89        13.17 o                         
   1   9  22        149.49        151.29        13.60 o                         
   2   9  22         17.78         14.54        12.86 o                         
   3   9  22         37.98         42.27        15.12 o                         
   1   1  23        239.00        234.04         9.65 o                         
   2   1  23        260.43        273.66         8.27 o                         
   3   1  23        337.86        314.66         9.48 o                         
   4   1  23         77.67         89.46         8.84 o                         
   5   1  23         11.15         -8.10         8.10 o                         
   6   1  23          3.79         -7.59         7.59 o                         
   7   1  23         91.97         87.75        11.04 o                         
   8   1  23        125.05        160.02        15.03 o                         
   0   2  23         56.89         44.19        10.26 o                         
   1   2  23          9.36          4.49         8.61 o                         
   2   2  23         13.59         14.61         5.39 o                         
   3   2  23         32.36         22.05         7.49 o                         
   4   2  23        163.25        131.24         9.82 o                         
   5   2  23          0.09          0.98         8.59 o                         
   6   2  23         12.12          9.04         8.96 o                         
   7   2  23         12.04         16.54        10.11 o                         
   8   2  23         21.45         33.31        11.66 o                         
   1   3  23        104.20        111.55         8.94 o                         
   2   3  23        145.03        167.84         9.76 o                         
   3   3  23        482.78        493.60        16.42 o                         
   4   3  23        214.78        239.49        10.98 o                         
   5   3  23          5.54          7.04        10.53 o                         
   6   3  23          1.59         10.95         8.91 o                         
   7   3  23         85.36        105.04        10.90 o                         
   0   4  23         15.42          1.57        13.74 o                         
   1   4  23         46.98         37.59        13.30 o                         
   2   4  23          0.53         -1.24         9.15 o                         
   3   4  23          3.43          1.33        14.72 o                         
   4   4  23         33.71         20.48        14.50 o                         
   5   4  23          0.20         -2.85         9.09 o                         
   6   4  23         38.43         13.92        10.82 o                         
   7   4  23          3.68          0.75        10.52 o                         
   1   5  23        307.49        306.22        20.04 o                         
   2   5  23         98.91         94.78        12.12 o                         
   3   5  23        337.73        382.71        16.97 o                         
   4   5  23         76.33        105.12        17.19 o                         
   5   5  23          1.26         13.91        12.93 o                         
   6   5  23         70.24         63.08        17.47 o                         
   0   6  23         51.72         60.82        14.52 o                         
   1   6  23        101.87        128.75        11.50 o                         
   2   6  23          1.55         12.73        12.43 o                         
   3   6  23          1.94          7.69        13.99 o                         
   4   6  23          3.59         26.90        12.12 o                         
   5   6  23         52.30         43.02        16.67 o                         
   6   6  23        258.95        206.50        16.78 o                         
   1   7  23        123.39        156.41        13.37 o                         
   2   7  23         60.27         62.57        11.50 o                         
   3   7  23        150.70        186.94        15.67 o                         
   4   7  23         66.02         71.78        17.01 o                         
   0   8  23         68.08         52.65        17.84 o                         
   1   8  23          2.62          6.99        11.83 o                         
   2   8  23         16.20          6.26        13.09 o                         
   3   8  23          0.71         28.86        14.38 o                         
   0   0  24        978.26        973.84        43.62 o                         
   1   0  24         24.08         16.72        17.97 o                         
   2   0  24        395.03        396.77        20.44 o                         
   3   0  24          0.75         21.24        13.26 o                         
   4   0  24        637.47        628.86        21.40 o                         
   5   0  24          1.25         13.74        22.62 o                         
   6   0  24         76.26        122.19        20.78 o                         
   7   0  24          9.42        -18.47        20.29 o                         
   1   1  24          2.27          6.96        10.89 o                         
   2   1  24          4.62         -2.89        12.11 o                         
   3   1  24          3.20         23.07        11.16 o                         
   4   1  24         21.83         15.49        10.24 o                         
   5   1  24         18.25         11.87         9.35 o                         
   6   1  24          0.06         -7.31        10.61 o                         
   0   2  24        460.91        483.98        28.40 o                         
   1   2  24          4.62         -4.41        11.09 o                         
   2   2  24         45.17         63.26         8.84 o                         
   3   2  24         37.66         40.84         8.62 o                         
   4   2  24        146.64         95.14        10.09 o                         
   5   2  24          7.61          3.23         8.88 o                         
   6   2  24        185.68        190.28        13.44 o                         
   1   3  24          0.27         -6.77        11.18 o                         
   2   3  24          0.29         12.35         9.91 o                         
   3   3  24         10.91         13.62        10.67 o                         
   4   3  24          2.34          1.40        14.78 o                         
   5   3  24          1.32         -1.86        10.22 o                         
   6   3  24         21.99         13.65        11.30 o                         
   0   4  24        531.06        499.61        44.12 o                         
   1   4  24          3.47         -6.55        10.32 o                         
   2   4  24         64.02         81.00        21.28 o                         
   3   4  24         18.60         10.33        11.39 o                         
   4   4  24         32.35         20.30        12.14 o                         
   5   4  24          0.87         -2.52        11.92 o                         
   1   5  24          2.00         14.99        12.95 o                         
   2   5  24         12.33         17.63        13.01 o                         
   3   5  24         14.36          4.04        12.71 o                         
   4   5  24          5.33          4.48        14.48 o                         
   5   5  24         11.50          1.65        14.07 o                         
   0   6  24        209.01        242.68        23.74 o                         
   1   6  24          5.90         15.54        12.39 o                         
   2   6  24         36.05         49.58        12.59 o                         
   3   6  24          0.11         -1.55        12.59 o                         
   1   7  24         48.15         63.94        13.79 o                         
   1   1  25        107.99        106.88        12.62 o                         
   2   1  25          3.21         19.38        12.52 o                         
   3   1  25        251.05        271.55        14.16 o                         
   4   1  25         29.81         26.52        10.33 o                         
   5   1  25         55.27         85.53        14.43 o                         
   0   2  25          7.63         18.15        15.25 o                         
   1   2  25         35.86         18.46        10.62 o                         
   2   2  25          0.42         -6.84        14.65 o                         
   3   2  25         13.52         13.15        11.77 o                         
   4   2  25         18.00         12.26        10.72 o                         
   1   3  25         15.73        -13.30        13.30 o                         
   2   3  25          0.15          0.28        11.23 o                         
   3   3  25        356.81        395.30        15.95 o                         
   4   3  25          6.63         -9.48        10.97 o                         
   0   4  25        113.66        110.62        22.21 o                         
   1   4  25         20.66         15.55        14.58 o                         
   2   4  25         18.52         10.67        16.43 o                         
   3   4  25          0.47          7.45        13.92 o                         
   1   5  25         28.58         15.54        15.34 o                         
   2   5  25         10.18          9.14        13.96 o                         
   0   0  26        361.91        370.81        58.81 o                         
   1   0  26        100.87         32.08        15.73 o                         
   2   0  26         24.43         35.76        15.69 o                         
   1   1  26          0.34         -8.44        13.35 o                         
   2   1  26         68.01         55.51        16.40 o                         
   0   2  26        242.27        225.54        19.02 o                         
   1   2  26          2.09         -5.65        13.85 o                         
                                                                                
