# Supplementary material for: Six 1-aroyl-4-(4-meth­oxy­phen­yl)piperazines: similar mol­ecular structures but different patterns of supra­molecular assembly
Source: Acta Crystallogr E Crystallogr Commun. 2019 Jul 26;75(Pt 8):1253–60. doi: 10.1107/S2056989019010491 (PMC6690458; doi:10.1107/S2056989019010491)
Supplement: Supplementary file 6 [file e-75-01253-Vsup6.hkl]

data_V                                                                          
_shelx_title ' ak1cg'                                                           
_shelx_refln_list_code          4                                               
_shelx_F_calc_maximum      409.19                                               
_exptl_crystal_F_000      1680.00                                               
_reflns_d_resolution_high  0.7638                                               
                                                                                
loop_                                                                           
 _space_group_symop_operation_xyz                                               
 'x, y, z'                                                                      
 '-x+1/2, -y, z+1/2'                                                            
 'x+1/2, -y+1/2, -z'                                                            
 '-x, y+1/2, -z+1/2'                                                            
 '-x, -y, -z'                                                                   
 'x-1/2, y, -z-1/2'                                                             
 '-x-1/2, y-1/2, z'                                                             
 'x, -y-1/2, z-1/2'                                                             
                                                                                
_cell_length_a    12.7671                                                       
_cell_length_b    13.5429                                                       
_cell_length_c    20.2542                                                       
_cell_angle_alpha  90.000                                                       
_cell_angle_beta   90.000                                                       
_cell_angle_gamma  90.000                                                       
                                                                                
_shelx_F_squared_multiplier     1.000                                           
                                                                                
loop_                                                                           
 _refln_index_h                                                                 
 _refln_index_k                                                                 
 _refln_index_l                                                                 
 _refln_F_squared_calc                                                          
 _refln_F_squared_meas                                                          
 _refln_F_squared_sigma                                                         
 _refln_observed_status                                                         
   2   0   0      25645.15      26542.79       138.86 o                         
   4   0   0      17870.03      18299.51       303.73 o                         
   6   0   0      37296.06      35513.73       293.98 o                         
   8   0   0       2233.06       2136.24        51.54 o                         
  10   0   0       3157.73       3263.57        45.75 o                         
  12   0   0      20738.85      19155.83       103.26 o                         
  14   0   0         70.98         53.77        39.45 o                         
  16   0   0         55.19         47.57        44.48 o                         
   2   1   0       7108.58       8593.65        49.80 o                         
   4   1   0       3841.91       3915.24        84.64 o                         
   6   1   0       3545.31       3876.38        38.16 o                         
   8   1   0        442.95        546.25        11.38 o                         
  10   1   0          1.25         25.78        20.45 o                         
  12   1   0        642.20        655.92        38.04 o                         
  14   1   0         37.04         29.16        26.77 o                         
  16   1   0          7.28        -14.61        43.45 o                         
   0   2   0      19453.54      20325.23        41.22 o                         
   2   2   0      67725.12      67562.98       516.84 o                         
   4   2   0      31435.34      31172.73       218.26 o                         
   6   2   0      44779.55      41997.77       139.26 o                         
   8   2   0       4168.66       3777.45        40.39 o                         
  10   2   0       3767.57       3824.80        99.67 o                         
  12   2   0       2567.65       2480.36       127.02 o                         
  14   2   0        218.66        148.55        41.84 o                         
  16   2   0       1163.38       1168.26        55.24 o                         
   2   3   0     114600.60     119860.23       295.80 o                         
   4   3   0      20400.04      21301.83       218.07 o                         
   6   3   0       2648.01       2749.20        29.16 o                         
   8   3   0       7337.12       7612.15       132.45 o                         
  10   3   0      17645.71      17151.12       212.57 o                         
  12   3   0        165.83        126.79        37.30 o                         
  14   3   0        456.76        416.18        41.37 o                         
   0   4   0      77091.43      81182.82       476.47 o                         
   2   4   0      84394.84      84934.45       608.60 o                         
   4   4   0       8643.10       7374.66       153.66 o                         
   6   4   0      15813.70      14700.67       235.22 o                         
   8   4   0       3749.18       3602.25       122.99 o                         
  10   4   0      12947.68      12727.75        88.48 o                         
  12   4   0       2480.79       2684.49        57.72 o                         
  14   4   0        256.67        232.35        39.88 o                         
   2   5   0      35954.63      36039.73       141.23 o                         
   4   5   0      29256.62      28327.78        54.48 o                         
   6   5   0       1056.67       1071.68        45.69 o                         
   8   5   0      15813.86      15065.68       290.70 o                         
  10   5   0       1483.90       1546.13        35.64 o                         
  12   5   0         11.01        -30.27        38.97 o                         
  14   5   0        911.55        931.58        48.96 o                         
   0   6   0       8603.96       8881.50       129.23 o                         
   2   6   0        332.86       1155.51        13.00 o                         
   4   6   0       1147.71       2660.69        69.83 o                         
   6   6   0       4063.46       4186.43        41.31 o                         
   8   6   0       2279.04       2378.82        30.84 o                         
  10   6   0         72.81        120.64        65.15 o                         
  12   6   0        642.18        699.51        43.24 o                         
  14   6   0         29.75        -36.30        49.05 o                         
   2   7   0      50245.55      46492.68       304.01 o                         
   4   7   0      19593.74      17635.26       116.90 o                         
   6   7   0        431.96        519.93        35.72 o                         
   8   7   0      11211.49      10939.32       334.74 o                         
  10   7   0       9300.15       8978.66        55.37 o                         
  12   7   0          0.73          6.43        25.63 o                         
  14   7   0        677.87        777.07        47.92 o                         
   2   8   0        389.24        548.35        43.92 o                         
   4   8   0        384.62        588.39        58.47 o                         
   6   8   0         28.70       1404.18       120.86 o                         
   8   8   0        310.89        339.87        24.54 o                         
  10   8   0          5.14         66.18        24.74 o                         
  12   8   0        185.21        357.98        32.34 o                         
  14   8   0         21.57         49.38        49.69 o                         
   2   9   0      14673.57      13234.94        59.90 o                         
   4   9   0      13969.32      13436.48        47.07 o                         
   6   9   0       1008.99        809.13        56.19 o                         
   8   9   0       8071.88       7718.44       182.64 o                         
  10   9   0        907.00        937.72        47.29 o                         
  12   9   0         37.81          4.26        28.36 o                         
   0  10   0       8896.27      10182.62        79.71 o                         
   2  10   0        136.45        457.85        24.91 o                         
   4  10   0       2006.27       2357.66        97.37 o                         
   6  10   0       3325.08       4152.74        40.88 o                         
   8  10   0          1.91        110.34        26.37 o                         
  10  10   0         21.32         86.74        27.52 o                         
  12  10   0        475.45        440.31        32.11 o                         
   2  11   0       3144.97       3396.85        46.07 o                         
   4  11   0       7451.31       7143.80        53.53 o                         
   6  11   0         57.51          5.47        23.03 o                         
   8  11   0       3135.30       3303.36       199.00 o                         
  10  11   0       1214.17       1295.93        76.18 o                         
  12  11   0          0.61         19.10        31.96 o                         
   0  12   0       4064.31       4012.17        63.44 o                         
   2  12   0       2126.56       2111.39        88.76 o                         
   4  12   0        605.47        660.25        70.37 o                         
   6  12   0       2585.26       2426.33        58.33 o                         
   8  12   0        392.66        347.32        31.47 o                         
  10  12   0        273.64        235.49        31.13 o                         
   2  13   0       2097.26       2975.75        88.54 o                         
   4  13   0        428.42       1396.26        57.07 o                         
   8  13   0        466.12        954.53        57.10 o                         
  10  13   0         89.21        156.92        51.79 o                         
   0  14   0       5022.11       5000.59        80.30 o                         
   2  14   0       2036.97       1836.22       129.68 o                         
   4  14   0        835.41        665.78        48.84 o                         
   6  14   0       2626.00       2333.30        63.26 o                         
   8  14   0        312.04        227.78        46.70 o                         
   2  15   0         18.52        757.35       111.35 o                         
   4  15   0         10.06        254.45        54.68 o                         
   6  15   0         24.92         54.18        50.80 o                         
   0  16   0       2109.77       1880.90        65.56 o                         
   2  16   0        428.38        376.43        55.73 o                         
   4  16   0        258.13        173.27        56.51 o                         
   2  17   0        204.07        579.33        67.57 o                         
   2   1   1      10997.74      11396.01        93.25 o                         
   3   1   1      97753.25      91415.84      1800.69 o                         
   4   1   1       1948.62       1837.10        37.80 o                         
   5   1   1       9657.67       9356.07        92.60 o                         
   6   1   1         36.95         85.41         5.95 o                         
   7   1   1       8984.87       8551.66        33.46 o                         
   8   1   1        936.98        870.66        20.88 o                         
   9   1   1      19232.03      18269.82       168.08 o                         
  10   1   1        753.42        758.13        14.31 o                         
  11   1   1       1188.14       1150.16        35.73 o                         
  12   1   1       1031.99       1037.73        20.16 o                         
  13   1   1        257.12        331.25        17.65 o                         
  14   1   1       1163.81       1018.79        22.31 o                         
  15   1   1        598.85        598.43        33.91 o                         
  16   1   1         13.13         22.67        31.31 o                         
   0   2   1      13345.61      14229.35        37.36 o                         
   1   2   1       9530.22      10816.87        34.67 o                         
   2   2   1      14633.68      15837.67       141.49 o                         
   3   2   1        390.16        257.73        11.28 o                         
   4   2   1        465.43        455.49         8.38 o                         
   5   2   1      17173.19      17295.57        53.08 o                         
   6   2   1        389.86        495.91        31.04 o                         
   7   2   1       4060.57       4218.01        76.00 o                         
   8   2   1        141.05        160.95         6.73 o                         
   9   2   1         66.35         41.38         8.72 o                         
  10   2   1        231.96        257.99        12.39 o                         
  11   2   1         50.19         60.95        14.61 o                         
  12   2   1       1119.86       1049.27        26.16 o                         
  13   2   1        326.61        278.21        28.95 o                         
  14   2   1         84.16         53.22        27.20 o                         
  15   2   1         10.53          4.73        29.73 o                         
  16   2   1          4.44         -2.68        33.61 o                         
   1   3   1      30809.71      32278.32       139.61 o                         
   2   3   1      43478.86      45298.23       270.35 o                         
   3   3   1      40213.51      37629.33       314.85 o                         
   4   3   1       7237.73       7388.77        89.65 o                         
   5   3   1      19247.46      18486.41       190.11 o                         
   6   3   1         20.28         18.40         5.08 o                         
   7   3   1      10432.16      11593.60       709.17 o                         
   8   3   1        182.38        163.79         9.85 o                         
   9   3   1       6844.11       6544.25        55.81 o                         
  10   3   1        151.24        229.72        15.54 o                         
  11   3   1       1519.10       1520.91        23.88 o                         
  12   3   1         90.14         50.24        32.31 o                         
  13   3   1        565.12        555.28        47.99 o                         
  14   3   1        227.00        217.91        32.79 o                         
  15   3   1        303.14        306.64        35.19 o                         
   0   4   1       2882.38       2997.12       286.05 o                         
   1   4   1      54910.25      57204.95        94.42 o                         
   2   4   1       1819.85       2310.42        61.59 o                         
   3   4   1       1831.63       2010.32        41.02 o                         
   4   4   1       8519.62       8658.14        88.39 o                         
   5   4   1       5590.53       5435.47        40.74 o                         
   6   4   1         15.54         53.80         6.08 o                         
   7   4   1       4677.64       4792.84        36.94 o                         
   8   4   1        427.20        463.75         9.00 o                         
   9   4   1        148.19        146.97        14.09 o                         
  10   4   1        421.30        622.17        24.66 o                         
  11   4   1       4187.29       4197.07        76.58 o                         
  12   4   1         36.65          8.33        29.99 o                         
  13   4   1        633.13        642.97        32.64 o                         
  14   4   1         10.70          2.55        32.58 o                         
  15   4   1         26.03         27.02        44.85 o                         
   1   5   1       4104.25       4318.66        87.53 o                         
   2   5   1       2629.59       2749.35        29.99 o                         
   3   5   1      23577.05      22395.06       398.85 o                         
   4   5   1       6139.87       5864.53        79.93 o                         
   5   5   1        160.91        520.10        23.09 o                         
   6   5   1         35.96         62.02         5.15 o                         
   7   5   1       1589.38       1494.19        56.71 o                         
   8   5   1        635.07        644.51        43.50 o                         
   9   5   1       5154.94       4993.86        49.88 o                         
  10   5   1        324.59        306.93        16.64 o                         
  11   5   1        170.16        146.11        15.92 o                         
  12   5   1         42.52         15.10        20.85 o                         
  13   5   1         94.18        110.19        27.63 o                         
  14   5   1         36.11         31.41        33.30 o                         
  15   5   1         28.94          0.65        35.67 o                         
   0   6   1       1932.85       1996.89        39.40 o                         
   1   6   1      26056.33      26000.99       113.11 o                         
   2   6   1       2450.09       2436.04        46.19 o                         
   3   6   1        291.57        439.12         6.73 o                         
   4   6   1       5121.92       5005.21        84.96 o                         
   5   6   1      33645.27      31477.20       439.65 o                         
   6   6   1       3011.15       3176.37        58.27 o                         
   7   6   1      21816.55      21030.73        85.21 o                         
   8   6   1       2305.98       2329.81        44.16 o                         
   9   6   1        113.94        173.50        15.47 o                         
  10   6   1         57.26         28.32        16.29 o                         
  11   6   1       1132.85       1125.29        28.92 o                         
  12   6   1         56.52         69.91        21.77 o                         
  13   6   1       1004.30       1043.39        37.28 o                         
  14   6   1          0.09         -1.60        28.00 o                         
   1   7   1        718.14       1340.22       113.59 o                         
   2   7   1          0.42        223.67        21.10 o                         
   3   7   1       2043.48       3183.58       240.27 o                         
   4   7   1       3394.55       3443.44        13.70 o                         
   5   7   1        130.64        249.83        17.47 o                         
   6   7   1        354.52        385.13        11.66 o                         
   7   7   1        142.47        197.51        14.44 o                         
   8   7   1        234.02        393.38        19.38 o                         
   9   7   1        284.68        683.04        40.25 o                         
  10   7   1        309.19        397.52        27.88 o                         
  11   7   1          6.28         47.61        18.46 o                         
  12   7   1         89.67         63.18        22.55 o                         
  13   7   1         21.99         19.92        27.30 o                         
  14   7   1          0.73        -10.52        36.25 o                         
   0   8   1       1344.61       1640.93        25.79 o                         
   1   8   1      37974.66      36327.56        85.97 o                         
   2   8   1         14.87         53.92        10.61 o                         
   3   8   1         88.99        191.68        18.85 o                         
   4   8   1          7.79         14.11         7.42 o                         
   5   8   1       9437.82       8486.39       205.74 o                         
   6   8   1       4094.59       4073.90        90.36 o                         
   7   8   1       4229.42       3887.88        40.29 o                         
   8   8   1        125.49         99.77        15.90 o                         
   9   8   1          4.43         13.21        16.27 o                         
  10   8   1         38.21         14.40        17.13 o                         
  11   8   1       3711.58       3862.03       109.65 o                         
  12   8   1         95.39        112.31        20.50 o                         
  13   8   1        737.72        821.45        29.43 o                         
  14   8   1          0.02        -17.56        34.59 o                         
   1   9   1         11.73        714.52        29.38 o                         
   2   9   1        547.56        584.03        31.12 o                         
   3   9   1       3861.57       5668.54       132.10 o                         
   4   9   1        141.65        215.84        12.05 o                         
   5   9   1        381.85        557.38        13.85 o                         
   6   9   1        117.26        129.35        14.32 o                         
   7   9   1         32.63        211.50        18.77 o                         
   8   9   1        111.25        212.59        18.41 o                         
   9   9   1        346.75        584.27        20.30 o                         
  10   9   1        128.67        101.79        19.51 o                         
  11   9   1         13.36         26.93        19.61 o                         
  12   9   1         94.76         62.02        21.59 o                         
  13   9   1         44.59         76.85        26.38 o                         
   0  10   1        471.47        745.00        35.57 o                         
   1  10   1      15176.18      14581.68       269.86 o                         
   2  10   1         28.03          0.76        15.55 o                         
   3  10   1        102.39        178.22        17.24 o                         
   4  10   1        909.95        910.27        25.82 o                         
   5  10   1       9314.68       8462.19        95.96 o                         
   6  10   1       1842.80       1683.97        49.68 o                         
   7  10   1       3761.48       3504.74        60.74 o                         
   8  10   1        188.83        208.02        19.66 o                         
   9  10   1          0.93         15.18        17.70 o                         
  10  10   1         13.49        -19.58        19.73 o                         
  11  10   1       1184.11       1202.21        26.15 o                         
  12  10   1          5.11        -22.33        22.33 o                         
  13  10   1        308.43        407.52        27.38 o                         
   1  11   1       3855.27       4098.20        29.55 o                         
   2  11   1         51.46        151.21        28.18 o                         
   3  11   1       3103.31       3595.84       218.05 o                         
   4  11   1        246.17        396.66        20.16 o                         
   5  11   1        621.66        740.13        32.93 o                         
   6  11   1         16.76         16.98        16.49 o                         
   7  11   1        271.61        326.27        18.06 o                         
   8  11   1         39.50         83.29        19.37 o                         
   9  11   1        954.49       1191.25        25.92 o                         
  10  11   1         99.36        112.20        27.87 o                         
  11  11   1        322.06        323.03        22.28 o                         
  12  11   1         37.37         41.79        20.76 o                         
  13  11   1        152.34        135.24        49.42 o                         
   0  12   1        357.46        321.13        29.21 o                         
   1  12   1       3000.06       3185.68        30.33 o                         
   2  12   1         77.19         96.34        18.71 o                         
   3  12   1         51.14         20.27        18.53 o                         
   4  12   1        214.22        186.56        22.61 o                         
   5  12   1       1529.96       1799.73        37.98 o                         
   6  12   1         45.07        125.08        31.86 o                         
   7  12   1       1182.50       1384.93        47.16 o                         
   8  12   1          1.62          6.65        25.56 o                         
   9  12   1        248.54        153.32        21.99 o                         
  10  12   1        104.05         53.33        21.53 o                         
  11  12   1        312.76        407.86        25.11 o                         
   1  13   1        865.59        815.87        22.92 o                         
   2  13   1          7.14        139.75        21.18 o                         
   3  13   1       5195.71       4753.06       268.08 o                         
   4  13   1        359.89        423.15        29.86 o                         
   5  13   1       1823.32       1665.35        41.60 o                         
   6  13   1          7.77        -25.69        44.39 o                         
   7  13   1        668.85        678.72        36.43 o                         
   8  13   1        260.67        312.97        36.10 o                         
   9  13   1       1019.73       1020.16        43.56 o                         
  10  13   1          8.57         49.76        35.98 o                         
  11  13   1        146.79        121.32        33.53 o                         
   0  14   1          1.80         88.96        39.21 o                         
   1  14   1        356.92       1153.38        48.93 o                         
   2  14   1         76.70         73.52        22.89 o                         
   3  14   1          6.54        -21.22        24.76 o                         
   4  14   1          0.10         61.38        32.01 o                         
   5  14   1        462.28       1100.36        41.03 o                         
   6  14   1         26.23         93.10        32.88 o                         
   7  14   1         64.72        370.72        36.17 o                         
   8  14   1          6.55         25.82        32.07 o                         
   1  15   1        855.54        747.27        27.64 o                         
   2  15   1         75.98        137.42        24.29 o                         
   3  15   1       3437.49       3195.71        53.21 o                         
   4  15   1          4.79         14.11        41.43 o                         
   5  15   1        227.69        252.28        39.51 o                         
   6  15   1         13.38         16.87        36.37 o                         
   7  15   1        358.24        262.89        36.00 o                         
   0  16   1         35.52         92.03        36.74 o                         
   1  16   1          8.05        281.63        26.63 o                         
   2  16   1          3.93         50.89        29.36 o                         
   3  16   1          0.05        -36.05        37.36 o                         
   4  16   1         10.18         79.19        38.73 o                         
   5  16   1         74.58        296.32        50.86 o                         
   1  17   1        401.27        357.42        33.41 o                         
   2  17   1         22.81         47.21        49.53 o                         
   1   0   2      39037.66      42805.93      3730.84 o                         
   2   0   2      15937.77      16741.84       170.00 o                         
   3   0   2        855.59       1201.45        33.32 o                         
   4   0   2       2721.90       2807.56        50.00 o                         
   5   0   2      27931.22      28398.09       224.29 o                         
   6   0   2      29794.36      28123.88       184.58 o                         
   7   0   2       3324.53       2971.32        51.12 o                         
   8   0   2       1184.30       1108.21        15.75 o                         
   9   0   2       1020.34       1086.17        25.64 o                         
  10   0   2       6309.70       6243.39       104.66 o                         
  11   0   2        993.13        945.61        25.94 o                         
  12   0   2       4384.20       4346.73        42.52 o                         
  13   0   2        491.82        493.44        34.33 o                         
  14   0   2         84.18         76.88        26.25 o                         
  15   0   2        210.61        163.48        27.57 o                         
  16   0   2         37.09         73.21        30.88 o                         
   1   1   2          0.54         27.85         2.61 o                         
   2   1   2        819.92       1307.23        35.21 o                         
   3   1   2       1737.56       2014.11        35.00 o                         
   4   1   2       4287.76       4612.70        67.41 o                         
   5   1   2       2481.45       3003.74        29.23 o                         
   6   1   2        416.07        468.35        10.09 o                         
   7   1   2        748.18        735.85        11.15 o                         
   8   1   2        301.71        338.94         8.60 o                         
   9   1   2         43.91         61.84        18.17 o                         
  10   1   2         22.35         32.33        11.99 o                         
  11   1   2       1298.37       1224.45        21.62 o                         
  12   1   2         93.39        113.97        16.54 o                         
  13   1   2         25.75         18.48        17.04 o                         
  14   1   2        164.60        160.07        19.85 o                         
  15   1   2          7.60          1.38        27.36 o                         
  16   1   2        132.13        121.98        30.45 o                         
   0   2   2       1300.40       1138.34       102.10 o                         
   1   2   2       6899.50       7813.87        21.42 o                         
   2   2   2       2921.04       2442.87        34.23 o                         
   3   2   2       1474.82       1572.34        17.15 o                         
   4   2   2      28470.68      28080.92       315.84 o                         
   5   2   2       6242.17       5776.94        76.38 o                         
   6   2   2      58641.32      56755.54       333.57 o                         
   7   2   2       5058.20       4677.79        37.53 o                         
   8   2   2       5049.00       4473.97        51.86 o                         
   9   2   2        142.33        159.79         8.48 o                         
  10   2   2        720.50        813.15        36.43 o                         
  11   2   2          9.89         14.95        13.15 o                         
  12   2   2        549.13        535.16        18.86 o                         
  13   2   2         19.68         23.33        26.40 o                         
  14   2   2        133.17        113.85        36.97 o                         
  15   2   2         24.66         39.68        30.39 o                         
  16   2   2        233.89        241.05        33.51 o                         
   1   3   2        511.89        748.70        25.74 o                         
   2   3   2       8438.43       9245.49       118.29 o                         
   3   3   2       4580.49       4909.80        39.64 o                         
   4   3   2      11274.32      11918.45       175.71 o                         
   5   3   2       8868.59       9424.90        99.21 o                         
   6   3   2        379.06        462.42         9.76 o                         
   7   3   2        227.85        232.28        14.08 o                         
   8   3   2       5823.78       5649.88        71.31 o                         
   9   3   2       1999.42       1891.61        33.07 o                         
  10   3   2       1795.69       1659.02        16.86 o                         
  11   3   2        766.26        730.33        17.30 o                         
  12   3   2         47.79         42.19        26.90 o                         
  13   3   2          3.90          0.23        27.22 o                         
  14   3   2        314.39        317.45        31.42 o                         
  15   3   2        135.08        114.26        29.81 o                         
   0   4   2      74641.58      78661.97      1249.81 o                         
   1   4   2      13650.21      13540.49        98.18 o                         
   2   4   2       9169.19       9436.00       252.47 o                         
   3   4   2         66.44         33.99         6.79 o                         
   4   4   2      12087.07      11491.15        66.10 o                         
   5   4   2      10612.43      10509.40       117.52 o                         
   6   4   2       9677.81       8138.32       126.40 o                         
   7   4   2       6700.96       6440.64        90.27 o                         
   8   4   2       1387.84       1329.07        25.36 o                         
   9   4   2         27.01         29.24        13.02 o                         
  10   4   2        455.80        624.71        17.20 o                         
  11   4   2        541.38        614.69        37.52 o                         
  12   4   2        749.96        829.74        24.62 o                         
  13   4   2        158.78        128.74        29.55 o                         
  14   4   2         72.81         65.48        28.24 o                         
  15   4   2          0.40         17.02        31.07 o                         
   1   5   2        702.35        772.97         7.21 o                         
   2   5   2      26145.12      26513.07       207.45 o                         
   3   5   2       1982.03       2270.21        62.29 o                         
   4   5   2      42536.88      42186.31       213.05 o                         
   5   5   2       1534.13       1593.13        26.51 o                         
   6   5   2         80.81         89.34         9.28 o                         
   7   5   2       3291.25       3255.28        31.14 o                         
   8   5   2      10974.10      10401.79        87.45 o                         
   9   5   2        134.63        207.57        15.93 o                         
  10   5   2        373.67        428.84        16.79 o                         
  11   5   2        144.40        131.77        19.83 o                         
  12   5   2        151.10        176.46        21.37 o                         
  13   5   2         17.79          9.27        29.58 o                         
  14   5   2        369.17        436.81        34.96 o                         
  15   5   2          1.51        -30.37        35.08 o                         
   0   6   2       5216.34       5712.00       199.81 o                         
   1   6   2        104.31        388.26        15.93 o                         
   2   6   2         68.52        204.97        10.59 o                         
   3   6   2       2760.27       2922.88        47.44 o                         
   4   6   2        551.86       1066.73        82.70 o                         
   5   6   2        128.11        247.20        19.73 o                         
   6   6   2       1039.72       1649.14        80.56 o                         
   7   6   2        112.01        238.95        25.03 o                         
   8   6   2       1022.73       1095.84        15.27 o                         
   9   6   2        758.40        815.52        23.95 o                         
  10   6   2         35.76         96.43        17.52 o                         
  11   6   2        363.79        367.22        19.00 o                         
  12   6   2        431.22        512.05        24.88 o                         
  13   6   2          5.83         20.83        29.28 o                         
  14   6   2          1.43         15.68        33.49 o                         
   1   7   2       4302.82       4179.85        73.60 o                         
   2   7   2      37325.48      35345.27       289.50 o                         
   3   7   2       9188.93       8342.93       105.12 o                         
   4   7   2      26134.45      23691.81       154.50 o                         
   5   7   2        127.83        162.04        11.52 o                         
   6   7   2        764.37        800.37        13.31 o                         
   7   7   2        324.81        388.45        15.30 o                         
   8   7   2       5844.91       5455.55        29.52 o                         
   9   7   2       2646.88       2645.45        27.07 o                         
  10   7   2       4453.69       4301.77        34.06 o                         
  11   7   2        536.21        545.87        20.30 o                         
  12   7   2          8.49         25.65        23.88 o                         
  13   7   2         65.71        109.68        26.40 o                         
  14   7   2        738.87        820.10        38.78 o                         
   0   8   2        379.06       4345.93       433.41 o                         
   1   8   2       1523.96       2000.41       106.39 o                         
   2   8   2        939.32       1460.73        30.72 o                         
   3   8   2        859.43        704.77        10.30 o                         
   4   8   2         63.16        476.10        24.04 o                         
   5   8   2        893.55        744.99        21.31 o                         
   6   8   2        330.93        762.78        15.18 o                         
   7   8   2         31.41         63.84        15.54 o                         
   8   8   2         10.69          0.11        16.10 o                         
   9   8   2         18.93          2.10        17.41 o                         
  10   8   2          6.53        147.02        18.64 o                         
  11   8   2         22.39        121.33        19.35 o                         
  12   8   2          0.12        160.91        25.91 o                         
  13   8   2          5.76         12.85        26.38 o                         
   1   9   2        879.07        797.93        16.43 o                         
   2   9   2      21135.80      19703.83       210.82 o                         
   3   9   2       4376.74       4483.22        44.55 o                         
   4   9   2      11798.66      10737.10       132.22 o                         
   5   9   2        362.20        409.13        13.50 o                         
   6   9   2         69.79         89.87        13.29 o                         
   7   9   2        385.87        325.08        16.93 o                         
   8   9   2       3319.80       3101.11        52.60 o                         
   9   9   2        436.96        501.09        20.46 o                         
  10   9   2       1624.04       1643.07        46.11 o                         
  11   9   2          0.53         14.11        19.52 o                         
  12   9   2         50.18         47.54        20.49 o                         
  13   9   2        217.45        207.91        26.26 o                         
   0  10   2       8585.12       9486.30        55.07 o                         
   1  10   2       1603.62       1835.73        22.95 o                         
   2  10   2       1663.57       1899.52        34.46 o                         
   3  10   2        136.50        142.34        15.12 o                         
   4  10   2       1632.19       1684.00        57.89 o                         
   5  10   2          2.90        215.59        38.32 o                         
   6  10   2       3920.31       4248.77        66.31 o                         
   7  10   2         21.05        117.57        25.31 o                         
   8  10   2       1539.22       1510.59        35.93 o                         
   9  10   2         61.98         26.47        18.50 o                         
  10  10   2         60.05         90.91        20.86 o                         
  11  10   2        107.11        109.77        22.67 o                         
  12  10   2        301.75        374.48        23.13 o                         
  13  10   2         38.03         80.41        46.04 o                         
   1  11   2       1249.61       1340.93        26.23 o                         
   2  11   2       7163.93       7248.44       144.95 o                         
   3  11   2       1012.03        933.70        21.42 o                         
   4  11   2       3348.76       3057.96        60.32 o                         
   5  11   2       1169.71       1011.71        39.57 o                         
   6  11   2         45.10         71.07        16.35 o                         
   7  11   2        361.20        374.33        19.81 o                         
   8  11   2       1659.54       1768.48        60.67 o                         
   9  11   2        410.26        434.70        22.80 o                         
  10  11   2        676.32        743.43        26.42 o                         
  11  11   2         57.36         54.82        22.72 o                         
  12  11   2         27.80          2.84        23.35 o                         
   0  12   2       5261.00       5120.47       171.13 o                         
   1  12   2        318.30        462.48        21.30 o                         
   2  12   2       1321.69       1163.34        35.47 o                         
   3  12   2         40.13         25.67        18.18 o                         
   4  12   2       1211.86       1206.06        46.22 o                         
   5  12   2        293.22        450.89        81.61 o                         
   6  12   2       3988.40       4074.07       188.18 o                         
   7  12   2         74.03        145.22        32.54 o                         
   8  12   2        574.41        583.62        25.78 o                         
   9  12   2         44.11         25.54        20.39 o                         
  10  12   2        228.54        221.17        21.89 o                         
  11  12   2         20.95         20.76        21.80 o                         
  12  12   2        411.47        433.13        54.41 o                         
   1  13   2         70.69        132.98        20.73 o                         
   2  13   2        658.57       1305.55        25.40 o                         
   3  13   2       1173.62       1371.35        86.71 o                         
   4  13   2        216.59        826.49        29.57 o                         
   5  13   2          0.38         14.33        33.81 o                         
   6  13   2        162.36         50.52        30.95 o                         
   7  13   2        139.47        165.16        31.31 o                         
   8  13   2        273.87        600.69        36.10 o                         
   9  13   2         15.36        108.26        33.41 o                         
  10  13   2          1.38        136.95        34.70 o                         
  11  13   2         20.83        -17.79        27.41 o                         
   0  14   2       5898.91       5468.83        58.37 o                         
   1  14   2       1027.06        939.82        31.74 o                         
   2  14   2        727.33        588.71        24.31 o                         
   3  14   2         46.62         58.19        25.40 o                         
   4  14   2       1565.55       1362.64        53.68 o                         
   5  14   2        282.61        473.40        70.24 o                         
   6  14   2       2688.86       2433.63        75.69 o                         
   7  14   2        239.71        252.80        34.58 o                         
   8  14   2        220.30        208.86        33.32 o                         
   1  15   2          0.05         17.98        23.86 o                         
   2  15   2          1.46        749.73        61.29 o                         
   3  15   2         92.79        283.41        31.52 o                         
   4  15   2          0.01        452.52        40.95 o                         
   5  15   2          6.39        -21.74        35.24 o                         
   6  15   2          0.68        -11.92        36.62 o                         
   7  15   2          1.24         31.31        35.31 o                         
   0  16   2       1452.93       1231.58        90.50 o                         
   1  16   2        184.27        247.09        39.75 o                         
   2  16   2        276.31        200.17        29.47 o                         
   3  16   2         32.98         57.16        35.54 o                         
   4  16   2        632.07        533.82        38.90 o                         
   5  16   2        158.95        210.27        55.77 o                         
   1  17   2          5.07         54.25        45.41 o                         
   2  17   2        125.12        471.71        73.34 o                         
   1   1   3      58587.55      61983.12       485.48 o                         
   2   1   3      35124.53      34052.49       186.01 o                         
   3   1   3      69955.09      68630.41       322.88 o                         
   4   1   3      35580.77      34778.75       171.50 o                         
   5   1   3       8080.57       7936.36        82.11 o                         
   6   1   3        350.39        397.67        12.34 o                         
   7   1   3       4440.69       4047.39        45.88 o                         
   8   1   3       7211.71       6889.27        89.09 o                         
   9   1   3       7179.62       6794.00        87.28 o                         
  10   1   3       2801.27       2806.42        24.23 o                         
  11   1   3       1252.93       1103.90        18.62 o                         
  12   1   3         12.91         22.16        16.12 o                         
  13   1   3       1667.03       1663.18        22.99 o                         
  14   1   3         96.05         98.87        19.18 o                         
  15   1   3        762.68        811.66        82.12 o                         
  16   1   3         82.06         84.27        28.85 o                         
   0   2   3      60174.71      61277.06       688.83 o                         
   1   2   3        743.62       1336.79        63.90 o                         
   2   2   3       1000.92       1320.17        43.15 o                         
   3   2   3       2733.73       2920.63        39.77 o                         
   4   2   3         34.91         15.28         3.43 o                         
   5   2   3       5808.11       6246.68        79.42 o                         
   6   2   3      12586.33      13722.33       120.69 o                         
   7   2   3       7190.71       7380.38        94.04 o                         
   8   2   3          3.62         10.58         7.10 o                         
   9   2   3        691.82        648.43        16.54 o                         
  10   2   3         50.62         16.39        11.98 o                         
  11   2   3       1708.89       1650.78        34.13 o                         
  12   2   3        514.45        502.61        18.26 o                         
  13   2   3         18.52         33.40        26.18 o                         
  14   2   3          1.28          1.87        30.31 o                         
  15   2   3        283.10        277.52        29.06 o                         
  16   2   3         16.08          8.01        33.89 o                         
   1   3   3       3265.05       3790.41        82.73 o                         
   2   3   3       6179.34       6098.68       128.36 o                         
   3   3   3      57573.68      56894.48       462.20 o                         
   4   3   3      11512.65      11263.54        69.65 o                         
   5   3   3       3441.33       3090.28        42.98 o                         
   6   3   3         15.53         33.11         5.55 o                         
   7   3   3       1594.40       1511.12        20.86 o                         
   8   3   3       6448.89       6039.97       214.82 o                         
   9   3   3       6166.63       5785.37       117.06 o                         
  10   3   3       1414.05       1266.16        41.04 o                         
  11   3   3        136.63        142.51        15.54 o                         
  12   3   3         45.49         54.59        20.30 o                         
  13   3   3        747.64        820.63        31.92 o                         
  14   3   3        280.69        349.14        61.26 o                         
  15   3   3        578.71        568.46        35.21 o                         
   0   4   3      17597.93      18688.99       475.72 o                         
   1   4   3      55646.70      57551.54       332.50 o                         
   2   4   3      20845.04      21175.98       191.64 o                         
   3   4   3         91.92        146.39         8.60 o                         
   4   4   3       1822.47       1749.86        19.77 o                         
   5   4   3      12646.89      12931.11        89.18 o                         
   6   4   3       7661.78       7232.43        92.26 o                         
   7   4   3       7200.44       6962.47        91.88 o                         
   8   4   3       1576.99       1633.78        27.54 o                         
   9   4   3        200.81        210.99        18.74 o                         
  10   4   3       2157.70       2241.51        79.68 o                         
  11   4   3       2098.86       2188.93        29.11 o                         
  12   4   3        339.37        368.85        22.59 o                         
  13   4   3       1281.37       1275.57        38.04 o                         
  14   4   3        243.95        269.14        32.87 o                         
  15   4   3          0.32          4.78        28.66 o                         
   1   5   3       1912.08       2052.85        43.18 o                         
   2   5   3       1393.03       1952.02        37.26 o                         
   3   5   3       6469.66       6455.58       202.88 o                         
   4   5   3         48.59        596.49        32.60 o                         
   5   5   3       6929.60       6618.70       126.30 o                         
   6   5   3        447.99        541.56        14.03 o                         
   7   5   3       2046.11       1960.16        69.91 o                         
   8   5   3       2118.35       2103.26        83.01 o                         
   9   5   3       1668.67       1955.57        36.44 o                         
  10   5   3         28.34         69.72        16.68 o                         
  11   5   3         48.16         50.85        20.87 o                         
  12   5   3          0.97          9.24        22.61 o                         
  13   5   3         27.93         41.15        33.37 o                         
  14   5   3        130.36        181.59        31.05 o                         
  15   5   3        207.08        167.62        31.58 o                         
   0   6   3      10749.19      10853.07       252.06 o                         
   1   6   3      17575.35      17439.31        75.66 o                         
   2   6   3      10438.16      10186.66       123.50 o                         
   3   6   3       6472.53       7078.04        62.03 o                         
   4   6   3       6598.67       6879.18        85.75 o                         
   5   6   3      28491.01      26404.99        56.29 o                         
   6   6   3      11110.72      10703.57       100.33 o                         
   7   6   3       7772.46       7232.93        79.91 o                         
   8   6   3        447.86        442.99        13.56 o                         
   9   6   3        226.65        257.65        16.42 o                         
  10   6   3       2143.14       2041.94        34.76 o                         
  11   6   3       1445.95       1449.25        44.25 o                         
  12   6   3        753.06        777.74        26.22 o                         
  13   6   3        203.75        212.07        25.10 o                         
  14   6   3         69.25         53.68        31.95 o                         
   1   7   3          9.70        330.82        16.84 o                         
   2   7   3        931.14       2056.27       134.67 o                         
   3   7   3        121.51       1449.01        50.47 o                         
   4   7   3        192.34        895.09        34.70 o                         
   5   7   3         57.68        196.61        19.73 o                         
   6   7   3         77.85         89.95        10.68 o                         
   7   7   3         40.35        275.41        15.17 o                         
   8   7   3        745.21        753.05        25.95 o                         
   9   7   3        382.99        638.85        19.67 o                         
  10   7   3         66.12        236.38        34.96 o                         
  11   7   3         45.71         25.96        18.13 o                         
  12   7   3         56.03         53.60        21.76 o                         
  13   7   3        138.83        128.23        24.28 o                         
  14   7   3         28.91         10.95        35.01 o                         
   0   8   3      22693.50      23541.89       319.47 o                         
   1   8   3      18119.66      15947.13       173.63 o                         
   2   8   3       1112.05       1132.05        24.06 o                         
   3   8   3        146.60        194.85        10.06 o                         
   4   8   3       1410.19       1316.45        17.40 o                         
   5   8   3      13413.36      12172.70       139.67 o                         
   6   8   3       4109.97       3760.16        40.53 o                         
   7   8   3       8923.90       8617.55       102.59 o                         
   8   8   3         14.88          8.27        16.54 o                         
   9   8   3        103.93         94.29        17.12 o                         
  10   8   3        681.80        701.72        20.91 o                         
  11   8   3       1268.43       1303.80        24.43 o                         
  12   8   3       1247.73       1364.84        30.46 o                         
  13   8   3        709.41        773.20        28.49 o                         
   1   9   3       1033.34       1561.65        47.68 o                         
   2   9   3        378.44       1201.00        45.31 o                         
   3   9   3        762.14       1796.76        36.83 o                         
   4   9   3        911.47       1385.95        19.84 o                         
   5   9   3        700.40        819.37        36.33 o                         
   6   9   3        101.65        119.96        13.44 o                         
   7   9   3        349.42        603.03        42.26 o                         
   8   9   3        616.63        803.46        32.69 o                         
   9   9   3        378.26        480.80        19.51 o                         
  10   9   3         78.81         85.00        19.76 o                         
  11   9   3        151.84        145.64        20.81 o                         
  12   9   3          0.13          7.63        24.92 o                         
  13   9   3        176.57        156.82        27.23 o                         
  14   9   3         50.02        141.77        41.51 o                         
   0  10   3       9284.17       9928.30        56.24 o                         
   1  10   3       3588.91       3600.52        70.22 o                         
   2  10   3       1070.66       1098.53        19.04 o                         
   3  10   3          5.71         10.41        14.53 o                         
   4  10   3       1929.30       1899.33        66.34 o                         
   5  10   3       6222.85       5926.67       100.10 o                         
   6  10   3       2613.61       2799.52        65.66 o                         
   7  10   3       3701.83       3631.64        35.18 o                         
   8  10   3        297.56        319.05        22.10 o                         
   9  10   3        191.12        207.12        19.36 o                         
  10  10   3        237.76        215.91        21.66 o                         
  11  10   3        534.18        579.03        22.76 o                         
  12  10   3        309.73        385.02        23.26 o                         
  13  10   3         47.84         51.14        46.71 o                         
   1  11   3       1006.11        942.23        20.69 o                         
   2  11   3       2306.33       2676.32        45.19 o                         
   3  11   3       5446.32       5676.09       273.52 o                         
   4  11   3        411.41        582.55        32.18 o                         
   5  11   3       1153.42       1103.58        40.83 o                         
   6  11   3        333.15        272.70        17.20 o                         
   7  11   3       1072.90        957.70        28.31 o                         
   8  11   3        441.91        505.27        22.04 o                         
   9  11   3       1036.11       1029.53        24.87 o                         
  10  11   3        503.30        616.70        37.07 o                         
  11  11   3        164.74        143.91        22.40 o                         
  12  11   3         11.47         22.22        22.59 o                         
   0  12   3       1632.30       1967.37        37.89 o                         
   1  12   3       1341.12       1733.01        36.00 o                         
   2  12   3       1210.71       1230.74        23.29 o                         
   3  12   3        197.66        133.04        23.05 o                         
   4  12   3        187.75        367.88        23.76 o                         
   5  12   3       1537.80       1781.69        31.19 o                         
   6  12   3        540.86        939.05        37.19 o                         
   7  12   3        473.58        659.34        36.88 o                         
   8  12   3        131.19        145.68        24.44 o                         
   9  12   3          7.57         30.68        20.22 o                         
  10  12   3        125.78        156.28        22.17 o                         
  11  12   3        170.99        222.32        23.08 o                         
  12  12   3        123.79        136.04        46.96 o                         
   1  13   3        831.26        854.33        43.24 o                         
   2  13   3       1161.35       1204.68        45.59 o                         
   3  13   3       4399.94       3968.29        97.00 o                         
   4  13   3       2016.48       1961.87        79.92 o                         
   5  13   3        468.23        454.84        34.22 o                         
   6  13   3         18.19        -19.41        32.12 o                         
   7  13   3        497.44        356.57        34.30 o                         
   8  13   3        876.55        922.38        38.69 o                         
   9  13   3        928.76        844.45        44.63 o                         
  10  13   3        151.81        181.45        33.81 o                         
  11  13   3          5.35         -5.43        44.08 o                         
   0  14   3        474.04       1021.99        39.14 o                         
   1  14   3         58.63        619.90        25.14 o                         
   2  14   3          0.84         25.00        35.33 o                         
   3  14   3        150.28         96.64        26.17 o                         
   4  14   3        403.74        595.58        31.47 o                         
   5  14   3         34.16        376.14        66.59 o                         
   6  14   3        229.11        621.17        54.15 o                         
   7  14   3          1.57        206.15        35.03 o                         
   8  14   3         32.52         44.02        34.74 o                         
   1  15   3        600.94        504.21        25.53 o                         
   2  15   3       1553.96       1393.73        56.25 o                         
   3  15   3       1630.71       1516.24        96.90 o                         
   4  15   3        639.00        734.74        55.27 o                         
   5  15   3        283.04        256.47        42.34 o                         
   6  15   3         16.47         -7.30        53.35 o                         
   7  15   3        242.15        137.99        51.65 o                         
   0  16   3          1.21        155.93        37.72 o                         
   1  16   3        121.06        395.97        37.07 o                         
   2  16   3         54.50         92.45        30.44 o                         
   3  16   3         10.21         -6.47        28.28 o                         
   4  16   3          0.67         88.06        36.51 o                         
   1  17   3        313.56        189.71        36.70 o                         
   2  17   3        637.49        729.51       101.89 o                         
   0   0   4       4147.57       4044.00        22.80 o                         
   1   0   4     167438.91     170123.47       370.05 o                         
   2   0   4     100044.13     103100.81       462.61 o                         
   3   0   4       4045.25       4814.79        77.11 o                         
   4   0   4       7768.91       7658.19        57.27 o                         
   5   0   4       8903.28       7987.52        50.56 o                         
   6   0   4       6055.57       5128.83        74.37 o                         
   7   0   4       4999.67       4405.17       105.34 o                         
   8   0   4       1773.59       1758.21        54.18 o                         
   9   0   4         15.93         21.57        13.18 o                         
  10   0   4       2991.21       2999.69        71.98 o                         
  11   0   4       8253.60       8199.86       217.69 o                         
  12   0   4        719.27        713.72        27.18 o                         
  13   0   4        850.08        867.98        43.01 o                         
  14   0   4        883.72        749.92        57.73 o                         
  15   0   4        119.91        151.23        29.81 o                         
  16   0   4        132.50        196.54        43.87 o                         
   1   1   4      10504.18      12472.34       124.03 o                         
   2   1   4      13090.05      14520.99        96.64 o                         
   3   1   4      13266.17      13859.15       166.93 o                         
   4   1   4       3611.86       4301.28        56.11 o                         
   5   1   4        844.54       1197.94        32.29 o                         
   6   1   4       3165.11       3674.22        36.46 o                         
   7   1   4        581.91        648.98        25.31 o                         
   8   1   4       1008.31       1151.67        12.78 o                         
   9   1   4        155.09        165.24        13.06 o                         
  10   1   4        195.88        216.68        11.86 o                         
  11   1   4         12.63         -2.44        13.13 o                         
  12   1   4        356.79        288.16        16.41 o                         
  13   1   4         12.83         39.94        17.12 o                         
  14   1   4         47.93         70.13        18.97 o                         
  15   1   4         55.95         78.44        27.75 o                         
  16   1   4         47.46         40.61        53.88 o                         
   0   2   4     133032.02     128590.66      2104.03 o                         
   1   2   4      26957.90      27511.85       186.48 o                         
   2   2   4         64.78         30.77         3.73 o                         
   3   2   4       3443.93       3663.79        43.14 o                         
   4   2   4      14750.43      14778.05        87.02 o                         
   5   2   4      16882.39      15096.54        76.83 o                         
   6   2   4      28744.76      29105.97       236.78 o                         
   7   2   4       9490.43       8249.47        89.42 o                         
   8   2   4       6987.06       6864.08        74.63 o                         
   9   2   4         12.42         32.09        15.80 o                         
  10   2   4        179.82        176.84        11.34 o                         
  11   2   4       2265.99       2299.27        65.11 o                         
  12   2   4       2181.01       2094.93        45.85 o                         
  13   2   4       1168.36       1224.04        25.33 o                         
  14   2   4         26.48         22.11        33.05 o                         
  15   2   4          4.70         16.59        31.10 o                         
  16   2   4          0.29        -14.71        33.03 o                         
   1   3   4      29089.02      31974.32       552.83 o                         
   2   3   4       9415.00       9876.33       140.05 o                         
   3   3   4       8412.58       8848.58       114.83 o                         
   4   3   4       5676.31       6308.00       106.59 o                         
   5   3   4         26.91         46.73         5.60 o                         
   6   3   4        154.14        123.34         5.59 o                         
   7   3   4        232.74        231.14         7.63 o                         
   8   3   4       1009.52       1060.92        23.67 o                         
   9   3   4       3752.73       3499.94        77.46 o                         
  10   3   4        374.32        352.19        16.42 o                         
  11   3   4       2276.99       2132.67        41.64 o                         
  12   3   4        170.88        142.69        19.89 o                         
  13   3   4        255.71        289.36        31.66 o                         
  14   3   4          6.08         15.13        30.02 o                         
  15   3   4         46.63         44.38        31.55 o                         
   0   4   4      14280.25      15263.79       362.43 o                         
   1   4   4      39354.94      39014.57       326.41 o                         
   2   4   4        336.90        444.97        30.40 o                         
   3   4   4        676.02        921.35        38.92 o                         
   4   4   4        481.57        377.64         7.35 o                         
   5   4   4       6706.69       6126.39       117.51 o                         
   6   4   4       5223.06       4643.10        36.32 o                         
   7   4   4       2969.04       2758.55        56.88 o                         
   8   4   4        138.82        196.16        10.26 o                         
   9   4   4       1063.15        955.50        25.79 o                         
  10   4   4        295.23        305.44        24.19 o                         
  11   4   4       1534.53       1607.01        27.37 o                         
  12   4   4       1729.84       1777.59        43.64 o                         
  13   4   4        401.08        451.11        32.10 o                         
  14   4   4          2.95         -0.45        32.24 o                         
  15   4   4         16.71         47.72        33.12 o                         
   1   5   4       1142.68       1019.60        28.33 o                         
   2   5   4      18918.55      19817.20       128.45 o                         
   3   5   4      24954.60      24510.22       397.86 o                         
   4   5   4       8368.06       8605.89       220.99 o                         
   5   5   4       5405.67       5038.22        35.33 o                         
   6   5   4        275.50        319.55        13.99 o                         
   7   5   4       4533.97       4396.03        52.17 o                         
   8   5   4       2298.98       2287.08        75.33 o                         
   9   5   4       5814.96       5787.00        56.92 o                         
  10   5   4       5956.23       5840.35        87.13 o                         
  11   5   4         12.91         38.45        21.67 o                         
  12   5   4          5.19        -16.74        21.14 o                         
  13   5   4        198.85        236.66        24.18 o                         
  14   5   4        212.05        264.46        34.25 o                         
  15   5   4        115.95        125.66        34.09 o                         
   0   6   4        213.78        672.50        18.30 o                         
   1   6   4       1118.64       1424.01        63.48 o                         
   2   6   4       4942.85       4590.02       100.75 o                         
   3   6   4        130.34        262.90        14.27 o                         
   4   6   4       5485.26       5311.37        55.04 o                         
   5   6   4       1934.77       2404.21        86.57 o                         
   6   6   4       1248.83       1498.79       100.34 o                         
   7   6   4        410.14        480.49        31.29 o                         
   8   6   4        125.59        154.90        14.26 o                         
   9   6   4        128.33        127.77        13.71 o                         
  10   6   4       1454.65       1367.59        22.95 o                         
  11   6   4         46.14         87.17        23.15 o                         
  12   6   4          1.60         -1.92        24.06 o                         
  13   6   4         69.21        112.11        23.41 o                         
  14   6   4         52.03         39.57        34.85 o                         
   1   7   4       5347.31       4984.96        36.22 o                         
   2   7   4       8072.03       7449.63        88.57 o                         
   3   7   4      23602.83      22384.21       167.31 o                         
   4   7   4       4236.73       4069.26        65.41 o                         
   5   7   4       3077.98       3072.77        77.38 o                         
   6   7   4        302.51        340.99        32.40 o                         
   7   7   4       1809.84       1820.08        19.31 o                         
   8   7   4       3817.05       3871.55        50.20 o                         
   9   7   4       8502.24       8543.37        62.32 o                         
  10   7   4        597.68        548.95        20.19 o                         
  11   7   4        847.76        791.91        25.52 o                         
  12   7   4         23.77         16.34        22.59 o                         
  13   7   4        126.23        173.52        24.48 o                         
  14   7   4        230.25        242.89        34.43 o                         
   0   8   4        873.64       2273.86        79.22 o                         
   1   8   4        494.34       1501.98        64.52 o                         
   2   8   4        886.80       1456.16        21.75 o                         
   3   8   4        163.15        186.73         8.85 o                         
   4   8   4         88.75        243.45        14.80 o                         
   5   8   4          0.92        670.08        54.89 o                         
   6   8   4         72.70        276.84        27.37 o                         
   7   8   4         17.64        441.54        17.97 o                         
   8   8   4         82.43        290.68        21.59 o                         
   9   8   4         76.60         69.08        22.44 o                         
  10   8   4          1.42         15.61        18.98 o                         
  11   8   4         92.85        170.07        36.91 o                         
  12   8   4         55.21        102.45        26.05 o                         
  13   8   4         33.10         68.07        25.03 o                         
  14   8   4         88.01        136.00        43.01 o                         
   1   9   4       6548.10       5968.74        70.66 o                         
   2   9   4       5972.91       5203.49        89.65 o                         
   3   9   4      10394.47       9635.75       143.63 o                         
   4   9   4       4112.82       3628.39        39.14 o                         
   5   9   4       1441.79       1430.07        19.42 o                         
   6   9   4         21.49          8.12        13.29 o                         
   7   9   4       5009.59       4601.97        87.51 o                         
   8   9   4       1767.50       1729.51        24.03 o                         
   9   9   4        838.29        896.03        27.96 o                         
  10   9   4       1062.91        960.29        22.99 o                         
  11   9   4        115.63        150.40        21.13 o                         
  12   9   4          0.23         19.89        23.77 o                         
  13   9   4         58.72         71.54        23.91 o                         
  14   9   4        162.76        188.91        41.90 o                         
   0  10   4        656.98       1230.46        91.17 o                         
   1  10   4       4718.35       4890.15       106.28 o                         
   2  10   4        154.23        329.31        16.58 o                         
   3  10   4         19.27        -12.47        14.88 o                         
   4  10   4        307.34        334.26        22.16 o                         
   5  10   4       1602.14       2291.45        64.99 o                         
   6  10   4         12.36        403.26        46.25 o                         
   7  10   4        409.07        873.63        20.98 o                         
   8  10   4        321.00        294.04        19.84 o                         
   9  10   4          8.00          1.62        18.33 o                         
  10  10   4        125.07        117.28        20.28 o                         
  11  10   4        249.46        235.56        23.04 o                         
  12  10   4         53.40         77.95        26.37 o                         
  13  10   4         62.96        108.02        45.98 o                         
   1  11   4        799.31        981.10        20.83 o                         
   2  11   4       2907.27       3036.21        28.00 o                         
   3  11   4       5805.15       5707.88        52.32 o                         
   4  11   4       1530.89       1515.26        83.64 o                         
   5  11   4       1229.49       1183.31        26.90 o                         
   6  11   4          4.13         17.83        14.84 o                         
   7  11   4        671.90        710.89        22.59 o                         
   8  11   4        569.92        515.07        29.80 o                         
   9  11   4       2007.25       1964.30        38.67 o                         
  10  11   4        142.75        264.52        24.98 o                         
  11  11   4        229.68        264.31        28.88 o                         
  12  11   4         13.88         -4.50        26.05 o                         
   0  12   4       3715.04       3297.55        42.23 o                         
   1  12   4        749.63       1194.52        28.43 o                         
   2  12   4       1045.27        756.96        21.77 o                         
   3  12   4        247.54        305.18        23.55 o                         
   4  12   4        141.52        170.55        22.81 o                         
   5  12   4       1304.64       1345.26        61.68 o                         
   6  12   4        558.62        767.33        94.66 o                         
   7  12   4       1233.83       1243.22        37.78 o                         
   8  12   4         61.87         29.96        23.58 o                         
   9  12   4         30.17         19.10        20.97 o                         
  10  12   4         73.72        118.54        24.13 o                         
  11  12   4        142.78        231.24        27.06 o                         
  12  12   4        254.11        236.49        52.99 o                         
   1  13   4        118.00        210.93        32.43 o                         
   2  13   4         73.65        452.42        32.69 o                         
   3  13   4        991.17       1772.58        33.68 o                         
   4  13   4       1213.53       1306.13        32.03 o                         
   5  13   4          2.19        134.97        31.60 o                         
   6  13   4          0.18        -43.48        43.48 o                         
   7  13   4        184.93        272.59        34.56 o                         
   8  13   4        210.17        335.66        55.98 o                         
   9  13   4        351.64        518.60        35.49 o                         
  10  13   4         16.84         72.03        52.21 o                         
  11  13   4         39.80         38.17        47.62 o                         
   0  14   4       2486.31       2075.34        95.93 o                         
   1  14   4       3046.12       2907.13        40.91 o                         
   2  14   4        605.66        545.57        31.22 o                         
   3  14   4          7.27         51.67        26.00 o                         
   4  14   4          9.95         14.79        24.99 o                         
   5  14   4       1601.16       1689.99        43.06 o                         
   6  14   4        751.64        753.24        75.37 o                         
   7  14   4       1125.45       1062.49        41.59 o                         
   8  14   4         92.05        120.38        38.21 o                         
   1  15   4        254.71        338.25        50.64 o                         
   2  15   4          2.09        189.22        29.30 o                         
   3  15   4         24.05        478.83        41.50 o                         
   4  15   4          1.19        177.81        29.47 o                         
   5  15   4         14.01         -0.17        34.21 o                         
   6  15   4          4.46         -9.84        34.54 o                         
   0  16   4        996.86        855.23        41.16 o                         
   1  16   4        932.33       1027.14        43.17 o                         
   2  16   4        384.34        260.45        32.50 o                         
   3  16   4         37.07         15.40        34.97 o                         
   4  16   4        150.70        121.02        39.22 o                         
   1  17   4         11.04        248.65        41.52 o                         
   2  17   4         87.49        157.37        69.89 o                         
   3  17   4         58.62        182.03        52.22 o                         
   1   1   5       4046.45       4547.47        94.55 o                         
   2   1   5      75425.69      74722.45       536.27 o                         
   3   1   5      29209.45      31563.86       193.27 o                         
   4   1   5      24384.90      22986.14       113.22 o                         
   5   1   5       4177.65       4464.30        42.75 o                         
   6   1   5       1673.56       1932.10        29.21 o                         
   7   1   5       6753.55       7149.54        45.66 o                         
   8   1   5      11849.17      11673.10        60.89 o                         
   9   1   5       5020.46       5096.92        56.71 o                         
  10   1   5       5948.96       5904.58        68.27 o                         
  11   1   5        177.81        162.29        12.91 o                         
  12   1   5          5.82          7.35        13.90 o                         
  13   1   5         39.10         68.53        16.80 o                         
  14   1   5        872.82       1009.82        42.61 o                         
  15   1   5         63.77         98.01        37.12 o                         
  16   1   5        230.84        234.61        48.98 o                         
   0   2   5        512.38        715.14        36.14 o                         
   1   2   5       8686.66      10556.17       120.07 o                         
   2   2   5         26.06         53.68         3.42 o                         
   3   2   5       2872.58       3162.73        38.85 o                         
   4   2   5       1837.24       2062.98        31.39 o                         
   5   2   5       3972.18       4461.19        68.77 o                         
   6   2   5       2137.53       2136.20        37.90 o                         
   7   2   5       1519.62       1679.57        38.85 o                         
   8   2   5        454.51        526.58        24.09 o                         
   9   2   5         73.42         88.80        14.88 o                         
  10   2   5        764.23        736.92        18.33 o                         
  11   2   5          1.25         16.59        13.95 o                         
  12   2   5        265.01        276.10        18.62 o                         
  13   2   5         39.05         89.38        19.80 o                         
  14   2   5         26.59         36.27        26.74 o                         
  15   2   5         11.62         -1.22        31.10 o                         
   1   3   5       3513.18       3566.39        22.68 o                         
   2   3   5      26898.29      25875.81       257.10 o                         
   3   3   5      13699.90      14395.70       122.03 o                         
   4   3   5      31828.27      31179.82       127.73 o                         
   5   3   5        901.36        705.77        25.32 o                         
   6   3   5         10.10         34.07         5.50 o                         
   7   3   5        903.05        817.31        21.42 o                         
   8   3   5      12501.13      12055.52       135.01 o                         
   9   3   5       2974.92       3008.64        94.58 o                         
  10   3   5       1891.15       1692.34        69.00 o                         
  11   3   5        270.81        291.98        16.55 o                         
  12   3   5          8.20         28.44        24.77 o                         
  13   3   5         78.37        122.02        28.73 o                         
  14   3   5        551.41        563.53        50.04 o                         
  15   3   5        171.19        210.35        35.34 o                         
   0   4   5      28630.91      28484.37       282.95 o                         
   1   4   5      13964.37      14508.17       153.33 o                         
   2   4   5       7201.41       7288.39       110.96 o                         
   3   4   5       6458.23       6969.26        71.47 o                         
   4   4   5       4619.88       4417.86        58.12 o                         
   5   4   5       3697.53       4170.80        59.27 o                         
   6   4   5       8821.69       8484.98        80.53 o                         
   7   4   5       1445.56       1561.94        41.88 o                         
   8   4   5       1345.55       1154.04        12.03 o                         
   9   4   5       1185.78       1130.53        23.03 o                         
  10   4   5        742.99        735.01        18.89 o                         
  11   4   5        657.53        721.57        23.99 o                         
  12   4   5       1319.33       1519.69        28.72 o                         
  13   4   5        552.13        505.78        24.77 o                         
  14   4   5         77.71         45.79        27.06 o                         
  15   4   5         21.57         35.15        32.72 o                         
   1   5   5       5012.12       5241.72        65.00 o                         
   2   5   5      27708.89      29335.32       195.62 o                         
   3   5   5        699.94       1044.16        30.10 o                         
   4   5   5      12302.90      12375.46       164.37 o                         
   5   5   5        290.26        281.18        10.63 o                         
   6   5   5         47.63         64.88        10.88 o                         
   7   5   5        936.10        941.77        23.99 o                         
   8   5   5       3727.49       3732.02       115.25 o                         
   9   5   5        251.07        303.30        15.27 o                         
  10   5   5       5219.60       5149.94        32.88 o                         
  11   5   5        271.21        311.38        44.75 o                         
  12   5   5         32.49         37.13        22.17 o                         
  13   5   5         88.46         80.30        21.62 o                         
  14   5   5         39.32         86.04        32.36 o                         
   0   6   5      42017.32      40538.35       197.80 o                         
   1   6   5       8305.63       8958.68       140.85 o                         
   2   6   5       3594.45       3278.65        49.70 o                         
   3   6   5         12.30          7.96         6.61 o                         
   4   6   5       5702.21       5301.21       109.58 o                         
   5   6   5       4553.30       4326.34        77.78 o                         
   6   6   5      18182.81      18478.14       177.13 o                         
   7   6   5       3859.48       3874.96        78.72 o                         
   8   6   5       1014.12       1011.58        29.52 o                         
   9   6   5        244.63        238.82        22.27 o                         
  10   6   5        148.52        203.89        18.12 o                         
  11   6   5       2218.40       2226.27        44.38 o                         
  12   6   5        979.63        959.43        27.99 o                         
  13   6   5         58.23         48.65        22.87 o                         
  14   6   5         89.48        116.89        30.74 o                         
   1   7   5          1.80        149.42         9.37 o                         
   2   7   5       1521.43       2703.77        50.73 o                         
   3   7   5        242.94        593.09        19.19 o                         
   4   7   5        904.09       1221.10        63.32 o                         
   5   7   5        323.85        485.53        18.95 o                         
   6   7   5        207.21        181.75        12.95 o                         
   7   7   5         94.11        209.91        14.62 o                         
   8   7   5        795.47        962.65        59.56 o                         
   9   7   5         28.14         89.71        15.53 o                         
  10   7   5         42.07        203.58        18.96 o                         
  11   7   5         22.67         -3.80        21.08 o                         
  12   7   5          5.06         -2.47        23.53 o                         
  13   7   5         10.17         17.64        25.30 o                         
  14   7   5        114.90        163.17        26.57 o                         
   0   8   5      42773.50      41764.32       374.52 o                         
   1   8   5       8625.08       7993.12       106.70 o                         
   2   8   5       9341.39       8823.34        82.69 o                         
   3   8   5         28.24         31.44         9.60 o                         
   4   8   5       6985.67       6863.10        61.01 o                         
   5   8   5       3131.29       2929.94        30.66 o                         
   6   8   5       7662.31       7109.14        41.20 o                         
   7   8   5       1074.90        971.98        24.60 o                         
   8   8   5       4678.79       4683.70       107.07 o                         
   9   8   5        419.95        411.63        25.84 o                         
  10   8   5        712.20        736.34        21.71 o                         
  11   8   5        323.10        283.38        25.46 o                         
  12   8   5       1986.72       2193.16        85.34 o                         
  13   8   5        203.71        217.43        26.27 o                         
  14   8   5         61.43         97.93        45.00 o                         
   1   9   5       1197.89       1188.11        18.30 o                         
   2   9   5        380.02       1561.32        46.33 o                         
   3   9   5        937.43       1315.76        43.41 o                         
   4   9   5        338.03        934.74        24.08 o                         
   5   9   5        140.66        170.99        15.43 o                         
   6   9   5        530.75        365.80        16.97 o                         
   7   9   5        336.96        334.53        27.02 o                         
   8   9   5        190.67        322.52        33.46 o                         
   9   9   5        218.54        466.66        26.25 o                         
  10   9   5         10.56         80.63        20.31 o                         
  11   9   5         61.70         75.14        25.76 o                         
  12   9   5          0.32         13.49        23.05 o                         
  13   9   5         26.91         49.22        25.30 o                         
   0  10   5       8347.16       8365.13       109.29 o                         
   1  10   5       3202.67       3062.51        28.19 o                         
   2  10   5       3269.73       3090.08        43.08 o                         
   3  10   5          2.86        -18.35        18.35 o                         
   4  10   5       3079.11       2790.98        54.44 o                         
   5  10   5        439.74        384.98        26.91 o                         
   6  10   5       7457.94       7668.60       115.48 o                         
   7  10   5        240.08        229.20        19.16 o                         
   8  10   5        739.83        756.43        35.14 o                         
   9  10   5          1.37         -0.29        19.30 o                         
  10  10   5        961.29        976.12        24.65 o                         
  11  10   5        159.87        166.77        22.96 o                         
  12  10   5        441.83        486.05        34.86 o                         
   1  11   5          3.25         50.60        20.26 o                         
   2  11   5       4400.46       5015.15       101.45 o                         
   3  11   5       2772.71       2481.46       119.76 o                         
   4  11   5       1269.73       1785.15        48.39 o                         
   5  11   5        194.69        178.19        21.57 o                         
   6  11   5        110.90         84.02        25.89 o                         
   7  11   5        139.72        174.04        18.27 o                         
   8  11   5        159.39        337.28        21.27 o                         
   9  11   5        611.54        534.77        31.60 o                         
  10  11   5        582.58        661.48        25.16 o                         
  11  11   5          9.24         16.70        22.16 o                         
  12  11   5         24.10          0.80        28.18 o                         
   0  12   5       5161.18       5608.71        74.09 o                         
   1  12   5        212.05        593.19        21.86 o                         
   2  12   5        546.61        610.68        58.59 o                         
   3  12   5         40.91         55.01        22.39 o                         
   4  12   5        124.53        151.11        23.23 o                         
   5  12   5        247.60        430.65        27.49 o                         
   6  12   5       2413.02       2511.39        48.41 o                         
   7  12   5         36.32        172.62       106.43 o                         
   8  12   5          8.42          8.34        24.26 o                         
   9  12   5         43.43         16.64        20.84 o                         
  10  12   5        373.03        386.64        23.12 o                         
  11  12   5        102.05         76.95        24.77 o                         
   1  13   5       1061.14        800.33        25.44 o                         
   2  13   5       2306.93       2386.33        40.50 o                         
   3  13   5        923.24        733.17        29.10 o                         
   4  13   5       2346.69       2546.74        76.54 o                         
   5  13   5         68.57         33.12        24.80 o                         
   6  13   5         10.41         10.60        32.28 o                         
   7  13   5         79.53         22.31        33.13 o                         
   8  13   5        449.91        522.55        36.10 o                         
   9  13   5        454.90        424.81        38.06 o                         
  10  13   5        262.34        331.22        51.79 o                         
   0  14   5        198.86       1312.53        60.81 o                         
   1  14   5         32.56        107.45        27.13 o                         
   2  14   5        279.46        417.95        35.85 o                         
   3  14   5         61.78        -24.49        26.34 o                         
   4  14   5        363.80        385.55        29.24 o                         
   5  14   5         17.85         90.15        35.29 o                         
   6  14   5        289.63        750.82        73.86 o                         
   7  14   5          0.02         55.83        36.76 o                         
   8  14   5          3.91          5.64        34.73 o                         
   1  15   5        221.52        174.19        28.13 o                         
   2  15   5       1199.17       1223.79        79.87 o                         
   3  15   5        476.38        340.80        34.05 o                         
   4  15   5       1060.45        945.48        58.49 o                         
   5  15   5        152.13        109.10        35.46 o                         
   6  15   5          2.98         19.61        55.50 o                         
   0  16   5          1.42        511.97        60.03 o                         
   1  16   5        148.73        267.37        31.46 o                         
   2  16   5         65.72        165.15        39.95 o                         
   3  16   5          1.51         25.28        35.04 o                         
   4  16   5         32.54         70.84        34.44 o                         
   2  17   5        518.73        568.25       108.71 o                         
   3  17   5        190.13        268.59        60.36 o                         
   0   0   6        521.78        651.23        13.99 o                         
   1   0   6      93618.13      92889.91       372.16 o                         
   2   0   6       8588.76      10320.00       229.42 o                         
   3   0   6        264.26        411.15        16.53 o                         
   4   0   6        284.48        378.50        15.28 o                         
   5   0   6      29506.29      28417.56       311.14 o                         
   6   0   6         34.06        165.51         5.97 o                         
   7   0   6      27346.38      26230.25       260.69 o                         
   8   0   6        473.77        503.53        22.70 o                         
   9   0   6       1030.25       1093.11        23.09 o                         
  10   0   6        606.47        676.44        23.68 o                         
  11   0   6       5838.32       5923.92        44.15 o                         
  12   0   6        164.31        173.14        21.75 o                         
  13   0   6       1504.12       1517.81        68.88 o                         
  14   0   6        359.29        308.43        56.33 o                         
  15   0   6        212.48        245.17        29.55 o                         
   1   1   6       6757.17       7469.50        94.07 o                         
   2   1   6       3523.78       4074.00        45.13 o                         
   3   1   6       9526.60      10401.81       174.85 o                         
   4   1   6        102.17        226.91        10.15 o                         
   5   1   6       5954.10       6659.17        86.46 o                         
   6   1   6        595.60        713.32         7.98 o                         
   7   1   6       1542.80       1644.30        36.29 o                         
   8   1   6        632.92        677.70        22.62 o                         
   9   1   6        154.97        225.09        13.88 o                         
  10   1   6        168.47        186.77        14.73 o                         
  11   1   6         34.42         32.73        14.45 o                         
  12   1   6         46.22         20.47        14.79 o                         
  13   1   6         38.24         18.35        20.42 o                         
  14   1   6         71.55         81.50        24.87 o                         
  15   1   6        236.71        233.38        33.41 o                         
  16   1   6          0.01        -21.76        33.53 o                         
   0   2   6       8335.01       8761.84       141.33 o                         
   1   2   6      55060.72      54279.61       273.62 o                         
   2   2   6         81.90         83.99         6.54 o                         
   3   2   6          8.91        106.76        15.70 o                         
   4   2   6       2576.91       2650.10        34.38 o                         
   5   2   6      63596.52      63053.51       205.16 o                         
   6   2   6        797.66        797.61        21.28 o                         
   7   2   6      21296.07      20223.80       171.15 o                         
   8   2   6        166.82        228.03        12.02 o                         
   9   2   6         34.32         79.43        13.55 o                         
  10   2   6         59.25         53.57        13.79 o                         
  11   2   6       3103.35       3121.87        82.66 o                         
  12   2   6        146.44        157.18        19.74 o                         
  13   2   6        888.30        992.29        25.14 o                         
  14   2   6         68.74         61.59        29.71 o                         
  15   2   6          8.50         46.98        33.01 o                         
   1   3   6      11922.49      11922.21       165.22 o                         
   2   3   6        316.89        494.49        15.95 o                         
   3   3   6      17872.36      19111.38       175.78 o                         
   4   3   6        211.71        323.45        15.18 o                         
   5   3   6       2629.49       2833.07        51.90 o                         
   6   3   6        255.63        309.57         9.02 o                         
   7   3   6       1876.90       1913.49        14.18 o                         
   8   3   6       1327.02       1353.26        25.16 o                         
   9   3   6       5892.20       5803.32        95.87 o                         
  10   3   6         26.56         19.47        14.63 o                         
  11   3   6        125.72        111.04        26.52 o                         
  12   3   6        214.97        235.39        21.87 o                         
  13   3   6        495.87        550.26        24.61 o                         
  14   3   6         36.54         41.20        28.50 o                         
  15   3   6         71.19         83.42        31.87 o                         
   0   4   6          5.41         69.23        10.33 o                         
   1   4   6      39921.39      38703.83       508.55 o                         
   2   4   6       1215.47       1240.08        33.37 o                         
   3   4   6        829.48       1104.17        32.72 o                         
   4   4   6       2033.56       2303.40        26.67 o                         
   5   4   6      13139.92      12274.42       194.50 o                         
   6   4   6        393.72        327.55        15.05 o                         
   7   4   6       5003.19       4892.86        68.77 o                         
   8   4   6        324.09        269.01        10.23 o                         
   9   4   6         75.23         77.33        13.22 o                         
  10   4   6          2.07         -2.78        19.36 o                         
  11   4   6       3156.31       3457.31        71.51 o                         
  12   4   6         15.21         81.11        23.76 o                         
  13   4   6        179.70        252.83        23.57 o                         
  14   4   6         42.81         23.60        29.01 o                         
  15   4   6         18.15         63.36        35.10 o                         
   1   5   6      14476.80      13967.35       162.47 o                         
   2   5   6       5402.31       5381.12        50.43 o                         
   3   5   6      51152.97      50292.75       181.62 o                         
   4   5   6        897.43        884.34        43.27 o                         
   5   5   6       7805.15       7453.57       167.91 o                         
   6   5   6         41.17         59.34        12.16 o                         
   7   5   6       6132.16       5818.91       100.26 o                         
   8   5   6         32.34         52.67        17.42 o                         
   9   5   6       5440.73       5425.89       126.18 o                         
  10   5   6       1738.20       1791.77        43.67 o                         
  11   5   6        165.75        279.23        36.35 o                         
  12   5   6         20.11         28.61        22.40 o                         
  13   5   6        311.59        367.12        26.32 o                         
  14   5   6        121.08        109.03        26.94 o                         
   0   6   6       2566.86       2561.81        37.90 o                         
   1   6   6       3726.80       4542.04       135.20 o                         
   2   6   6       3546.55       3503.14        56.45 o                         
   3   6   6         47.90         62.72        10.08 o                         
   4   6   6        348.67        335.73         9.38 o                         
   5   6   6       3904.03       4428.84       271.27 o                         
   6   6   6         81.86        275.98        22.15 o                         
   7   6   6       1942.74       2308.21        51.15 o                         
   8   6   6        177.91        182.92        16.64 o                         
   9   6   6         31.64         39.37        15.29 o                         
  10   6   6         40.11         74.95        20.60 o                         
  11   6   6         93.72        297.40        20.19 o                         
  12   6   6         38.64         49.34        22.69 o                         
  13   6   6        298.89        345.72        26.02 o                         
  14   6   6         61.92         66.06        26.43 o                         
   1   7   6       8992.38       8425.65        83.68 o                         
   2   7   6       1660.42       1695.67        20.20 o                         
   3   7   6      33915.44      32023.71       238.81 o                         
   4   7   6       5257.29       5233.37        83.59 o                         
   5   7   6       4550.32       4424.54        56.05 o                         
   6   7   6        125.04        113.12        13.41 o                         
   7   7   6       3810.70       3568.95        44.04 o                         
   8   7   6        749.69        647.23        17.99 o                         
   9   7   6       6110.57       5943.93        63.78 o                         
  10   7   6        155.45        151.79        25.41 o                         
  11   7   6        421.49        461.35        24.09 o                         
  12   7   6          0.28        -10.59        29.44 o                         
  13   7   6        474.11        569.17        27.16 o                         
  14   7   6         10.27         32.41        44.31 o                         
   0   8   6       3175.58       3406.13       122.26 o                         
   2   8   6       2009.66       2075.56        15.96 o                         
   3   8   6         35.55         50.96        12.03 o                         
   4   8   6        143.43        116.01        14.03 o                         
   5   8   6        666.20       1401.62        31.72 o                         
   6   8   6       1450.47       1682.61        33.62 o                         
   7   8   6        454.50        670.77        30.06 o                         
   8   8   6        175.62        157.88        20.32 o                         
   9   8   6          1.65         33.44        20.07 o                         
  10   8   6        308.15        280.63        20.72 o                         
  11   8   6         98.12        185.98        33.35 o                         
  12   8   6         28.23         21.24        24.77 o                         
  13   8   6         15.05         50.04        28.12 o                         
  14   8   6          3.94         22.21        46.28 o                         
   1   9   6       7336.43       7225.40        47.99 o                         
   2   9   6        541.62        416.71        28.57 o                         
   3   9   6      16918.79      15808.35       245.19 o                         
   4   9   6       2263.35       1974.51        68.48 o                         
   5   9   6       3486.54       3383.55        77.09 o                         
   6   9   6        353.35        322.25        31.14 o                         
   7   9   6       1976.70       1928.46        39.41 o                         
   8   9   6       1113.81        968.25        39.23 o                         
   9   9   6       4044.72       4190.72        84.78 o                         
  10   9   6        382.46        292.05        21.27 o                         
  11   9   6        336.00        394.06        27.32 o                         
  12   9   6        114.61        118.33        26.76 o                         
  13   9   6        573.44        614.03        56.20 o                         
   0  10   6         60.15        279.72        43.47 o                         
   1  10   6       2112.83       2832.97        24.97 o                         
   2  10   6         45.59        117.62        15.46 o                         
   3  10   6          3.74        -20.01        20.01 o                         
   4  10   6        104.13         71.27        15.86 o                         
   5  10   6       1544.94       2054.05        63.84 o                         
   6  10   6       2945.77       2388.92        79.22 o                         
   7  10   6       1103.01       1321.99        42.50 o                         
   8  10   6         82.92         79.75        18.63 o                         
   9  10   6         38.10         41.15        19.34 o                         
  10  10   6         15.28         22.41        20.31 o                         
  11  10   6        334.13        362.93        25.61 o                         
  12  10   6          1.17         21.33        33.99 o                         
   1  11   6       1573.84       1682.77        23.35 o                         
   2  11   6         70.33         77.89        32.48 o                         
   3  11   6       6884.66       7565.38        75.46 o                         
   4  11   6         92.59        267.59        24.43 o                         
   5  11   6        430.15        407.90        23.22 o                         
   6  11   6        307.34        210.73        18.95 o                         
   7  11   6        880.32        934.08        39.22 o                         
   8  11   6          0.72         92.04        20.71 o                         
   9  11   6       1335.03       1515.65        40.40 o                         
  10  11   6          2.88          1.33        23.79 o                         
  11  11   6         50.86         70.15        20.95 o                         
  12  11   6         57.48         61.14        48.05 o                         
   0  12   6       2933.73       2552.24        83.16 o                         
   1  12   6       3131.44       3583.55        44.06 o                         
   2  12   6        557.33        384.73        24.89 o                         
   3  12   6        204.88        203.52        23.29 o                         
   4  12   6       1196.90       1001.83        27.57 o                         
   5  12   6       3225.38       2886.04       127.13 o                         
   6  12   6       1351.40       1016.61        77.19 o                         
   7  12   6       2220.16       2088.75        41.67 o                         
   8  12   6        167.71        146.80        23.81 o                         
   9  12   6          9.05          2.01        21.07 o                         
  10  12   6         23.53         -4.51        21.56 o                         
  11  12   6        231.04        305.89        27.55 o                         
   1  13   6        377.87        502.06        43.21 o                         
   2  13   6         35.77        221.27        32.38 o                         
   3  13   6       1089.94       1996.49        92.64 o                         
   4  13   6         91.53        169.89        27.42 o                         
   5  13   6         75.29        195.81        26.76 o                         
   6  13   6          0.00        -17.75        29.98 o                         
   7  13   6        206.40        250.78        65.46 o                         
   8  13   6         28.24         88.99        33.91 o                         
   9  13   6        254.02        504.48        44.01 o                         
  10  13   6        119.29        134.21        51.03 o                         
   0  14   6          6.28        163.35        33.55 o                         
   1  14   6       2242.72       2192.02        36.86 o                         
   2  14   6          2.94         11.14        26.55 o                         
   3  14   6          4.00         44.53        48.52 o                         
   4  14   6        170.66         75.32        44.24 o                         
   5  14   6       2282.32       2091.86        41.20 o                         
   6  14   6         58.96         56.15        35.28 o                         
   7  14   6        968.21       1025.96        46.16 o                         
   8  14   6         39.91        -25.38        45.62 o                         
   1  15   6         35.94        319.55        33.30 o                         
   2  15   6         76.03        144.19        37.89 o                         
   3  15   6          9.90        559.34        32.13 o                         
   4  15   6        384.24        313.05        31.19 o                         
   5  15   6          0.53         68.10        28.38 o                         
   6  15   6         49.43         43.11        39.04 o                         
   0  16   6        390.20        271.12        55.80 o                         
   1  16   6       1168.57       1202.59        37.41 o                         
   2  16   6          4.30        102.36        63.48 o                         
   3  16   6         33.41          7.00        30.24 o                         
   4  16   6         77.30          4.65        46.33 o                         
   2  17   6         66.44         99.97        49.72 o                         
   1   1   7       4360.79       4428.81        34.04 o                         
   2   1   7      48731.29      48368.91       172.70 o                         
   3   1   7        199.07        237.89        13.77 o                         
   4   1   7      39338.18      39486.32       320.74 o                         
   5   1   7          9.15         27.27         4.35 o                         
   6   1   7        851.16        963.90        23.39 o                         
   7   1   7        367.90        335.82        11.33 o                         
   8   1   7      11954.06      11420.83       178.38 o                         
   9   1   7         29.30         55.95        17.01 o                         
  10   1   7       5965.83       5660.35        92.01 o                         
  11   1   7          1.86        -15.98        15.98 o                         
  12   1   7         19.78         11.96        15.13 o                         
  13   1   7         44.04         -3.92        18.06 o                         
  14   1   7        649.60        706.37        25.99 o                         
  15   1   7          1.10         -2.31        28.39 o                         
   0   2   7      26169.44      28371.22       237.94 o                         
   1   2   7       1805.94       1635.34        32.73 o                         
   2   2   7       6654.02       6758.74        70.46 o                         
   3   2   7         63.98         81.01         4.18 o                         
   4   2   7       4153.28       4437.43        36.43 o                         
   5   2   7        277.21        393.50        15.72 o                         
   6   2   7       3955.69       3695.22        78.87 o                         
   7   2   7       1247.32       1277.07        43.79 o                         
   8   2   7       2173.65       2271.61        32.06 o                         
   9   2   7          4.86          2.60        16.36 o                         
  10   2   7         10.44          9.56        14.53 o                         
  11   2   7        166.33        186.30        21.64 o                         
  12   2   7        448.95        380.15        16.57 o                         
  13   2   7          2.36         12.51        19.06 o                         
  14   2   7        104.62         60.19        31.38 o                         
  15   2   7          1.39        -19.38        30.46 o                         
   1   3   7       3691.07       4215.97        45.37 o                         
   2   3   7      26716.33      25381.05       291.96 o                         
   3   3   7        448.26        558.35        15.70 o                         
   4   3   7      27314.37      26891.33       248.86 o                         
   5   3   7         36.90         42.89         4.80 o                         
   6   3   7        516.65        573.01        20.71 o                         
   7   3   7         27.80         20.96         8.66 o                         
   8   3   7       6982.47       6514.86        56.02 o                         
   9   3   7        294.23        312.24        15.45 o                         
  10   3   7       1607.52       1598.10        31.44 o                         
  11   3   7        195.39        154.83        27.65 o                         
  12   3   7          5.76         52.75        22.75 o                         
  13   3   7         20.41         32.50        21.79 o                         
  14   3   7        408.18        441.91        34.48 o                         
  15   3   7          2.36        -12.35        34.57 o                         
   0   4   7      33116.77      33225.02       425.77 o                         
   1   4   7        948.73       1050.92        23.81 o                         
   2   4   7      11709.41      11944.07       179.96 o                         
   3   4   7        136.86        189.13        11.65 o                         
   4   4   7       4785.96       4676.31        41.32 o                         
   5   4   7          1.68         27.58         7.58 o                         
   6   4   7      14981.80      14430.13       147.06 o                         
   7   4   7        506.99        536.65        16.45 o                         
   8   4   7       1647.99       1467.23        31.22 o                         
   9   4   7         64.38         71.18        13.62 o                         
  10   4   7        925.56        862.22        22.21 o                         
  11   4   7         50.40        127.09        25.79 o                         
  12   4   7       1192.89       1368.66        28.29 o                         
  13   4   7          2.75         36.52        23.43 o                         
  14   4   7         58.35         61.08        23.93 o                         
   1   5   7         45.99        147.76        16.30 o                         
   2   5   7       6455.19       6324.62       114.56 o                         
   3   5   7        764.57        944.68        32.13 o                         
   4   5   7       1341.40       1370.40        59.60 o                         
   5   5   7        225.33        173.02        12.08 o                         
   6   5   7        811.39        786.03        21.90 o                         
   7   5   7         27.45         36.59        13.09 o                         
   8   5   7       1443.55       1473.08        55.88 o                         
   9   5   7        109.50        129.70        19.06 o                         
  10   5   7        546.80        734.93        32.62 o                         
  11   5   7         55.22         92.02        21.07 o                         
  12   5   7        116.86        129.57        21.71 o                         
  13   5   7          0.78          8.12        24.00 o                         
  14   5   7        154.27        270.72        25.21 o                         
   0   6   7      31778.13      29956.58       199.07 o                         
   1   6   7          5.86         75.40        26.56 o                         
   2   6   7       7490.42       7311.70       121.79 o                         
   3   6   7        688.98        653.95        24.30 o                         
   4   6   7       4318.35       4139.96        39.71 o                         
   5   6   7        144.58        127.73        15.35 o                         
   6   6   7      21502.28      19806.76       143.65 o                         
   7   6   7        416.51        398.04        27.84 o                         
   8   6   7       1908.92       1918.60        40.88 o                         
   9   6   7        346.47        268.70        20.38 o                         
  10   6   7       1701.62       1643.55        27.02 o                         
  11   6   7         66.66        112.61        19.19 o                         
  12   6   7       1733.81       1735.27        70.83 o                         
  13   6   7         12.26         23.76        26.30 o                         
  14   6   7        181.38        199.85        24.51 o                         
   1   7   7       1712.42       1611.72        33.76 o                         
   2   7   7         18.13       1119.39        41.45 o                         
   3   7   7        125.82        207.21        18.15 o                         
   4   7   7        570.40       1493.73        60.17 o                         
   5   7   7         10.35         11.59        12.98 o                         
   6   7   7         34.65         56.65        13.49 o                         
   7   7   7          6.67         20.72        15.22 o                         
   8   7   7        355.32        719.31        48.01 o                         
   9   7   7        241.82        283.88        18.58 o                         
  10   7   7         80.24         89.53        20.54 o                         
  11   7   7         67.54         42.77        21.73 o                         
  12   7   7          7.68         -1.27        23.18 o                         
  13   7   7        185.04        152.59        28.04 o                         
  14   7   7         63.53         58.47        39.98 o                         
   0   8   7      20238.79      18562.88       578.35 o                         
   1   8   7        219.44        697.60        15.44 o                         
   2   8   7       4634.27       4316.17        55.38 o                         
   3   8   7         15.19         -0.88        12.60 o                         
   4   8   7       4817.00       4301.43        35.57 o                         
   5   8   7         20.98         41.80        12.86 o                         
   6   8   7      11151.57      10398.69       140.24 o                         
   7   8   7        110.45         87.60        19.00 o                         
   8   8   7        360.46        405.51        18.02 o                         
   9   8   7          4.52          2.44        19.50 o                         
  10   8   7       1350.11       1408.04        35.42 o                         
  11   8   7          0.47        -17.45        31.05 o                         
  12   8   7       1094.47       1314.19        44.41 o                         
  13   8   7         18.96         54.71        25.27 o                         
   1   9   7        116.49        126.58        14.13 o                         
   2   9   7        951.85       2108.04        56.64 o                         
   3   9   7        664.08        668.85        32.32 o                         
   4   9   7       1230.48       2384.38        23.56 o                         
   5   9   7        130.52         80.71        13.79 o                         
   6   9   7         13.33         20.05        19.13 o                         
   7   9   7          0.87         28.22        19.56 o                         
   8   9   7        612.45        908.37        40.29 o                         
   9   9   7         67.46        135.70        24.89 o                         
  10   9   7        186.02        320.23        27.31 o                         
  11   9   7          1.84         15.63        23.37 o                         
  12   9   7         29.36         20.83        25.94 o                         
  13   9   7          0.35         14.37        45.04 o                         
   0  10   7      11219.26      10590.88       364.86 o                         
   1  10   7         22.37         88.71        17.66 o                         
   2  10   7       4033.77       3860.40        33.65 o                         
   3  10   7         16.97        -20.23        20.23 o                         
   4  10   7       3753.80       3385.06        52.27 o                         
   5  10   7        118.18        168.45        17.00 o                         
   6  10   7       6339.14       6289.55       103.65 o                         
   7  10   7         15.59         99.47        21.67 o                         
   8  10   7        448.02        470.41        24.55 o                         
   9  10   7          0.64          5.04        24.52 o                         
  10  10   7        419.89        395.60        21.73 o                         
  11  10   7          6.98         18.00        22.87 o                         
  12  10   7        358.52        385.22        30.73 o                         
   1  11   7         12.58         24.65        16.85 o                         
   2  11   7       1208.25       1580.96        57.54 o                         
   3  11   7        542.11        442.40        38.92 o                         
   4  11   7       3210.86       3273.93       110.95 o                         
   5  11   7        142.95        122.83        22.48 o                         
   6  11   7          0.15        -20.47        22.62 o                         
   7  11   7        108.63         70.88        21.84 o                         
   8  11   7       2256.47       2299.75        67.53 o                         
   9  11   7         80.94        104.99        20.69 o                         
  10  11   7        165.66        224.56        21.73 o                         
  11  11   7         62.45         74.23        23.83 o                         
   0  12   7       6788.28       7662.43       234.38 o                         
   1  12   7         96.37        297.51        31.54 o                         
   2  12   7        515.68        733.24        34.41 o                         
   3  12   7         67.49         32.25        23.12 o                         
   4  12   7        964.48       1238.27        30.04 o                         
   5  12   7         20.75         -1.18        25.31 o                         
   6  12   7       1007.90       1677.67        44.54 o                         
   7  12   7         15.83         56.73        34.69 o                         
   8  12   7        236.44        310.48        26.70 o                         
   9  12   7          0.10         -5.49        19.98 o                         
  10  12   7        201.80        260.56        22.47 o                         
  11  12   7         72.85         96.48        31.20 o                         
   1  13   7        370.43        226.56        26.42 o                         
   2  13   7       3824.29       3604.74        40.36 o                         
   3  13   7         51.67         93.67        26.72 o                         
   4  13   7       3213.11       2863.97       125.20 o                         
   5  13   7          2.65         16.77        24.79 o                         
   6  13   7          3.13        -14.98        25.84 o                         
   7  13   7         14.25         -5.62        30.04 o                         
   8  13   7        981.65        950.13        67.79 o                         
   9  13   7          1.22         26.55        49.72 o                         
  10  13   7        555.98        543.85        56.54 o                         
   0  14   7        488.19       1147.91        61.85 o                         
   1  14   7         49.50         60.49        28.12 o                         
   2  14   7          4.19         75.43        29.09 o                         
   3  14   7        220.89        150.58        27.48 o                         
   4  14   7        142.09        196.25        27.20 o                         
   5  14   7        255.96        225.71        33.29 o                         
   6  14   7        325.79        677.89        31.23 o                         
   7  14   7        109.61        102.69        36.11 o                         
   8  14   7         53.10        143.93        56.53 o                         
   1  15   7          4.64         52.09        27.69 o                         
   2  15   7       2860.07       2675.33        42.55 o                         
   3  15   7         23.99         45.26        29.07 o                         
   4  15   7       1475.09       1252.06        55.31 o                         
   5  15   7        126.29         97.22        29.94 o                         
   6  15   7          8.45         -0.06        49.74 o                         
   0  16   7         23.54        645.54        58.42 o                         
   1  16   7         27.35         64.91        40.19 o                         
   2  16   7          2.71         72.71        33.76 o                         
   3  16   7         18.29         19.62        50.61 o                         
   4  16   7         10.00         73.83        82.73 o                         
   0   0   8        492.07        891.60        25.78 o                         
   1   0   8      47391.15      48805.01       490.91 o                         
   2   0   8        209.74        458.00        29.31 o                         
   3   0   8        929.07       1056.44        17.07 o                         
   4   0   8       4207.47       4200.81        85.21 o                         
   5   0   8      28418.71      26170.73       308.29 o                         
   6   0   8          2.79        108.18         7.02 o                         
   7   0   8      12593.73      12011.24        90.46 o                         
   8   0   8        181.16        187.30        13.22 o                         
   9   0   8        416.87        490.08        28.72 o                         
  10   0   8          6.52         -1.01        21.07 o                         
  11   0   8       1684.63       1850.63        91.47 o                         
  12   0   8          9.25         20.55        22.70 o                         
  13   0   8       1748.30       1592.54        44.66 o                         
  14   0   8          0.39          3.70        28.65 o                         
  15   0   8         46.84         22.65        27.69 o                         
   1   1   8        326.60        484.33        20.81 o                         
   2   1   8          0.43         28.99         6.29 o                         
   3   1   8       4085.31       4500.74        89.70 o                         
   4   1   8        660.37        903.53        25.23 o                         
   5   1   8       1168.98       1322.16        23.37 o                         
   6   1   8         77.11         70.94         5.66 o                         
   7   1   8         99.93         70.89         8.63 o                         
   8   1   8         55.31         99.79        12.17 o                         
   9   1   8       1223.31       1182.67        41.67 o                         
  10   1   8        253.56        227.54        15.68 o                         
  11   1   8          2.41         -7.29        15.74 o                         
  12   1   8         42.56          5.31        17.19 o                         
  13   1   8          0.40         -5.76        16.76 o                         
  14   1   8         14.82         29.77        21.99 o                         
  15   1   8        109.93        130.11        32.12 o                         
   0   2   8        718.30       1290.56        50.94 o                         
   1   2   8      47615.76      48467.39       717.89 o                         
   2   2   8        277.91        420.83        16.85 o                         
   3   2   8       1624.39       1618.41        30.95 o                         
   4   2   8        408.49        591.37        23.42 o                         
   5   2   8      25600.87      24702.04       160.96 o                         
   6   2   8          4.03         85.27         6.91 o                         
   7   2   8      12351.45      12042.13       120.94 o                         
   8   2   8         22.98         -4.25        11.11 o                         
   9   2   8         18.48         41.73        14.10 o                         
  10   2   8         82.04         86.79        14.45 o                         
  11   2   8       2841.29       2839.25        58.44 o                         
  12   2   8          2.71         -0.85        21.06 o                         
  13   2   8        664.29        728.70        30.03 o                         
  14   2   8         18.65         24.93        28.70 o                         
  15   2   8          7.39         16.65        33.03 o                         
   1   3   8       1185.67       1096.43        38.94 o                         
   2   3   8        815.60       1116.75        30.75 o                         
   3   3   8      24891.90      25787.38       288.96 o                         
   4   3   8        591.73        864.76        26.11 o                         
   5   3   8        889.26        884.86        24.77 o                         
   6   3   8         38.84         66.22         7.90 o                         
   7   3   8       2408.21       2296.95        35.56 o                         
   8   3   8          0.14         13.17        11.96 o                         
   9   3   8       3716.51       3801.17        56.99 o                         
  10   3   8        133.68        135.53        15.13 o                         
  11   3   8         41.44         51.92        16.66 o                         
  12   3   8         11.45         -2.15        27.98 o                         
  13   3   8          4.04        -19.32        22.81 o                         
  14   3   8          7.95          2.22        25.52 o                         
  15   3   8         55.37         61.86        30.95 o                         
   0   4   8       1608.62       1519.68        53.75 o                         
   1   4   8       8291.95       7499.86       126.61 o                         
   2   4   8       1737.94       1819.01        16.59 o                         
   3   4   8          5.78         32.90         2.54 o                         
   4   4   8        163.02        372.71         8.88 o                         
   5   4   8       5675.21       5650.51        64.85 o                         
   6   4   8       1710.82       1785.87        35.54 o                         
   7   4   8       4615.32       4086.05        78.22 o                         
   8   4   8         53.88         44.08        11.18 o                         
   9   4   8        201.58        185.97        14.05 o                         
  10   4   8         85.64         73.65        21.08 o                         
  11   4   8       2638.79       2770.75       112.03 o                         
  12   4   8         22.99         37.19        31.04 o                         
  13   4   8        306.48        304.41        25.57 o                         
  14   4   8          1.00         -5.96        22.69 o                         
   1   5   8      17373.67      17867.07       170.31 o                         
   2   5   8         72.20        173.75        20.02 o                         
   3   5   8      20238.95      18393.17        45.70 o                         
   4   5   8        329.61        338.34        17.94 o                         
   5   5   8       6827.06       6507.79       132.52 o                         
   6   5   8          1.09         -3.23        11.17 o                         
   7   5   8       2773.30       2629.08        48.75 o                         
   8   5   8          3.59         27.89        14.65 o                         
   9   5   8       5519.29       5596.91       110.24 o                         
  10   5   8        177.68        149.96        32.76 o                         
  11   5   8       2396.51       2160.88        36.69 o                         
  12   5   8         41.66        -16.69        26.90 o                         
  13   5   8        543.39        544.98        42.48 o                         
  14   5   8         16.24         24.82        32.66 o                         
   0   6   8         48.64         90.25        10.10 o                         
   1   6   8       3268.62       4011.33        80.43 o                         
   2   6   8         76.15        173.34        19.97 o                         
   3   6   8        188.99        129.23        11.32 o                         
   4   6   8        924.33        821.31        14.82 o                         
   5   6   8       4282.46       4665.83        76.25 o                         
   6   6   8       1348.70       1330.63        34.90 o                         
   7   6   8       1462.54       1606.34        56.60 o                         
   8   6   8        132.48        162.51        13.99 o                         
   9   6   8        110.62         90.69        16.90 o                         
  10   6   8        162.67        152.34        21.23 o                         
  11   6   8         81.87        182.84        21.88 o                         
  12   6   8          1.44         26.66        20.18 o                         
  13   6   8          7.49         19.02        25.32 o                         
  14   6   8         38.33        -12.67        33.40 o                         
   1   7   8      10705.87      10192.26       119.01 o                         
   2   7   8        571.30        604.52        16.85 o                         
   3   7   8      21969.50      20933.11       133.66 o                         
   4   7   8        685.72        843.71        16.72 o                         
   5   7   8       2250.13       2083.28        29.59 o                         
   6   7   8         49.81         54.30        14.32 o                         
   7   7   8       4862.99       4516.32        53.86 o                         
   8   7   8        121.46        151.36        17.01 o                         
   9   7   8       3754.23       3737.38       107.78 o                         
  10   7   8         49.06         60.52        21.92 o                         
  11   7   8        189.18        197.44        42.67 o                         
  12   7   8        121.51         89.21        22.93 o                         
  13   7   8        274.63        300.48        30.22 o                         
   0   8   8       4837.80       4813.44       126.52 o                         
   1   8   8       1814.51       2768.29        42.60 o                         
   2   8   8        118.94        119.19        10.92 o                         
   3   8   8        400.28        374.12        14.74 o                         
   4   8   8        443.28        401.11        16.08 o                         
   5   8   8        446.86       1051.02        45.40 o                         
   6   8   8        278.98        387.48        20.78 o                         
   7   8   8        192.21        591.76        27.04 o                         
   8   8   8          0.20         -6.90        19.50 o                         
   9   8   8          3.52        -17.11        17.46 o                         
  10   8   8        213.56        137.99        36.75 o                         
  11   8   8        169.47        206.23        25.74 o                         
  12   8   8        143.34        123.87        26.51 o                         
  13   8   8          1.45         33.60        26.39 o                         
   1   9   8       2416.54       2247.28        72.24 o                         
   2   9   8        724.04        915.76        17.47 o                         
   3   9   8      22020.28      20159.41       218.37 o                         
   4   9   8       1171.73       1418.84        23.88 o                         
   5   9   8       1702.86       1576.21        26.60 o                         
   6   9   8         13.98         -9.30        15.76 o                         
   7   9   8        605.91        603.32        19.05 o                         
   8   9   8        131.68        201.50        21.96 o                         
   9   9   8       5975.23       5737.33       145.50 o                         
  10   9   8          3.00         50.65        28.77 o                         
  11   9   8        266.35        264.71        31.18 o                         
  12   9   8          1.18         -8.85        23.99 o                         
   0  10   8        563.21        615.01        25.55 o                         
   1  10   8       3300.91       3892.33        75.27 o                         
   2  10   8         79.87        124.65        22.67 o                         
   3  10   8         33.36          7.51        20.41 o                         
   4  10   8         17.19         11.79        21.72 o                         
   5  10   8        149.41        737.56        41.21 o                         
   6  10   8        215.09        214.68        40.81 o                         
   7  10   8        345.22        632.28        24.39 o                         
   8  10   8          3.45        -17.45        22.17 o                         
   9  10   8         88.95         67.81        22.97 o                         
  10  10   8          0.10         -8.82        23.56 o                         
  11  10   8        282.19        337.66        26.40 o                         
  12  10   8          9.71          4.62        34.68 o                         
   1  11   8       2422.76       2403.48        41.83 o                         
   2  11   8        439.51        553.98        24.55 o                         
   3  11   8       2987.41       3477.82        72.87 o                         
   4  11   8        103.95        186.16        23.55 o                         
   5  11   8        516.90        571.89        25.85 o                         
   6  11   8          3.57        -22.35        28.47 o                         
   7  11   8       1081.10        959.82        26.38 o                         
   8  11   8        296.52        307.97        24.29 o                         
   9  11   8        670.28        984.45        33.42 o                         
  10  11   8        153.50        134.32        21.58 o                         
  11  11   8          7.97         40.45        29.07 o                         
   0  12   8        237.08        601.64        64.21 o                         
   1  12   8       8049.70       7218.41        48.18 o                         
   2  12   8         56.98         87.51        23.65 o                         
   3  12   8         13.76        -15.05        27.63 o                         
   4  12   8         15.41         15.57        26.18 o                         
   5  12   8       2538.31       2367.45        71.45 o                         
   6  12   8         71.32        114.66        24.93 o                         
   7  12   8       1299.99       1196.28        38.25 o                         
   8  12   8          5.36         16.43        23.83 o                         
   9  12   8         21.61         33.58        22.93 o                         
  10  12   8         21.76        -12.24        24.37 o                         
  11  12   8        459.39        365.26        41.52 o                         
   1  13   8        335.06        641.64        29.62 o                         
   2  13   8        516.71        581.15        28.19 o                         
   3  13   8       1059.51       1621.42        37.01 o                         
   4  13   8        232.04        321.85        33.79 o                         
   5  13   8        805.25        889.33        32.33 o                         
   6  13   8        118.85         39.31        26.14 o                         
   7  13   8        398.14        417.35        36.42 o                         
   8  13   8         84.10        101.18        33.85 o                         
   9  13   8        143.77        290.67        53.59 o                         
  10  13   8         17.40         55.41        51.39 o                         
   0  14   8         67.31        140.83        55.50 o                         
   1  14   8       2714.11       2356.26        37.16 o                         
   2  14   8          5.02         33.24        26.78 o                         
   3  14   8         92.55         83.95        25.76 o                         
   4  14   8          3.28         26.85        36.01 o                         
   5  14   8        832.91        699.28        32.19 o                         
   6  14   8        111.65        235.37        29.06 o                         
   7  14   8        491.47        566.76        36.76 o                         
   1  15   8         61.76        186.84        37.08 o                         
   2  15   8        476.29        562.79        32.19 o                         
   3  15   8         23.20        641.27        57.62 o                         
   4  15   8          2.74         49.15        30.67 o                         
   5  15   8        134.79        175.61        30.25 o                         
   0  16   8        257.65        498.62        58.07 o                         
   1  16   8       1858.44       1333.35        69.16 o                         
   3  16   8         58.11         57.88        37.00 o                         
   4  16   8         30.90         28.77        51.50 o                         
   5  16   8       1268.20       1043.15        70.58 o                         
   1   1   9         72.18         78.99        11.15 o                         
   2   1   9      45398.18      46722.24       311.40 o                         
   3   1   9       9047.73       8280.38       170.52 o                         
   4   1   9      25194.35      24811.19       180.60 o                         
   5   1   9        325.80        346.78        44.46 o                         
   6   1   9        399.57        461.55        14.66 o                         
   7   1   9        431.87        436.14        11.00 o                         
   8   1   9      12499.62      12257.75        93.63 o                         
   9   1   9       2010.73       1916.85        35.61 o                         
  10   1   9       2607.29       2650.14        37.17 o                         
  11   1   9          1.97         11.53        16.03 o                         
  12   1   9         76.93         91.46        18.08 o                         
  13   1   9        141.25        110.81        21.97 o                         
  14   1   9       1294.50       1333.73        44.51 o                         
  15   1   9        103.46        126.46        62.24 o                         
   0   2   9       4514.99       5337.89        86.30 o                         
   1   2   9       3564.43       3359.84        60.95 o                         
   2   2   9       1896.76       1984.82        65.37 o                         
   3   2   9        456.55        496.71         7.86 o                         
   4   2   9       4284.30       4575.93        59.11 o                         
   5   2   9         77.87        101.76         6.77 o                         
   6   2   9       3497.17       3809.20        68.29 o                         
   7   2   9         68.78        107.74        10.48 o                         
   8   2   9        170.10        165.08        11.40 o                         
   9   2   9          9.09         13.49        13.94 o                         
  10   2   9        860.75        899.60        18.72 o                         
  11   2   9         13.20         20.53        15.41 o                         
  12   2   9        407.76        441.99        19.31 o                         
  13   2   9        203.72        255.69        28.09 o                         
  14   2   9          8.09          0.79        24.19 o                         
  15   2   9          0.02        -23.85        32.34 o                         
   1   3   9       6677.42       6514.94        69.62 o                         
   2   3   9      35964.11      35040.63       216.65 o                         
   3   3   9       3651.58       3509.69        83.57 o                         
   4   3   9      17525.38      16834.22       117.65 o                         
   5   3   9       1721.47       1693.31        25.13 o                         
   6   3   9         14.32         31.60         9.01 o                         
   7   3   9       2196.17       2014.80        29.36 o                         
   8   3   9       3902.08       3789.67        24.15 o                         
   9   3   9        306.20        361.20        15.50 o                         
  10   3   9       4819.47       4828.43        93.36 o                         
  11   3   9        252.23        235.71        20.08 o                         
  12   3   9        351.46        368.49        23.82 o                         
  13   3   9         47.33         25.59        27.26 o                         
  14   3   9        662.07        771.07        44.69 o                         
   0   4   9      31574.75      32333.09       791.87 o                         
   1   4   9          8.33         82.47         5.20 o                         
   2   4   9       2102.31       2128.83        38.28 o                         
   3   4   9        208.04        219.32         8.24 o                         
   4   4   9       4260.59       4272.72        63.57 o                         
   5   4   9       4901.66       4612.61        60.05 o                         
   6   4   9      11189.17      10771.64        97.63 o                         
   7   4   9       1021.94        919.81        17.19 o                         
   8   4   9        448.95        398.27        13.25 o                         
   9   4   9        102.18        103.76        17.05 o                         
  10   4   9        674.75        739.22        24.19 o                         
  11   4   9          0.91         33.77        22.13 o                         
  12   4   9       1584.37       1660.05        82.45 o                         
  13   4   9         10.55         17.82        23.81 o                         
  14   4   9         84.87         57.15        26.42 o                         
   1   5   9       2212.32       2365.55       108.28 o                         
   2   5   9       7175.86       7042.29       217.14 o                         
   3   5   9        897.05       1076.74        53.02 o                         
   4   5   9      10097.40      10241.94       172.24 o                         
   5   5   9         20.57         59.00         9.71 o                         
   6   5   9         94.34        119.08        14.07 o                         
   7   5   9        156.37        157.52        13.04 o                         
   8   5   9       2503.42       2720.38        53.18 o                         
   9   5   9        260.48        321.74        22.37 o                         
  10   5   9        309.30        410.00        22.32 o                         
  11   5   9         59.26         76.52        22.88 o                         
  12   5   9          1.65         17.09        23.16 o                         
  13   5   9         51.65         70.88        24.11 o                         
  14   5   9        203.07        217.44        26.45 o                         
  15   5   9          5.92         62.55        42.17 o                         
   0   6   9      40978.96      38402.47       109.60 o                         
   1   6   9       4686.21       4355.96       117.22 o                         
   2   6   9       8713.19       8564.39       103.49 o                         
   3   6   9         10.85         33.49        11.58 o                         
   4   6   9       8687.39       8370.95       136.72 o                         
   5   6   9       2553.76       2567.63        37.32 o                         
   6   6   9       9356.86       8961.11       150.86 o                         
   7   6   9       1592.89       1751.81        21.07 o                         
   8   6   9       3842.58       3764.93       112.90 o                         
   9   6   9         67.07         31.17        16.60 o                         
  10   6   9       1075.27       1043.12        32.83 o                         
  11   6   9        921.61        898.62        32.80 o                         
  12   6   9       2034.12       2259.64       110.82 o                         
  13   6   9         20.86         18.75        26.36 o                         
  14   6   9         45.68         50.25        40.47 o                         
   1   7   9         30.24         99.93        12.37 o                         
   2   7   9        706.71       1648.96        81.65 o                         
   3   7   9       1487.74       1758.20        79.19 o                         
   4   7   9        368.59        743.14        18.95 o                         
   5   7   9         10.61         44.68        14.29 o                         
   6   7   9         25.06         39.94        15.07 o                         
   7   7   9         68.98        127.88        16.88 o                         
   8   7   9        106.82        391.32        47.14 o                         
   9   7   9        987.10        813.67        26.73 o                         
  10   7   9          0.20         35.25        21.04 o                         
  11   7   9         29.72         12.99        21.87 o                         
  12   7   9         43.26         35.51        21.39 o                         
  13   7   9          2.73        -25.80        25.80 o                         
   0   8   9      21039.72      19589.14        71.79 o                         
   1   8   9       2220.16       2572.64        49.56 o                         
   2   8   9       5248.38       4709.33        78.33 o                         
   3   8   9        600.57        598.39        21.85 o                         
   4   8   9       4110.87       3730.32        42.10 o                         
   5   8   9        879.19        904.35        31.32 o                         
   6   8   9      14843.66      14164.41       163.81 o                         
   7   8   9        587.69        711.42        31.49 o                         
   8   8   9        926.90        798.14        26.76 o                         
   9   8   9          0.16        -18.02        18.02 o                         
  10   8   9        680.51        625.94        25.34 o                         
  11   8   9        326.45        381.68        31.37 o                         
  12   8   9        628.12        679.94        55.55 o                         
  13   8   9         69.67         77.25        43.91 o                         
   1   9   9        187.98        294.21        26.49 o                         
   2   9   9       2460.81       2891.50        29.91 o                         
   3   9   9        314.37        749.85        39.70 o                         
   4   9   9        983.27       1440.09        29.28 o                         
   5   9   9         22.51         15.24        16.28 o                         
   6   9   9          5.54         -2.11        16.18 o                         
   7   9   9        425.21        313.91        19.00 o                         
   8   9   9        337.48        524.48        23.51 o                         
   9   9   9          0.10        107.56        22.29 o                         
  10   9   9        381.54        484.20        31.58 o                         
  11   9   9          1.44          5.74        24.69 o                         
  12   9   9          2.51         -9.40        29.47 o                         
   0  10   9       9125.31       8689.39       214.58 o                         
   1  10   9       1566.82       1800.72       100.26 o                         
   2  10   9       1145.02       1136.49        24.93 o                         
   3  10   9        231.26        215.68        21.56 o                         
   4  10   9       1184.55        993.91        26.39 o                         
   5  10   9       2423.67       2587.02        28.41 o                         
   6  10   9       3919.08       3654.07        60.19 o                         
   7  10   9       1170.35       1283.59        28.11 o                         
   8  10   9        495.24        532.42        24.97 o                         
   9  10   9          0.14         13.24        23.45 o                         
  10  10   9        337.61        305.94        28.88 o                         
  11  10   9         53.69         57.01        26.52 o                         
   1  11   9          0.14         76.77        22.58 o                         
   2  11   9       3322.19       3369.74        36.35 o                         
   3  11   9        155.31        391.67        32.82 o                         
   4  11   9       2954.74       2884.47        43.87 o                         
   5  11   9          1.75         -9.31        24.08 o                         
   6  11   9          6.43        -10.00        28.09 o                         
   7  11   9         11.29         14.01        23.04 o                         
   8  11   9        891.37        788.99        26.91 o                         
   9  11   9        103.13        196.67        24.86 o                         
  10  11   9        572.92        462.59        39.27 o                         
  11  11   9          6.28         19.96        32.08 o                         
   0  12   9        609.06       1379.39        61.23 o                         
   1  12   9       1114.49       1598.19        74.57 o                         
   2  12   9        458.43        551.35        26.70 o                         
   3  12   9         96.12          3.83        24.42 o                         
   4  12   9       1061.08       1169.32        61.36 o                         
   5  12   9        282.02        315.37        30.62 o                         
   6  12   9        610.10       1007.18        37.75 o                         
   7  12   9         40.67         92.62        31.56 o                         
   8  12   9        115.53        176.13        35.58 o                         
   9  12   9         76.80         37.83        20.34 o                         
  10  12   9        216.67        202.78        25.20 o                         
   1  13   9        348.59        395.65        27.92 o                         
   2  13   9       2983.82       2607.08       101.76 o                         
   3  13   9        302.26        564.81        32.72 o                         
   4  13   9       1240.30       1250.31        65.25 o                         
   5  13   9        305.38        343.63        27.09 o                         
   6  13   9          8.77        -31.62        31.62 o                         
   7  13   9         29.90         88.10        33.06 o                         
   8  13   9        831.84        819.09        38.31 o                         
   9  13   9         25.35         25.75        53.18 o                         
   0  14   9         10.40        564.68        56.71 o                         
   1  14   9         91.19        151.85        35.74 o                         
   2  14   9         44.82        119.64        27.81 o                         
   3  14   9         27.00        -19.57        26.90 o                         
   4  14   9          7.19         87.35        28.09 o                         
   5  14   9        452.41        394.19        29.19 o                         
   6  14   9         75.58        266.53        36.01 o                         
   7  14   9        269.53        232.33        55.23 o                         
   1  15   9        113.37        179.36        37.20 o                         
   2  15   9        879.53        701.41        48.32 o                         
   3  15   9        370.48        594.72        45.08 o                         
   4  15   9       1228.81       1085.85        56.19 o                         
   5  15   9         27.87         15.77        33.88 o                         
   3  16   9         52.51         14.26        43.33 o                         
   0   0  10      36558.16      37913.05       699.93 o                         
   1   0  10       5685.45       5309.59       259.01 o                         
   2   0  10       4678.79       4391.02        99.17 o                         
   3   0  10       1066.85       1164.34        15.04 o                         
   4   0  10       2416.78       2269.42        58.59 o                         
   5   0  10      16766.35      16595.21        56.91 o                         
   6   0  10      10559.03      10572.52       143.66 o                         
   7   0  10      10417.31      11035.73       217.18 o                         
   8   0  10       2153.74       2067.89        36.39 o                         
   9   0  10          0.22          1.69        18.14 o                         
  10   0  10        310.04        385.64        20.58 o                         
  11   0  10       1940.01       2136.41        34.84 o                         
  12   0  10       1531.96       1618.29        47.71 o                         
  13   0  10        300.43        352.09        29.76 o                         
  14   0  10          2.29        -19.02        29.44 o                         
  15   0  10          1.75         35.61        26.37 o                         
   1   1  10       6759.18       7020.80       103.63 o                         
   2   1  10          4.18         85.90         6.62 o                         
   3   1  10        119.73        179.13         7.80 o                         
   4   1  10       2398.90       2465.44        28.47 o                         
   5   1  10       1216.11       1244.59        33.78 o                         
   6   1  10        361.97        389.72        10.89 o                         
   7   1  10         32.26         40.58        10.14 o                         
   8   1  10        201.09        207.82        11.30 o                         
   9   1  10        751.14        845.43        31.99 o                         
  10   1  10         89.02        135.06        14.97 o                         
  11   1  10        555.40        479.02        17.05 o                         
  12   1  10         30.00         27.66        18.34 o                         
  13   1  10         85.56         65.47        18.93 o                         
  14   1  10         82.65         70.35        21.60 o                         
  15   1  10          2.19         25.48        30.37 o                         
   0   2  10      35166.72      33807.70       226.84 o                         
   1   2  10      35560.24      36600.04       287.95 o                         
   2   2  10       8598.90       8608.03       111.60 o                         
   3   2  10       1529.68       1457.66        13.69 o                         
   4   2  10       5897.31       5832.65        60.49 o                         
   5   2  10      12950.50      12603.36       112.25 o                         
   6   2  10       7009.28       6776.30        60.68 o                         
   7   2  10       8876.85       8558.01        81.34 o                         
   8   2  10        478.03        519.70        11.44 o                         
   9   2  10          0.73         20.70        14.85 o                         
  10   2  10        833.21        793.90        19.88 o                         
  11   2  10       1983.08       2190.48        45.91 o                         
  12   2  10        963.17       1051.01        35.17 o                         
  13   2  10        526.92        553.34        37.01 o                         
  14   2  10         38.55         73.61        25.49 o                         
   1   3  10        824.23        751.63        16.24 o                         
   2   3  10       7344.95       6920.85        62.25 o                         
   3   3  10       9628.00      10055.70       176.42 o                         
   4   3  10       1293.60       1257.05        28.02 o                         
   5   3  10        722.79        758.53        20.69 o                         
   6   3  10        139.87        114.63        10.23 o                         
   7   3  10       1402.42       1316.12        33.58 o                         
   8   3  10        775.28        789.14        14.66 o                         
   9   3  10        366.16        512.14        26.99 o                         
  10   3  10        668.07        668.83        19.03 o                         
  11   3  10          3.84         26.04        17.32 o                         
  12   3  10          0.64         23.35        19.90 o                         
  13   3  10         24.22         26.63        27.73 o                         
  14   3  10         34.33         73.45        25.04 o                         
   0   4  10      10539.65      10342.77       140.36 o                         
   1   4  10       3952.22       3587.75       112.90 o                         
   2   4  10       1843.14       1596.53        26.56 o                         
   3   4  10         55.93         58.48         6.91 o                         
   4   4  10       1244.25       1331.35        48.75 o                         
   5   4  10       7126.49       7202.04        57.95 o                         
   6   4  10       1120.38       1276.84        44.09 o                         
   7   4  10       1639.00       1569.11        19.62 o                         
   8   4  10        116.94         89.96        14.86 o                         
   9   4  10          0.66        -13.03        16.12 o                         
  10   4  10       1465.93       1320.73        28.31 o                         
  11   4  10         84.66        152.56        22.22 o                         
  12   4  10        547.60        681.16        39.39 o                         
  13   4  10        478.17        524.05        31.60 o                         
  14   4  10         19.16         38.46        24.97 o                         
  15   4  10          0.07        -22.84        46.63 o                         
   1   5  10       4032.40       3886.07        32.33 o                         
   2   5  10       9569.12       9453.30        88.82 o                         
   3   5  10      16786.52      16202.57       339.17 o                         
   4   5  10       4506.74       4554.87        95.99 o                         
   5   5  10       2700.04       2757.08        51.48 o                         
   6   5  10         40.52         55.37        16.11 o                         
   7   5  10        126.56        153.75        15.41 o                         
   8   5  10        891.88        837.15        19.33 o                         
   9   5  10       4937.03       4739.06        93.06 o                         
  10   5  10       1220.69       1255.88        27.24 o                         
  11   5  10        656.59        692.79        64.16 o                         
  12   5  10          1.81         44.16        23.44 o                         
  13   5  10        196.33        170.88        32.33 o                         
  14   5  10        254.59        411.80        49.35 o                         
   0   6  10       1258.78       1774.93       123.67 o                         
   1   6  10       2998.43       3619.34        75.27 o                         
   2   6  10        458.67        562.01        19.34 o                         
   3   6  10         79.17         79.33        14.12 o                         
   4   6  10        415.11        462.55        20.42 o                         
   5   6  10       1765.66       1926.19        24.29 o                         
   6   6  10       4700.20       4805.70        97.32 o                         
   7   6  10        594.46        634.48        18.03 o                         
   8   6  10          2.40          3.29        16.82 o                         
   9   6  10        156.71        142.31        17.40 o                         
  10   6  10        111.32         86.88        21.89 o                         
  11   6  10        413.72        449.07        24.90 o                         
  12   6  10         94.36        176.75        32.17 o                         
  13   6  10          0.13         53.33        28.40 o                         
  14   6  10          0.05         18.47        43.43 o                         
   1   7  10       4343.54       3968.54        27.27 o                         
   2   7  10       3825.50       3795.75        50.99 o                         
   3   7  10      10323.79      10211.25        73.61 o                         
   4   7  10       1433.03       1566.67        29.07 o                         
   5   7  10       5068.06       4865.40        61.24 o                         
   6   7  10        551.52        453.26        21.39 o                         
   7   7  10       2951.60       2796.06        33.72 o                         
   8   7  10       1707.91       1732.05        30.24 o                         
   9   7  10       1351.33       1280.89        31.89 o                         
  10   7  10        467.21        522.28        24.96 o                         
  11   7  10         54.24         36.41        22.89 o                         
  12   7  10         44.22         16.67        23.00 o                         
  13   7  10        201.33        182.56        33.89 o                         
   0   8  10        741.03       1548.29       171.06 o                         
   1   8  10        716.18       1210.27        19.40 o                         
   2   8  10        767.92        870.74        36.23 o                         
   3   8  10        167.41        115.67        18.99 o                         
   4   8  10        329.62        394.76        35.49 o                         
   5   8  10        317.87        737.02        25.82 o                         
   6   8  10        233.44        498.52        19.18 o                         
   7   8  10         22.81        179.35        21.03 o                         
   8   8  10         79.91         39.44        16.05 o                         
   9   8  10        117.47         49.19        18.68 o                         
  10   8  10        234.41        270.94        24.99 o                         
  11   8  10          0.31         17.41        26.72 o                         
  12   8  10         58.86         68.25        31.70 o                         
   1   9  10        585.44        425.22        25.11 o                         
   2   9  10       3223.66       3230.51       116.41 o                         
   3   9  10       9009.91       8055.99       161.15 o                         
   4   9  10       3769.79       3970.73        47.94 o                         
   5   9  10       1533.03       1254.54        21.94 o                         
   6   9  10         58.80         44.67        16.66 o                         
   7   9  10        875.27        787.14        20.84 o                         
   8   9  10       1969.37       2029.20        26.19 o                         
   9   9  10       1585.30       1471.31        77.76 o                         
  10   9  10        436.86        455.83        29.11 o                         
  11   9  10         98.82        127.67        66.61 o                         
  12   9  10          2.71         27.38        40.41 o                         
   0  10  10         55.02        326.44        48.03 o                         
   1  10  10        314.26        713.86        23.60 o                         
   2  10  10        167.40        151.91        21.64 o                         
   3  10  10        388.08        270.17        22.58 o                         
   4  10  10        145.66        224.24        25.21 o                         
   5  10  10        977.28       1021.11        30.67 o                         
   6  10  10         38.38        216.30        21.86 o                         
   7  10  10       1540.84       1347.84        27.96 o                         
   8  10  10         51.16         67.18        22.06 o                         
   9  10  10          2.25         -7.48        27.69 o                         
  10  10  10          0.96        -29.66        29.66 o                         
  11  10  10          4.55         45.31        24.79 o                         
   1  11  10       1542.12       1424.44        29.05 o                         
   2  11  10       1526.56       1713.33        44.46 o                         
   3  11  10       2887.49       2920.61        44.55 o                         
   4  11  10        984.89       1249.03        28.81 o                         
   5  11  10         16.79         38.21        23.44 o                         
   6  11  10         89.49         20.32        29.72 o                         
   7  11  10        231.30        185.74        29.39 o                         
   8  11  10        572.25        686.58        44.37 o                         
   9  11  10        394.95        501.96        28.03 o                         
  10  11  10        133.24        219.68        25.47 o                         
  11  11  10          6.69         28.06        37.28 o                         
   0  12  10        339.36        776.94        54.39 o                         
   1  12  10       1274.97       1169.85        39.69 o                         
   2  12  10        144.61        264.72        28.42 o                         
   3  12  10          1.25        -23.74        23.74 o                         
   4  12  10        652.80        554.42        26.82 o                         
   5  12  10       2592.09       2141.01        40.80 o                         
   6  12  10        503.27        564.81        33.48 o                         
   7  12  10       1216.57       1192.11       101.00 o                         
   8  12  10        277.72        211.81        30.83 o                         
   9  12  10          0.25         14.27        23.70 o                         
  10  12  10         11.27         58.77        31.84 o                         
   1  13  10        253.13        323.63        36.29 o                         
   2  13  10        817.87        929.93        30.75 o                         
   3  13  10         44.32        419.93        28.38 o                         
   4  13  10       1226.51       1296.34        52.92 o                         
   5  13  10         57.14         49.92        26.76 o                         
   6  13  10          0.80        -16.50        43.23 o                         
   7  13  10         19.39         22.61        34.69 o                         
   8  13  10        351.98        318.51        54.82 o                         
   9  13  10         54.38         78.95        48.88 o                         
   0  14  10        179.67        350.36        49.79 o                         
   1  14  10       1378.84       1174.28       109.40 o                         
   2  14  10         58.32        116.61        26.68 o                         
   3  14  10         67.05         25.20        25.57 o                         
   4  14  10        112.23         98.31        27.58 o                         
   5  14  10        717.60        539.77        36.74 o                         
   6  14  10        183.65        463.97        63.27 o                         
   7  14  10        513.48        431.32        59.44 o                         
   1  15  10         11.22         18.04        36.21 o                         
   2  15  10        119.69        207.13        41.17 o                         
   3  15  10          1.51        266.98        35.88 o                         
   4  15  10          2.70         92.65        34.09 o                         
   5  15  10         41.29         76.84        60.33 o                         
   1   1  11       3529.82       3269.95        67.89 o                         
   2   1  11       9248.58       9386.80        82.26 o                         
   3   1  11      23735.72      23344.84       229.60 o                         
   4   1  11      20204.24      20942.34       222.94 o                         
   5   1  11       1216.03       1063.78        27.09 o                         
   6   1  11          0.02         -8.84        11.64 o                         
   7   1  11       2411.95       2358.31        30.46 o                         
   8   1  11       5459.78       5660.66        57.46 o                         
   9   1  11       5103.53       5240.51        73.00 o                         
  10   1  11       1172.11       1321.35        45.44 o                         
  11   1  11        371.12        412.86        16.78 o                         
  12   1  11         61.30         64.32        19.25 o                         
  13   1  11         35.43         51.40        18.14 o                         
  14   1  11         31.39         62.95        21.43 o                         
   0   2  11          9.95        199.19        25.24 o                         
   1   2  11       2993.14       3024.35        62.01 o                         
   2   2  11       5916.32       6209.53        89.94 o                         
   3   2  11        551.91        535.51        11.56 o                         
   4   2  11        102.25        203.57         8.70 o                         
   5   2  11         91.96         93.27         9.42 o                         
   6   2  11       4025.33       4355.44        85.87 o                         
   7   2  11       1148.05       1224.62        29.88 o                         
   8   2  11       1183.22       1026.47        35.18 o                         
   9   2  11        329.35        338.89        15.19 o                         
  10   2  11        838.07        763.26        20.29 o                         
  11   2  11        122.70        189.76        16.95 o                         
  12   2  11         12.06         52.70        17.15 o                         
  13   2  11        122.42        110.71        18.64 o                         
  14   2  11         57.71         71.75        26.79 o                         
   1   3  11       6188.78       5774.61        53.19 o                         
   2   3  11       9668.93       8970.65        70.60 o                         
   3   3  11       7976.57       7293.01        85.79 o                         
   4   3  11       1003.18        968.57        15.60 o                         
   5   3  11       3327.41       3192.95        31.35 o                         
   6   3  11        148.42        122.08        12.99 o                         
   7   3  11       3863.65       4057.38        84.22 o                         
   8   3  11       1547.04       1595.26        26.83 o                         
   9   3  11       3059.71       3197.26        31.91 o                         
  10   3  11       1106.33       1187.49        33.78 o                         
  11   3  11        358.96        372.28        19.26 o                         
  12   3  11         49.29         42.90        20.35 o                         
  13   3  11        131.70        151.27        28.23 o                         
  14   3  11        117.88        204.98        30.42 o                         
   0   4  11      21743.19      22227.49       365.11 o                         
   1   4  11       5999.97       5649.99        40.75 o                         
   2   4  11       2381.38       2384.19        41.37 o                         
   3   4  11         35.64         28.14         7.09 o                         
   4   4  11       1744.25       1718.10        16.70 o                         
   5   4  11       3747.52       3565.68        40.69 o                         
   6   4  11      11860.51      11427.15        81.44 o                         
   7   4  11       1501.04       1507.76        92.54 o                         
   8   4  11        462.05        497.98        26.72 o                         
   9   4  11        100.76         62.11        17.09 o                         
  10   4  11         43.40         38.34        22.06 o                         
  11   4  11        637.64        719.65        24.76 o                         
  12   4  11        685.12        732.27        54.32 o                         
  13   4  11         36.95         19.46        31.56 o                         
  14   4  11         37.03         46.23        45.76 o                         
   1   5  11       2119.01       2010.53        42.89 o                         
   2   5  11        532.48        517.20        21.16 o                         
   3   5  11       5376.78       5182.01       135.51 o                         
   4   5  11        838.34        923.68        25.51 o                         
   5   5  11       1059.94       1136.89        22.85 o                         
   6   5  11         54.64         29.46        12.97 o                         
   7   5  11       1566.94       1515.00        20.73 o                         
   8   5  11        817.06        874.17        19.55 o                         
   9   5  11       1343.77       1496.17        31.32 o                         
  10   5  11        175.41        250.40        24.28 o                         
  11   5  11        202.31        225.73        24.92 o                         
  12   5  11         35.62         25.13        23.78 o                         
  13   5  11        178.27        233.27        26.22 o                         
  14   5  11         75.13        142.59        47.29 o                         
   0   6  11      12189.64      11324.67       161.84 o                         
   1   6  11      10149.25       9387.32        44.64 o                         
   2   6  11       1627.50       1433.06        50.10 o                         
   3   6  11        250.25        260.60        21.86 o                         
   4   6  11       3309.72       3182.51        47.43 o                         
   5   6  11       3056.08       3170.62        74.11 o                         
   6   6  11       3017.34       2830.64        37.74 o                         
   7   6  11       1158.23       1289.99        55.11 o                         
   8   6  11        124.11        150.14        18.07 o                         
   9   6  11        123.49         87.29        18.26 o                         
  10   6  11        507.63        485.85        24.13 o                         
  11   6  11        519.63        539.43        26.10 o                         
  12   6  11        642.57        661.89        66.68 o                         
  13   6  11        362.35        465.10        42.85 o                         
   1   7  11         81.03        215.62        17.51 o                         
   2   7  11        409.13        742.81        17.48 o                         
   3   7  11       3200.61       3398.52        68.58 o                         
   4   7  11       1552.63       1944.30        39.15 o                         
   5   7  11         22.01         67.58        12.59 o                         
   6   7  11         79.24         58.72        14.36 o                         
   7   7  11        281.78        378.72        22.26 o                         
   8   7  11        148.53        198.99        18.96 o                         
   9   7  11        372.35        399.22        20.26 o                         
  10   7  11          2.51         31.13        22.51 o                         
  11   7  11         55.00         57.63        25.01 o                         
  12   7  11         31.16         39.06        24.00 o                         
  13   7  11         10.22         86.92        48.15 o                         
   0   8  11       3569.45       2875.47        36.98 o                         
   1   8  11       8161.05       7944.22        86.15 o                         
   2   8  11       2511.02       2077.89        46.40 o                         
   3   8  11        298.78        365.56        21.09 o                         
   4   8  11       3090.73       2658.75        59.23 o                         
   5   8  11       3969.86       3783.98        68.07 o                         
   6   8  11       4876.47       4575.52        55.46 o                         
   7   8  11       2103.67       2165.02        39.18 o                         
   8   8  11        950.23        859.03        31.17 o                         
   9   8  11        207.81        154.49        19.75 o                         
  10   8  11        644.05        607.94        26.80 o                         
  11   8  11        527.25        691.38        26.72 o                         
  12   8  11        181.98        154.98        32.19 o                         
   1   9  11        170.68        193.49        19.49 o                         
   2   9  11        448.21        657.11        23.18 o                         
   3   9  11         22.74        850.19        30.05 o                         
   4   9  11        743.05        824.10        24.71 o                         
   5   9  11         43.34        140.24        22.34 o                         
   6   9  11          1.14        -17.82        17.82 o                         
   7   9  11          1.35         15.03        24.85 o                         
   8   9  11        731.55        700.76        30.32 o                         
   9   9  11         25.05        103.10        19.79 o                         
  10   9  11         64.00        106.96        28.90 o                         
  11   9  11         23.03         47.73        29.94 o                         
   0  10  11       5410.14       5295.88        74.26 o                         
   1  10  11       3474.53       3649.71        97.62 o                         
   2  10  11        118.52        240.59        24.78 o                         
   3  10  11          9.73        -21.39        21.44 o                         
   4  10  11         53.57         25.69        22.44 o                         
   5  10  11       2568.71       2630.65        75.07 o                         
   6  10  11        484.32        460.38        27.67 o                         
   7  10  11       1589.79       1797.25        33.89 o                         
   8  10  11         31.82         53.21        22.55 o                         
   9  10  11         18.83         20.99        22.65 o                         
  10  10  11        128.22        130.94        32.10 o                         
  11  10  11        375.26        427.82        46.63 o                         
   1  11  11         20.98        158.82        25.54 o                         
   2  11  11       2602.33       2135.23        49.42 o                         
   3  11  11        844.51       1258.21        29.70 o                         
   4  11  11       2287.80       1811.82        31.72 o                         
   5  11  11         39.07         80.36        29.52 o                         
   6  11  11          1.59        -17.82        27.74 o                         
   7  11  11         25.57         48.07        23.24 o                         
   8  11  11        424.21        356.95        25.14 o                         
   9  11  11        201.13        297.06        32.83 o                         
  10  11  11        332.71        285.86        46.14 o                         
   0  12  11        789.29       1250.21        58.57 o                         
   1  12  11       3608.90       3647.31        51.43 o                         
   2  12  11        177.95        197.23        25.07 o                         
   3  12  11          5.02        -25.97        29.06 o                         
   4  12  11        266.91        259.76        25.99 o                         
   5  12  11        763.73       1032.25        31.65 o                         
   6  12  11        409.15        515.48        32.98 o                         
   7  12  11        238.76        350.03        32.98 o                         
   8  12  11          6.74         73.17        47.79 o                         
  10  12  11          5.91         -3.54        45.68 o                         
   1  13  11        466.08        520.61        38.44 o                         
   2  13  11       2622.81       2146.53        35.76 o                         
   3  13  11        693.01        976.84        38.16 o                         
   4  13  11        796.79        602.62        29.83 o                         
   5  13  11        155.52        182.15        30.25 o                         
   6  13  11         12.65         37.89        50.57 o                         
   7  13  11        146.09        168.51        34.51 o                         
   8  13  11        266.39        140.95        53.32 o                         
   0  14  11         34.89        475.74        54.17 o                         
   1  14  11        287.30        488.42        40.89 o                         
   2  14  11         35.50        128.93        37.86 o                         
   3  14  11        108.58         31.76        26.69 o                         
   4  14  11          3.84         43.07        26.90 o                         
   5  14  11        344.74        391.23        40.50 o                         
   6  14  11        145.83        212.42        70.03 o                         
   1  15  11        352.73        361.95        36.98 o                         
   2  15  11        781.66        449.13        62.05 o                         
   3  15  11        592.52        640.60        40.15 o                         
   4  15  11        918.37        854.85        53.69 o                         
   0   0  12       3279.04       2349.40        25.46 o                         
   1   0  12      10658.91      11465.93       183.03 o                         
   2   0  12       3885.10       3805.63        85.08 o                         
   3   0  12         65.91         77.58         9.73 o                         
   4   0  12       5274.01       4756.50        74.95 o                         
   5   0  12       3537.47       4009.91        78.93 o                         
   6   0  12      11125.11      10827.81        84.55 o                         
   7   0  12       1641.99       1791.97       177.35 o                         
   8   0  12       1010.70        928.64        36.91 o                         
   9   0  12         45.36         34.84        18.85 o                         
  10   0  12       3739.47       3713.56        40.98 o                         
  11   0  12        629.35        608.60        28.61 o                         
  12   0  12        232.27        389.95        29.62 o                         
  13   0  12        191.04        219.54        27.73 o                         
  14   0  12         14.47         31.02        26.52 o                         
   1   1  12       1893.34       1927.03        40.70 o                         
   2   1  12        496.00        468.68        11.47 o                         
   3   1  12         84.09        136.37        12.56 o                         
   4   1  12       2539.15       2682.43        30.37 o                         
   5   1  12        341.88        385.07        19.89 o                         
   6   1  12         43.99          9.34        14.32 o                         
   7   1  12        249.41        266.69        13.26 o                         
   8   1  12        643.74        603.63        14.06 o                         
   9   1  12         45.97         82.61        14.86 o                         
  10   1  12        154.10        167.19        15.03 o                         
  11   1  12        303.31        256.78        16.76 o                         
  12   1  12        117.98         90.44        18.38 o                         
  13   1  12        102.06         85.96        20.48 o                         
  14   1  12         16.12         34.00        20.70 o                         
   0   2  12      33711.04      32576.20       194.57 o                         
   1   2  12       9316.65      10382.45       135.13 o                         
   2   2  12       9596.84       9047.17       110.77 o                         
   3   2  12        646.63        664.14        26.41 o                         
   4   2  12       4807.55       4687.28        48.79 o                         
   5   2  12        654.30        752.44        34.35 o                         
   6   2  12      17025.05      16533.27        95.68 o                         
   7   2  12        369.34        436.10        24.58 o                         
   8   2  12        205.11        221.96        13.26 o                         
   9   2  12         26.83         13.85        17.25 o                         
  10   2  12        956.99       1091.87        25.24 o                         
  11   2  12        802.14        935.13        19.28 o                         
  12   2  12       1219.39       1401.06        40.41 o                         
  13   2  12        244.61        253.50        26.24 o                         
  14   2  12         90.46         94.36        30.90 o                         
   1   3  12       2381.28       2520.84        50.21 o                         
   2   3  12       3612.67       3242.67        63.59 o                         
   3   3  12       3630.98       3827.70        61.80 o                         
   4   3  12       1913.77       1701.39        27.32 o                         
   5   3  12       1921.31       2006.11        36.42 o                         
   6   3  12       1176.76       1108.30        16.50 o                         
   7   3  12       1252.46       1204.42        24.63 o                         
   8   3  12       2606.46       2636.06        70.65 o                         
   9   3  12        617.87        639.89        32.80 o                         
  10   3  12         18.00         18.25        22.63 o                         
  11   3  12        189.49        167.91        20.51 o                         
  12   3  12        108.77         89.20        22.09 o                         
  13   3  12         35.52         39.66        24.42 o                         
  14   3  12         13.63         85.95        44.89 o                         
   0   4  12      14802.43      13832.35        43.37 o                         
   1   4  12       1646.55       1570.02        36.65 o                         
   2   4  12        692.00        739.16        15.48 o                         
   3   4  12          1.56         -2.89         7.86 o                         
   4   4  12       1158.43       1261.00        49.03 o                         
   5   4  12        509.54        519.39        12.27 o                         
   6   4  12       2180.99       2303.98        32.01 o                         
   7   4  12        841.79        908.69        16.99 o                         
   8   4  12        636.11        693.33        21.25 o                         
   9   4  12         17.63          8.34        17.56 o                         
  10   4  12         74.35        119.16        23.32 o                         
  11   4  12          5.93         12.23        22.76 o                         
  12   4  12        848.50       1079.80        32.91 o                         
  13   4  12        118.24        162.31        25.72 o                         
  14   4  12          0.16          3.22        46.11 o                         
   1   5  12        639.03        586.96        12.27 o                         
   2   5  12       7712.71       6840.25        49.29 o                         
   3   5  12       8355.12       8123.87       104.30 o                         
   4   5  12      11399.95      10684.77        94.68 o                         
   5   5  12        224.51        311.31        15.77 o                         
   6   5  12        147.35        117.36        12.06 o                         
   7   5  12         79.23         87.26        16.41 o                         
   8   5  12       3868.71       3756.43        53.55 o                         
   9   5  12       2506.91       2518.44        64.01 o                         
  10   5  12       2259.98       2345.97        81.19 o                         
  11   5  12        151.96        172.18        25.02 o                         
  12   5  12          1.63         13.34        22.51 o                         
  13   5  12          2.44         65.25        25.64 o                         
   0   6  12       4392.68       5235.93       185.80 o                         
   1   6  12        107.46        261.05        11.33 o                         
   2   6  12        706.80        663.47        29.80 o                         
   3   6  12         70.52         49.17        15.31 o                         
   4   6  12       3799.47       3703.68        28.06 o                         
   5   6  12        732.85        719.45        23.42 o                         
   6   6  12       1954.34       2213.56        80.18 o                         
   7   6  12        314.59        315.59        19.39 o                         
   8   6  12        903.11        914.95        35.22 o                         
   9   6  12         14.90        -12.68        19.02 o                         
  10   6  12         68.97         76.99        21.64 o                         
  11   6  12         79.49        110.40        23.73 o                         
  12   6  12          3.62         97.62        26.22 o                         
  13   6  12         25.27         81.97        29.48 o                         
   1   7  12       1909.39       1759.30        19.17 o                         
   2   7  12      11711.53      11758.84       245.16 o                         
   3   7  12       4530.63       4143.68        50.18 o                         
   4   7  12       7632.35       7323.45        74.02 o                         
   5   7  12        879.62        748.86        16.96 o                         
   6   7  12         90.53         68.22        14.98 o                         
   7   7  12        579.70        438.14        19.87 o                         
   8   7  12       3576.44       3675.00        93.46 o                         
   9   7  12       1258.80       1040.78        23.04 o                         
  10   7  12       1047.11       1170.64        27.75 o                         
  11   7  12        280.53        260.24        26.29 o                         
  12   7  12        115.30         77.65        25.95 o                         
  13   7  12         64.48         81.25        49.01 o                         
   0   8  12        297.57        685.51        23.92 o                         
   1   8  12       1063.71       1199.97        55.41 o                         
   2   8  12         34.02        157.95        16.83 o                         
   3   8  12        277.43        200.54        16.64 o                         
   4   8  12        368.40        516.48        19.39 o                         
   5   8  12         61.93        327.56        16.91 o                         
   6   8  12        137.55        513.56        24.63 o                         
   7   8  12        179.69        302.99        17.58 o                         
   8   8  12         34.13         40.25        18.91 o                         
   9   8  12          0.58        -14.94        19.06 o                         
  10   8  12          2.13         51.69        23.30 o                         
  11   8  12        207.36        217.37        25.18 o                         
  12   8  12         37.90         90.53        40.44 o                         
   1   9  12        996.14        903.50        31.99 o                         
   2   9  12       8906.06       8777.11       123.08 o                         
   3   9  12        184.17        205.58        20.87 o                         
   4   9  12       4892.51       4677.96       135.01 o                         
   5   9  12        571.19        471.34        36.61 o                         
   6   9  12          0.09         -9.71        16.83 o                         
   7   9  12        748.07        610.75        19.03 o                         
   8   9  12       1804.65       1927.41        41.08 o                         
   9   9  12        322.72        295.93        21.76 o                         
  10   9  12        974.56       1020.30        36.35 o                         
  11   9  12         94.22         66.32        31.26 o                         
   0  10  12       1564.11       2140.48        59.03 o                         
   1  10  12       2026.53       1832.18        30.08 o                         
   2  10  12       1657.76       1372.11        30.17 o                         
   3  10  12         11.69        -22.44        22.44 o                         
   4  10  12          3.63         76.64        26.36 o                         
   5  10  12       1728.64       1338.82        48.61 o                         
   6  10  12        305.78        553.44        21.36 o                         
   7  10  12        688.92        550.39        19.16 o                         
   8  10  12         24.83         41.49        19.67 o                         
   9  10  12         24.87         32.53        24.13 o                         
  10  10  12        128.35        108.47        31.21 o                         
   1  11  12          5.00         73.84        32.18 o                         
   2  11  12       3820.23       4104.51        39.59 o                         
   3  11  12        905.47        830.01        27.48 o                         
   4  11  12       1193.48       1506.05        40.22 o                         
   5  11  12          9.72          2.18        22.86 o                         
   6  11  12        219.60        102.92        30.20 o                         
   7  11  12         29.15         29.19        23.24 o                         
   8  11  12        571.80        655.70        23.27 o                         
   9  11  12        239.69        252.31        24.81 o                         
  10  11  12        359.10        485.20        40.96 o                         
   0  12  12       4037.73       4088.80        78.24 o                         
   1  12  12       1243.13       1023.20        40.20 o                         
   2  12  12        371.02        482.97        26.15 o                         
   3  12  12         45.73          9.12        23.97 o                         
   4  12  12        471.82        495.32        54.04 o                         
   5  12  12        591.23        498.31        49.51 o                         
   6  12  12       1155.64       1270.98        39.32 o                         
   7  12  12        372.62        369.05        33.16 o                         
   8  12  12        138.29        150.28        33.11 o                         
   9  12  12          0.93          5.71        42.21 o                         
   1  13  12         22.36         57.37        35.63 o                         
   2  13  12        326.76        891.58       121.69 o                         
   3  13  12         46.97        217.49        28.56 o                         
   4  13  12        398.04        551.60        29.13 o                         
   5  13  12        106.92         80.59        42.68 o                         
   6  13  12          1.83        -19.36        29.41 o                         
   7  13  12          1.75         12.54        32.14 o                         
   8  13  12        258.33        380.65        49.61 o                         
   0  14  12       2047.80       2162.10        70.56 o                         
   1  14  12       1088.13        752.99        43.90 o                         
   2  14  12        455.72        409.87        41.48 o                         
   3  14  12         12.54         -4.25        28.99 o                         
   4  14  12        244.72        247.50        29.41 o                         
   5  14  12        414.55        240.38        31.55 o                         
   4  15  12        114.23        371.43        50.39 o                         
   1   1  13      10011.76       9855.72        94.99 o                         
   2   1  13       1569.24       1912.79        41.04 o                         
   3   1  13      18482.86      18621.59       113.23 o                         
   4   1  13        227.34        392.33        27.74 o                         
   5   1  13       5300.43       5163.85        95.98 o                         
   6   1  13         48.09         50.54        15.08 o                         
   7   1  13       2312.19       2317.68        30.52 o                         
   8   1  13        233.40        314.61        14.71 o                         
   9   1  13       2076.91       2201.54        43.78 o                         
  10   1  13        814.61        907.64        17.58 o                         
  11   1  13        357.12        386.42        18.35 o                         
  12   1  13         19.38         27.36        16.87 o                         
  13   1  13        572.88        584.25        23.54 o                         
  14   1  13         16.37         34.13        19.72 o                         
   0   2  13       2959.81       3654.85       100.84 o                         
   1   2  13       1978.54       2050.38        82.97 o                         
   2   2  13         96.70        107.42        12.91 o                         
   3   2  13        253.64        218.27        12.10 o                         
   4   2  13        194.41        214.58        12.54 o                         
   5   2  13       1605.83       1582.22        35.55 o                         
   6   2  13          1.50        130.90        14.64 o                         
   7   2  13        517.24        483.03        16.62 o                         
   8   2  13         62.29         17.13        13.34 o                         
   9   2  13         69.06         43.47        17.52 o                         
  10   2  13          4.50         24.53        19.00 o                         
  11   2  13        274.24        286.02        24.15 o                         
  12   2  13         76.56        141.77        20.81 o                         
  13   2  13         34.72         31.33        24.20 o                         
  14   2  13         36.45         22.26        33.53 o                         
   1   3  13       2652.31       2566.39        48.02 o                         
   2   3  13       1430.28       1468.02        19.75 o                         
   3   3  13      16906.59      16534.25       145.43 o                         
   4   3  13        609.54        609.00        15.95 o                         
   5   3  13         99.61         72.02        13.14 o                         
   6   3  13         59.27         31.04        15.10 o                         
   7   3  13         13.06         64.24        14.68 o                         
   8   3  13        276.83        327.31        16.24 o                         
   9   3  13       3223.92       3397.41        69.25 o                         
  10   3  13        114.62        135.54        22.91 o                         
  11   3  13          8.43         11.89        22.74 o                         
  12   3  13        262.87        247.06        24.64 o                         
  13   3  13        219.70        292.08        25.08 o                         
   0   4  13       1555.83       1633.76        26.88 o                         
   1   4  13       7955.57       7383.78       113.35 o                         
   2   4  13        117.99        158.31        10.99 o                         
   3   4  13       1687.23       1737.79        26.29 o                         
   4   4  13        463.39        454.15        12.56 o                         
   5   4  13       5951.54       5493.98        66.74 o                         
   6   4  13         21.03         97.03        15.98 o                         
   7   4  13       4189.32       4087.37        93.80 o                         
   8   4  13        415.81        425.43        24.02 o                         
   9   4  13        499.58        437.28        20.23 o                         
  10   4  13         20.99         28.63        23.08 o                         
  11   4  13        688.32        712.18        27.59 o                         
  12   4  13        274.17        282.86        46.08 o                         
  13   4  13        308.14        412.31        24.29 o                         
   1   5  13       1258.73       1277.07        17.84 o                         
   2   5  13        161.47        159.87        11.63 o                         
   3   5  13       4923.82       5111.60       106.57 o                         
   4   5  13        531.48        503.92        20.46 o                         
   5   5  13       3015.27       3128.72        24.36 o                         
   6   5  13          0.02        -18.36        18.36 o                         
   7   5  13        714.47        755.42        29.45 o                         
   8   5  13         31.02         41.82        18.40 o                         
   9   5  13        629.25        813.94        42.82 o                         
  10   5  13          0.60         29.88        22.38 o                         
  11   5  13         44.34         91.47        24.66 o                         
  12   5  13          1.06         33.11        25.32 o                         
  13   5  13        121.13        208.17        31.19 o                         
   0   6  13       3072.61       2940.56        57.76 o                         
   1   6  13       9485.94       9241.35        66.45 o                         
   2   6  13       1966.06       1700.30        20.66 o                         
   3   6  13        134.28        108.62        15.28 o                         
   4   6  13        165.39        225.97        16.39 o                         
   5   6  13       4719.24       4457.83        97.65 o                         
   6   6  13        906.94        857.17        22.16 o                         
   7   6  13       2425.44       2548.21        28.81 o                         
   8   6  13        139.07        121.80        24.29 o                         
   9   6  13          0.60         -9.87        18.14 o                         
  10   6  13         69.66         77.49        23.05 o                         
  11   6  13        840.43        936.79        45.20 o                         
  12   6  13        151.91        208.09        27.57 o                         
  13   6  13        339.63        437.50        47.14 o                         
   1   7  13         54.46        284.28        21.03 o                         
   2   7  13        297.62        323.04        17.73 o                         
   3   7  13         10.22        380.92        18.07 o                         
   4   7  13        118.66        195.58        17.27 o                         
   5   7  13        279.49        341.67        23.40 o                         
   6   7  13          0.03        -10.58        14.74 o                         
   7   7  13        528.98        614.41        33.29 o                         
   8   7  13        113.41        182.86        19.96 o                         
   9   7  13         28.81         77.31        19.23 o                         
  10   7  13          4.16         22.10        24.46 o                         
  11   7  13         84.98         89.29        24.96 o                         
  12   7  13          0.60         22.28        38.38 o                         
   0   8  13        765.25        536.06        28.07 o                         
   1   8  13       7463.00       6624.65        50.03 o                         
   2   8  13        356.95        319.06        16.56 o                         
   3   8  13          1.98         30.16        17.07 o                         
   4   8  13        237.82        248.76        23.36 o                         
   5   8  13       8514.56       8263.13        66.00 o                         
   6   8  13        661.35        618.06        18.74 o                         
   7   8  13       4510.68       4530.53        49.04 o                         
   8   8  13        122.31         91.37        20.26 o                         
   9   8  13         18.98          2.14        18.65 o                         
  10   8  13          4.43        -10.44        22.70 o                         
  11   8  13        550.48        606.20        26.23 o                         
  12   8  13          0.33        -21.54        39.79 o                         
   1   9  13        260.93        278.42        19.22 o                         
   2   9  13        659.97        563.01        21.05 o                         
   3   9  13         29.89        445.85        20.02 o                         
   4   9  13        533.22        508.09        25.48 o                         
   5   9  13        213.56        278.33        19.89 o                         
   6   9  13          1.70        -16.56        16.56 o                         
   7   9  13        258.18        319.00        18.59 o                         
   8   9  13        109.37        114.59        31.71 o                         
   9   9  13         13.74        170.56        21.39 o                         
  10   9  13        118.62        113.58        25.41 o                         
  11   9  13         34.26         61.61        47.68 o                         
   0  10  13        841.96        599.47        47.49 o                         
   1  10  13       2347.53       2659.94        44.26 o                         
   2  10  13        400.78        336.44        23.46 o                         
   3  10  13        133.84         90.72        19.31 o                         
   4  10  13          0.13        -11.19        20.86 o                         
   5  10  13       2696.05       2660.74        80.54 o                         
   6  10  13         28.80         51.78        21.00 o                         
   7  10  13       1527.22       1697.03        24.21 o                         
   8  10  13         19.37         33.20        21.20 o                         
   9  10  13          0.17        -13.03        22.03 o                         
  10  10  13         19.79         -3.63        36.14 o                         
   1  11  13        506.91        504.20        61.76 o                         
   2  11  13        327.24        245.71        38.63 o                         
   3  11  13       1765.79       2109.07        90.13 o                         
   4  11  13        682.89        605.77        25.58 o                         
   5  11  13        481.09        405.85        29.25 o                         
   6  11  13          8.26         -9.49        23.98 o                         
   7  11  13        154.71        164.11        21.05 o                         
   8  11  13        125.96        165.69        30.27 o                         
   9  11  13        626.65        777.56        34.77 o                         
   0  12  13        204.59        248.61        54.18 o                         
   1  12  13       1543.49       1894.94        51.56 o                         
   2  12  13         98.17        128.67        35.68 o                         
   3  12  13          0.05          6.73        25.46 o                         
   4  12  13         15.01         19.24        25.90 o                         
   5  12  13       1323.78       1546.20        39.31 o                         
   6  12  13         18.19         90.71        33.73 o                         
   7  12  13        603.27        798.18        35.37 o                         
   8  12  13          8.95        -40.72        48.94 o                         
   1  13  13        503.64        524.89        37.36 o                         
   2  13  13        142.05         47.84        63.12 o                         
   3  13  13       1957.76       1993.59        45.04 o                         
   4  13  13        280.36        196.15        27.01 o                         
   5  13  13         69.61        100.43        38.31 o                         
   6  13  13          0.00         -7.65        30.51 o                         
   7  13  13         99.24        152.51        53.10 o                         
   0  14  13        128.00        149.40        55.57 o                         
   1  14  13         43.20        414.91        39.57 o                         
   2  14  13          2.08          0.90        53.21 o                         
   3  14  13         27.46        -33.18        55.36 o                         
   4  14  13         11.99         60.00        38.40 o                         
   5  14  13        221.67        247.43        47.74 o                         
   0   0  14      17601.64      16520.32       201.15 o                         
   1   0  14       1413.79       1603.14        35.48 o                         
   2   0  14       5563.02       5465.59        80.10 o                         
   3   0  14        634.48        710.36        21.58 o                         
   4   0  14      11690.53      11347.73        87.73 o                         
   5   0  14       4113.00       4460.19       127.63 o                         
   6   0  14      13833.36      13433.71       338.65 o                         
   7   0  14       1479.34       1678.65       207.18 o                         
   8   0  14       5248.62       5462.75       357.78 o                         
   9   0  14         28.75         19.86        28.77 o                         
  10   0  14        375.19        495.05        50.15 o                         
  11   0  14          4.49         30.54        21.61 o                         
  12   0  14        704.72        863.21        31.52 o                         
  13   0  14          6.10         -7.74        28.79 o                         
   1   1  14        528.58        642.87        24.72 o                         
   2   1  14        669.40        512.98         9.27 o                         
   3   1  14         53.55        185.47         9.25 o                         
   4   1  14        152.66        180.94        13.88 o                         
   5   1  14        325.04        308.70        14.54 o                         
   6   1  14        360.91        350.60        34.18 o                         
   7   1  14        134.43        185.81        19.14 o                         
   8   1  14        143.86        137.84        15.37 o                         
   9   1  14          4.42         24.30        18.75 o                         
  10   1  14        535.90        548.08        19.37 o                         
  11   1  14        336.68        321.85        19.15 o                         
  12   1  14         19.29         33.73        18.43 o                         
  13   1  14          9.75         34.05        18.62 o                         
  14   1  14          7.28         84.15        36.59 o                         
   0   2  14      33555.37      32982.89        62.54 o                         
   1   2  14        208.14        223.23        21.83 o                         
   2   2  14       2348.82       2153.60        29.22 o                         
   3   2  14        256.58        322.07        13.67 o                         
   4   2  14       4906.56       4866.50        53.66 o                         
   5   2  14         92.97        275.50        24.16 o                         
   6   2  14       9867.47      10124.46        87.07 o                         
   7   2  14         19.69         25.21        16.96 o                         
   8   2  14       1041.07       1004.40        23.96 o                         
   9   2  14         83.10         73.95        16.21 o                         
  10   2  14        686.18        749.25        49.58 o                         
  11   2  14         15.23         28.74        21.35 o                         
  12   2  14       1397.95       1651.07        62.76 o                         
  13   2  14          0.12         29.51        23.83 o                         
  14   2  14          0.63         -1.45        44.06 o                         
   1   3  14        194.69        329.49        11.09 o                         
   2   3  14       6673.38       6120.45        34.76 o                         
   3   3  14        732.67        891.45        34.80 o                         
   4   3  14       6900.20       6337.88        78.60 o                         
   5   3  14       2224.83       2083.87        40.99 o                         
   6   3  14         24.03         35.10        16.73 o                         
   7   3  14         54.28         33.92        22.77 o                         
   8   3  14        862.50        860.57        18.24 o                         
   9   3  14        371.86        363.60        22.75 o                         
  10   3  14        657.64        846.42        31.54 o                         
  11   3  14         30.71         41.43        22.95 o                         
  12   3  14         22.85         34.49        24.73 o                         
  13   3  14         20.72         67.26        26.97 o                         
   0   4  14       5782.20       5509.19       303.45 o                         
   1   4  14          9.72         29.04        10.08 o                         
   2   4  14       1121.07       1184.42        21.07 o                         
   3   4  14        244.67        230.22        12.71 o                         
   4   4  14       2419.61       2401.58        29.25 o                         
   5   4  14        976.76       1040.21        17.48 o                         
   6   4  14       7579.92       7652.45        89.36 o                         
   7   4  14       1257.97       1349.90        71.90 o                         
   8   4  14        321.06        314.69        21.72 o                         
   9   4  14         70.29         42.46        19.26 o                         
  10   4  14        234.02        267.23        25.16 o                         
  11   4  14          2.57         37.70        23.85 o                         
  12   4  14        786.65        924.41        48.33 o                         
  13   4  14          0.77         58.84        33.86 o                         
   1   5  14         79.64         50.49        14.41 o                         
   2   5  14      12888.59      11858.22       163.25 o                         
   3   5  14        262.46        318.32        13.87 o                         
   4   5  14       3582.22       3518.78        36.34 o                         
   5   5  14        169.72        158.43        13.89 o                         
   6   5  14          1.28        -16.23        16.23 o                         
   7   5  14        575.28        541.07        19.71 o                         
   8   5  14       1175.12       1218.64        37.93 o                         
   9   5  14          0.40         18.58        19.19 o                         
  10   5  14       1100.08       1115.28        73.66 o                         
  11   5  14         40.05         73.54        24.89 o                         
  12   5  14          1.49         24.97        26.26 o                         
   0   6  14        235.57       1047.78        57.95 o                         
   1   6  14        210.88        201.99        16.02 o                         
   2   6  14        422.56        570.96        22.15 o                         
   3   6  14        102.57         69.99        15.70 o                         
   4   6  14       1761.16       1802.81        49.13 o                         
   5   6  14        770.45        730.38        20.06 o                         
   6   6  14        991.16       1240.27        60.14 o                         
   7   6  14        366.53        356.36        20.20 o                         
   8   6  14        199.77        264.13        26.39 o                         
   9   6  14         70.47         31.31        18.32 o                         
  10   6  14        650.43        640.22        27.64 o                         
  11   6  14          2.55         40.16        26.15 o                         
  12   6  14          1.66        103.37        50.89 o                         
   1   7  14          1.59         16.48        14.66 o                         
   2   7  14       8850.12       8214.85        86.64 o                         
   3   7  14       1714.27       1365.95        34.37 o                         
   4   7  14       6549.81       6504.99        34.84 o                         
   5   7  14         92.81         56.33        18.21 o                         
   6   7  14         31.31         -7.89        21.22 o                         
   7   7  14         63.95         58.81        19.31 o                         
   8   7  14       2844.33       2900.72        38.65 o                         
   9   7  14        134.70        108.40        19.86 o                         
  10   7  14        546.04        586.09        28.69 o                         
  11   7  14          4.76         15.65        26.24 o                         
  12   7  14         10.76         13.24        50.79 o                         
   0   8  14         67.25        791.24        32.30 o                         
   1   8  14        290.96        265.22        18.33 o                         
   2   8  14         57.19        248.14        18.57 o                         
   3   8  14        379.98        396.50        19.00 o                         
   4   8  14        169.79        228.65        17.93 o                         
   5   8  14          1.36         48.60        19.21 o                         
   6   8  14        116.64        325.57        25.82 o                         
   7   8  14        202.20        218.35        20.44 o                         
   8   8  14        143.33        162.66        21.25 o                         
   9   8  14         99.84         58.35        20.85 o                         
  10   8  14          1.45         48.30        25.01 o                         
  11   8  14         83.06        116.27        31.40 o                         
  12   8  14          0.09         69.37        44.49 o                         
   1   9  14        491.63        386.71        25.65 o                         
   2   9  14       2656.65       2746.61        64.45 o                         
   3   9  14         16.71         70.39        18.18 o                         
   4   9  14       5213.88       5353.45       107.36 o                         
   5   9  14         30.63         23.83        19.45 o                         
   6   9  14          0.22         -8.91        19.84 o                         
   7   9  14          9.67          2.93        19.52 o                         
   8   9  14       1650.70       1832.81        27.87 o                         
   9   9  14          7.86         22.30        21.36 o                         
  10   9  14        456.71        521.46        26.43 o                         
  11   9  14          1.46         46.03        50.79 o                         
   0  10  14        345.08       1040.86        59.36 o                         
   1  10  14        851.93        559.93        23.48 o                         
   2  10  14        515.26        457.25        19.41 o                         
   3  10  14          0.02        -21.87        21.87 o                         
   4  10  14         36.58         78.40        19.02 o                         
   5  10  14        764.98        569.65        27.60 o                         
   6  10  14        398.31        614.84        24.31 o                         
   7  10  14        103.93         67.40        21.30 o                         
   8  10  14         71.08         57.45        31.19 o                         
   9  10  14          2.66        -12.90        20.65 o                         
  10  10  14        106.65        128.27        46.53 o                         
   1  11  14        121.06         54.73        32.24 o                         
   2  11  14       3103.37       3025.91        78.71 o                         
   3  11  14        165.09        254.80        22.38 o                         
   4  11  14       2049.69       2165.38        77.18 o                         
   5  11  14         42.33          1.77        20.49 o                         
   6  11  14          0.98         -6.67        29.97 o                         
   7  11  14         20.27          1.51        25.62 o                         
   8  11  14        818.83        908.75        27.94 o                         
   9  11  14         49.75         84.92        32.55 o                         
   0  12  14       1818.66       1755.07        63.88 o                         
   1  12  14        236.50        156.10        37.87 o                         
   2  12  14        120.09        202.75        35.55 o                         
   3  12  14         34.93          6.31        21.87 o                         
   4  12  14        424.64        392.81        42.17 o                         
   5  12  14         26.62         33.10        25.45 o                         
   6  12  14       1345.11       1550.19        72.19 o                         
   7  12  14         41.22         13.28        25.50 o                         
   1  13  14         71.86         49.44        34.15 o                         
   2  13  14        757.90       1056.88        73.27 o                         
   3  13  14        123.03        152.84        36.94 o                         
   4  13  14        222.90        347.92        51.11 o                         
   5  13  14        168.92        133.91        31.59 o                         
   6  13  14          0.15         31.23        31.52 o                         
   4  14  14        350.91        273.31        42.07 o                         
   1   1  15       4320.10       4168.54        28.69 o                         
   2   1  15        198.11        335.15        25.15 o                         
   3   1  15      16465.14      16471.94       101.45 o                         
   4   1  15         67.36        221.79        28.64 o                         
   5   1  15       7285.35       7242.03        65.26 o                         
   6   1  15        401.60        416.05        37.19 o                         
   7   1  15       5898.73       6068.90        73.17 o                         
   8   1  15        619.28        625.69        19.41 o                         
   9   1  15       4819.49       5225.78       172.28 o                         
  10   1  15        103.23        142.53        21.15 o                         
  11   1  15        127.97        165.90        22.14 o                         
  12   1  15          0.13         19.14        20.47 o                         
  13   1  15        220.20        301.90        31.90 o                         
   0   2  15        881.89       1401.29        30.06 o                         
   1   2  15       3723.06       3573.28        97.64 o                         
   2   2  15        114.74        127.84        15.15 o                         
   3   2  15        688.99        661.79        19.84 o                         
   4   2  15        208.85        226.24        22.77 o                         
   5   2  15       2425.72       2448.48        43.48 o                         
   6   2  15        649.81        710.88        38.96 o                         
   7   2  15        674.20        623.50        32.67 o                         
   8   2  15          7.17         -3.25        16.13 o                         
   9   2  15         49.74         29.21        18.88 o                         
  10   2  15        262.85        279.71        27.06 o                         
  11   2  15        394.72        469.59        25.50 o                         
  12   2  15         96.05        115.74        22.19 o                         
  13   2  15         31.04         26.69        46.29 o                         
   1   3  15       4018.38       3935.14        61.95 o                         
   2   3  15       1555.65       1473.13        71.26 o                         
   3   3  15      17873.01      17637.13       233.06 o                         
   4   3  15         22.82        119.86        16.24 o                         
   5   3  15        148.08        156.21        15.25 o                         
   6   3  15         69.42         46.08        17.06 o                         
   7   3  15       1108.29       1078.62        21.04 o                         
   8   3  15        114.63        116.16        19.20 o                         
   9   3  15       3514.42       3797.13        87.47 o                         
  10   3  15        359.62        372.70        24.32 o                         
  11   3  15        311.56        365.35        26.09 o                         
  12   3  15          0.68          4.92        22.71 o                         
  13   3  15         88.82        125.46        45.47 o                         
   0   4  15       1184.23       1087.27        72.34 o                         
   1   4  15       4946.46       4468.22        59.62 o                         
   2   4  15        113.16        218.14        32.10 o                         
   3   4  15          5.07        -14.64        14.64 o                         
   4   4  15        215.08        200.81        13.29 o                         
   5   4  15       7140.77       7085.09       125.02 o                         
   6   4  15          1.85         65.78        17.54 o                         
   7   4  15       3855.71       4055.84        55.35 o                         
   8   4  15        198.01        190.49        23.58 o                         
   9   4  15        246.87        213.72        19.81 o                         
  10   4  15          8.50         14.86        21.78 o                         
  11   4  15        193.69        244.65        24.06 o                         
  12   4  15        229.62        338.16        37.47 o                         
  13   4  15        228.57        298.68        52.56 o                         
   1   5  15       1405.81       1371.96        29.73 o                         
   2   5  15        666.61        698.25        42.11 o                         
   3   5  15       3471.75       3813.20        39.42 o                         
   4   5  15       1957.09       1831.43        46.57 o                         
   5   5  15        121.24        133.99        16.05 o                         
   6   5  15          4.24        -15.70        15.70 o                         
   7   5  15        487.48        540.38        20.03 o                         
   8   5  15        729.87        709.02        26.15 o                         
   9   5  15        423.81        539.47        21.44 o                         
  10   5  15        146.47        125.31        25.80 o                         
  11   5  15         31.03         60.49        25.08 o                         
  12   5  15        100.42        117.59        51.88 o                         
   0   6  15        203.39        337.17        35.50 o                         
   1   6  15      12637.36      11727.45        82.96 o                         
   2   6  15          0.01        -16.50        16.50 o                         
   3   6  15        100.71         48.81        16.74 o                         
   4   6  15         12.14        -10.33        16.21 o                         
   5   6  15       4400.39       4038.11        30.04 o                         
   6   6  15         30.07         20.30        17.86 o                         
   7   6  15       3274.96       3214.97       116.71 o                         
   8   6  15          0.05         -4.40        22.92 o                         
   9   6  15         55.05         20.26        19.62 o                         
  10   6  15          5.21         -9.16        24.89 o                         
  11   6  15       1527.65       1636.24        42.12 o                         
  12   6  15         19.77         40.72        50.93 o                         
   1   7  15        456.01        658.97        23.86 o                         
   2   7  15        313.60        315.14        21.61 o                         
   3   7  15          2.79        476.43        19.28 o                         
   4   7  15        524.76        506.50        18.89 o                         
   5   7  15         72.88        107.23        18.14 o                         
   6   7  15          8.15         -8.69        21.50 o                         
   7   7  15         10.39         58.42        23.67 o                         
   8   7  15        427.91        432.17        25.27 o                         
   9   7  15        158.83        284.17        27.38 o                         
  10   7  15         28.78         18.47        23.39 o                         
  11   7  15        122.19        144.09        30.19 o                         
   0   8  15        704.83        803.07        31.22 o                         
   1   8  15       5149.60       4800.12        56.75 o                         
   2   8  15       2034.05       2037.33        29.10 o                         
   3   8  15          0.18        -15.28        17.04 o                         
   4   8  15         45.12         22.22        18.19 o                         
   5   8  15       4634.68       4547.33        79.93 o                         
   6   8  15         67.16        144.46        36.49 o                         
   7   8  15       2108.40       2201.53        33.55 o                         
   8   8  15          2.65        -26.47        26.66 o                         
   9   8  15         16.68          6.39        21.14 o                         
  10   8  15        227.15        297.70        27.64 o                         
  11   8  15        669.68        713.68        58.22 o                         
   1   9  15        250.17        294.02        22.59 o                         
   2   9  15        349.12        296.36        21.58 o                         
   3   9  15        532.20        767.16        23.69 o                         
   4   9  15        269.76        218.42        20.41 o                         
   5   9  15        187.37        169.62        19.46 o                         
   6   9  15          7.06        -12.41        19.85 o                         
   7   9  15        102.28         68.37        24.93 o                         
   8   9  15        199.31        146.88        24.01 o                         
   9   9  15        194.16        236.82        22.60 o                         
  10   9  15        224.49        187.51        35.33 o                         
   0  10  15        619.89        944.29        46.56 o                         
   1  10  15       4605.53       4794.15        48.26 o                         
   2  10  15          3.34        -22.13        22.13 o                         
   3  10  15        180.66        130.12        20.14 o                         
   4  10  15         27.74         33.86        23.94 o                         
   5  10  15       1450.14       1407.75        54.36 o                         
   6  10  15        181.82        245.31        22.36 o                         
   7  10  15        662.16        676.92        28.72 o                         
   8  10  15          3.44        -12.36        24.40 o                         
   9  10  15         42.24         44.04        34.19 o                         
   1  11  15        399.39        293.36        24.00 o                         
   2  11  15        156.10        118.38        23.03 o                         
   3  11  15       1138.28       1274.09        26.84 o                         
   4  11  15          7.37         31.80        22.87 o                         
   5  11  15        458.38        488.58        32.76 o                         
   6  11  15          4.89        -18.59        25.61 o                         
   7  11  15        204.30        121.22        34.14 o                         
   8  11  15          3.53         18.00        46.67 o                         
   0  12  15        870.32        843.42        36.83 o                         
   1  12  15        830.41       1042.59        51.75 o                         
   2  12  15        283.32        224.19        23.92 o                         
   3  12  15          1.16        -26.56        32.92 o                         
   4  12  15          9.85          1.73        25.23 o                         
   5  12  15        429.57        557.66        40.75 o                         
   6  12  15        198.12        200.75        28.38 o                         
   7  12  15        128.19        175.39        50.43 o                         
   1  13  15        667.39        610.84        32.44 o                         
   2  13  15          2.27         33.98        23.97 o                         
   3  13  15       1578.19       1326.73        46.14 o                         
   4  13  15         45.47         32.69        31.64 o                         
   5  13  15        135.88         99.23        29.63 o                         
   2  14  15         76.99         85.64        51.71 o                         
   3  14  15          4.41          6.89        48.17 o                         
   0   0  16      14528.64      14595.14        94.01 o                         
   1   0  16       2218.53       2172.92        33.69 o                         
   2   0  16       2671.15       2703.27        47.35 o                         
   3   0  16        287.04        290.31        22.19 o                         
   4   0  16       1711.16       1785.87        29.84 o                         
   5   0  16       1864.83       1662.89        33.21 o                         
   6   0  16      10624.87      10916.12       643.99 o                         
   7   0  16        575.05        553.44        27.15 o                         
   8   0  16        115.45        102.76        41.89 o                         
   9   0  16        343.52        324.97        23.51 o                         
  10   0  16        127.39        193.21        30.11 o                         
  11   0  16        121.25        127.06        32.35 o                         
  12   0  16        774.25       1013.51       158.21 o                         
   1   1  16          0.43         63.74        16.88 o                         
   2   1  16        150.60        129.62        14.39 o                         
   3   1  16        274.84        377.98        14.78 o                         
   4   1  16        196.41        177.45        14.92 o                         
   5   1  16        666.76        725.42        25.58 o                         
   6   1  16        155.11        175.48        19.31 o                         
   7   1  16        229.97        250.71        16.71 o                         
   8   1  16         88.34         52.70        16.23 o                         
   9   1  16          5.39         67.44        20.17 o                         
  10   1  16         34.40         65.05        21.30 o                         
  11   1  16          6.78         33.40        26.91 o                         
  12   1  16         61.29         59.85        26.20 o                         
   0   2  16      12011.39      12058.61       370.76 o                         
   1   2  16       1482.50       1370.85        54.36 o                         
   2   2  16       3102.60       3249.90        46.48 o                         
   3   2  16         17.74         17.33        14.42 o                         
   4   2  16        243.24        260.63        14.52 o                         
   5   2  16       3164.37       3144.16        55.30 o                         
   6   2  16        516.02        639.89        22.12 o                         
   7   2  16        777.87        813.40        18.91 o                         
   8   2  16        143.05        140.87        17.76 o                         
   9   2  16        154.46         99.87        20.23 o                         
  10   2  16       1113.49       1233.26        64.03 o                         
  11   2  16        116.73        192.40        26.58 o                         
  12   2  16        650.21        809.19        29.56 o                         
   1   3  16          0.59         17.78        13.96 o                         
   2   3  16       1821.05       1856.28        37.68 o                         
   3   3  16        258.02        280.49        15.82 o                         
   4   3  16       4210.87       3989.34        67.39 o                         
   5   3  16        541.09        497.00        16.81 o                         
   6   3  16          0.01        -18.47        19.71 o                         
   7   3  16        895.12        842.76        34.82 o                         
   8   3  16       1230.48       1272.20        43.53 o                         
   9   3  16         64.81        122.81        31.28 o                         
  10   3  16        623.84        680.45        63.02 o                         
  11   3  16        107.73         82.67        41.62 o                         
  12   3  16         23.19         59.89        28.92 o                         
   0   4  16       4914.69       4852.36       275.33 o                         
   1   4  16       1891.10       1947.31        73.60 o                         
   2   4  16       4066.28       3782.92        64.02 o                         
   3   4  16         59.88         23.67        16.07 o                         
   4   4  16       1100.52       1034.75        17.96 o                         
   5   4  16        162.76        164.10        17.01 o                         
   6   4  16       2689.93       2858.24        27.37 o                         
   7   4  16        737.56        721.45        20.53 o                         
   8   4  16        394.09        474.91        38.63 o                         
   9   4  16          0.06         -6.12        23.80 o                         
  10   4  16        174.35        208.85        33.71 o                         
  11   4  16        454.82        547.79        28.61 o                         
   1   5  16         31.41         10.08        18.47 o                         
   2   5  16       4621.66       4277.75        61.26 o                         
   3   5  16       1187.41       1242.79        29.62 o                         
   4   5  16       1901.10       1779.22        33.24 o                         
   5   5  16          0.40        -10.18        19.67 o                         
   6   5  16         32.00          6.32        17.07 o                         
   7   5  16          8.63        -18.70        18.70 o                         
   8   5  16       1569.31       1625.26        42.91 o                         
   9   5  16        201.10        222.45        27.84 o                         
  10   5  16        638.89        701.81        34.30 o                         
  11   5  16          0.01          6.90        24.39 o                         
   0   6  16       1027.30       1456.21        47.46 o                         
   1   6  16       1297.65       1353.42        25.49 o                         
   2   6  16         31.88        107.88        17.22 o                         
   3   6  16        499.83        432.64        18.55 o                         
   4   6  16         22.22         61.74        16.40 o                         
   5   6  16       1132.55       1140.37        62.62 o                         
   6   6  16         89.12        213.05        28.93 o                         
   7   6  16        212.01        231.73        23.90 o                         
   8   6  16          0.19         39.23        25.33 o                         
   9   6  16          4.93        -16.63        23.04 o                         
  10   6  16         20.52         43.59        24.54 o                         
  11   6  16        110.51        136.62        50.32 o                         
   1   7  16        854.35        773.11        25.94 o                         
   2   7  16       5281.39       4899.78        45.94 o                         
   3   7  16        861.99        940.47        20.98 o                         
   4   7  16       5460.12       5069.66        70.95 o                         
   5   7  16         42.34         27.73        18.47 o                         
   6   7  16          5.58        -15.06        21.71 o                         
   7   7  16        352.10        364.03        24.93 o                         
   8   7  16       2000.65       2039.91        39.40 o                         
   9   7  16        115.83        169.01        32.21 o                         
  10   7  16        911.02       1109.41        36.83 o                         
  11   7  16         24.54         66.25        55.78 o                         
   0   8  16         14.49        183.98        27.64 o                         
   1   8  16        602.39        595.63        46.73 o                         
   2   8  16         14.34        -15.67        18.75 o                         
   3   8  16          3.53        -18.09        18.09 o                         
   4   8  16         36.88         44.89        18.41 o                         
   5   8  16        110.06        130.38        25.02 o                         
   6   8  16         70.29        271.95        32.00 o                         
   7   8  16          0.61         25.39        29.24 o                         
   8   8  16        153.85        100.40        25.80 o                         
   9   8  16         17.46          1.85        25.23 o                         
  10   8  16          2.22         -2.09        32.59 o                         
   1   9  16        288.20        319.76        25.27 o                         
   2   9  16       3249.54       3087.57        76.49 o                         
   3   9  16        393.87        545.60        22.17 o                         
   4   9  16       1982.93       1921.50        26.99 o                         
   5   9  16        353.04        323.99        29.00 o                         
   6   9  16         69.32         -1.08        23.03 o                         
   7   9  16        107.40        116.60        24.83 o                         
   8   9  16        860.24        833.49        47.72 o                         
   9   9  16        187.95        139.91        34.23 o                         
  10   9  16        552.59        630.65        59.33 o                         
   0  10  16       2395.75       2260.51       132.61 o                         
   1  10  16        197.05        186.04        23.73 o                         
   2  10  16        461.80        409.88        27.07 o                         
   3  10  16         53.92         32.73        22.43 o                         
   4  10  16         55.75         71.67        22.97 o                         
   5  10  16         53.76         81.94        21.36 o                         
   6  10  16       1100.53        909.19        25.95 o                         
   7  10  16         42.57         17.08        23.88 o                         
   8  10  16         85.37        116.36        25.22 o                         
   9  10  16          2.29         -9.58        32.92 o                         
   1  11  16        243.89        212.35        25.45 o                         
   2  11  16        860.69        845.84        49.04 o                         
   3  11  16        839.68        918.66        30.83 o                         
   4  11  16        680.57        744.57        29.42 o                         
   5  11  16          4.24        -10.29        32.05 o                         
   6  11  16         10.78        -21.18        21.18 o                         
   7  11  16         15.31          4.57        31.21 o                         
   8  11  16        607.76        783.30        58.62 o                         
   0  12  16       1578.74       1539.65        94.04 o                         
   1  12  16         29.69        146.40        25.78 o                         
   2  12  16        364.79        296.91        27.41 o                         
   3  12  16         67.19         -1.91        26.69 o                         
   4  12  16        268.99        214.31        28.34 o                         
   5  12  16          0.09         26.81        27.23 o                         
   6  12  16        873.40        696.02        36.78 o                         
   1  13  16        139.26         99.41        29.28 o                         
   2  13  16        168.77        365.47        48.26 o                         
   3  13  16        369.71        472.47        55.24 o                         
   1   1  17       3264.19       3314.62        45.94 o                         
   2   1  17       1443.87       1553.35        49.00 o                         
   3   1  17       7071.38       7353.79        60.59 o                         
   4   1  17       2414.78       2423.40        52.62 o                         
   5   1  17         74.55        114.23        21.53 o                         
   6   1  17         48.33         78.77        18.48 o                         
   7   1  17        233.55        251.62        18.42 o                         
   8   1  17        303.34        379.89        19.27 o                         
   9   1  17       1545.83       1762.92        58.31 o                         
  10   1  17        133.23        242.62        22.72 o                         
  11   1  17        266.53        327.60        42.09 o                         
   0   2  17        604.01        776.91        77.33 o                         
   1   2  17       2735.60       2521.92        41.48 o                         
   2   2  17         41.52         69.91        17.23 o                         
   3   2  17         75.91         55.57        15.35 o                         
   4   2  17          0.99         13.40        13.55 o                         
   5   2  17        235.15        240.68        16.37 o                         
   6   2  17        501.74        515.14        18.55 o                         
   7   2  17        192.40        173.76        17.58 o                         
   8   2  17         29.38         20.95        17.37 o                         
   9   2  17         24.49         21.14        20.48 o                         
  10   2  17          9.83          6.19        23.10 o                         
  11   2  17        507.77        552.82        25.24 o                         
   1   3  17       1093.21       1087.64        71.15 o                         
   2   3  17       2927.02       2892.42        51.87 o                         
   3   3  17       2065.07       2177.07        39.27 o                         
   4   3  17        610.66        669.11        27.92 o                         
   5   3  17       1546.69       1712.13        43.45 o                         
   6   3  17          0.16         -0.36        19.75 o                         
   7   3  17        968.51       1072.38        28.85 o                         
   8   3  17        278.48        377.52        29.50 o                         
   9   3  17        938.90       1039.11        30.88 o                         
  10   3  17         70.02        145.80        31.57 o                         
  11   3  17        329.14        381.08        35.99 o                         
   0   4  17        840.39        881.34        43.94 o                         
   1   4  17       2824.36       2631.74        64.30 o                         
   2   4  17          8.19         13.04        19.20 o                         
   3   4  17        171.99        151.61        16.06 o                         
   4   4  17        516.80        475.50        29.27 o                         
   5   4  17       2626.69       2503.92        75.18 o                         
   6   4  17        132.60        144.79        24.22 o                         
   7   4  17       1241.00       1415.63        75.00 o                         
   8   4  17        135.63        110.26        22.55 o                         
   9   4  17         33.65          7.01        20.83 o                         
  10   4  17          1.91        -23.83        29.15 o                         
  11   4  17        232.23        294.57        33.13 o                         
   1   5  17          1.70         40.52        19.42 o                         
   2   5  17        558.03        633.26        22.94 o                         
   3   5  17        832.05       1115.27        45.76 o                         
   4   5  17        471.53        509.00        20.36 o                         
   5   5  17        154.78        132.74        23.87 o                         
   6   5  17         84.07         41.15        17.50 o                         
   7   5  17        119.16        112.84        19.49 o                         
   8   5  17        232.24        301.69        24.32 o                         
   9   5  17        246.16        312.90        36.21 o                         
  10   5  17          0.67         -4.28        31.78 o                         
  11   5  17         14.96         27.38        52.42 o                         
   0   6  17        331.69        424.30        40.27 o                         
   1   6  17       7502.44       6925.42       117.25 o                         
   2   6  17        133.03         82.13        20.58 o                         
   3   6  17          0.02        -22.81        22.81 o                         
   4   6  17        600.13        537.39        18.64 o                         
   5   6  17       1931.59       1687.39        50.49 o                         
   6   6  17        988.78        975.19        27.54 o                         
   7   6  17       1070.75        948.13        27.83 o                         
   8   6  17        321.72        414.12        48.45 o                         
   9   6  17         14.06          6.16        23.41 o                         
  10   6  17         39.21          1.99        33.26 o                         
   1   7  17         35.46         -3.92        28.56 o                         
   2   7  17        266.36        301.37        19.36 o                         
   3   7  17         14.65        299.79        22.58 o                         
   4   7  17        738.99        805.58        21.94 o                         
   5   7  17         59.66         43.32        24.41 o                         
   6   7  17          3.03        -18.33        22.19 o                         
   7   7  17          9.23         22.88        25.18 o                         
   8   7  17        265.18        375.51        43.76 o                         
   9   7  17          0.69         70.55        23.82 o                         
  10   7  17         18.03         39.28        45.62 o                         
   0   8  17        399.03        469.51        47.61 o                         
   1   8  17       2415.48       2284.07        32.97 o                         
   2   8  17        251.58        269.13        23.54 o                         
   3   8  17          0.29        -18.03        18.03 o                         
   4   8  17        216.97        212.80        20.63 o                         
   5   8  17       2372.07       2124.60        67.77 o                         
   6   8  17       1183.24       1191.82        48.26 o                         
   7   8  17       1178.10       1154.18        34.61 o                         
   8   8  17          0.36          7.74        23.51 o                         
   9   8  17          9.59        -31.29        43.97 o                         
   1   9  17        376.49        289.91        25.86 o                         
   2   9  17        114.55        154.98        25.58 o                         
   3   9  17       1273.04       1098.48        24.00 o                         
   4   9  17         16.27         72.75        27.20 o                         
   5   9  17         62.16         17.33        20.55 o                         
   6   9  17          0.03        -24.03        24.03 o                         
   7   9  17          7.48          6.84        25.29 o                         
   8   9  17          6.16         42.55        24.88 o                         
   9   9  17        490.52        438.24        41.54 o                         
   0  10  17       1606.37       1747.71        43.26 o                         
   1  10  17       1306.06       1270.03        32.66 o                         
   2  10  17         38.73         14.87        25.52 o                         
   3  10  17         76.12         48.79        24.24 o                         
   4  10  17        587.66        563.26        34.07 o                         
   5  10  17        821.03        786.59        27.98 o                         
   6  10  17       1018.67       1095.42        60.22 o                         
   7  10  17        558.34        591.33        46.84 o                         
   8  10  17        116.91        186.10        56.80 o                         
   1  11  17        520.26        367.49        25.05 o                         
   2  11  17         55.68         70.64        29.35 o                         
   3  11  17       1751.14       1410.19        71.11 o                         
   4  11  17         26.64         63.17        25.55 o                         
   5  11  17        245.31        229.67        27.47 o                         
   6  11  17          0.41        -30.50        30.50 o                         
   7  11  17        279.18        227.38        46.44 o                         
   0  12  17       1249.70       1315.96       169.82 o                         
   1  12  17        124.65        224.37        33.94 o                         
   2  12  17        297.96        221.64        28.42 o                         
   3  12  17          4.15          0.31        36.49 o                         
   4  12  17        409.87        350.66        51.09 o                         
   5  12  17        101.91        113.17        25.86 o                         
   6  12  17        395.51        452.14       129.77 o                         
   1  13  17        341.25        144.28        53.85 o                         
   2  13  17        146.30        197.27        51.77 o                         
   0   0  18       5754.93       6030.57        71.76 o                         
   1   0  18       3820.77       3948.83        57.22 o                         
   2   0  18        334.57        312.80        35.92 o                         
   3   0  18         59.52         18.74        21.24 o                         
   4   0  18       2106.29       2175.56        29.49 o                         
   5   0  18       3151.49       3276.94        80.79 o                         
   6   0  18       8151.18       8194.20       487.63 o                         
   7   0  18       2107.11       2248.24       107.40 o                         
   8   0  18        592.66        620.09        57.30 o                         
   9   0  18         75.93         68.64        22.38 o                         
  10   0  18         23.57         15.98        32.46 o                         
  11   0  18        693.57        865.80        96.98 o                         
   1   1  18          4.64         26.51        15.54 o                         
   2   1  18        807.17        802.73        19.05 o                         
   3   1  18          9.15         57.29        16.08 o                         
   4   1  18        380.41        412.15        20.37 o                         
   5   1  18         26.02         42.59        20.10 o                         
   6   1  18        112.05        140.41        19.16 o                         
   7   1  18          9.10        -11.17        18.86 o                         
   8   1  18         70.43         66.90        18.20 o                         
   9   1  18          3.37         21.44        17.82 o                         
  10   1  18         13.28         29.28        22.11 o                         
  11   1  18          5.31         10.42        22.99 o                         
   0   2  18       3872.71       3947.63        63.09 o                         
   1   2  18       1845.23       1904.99        60.99 o                         
   2   2  18       2167.60       2231.60        45.74 o                         
   3   2  18        496.13        461.61        17.16 o                         
   4   2  18        562.39        581.74        16.04 o                         
   5   2  18       2048.17       2301.30        24.10 o                         
   6   2  18       1724.85       1823.53        64.82 o                         
   7   2  18        647.91        815.66        32.81 o                         
   8   2  18        653.69        585.59        35.03 o                         
   9   2  18          0.10        -18.91        18.91 o                         
  10   2  18        203.18        235.42        26.17 o                         
  11   2  18        228.69        359.06        31.16 o                         
   1   3  18       1137.64       1025.19        67.10 o                         
   2   3  18       2049.76       2028.99        65.08 o                         
   3   3  18       1676.65       1598.02        25.72 o                         
   4   3  18       1916.92       1841.44        49.06 o                         
   5   3  18        248.61        202.02        19.45 o                         
   6   3  18        100.68         41.73        18.56 o                         
   7   3  18         87.61         90.57        19.28 o                         
   8   3  18        330.86        363.51        21.97 o                         
   9   3  18        413.02        447.96        27.45 o                         
  10   3  18        136.50        174.41        29.36 o                         
   0   4  18       1367.61       1628.50        50.08 o                         
   1   4  18       2211.86       2365.67        73.33 o                         
   2   4  18         32.74         35.39        20.06 o                         
   3   4  18         93.49         50.80        21.19 o                         
   4   4  18       1571.84       1443.54        24.64 o                         
   5   4  18       1402.15       1504.80        35.66 o                         
   6   4  18       1011.04       1144.46        24.06 o                         
   7   4  18        700.14        841.12        41.83 o                         
   8   4  18         82.12         71.91        19.37 o                         
   9   4  18          4.10         -9.24        20.10 o                         
  10   4  18         47.01         13.70        37.65 o                         
   1   5  18       1159.55       1071.73        54.33 o                         
   2   5  18       2567.77       2363.52        70.52 o                         
   3   5  18       1758.50       1780.88        43.76 o                         
   4   5  18       2753.32       2483.96        28.09 o                         
   5   5  18          9.77         -4.61        23.56 o                         
   6   5  18          8.77        -14.80        21.93 o                         
   7   5  18        137.88         80.01        19.86 o                         
   8   5  18       1145.33       1138.64        52.66 o                         
   9   5  18        273.43        255.33        27.19 o                         
  10   5  18        293.82        259.75        56.36 o                         
   0   6  18         48.06        332.49        45.07 o                         
   1   6  18          6.00        180.88        30.13 o                         
   2   6  18        158.95        107.41        21.83 o                         
   3   6  18          1.88         -2.23        21.24 o                         
   4   6  18         22.08         -5.88        19.20 o                         
   5   6  18        472.72        563.55        42.85 o                         
   6   6  18          4.73         -2.82        22.67 o                         
   7   6  18        350.00        447.93        25.40 o                         
   8   6  18          5.80         -1.37        25.26 o                         
   9   6  18          4.12         21.02        40.01 o                         
   1   7  18        530.50        386.04        31.70 o                         
   2   7  18       1506.04       1359.59        37.28 o                         
   3   7  18       3140.49       3228.77        29.84 o                         
   4   7  18       1779.76       1660.86        25.96 o                         
   5   7  18        397.07        402.19        25.96 o                         
   6   7  18         18.12         23.58        24.48 o                         
   7   7  18        425.53        477.92        27.17 o                         
   8   7  18        523.30        545.71        40.97 o                         
   9   7  18        703.45        778.47        36.76 o                         
   0   8  18        305.78        517.80        43.76 o                         
   1   8  18          0.80         92.82        32.94 o                         
   2   8  18          0.41        -19.67        25.67 o                         
   3   8  18        142.18        100.87        20.32 o                         
   4   8  18         26.00         36.17        21.97 o                         
   5   8  18         83.82        150.51        33.70 o                         
   6   8  18        222.55        216.83        25.58 o                         
   7   8  18         66.57         80.00        23.97 o                         
   8   8  18          4.41         14.68        25.54 o                         
   9   8  18          2.34        -20.37        43.51 o                         
   1   9  18        607.72        647.15        56.21 o                         
   2   9  18       1980.90       1728.98        33.86 o                         
   3   9  18       1561.43       1815.24        34.17 o                         
   4   9  18        129.48        124.61        25.65 o                         
   5   9  18        345.64        326.46        37.94 o                         
   6   9  18          7.44          0.38        23.41 o                         
   7   9  18        275.49        253.21        25.30 o                         
   8   9  18        112.38         92.90        52.53 o                         
   0  10  18       1672.31       1415.12        58.05 o                         
   1  10  18         83.75        213.02        29.34 o                         
   2  10  18        204.45        219.60        28.50 o                         
   3  10  18         64.00         21.11        28.59 o                         
   4  10  18        514.26        350.67        27.30 o                         
   5  10  18         93.32        197.66        22.86 o                         
   6  10  18        379.77        365.15        28.81 o                         
   7  10  18         48.26         68.97        48.33 o                         
   1  11  18        301.95        299.71        29.67 o                         
   2  11  18        104.06        182.06        29.71 o                         
   3  11  18       1216.05       1334.24        87.13 o                         
   4  11  18        327.19        325.77        48.85 o                         
   5  11  18        301.45        256.28        29.87 o                         
   6  11  18          4.38        -34.80        45.77 o                         
   0  12  18        565.14        447.56        54.88 o                         
   1  12  18        326.29        382.84        38.95 o                         
   2  12  18         65.00          1.33        33.17 o                         
   3  12  18          0.34        -44.64        44.71 o                         
   4  12  18        129.95        110.18        48.83 o                         
   1   1  19        447.94        462.61        18.10 o                         
   2   1  19       3631.96       3651.01        28.68 o                         
   3   1  19       2630.51       2606.99        49.68 o                         
   4   1  19       2773.24       2913.03        39.42 o                         
   5   1  19        429.37        509.66        20.42 o                         
   6   1  19         83.10         72.84        17.14 o                         
   7   1  19         36.34         16.77        17.10 o                         
   8   1  19       1305.00       1339.28        34.83 o                         
   9   1  19        428.98        542.40        20.38 o                         
  10   1  19        354.05        444.83        25.13 o                         
   0   2  19        336.01        314.77        27.94 o                         
   1   2  19        436.99        458.12        19.58 o                         
   2   2  19         38.69         62.87        18.95 o                         
   3   2  19          4.28          0.84        14.84 o                         
   4   2  19         66.01         33.79        15.68 o                         
   5   2  19         35.24         28.16        17.17 o                         
   6   2  19        812.27        780.36        29.23 o                         
   7   2  19        160.83        168.54        17.83 o                         
   8   2  19         10.56         12.34        20.13 o                         
   9   2  19          2.52          7.27        25.11 o                         
  10   2  19         87.61         98.27        25.67 o                         
   1   3  19        145.15        132.85        20.21 o                         
   2   3  19       2502.40       2489.06        87.45 o                         
   3   3  19        651.74        843.32        51.67 o                         
   4   3  19       2325.14       2307.97        62.11 o                         
   5   3  19        827.07        785.27        21.87 o                         
   6   3  19          3.19         -2.31        19.69 o                         
   7   3  19        608.46        630.49        22.98 o                         
   8   3  19       1038.02       1180.43        26.04 o                         
   9   3  19         64.04        103.15        21.85 o                         
  10   3  19        391.84        602.50        71.54 o                         
   0   4  19       1274.21       1227.83        50.21 o                         
   1   4  19        311.78        357.37        31.52 o                         
   2   4  19        773.29        626.96        27.99 o                         
   3   4  19         11.08        -14.42        21.03 o                         
   4   4  19        470.46        408.61        20.53 o                         
   5   4  19       1294.48       1364.00        43.55 o                         
   6   4  19        761.69        825.67        22.94 o                         
   7   4  19        999.60       1021.29        30.61 o                         
   8   4  19         41.89         69.56        20.97 o                         
   9   4  19         46.82         57.49        24.04 o                         
   1   5  19        190.68        189.48        30.03 o                         
   2   5  19       1870.46       2007.57        29.10 o                         
   3   5  19        473.45        445.67        30.65 o                         
   4   5  19        940.20       1032.56        64.74 o                         
   5   5  19          6.97        -14.09        23.56 o                         
   6   5  19         60.86         48.29        22.74 o                         
   7   5  19         21.52         15.36        23.65 o                         
   8   5  19        311.87        400.75        33.91 o                         
   9   5  19         69.59         58.23        30.82 o                         
   0   6  19       3909.05       3955.67        68.74 o                         
   1   6  19        834.87        693.09        34.64 o                         
   2   6  19        947.76        815.05        33.36 o                         
   3   6  19        127.67        120.90        22.42 o                         
   4   6  19        964.41        839.01        23.10 o                         
   5   6  19        714.09        650.71        27.47 o                         
   6   6  19        663.23        664.65        27.30 o                         
   7   6  19        275.44        260.40        25.70 o                         
   8   6  19        157.82        137.04        44.41 o                         
   9   6  19         54.41        -21.71        35.42 o                         
   2   7  19        480.31        645.36        33.61 o                         
   3   7  19         30.65         84.90        22.60 o                         
   4   7  19        128.31        180.40        31.68 o                         
   5   7  19         52.76         36.40        23.11 o                         
   6   7  19          6.30        -25.70        25.70 o                         
   7   7  19          7.42         -1.56        25.58 o                         
   8   7  19         25.04         88.27        27.03 o                         
   9   7  19          8.55        -29.21        39.96 o                         
   0   8  19       4091.93       4244.55        76.20 o                         
   1   8  19        555.19        496.69        33.46 o                         
   2   8  19        568.83        559.57        34.30 o                         
   3   8  19        180.16        119.97        33.74 o                         
   4   8  19        214.37        221.64        28.56 o                         
   5   8  19        382.38        318.50        50.17 o                         
   6   8  19       1200.61       1348.80        47.25 o                         
   7   8  19        389.15        406.03        26.93 o                         
   8   8  19        169.55        183.29        48.26 o                         
   1   9  19          2.91         -4.51        33.15 o                         
   2   9  19          1.00        134.06        49.35 o                         
   3   9  19        129.50        110.86        27.15 o                         
   4   9  19          0.44         16.48        20.64 o                         
   5   9  19         61.26         27.49        26.25 o                         
   6   9  19         15.85         -9.55        26.48 o                         
   0  10  19       1736.73       1804.53        62.00 o                         
   1  10  19        170.19        114.33        33.40 o                         
   2  10  19        245.11        279.03        47.08 o                         
   3  10  19          1.65         -1.34        30.61 o                         
   4  10  19        252.88        245.39        28.25 o                         
   5  10  19        201.49        211.03        64.84 o                         
   6  10  19        832.97       1063.65        52.19 o                         
   1  11  19        149.67        113.68        28.47 o                         
   2  11  19        255.37        250.82        34.69 o                         
   3  11  19        349.32        245.83        33.35 o                         
   4  11  19         88.78        199.28        49.57 o                         
   5  11  19        117.30         49.23        39.11 o                         
   0   0  20        873.67       1086.55        48.12 o                         
   1   0  20       4353.83       4436.75       100.36 o                         
   2   0  20         11.42         -0.55        21.63 o                         
   3   0  20         52.39         35.57        22.32 o                         
   4   0  20       1425.57       1542.20        66.30 o                         
   5   0  20       3651.49       3231.33       519.91 o                         
   6   0  20         10.16         66.49        41.23 o                         
   7   0  20       1151.87       1098.12        34.38 o                         
   8   0  20        229.08        235.85        24.03 o                         
   9   0  20        204.15        187.92        25.50 o                         
   1   1  20        201.71        192.74        20.87 o                         
   2   1  20        108.41        204.55        16.50 o                         
   3   1  20        205.30        202.78        17.03 o                         
   4   1  20         65.86         79.15        17.38 o                         
   5   1  20         17.02         12.66        18.49 o                         
   6   1  20          4.11        -19.34        19.34 o                         
   7   1  20         30.36          2.37        19.91 o                         
   8   1  20        122.55        153.11        19.35 o                         
   9   1  20         48.71         61.96        19.15 o                         
   0   2  20        649.49        749.13        49.53 o                         
   1   2  20       4211.46       4458.92       121.02 o                         
   2   2  20        520.63        518.99        30.61 o                         
   3   2  20         19.88          3.52        15.01 o                         
   4   2  20          0.87         -9.13        14.58 o                         
   5   2  20       1318.46       1435.37        22.39 o                         
   6   2  20        240.23        363.35        19.84 o                         
   7   2  20       1310.10       1486.44        27.00 o                         
   8   2  20          6.26         -3.39        20.41 o                         
   9   2  20         15.12          5.04        23.01 o                         
  10   2  20         50.44        165.08        50.29 o                         
   1   3  20        127.86        114.30        30.03 o                         
   2   3  20        406.62        389.10        23.22 o                         
   3   3  20        864.71        857.26        28.43 o                         
   4   3  20          6.93          9.31        17.36 o                         
   5   3  20        255.43        255.56        21.52 o                         
   6   3  20         19.76         -1.29        19.43 o                         
   7   3  20        125.16        115.37        23.15 o                         
   8   3  20         74.86         71.83        21.66 o                         
   9   3  20        150.06        180.29        21.21 o                         
  10   3  20        121.18        150.54        43.70 o                         
   0   4  20         41.59         85.07        42.40 o                         
   1   4  20       3003.33       3126.16        45.14 o                         
   2   4  20         23.29        -21.56        21.56 o                         
   3   4  20         11.05        -20.91        20.91 o                         
   4   4  20         11.29         -8.09        19.25 o                         
   5   4  20       2125.78       2158.42        51.84 o                         
   6   4  20        451.10        545.95        21.88 o                         
   7   4  20        462.62        587.41        25.42 o                         
   8   4  20          0.06         20.48        27.62 o                         
   9   4  20        133.02        112.03        57.88 o                         
   1   5  20        576.24        491.77        32.39 o                         
   2   5  20        926.98        714.73        38.27 o                         
   3   5  20       1814.45       1767.79        35.53 o                         
   4   5  20        867.37        750.17        23.71 o                         
   5   5  20        308.62        372.04        26.83 o                         
   6   5  20         66.67          5.48        23.63 o                         
   7   5  20        347.53        303.35        26.74 o                         
   8   5  20        317.49        248.87        30.31 o                         
   9   5  20        539.73        495.54        45.72 o                         
   0   6  20        134.15        117.74        40.86 o                         
   1   6  20        739.73        897.06        48.86 o                         
   2   6  20          0.07        -27.85        27.85 o                         
   3   6  20          8.76          0.07        22.00 o                         
   4   6  20          9.88          3.20        24.02 o                         
   5   6  20        334.22        454.13        28.39 o                         
   6   6  20         21.85          3.65        24.54 o                         
   7   6  20        161.07        180.03        25.68 o                         
   8   6  20          4.56         48.30        39.18 o                         
   1   7  20        283.30        280.07        34.32 o                         
   2   7  20        417.27        287.41        32.07 o                         
   3   7  20       2407.65       2544.27        90.42 o                         
   4   7  20        449.90        375.73        25.75 o                         
   5   7  20        890.66        799.22        27.01 o                         
   6   7  20          0.04        -11.24        24.56 o                         
   7   7  20        472.76        503.49        28.61 o                         
   0   8  20        889.18        642.83        55.43 o                         
   1   8  20        246.26        331.50        34.84 o                         
   2   8  20         52.59         29.99        42.55 o                         
   3   8  20         17.58        -19.48        31.32 o                         
   4   8  20          9.67         31.22        24.97 o                         
   5   8  20         91.77        150.57        32.84 o                         
   6   8  20        440.71        340.92        27.97 o                         
   1   9  20        780.79        677.48        35.08 o                         
   2   9  20        161.17        120.73        36.14 o                         
   3   9  20       1688.29       1826.57        44.19 o                         
   4   9  20        160.12         75.86        31.28 o                         
   5   9  20         79.22        107.31        40.66 o                         
   6   9  20         13.15         -5.79        38.50 o                         
   0  10  20        812.48        541.99        57.05 o                         
   1  10  20        142.55        159.46        33.91 o                         
   2  10  20        571.25        408.42        38.01 o                         
   3  10  20          1.69          9.92        52.21 o                         
   4  10  20        238.94         88.90        46.46 o                         
   5  10  20        143.47        225.30        43.69 o                         
   2  11  20         56.29         53.86        51.96 o                         
   1   1  21          3.79         25.15        16.78 o                         
   2   1  21       4598.05       4837.11        34.07 o                         
   3   1  21          0.92         82.28        17.86 o                         
   4   1  21       2392.18       2632.30        76.37 o                         
   5   1  21          0.79         -8.82        19.93 o                         
   6   1  21          0.03         14.83        24.49 o                         
   7   1  21         32.39         21.33        18.37 o                         
   8   1  21       1179.71       1394.91        32.67 o                         
   9   1  21          2.53          7.56        24.02 o                         
   0   2  21       1750.00       1614.73        52.93 o                         
   1   2  21        345.50        355.83        30.71 o                         
   2   2  21        262.17        227.57        18.15 o                         
   3   2  21          4.65         11.25        22.78 o                         
   4   2  21        609.06        555.17        18.72 o                         
   5   2  21         20.55         49.42        20.33 o                         
   6   2  21         68.09         57.70        21.06 o                         
   7   2  21          6.95         23.19        21.79 o                         
   8   2  21        150.02        149.64        22.21 o                         
   9   2  21          4.12        -16.84        27.06 o                         
   1   3  21          0.13        -16.41        32.53 o                         
   2   3  21       1606.69       1709.78        84.57 o                         
   3   3  21         26.19          6.25        22.12 o                         
   4   3  21       1621.85       1794.35        52.05 o                         
   5   3  21         13.93         21.55        19.90 o                         
   6   3  21         86.41         70.70        20.51 o                         
   7   3  21          8.25          4.96        22.75 o                         
   8   3  21        802.08       1022.64        27.53 o                         
   9   3  21          5.85         33.41        31.99 o                         
   0   4  21       2175.88       1925.57        54.23 o                         
   1   4  21         71.60         75.82        46.53 o                         
   2   4  21        512.93        458.90        31.36 o                         
   3   4  21         11.70         10.69        22.32 o                         
   4   4  21        451.99        424.17        23.41 o                         
   5   4  21         49.07         97.00        30.05 o                         
   6   4  21       1923.94       1944.24        67.67 o                         
   7   4  21         65.40         76.12        26.77 o                         
   8   4  21        202.30        232.81        32.73 o                         
   9   4  21         15.42         43.11        33.14 o                         
   1   5  21          2.33        -31.15        31.15 o                         
   2   5  21        588.18        813.31        47.53 o                         
   3   5  21        214.11        184.53        24.34 o                         
   4   5  21        508.30        647.22        34.23 o                         
   5   5  21         89.28         33.37        24.84 o                         
   6   5  21         30.74          1.84        23.54 o                         
   7   5  21        128.09         98.01        25.58 o                         
   8   5  21        288.97        285.48        53.67 o                         
   0   6  21       3050.72       2942.35        63.01 o                         
   1   6  21        266.07        171.26        42.15 o                         
   2   6  21        357.56        376.11        30.16 o                         
   3   6  21        184.99        104.94        30.36 o                         
   4   6  21        428.41        330.33        25.48 o                         
   5   6  21         24.93          3.76        25.86 o                         
   6   6  21       1906.88       1858.12        34.56 o                         
   7   6  21         56.22          2.90        29.53 o                         
   1   7  21        195.42        132.83        31.56 o                         
   2   7  21          4.81         89.75        33.10 o                         
   3   7  21        260.74        198.67        35.80 o                         
   4   7  21          6.82         47.41        25.63 o                         
   5   7  21         31.37         21.94        26.45 o                         
   6   7  21          0.52         -0.72        29.58 o                         
   0   8  21       1938.53       2063.12        64.02 o                         
   2   8  21        588.42        498.60        35.94 o                         
   3   8  21         90.66        -13.57        30.51 o                         
   4   8  21        835.50        761.07        37.43 o                         
   5   8  21         27.09         43.90        35.47 o                         
   6   8  21        904.20       1003.13        46.25 o                         
   1   9  21        233.51        142.97        36.87 o                         
   2   9  21        164.94        155.17        33.65 o                         
   3   9  21        709.17        463.78        55.23 o                         
   5   9  21         10.74         18.04        36.18 o                         
   1  10  21          0.34        -16.86        53.85 o                         
   2  10  21        353.15        440.34        55.92 o                         
   0   0  22         34.51         73.51        40.60 o                         
   1   0  22       2143.12       2394.84        48.94 o                         
   2   0  22         10.71         32.18        26.99 o                         
   3   0  22        149.57        143.61        23.40 o                         
   4   0  22          0.42         18.45        28.40 o                         
   5   0  22       1652.21       1863.80        87.49 o                         
   6   0  22         24.12         -2.57        37.31 o                         
   7   0  22        577.83        655.08        50.94 o                         
   8   0  22         70.39         17.83        28.57 o                         
   9   0  22          1.70        -27.68        39.56 o                         
   1   1  22         77.32         58.12        18.45 o                         
   2   1  22          8.32        124.72        19.45 o                         
   3   1  22        159.07        142.56        19.09 o                         
   4   1  22          0.16         34.17        19.08 o                         
   5   1  22          0.38          0.70        19.07 o                         
   6   1  22          6.92         15.80        21.20 o                         
   7   1  22          5.94         -1.40        19.96 o                         
   8   1  22          0.23         20.73        22.79 o                         
   9   1  22         98.31        125.68        44.78 o                         
   0   2  22          9.52         72.48        46.81 o                         
   1   2  22       1365.13       1750.26        45.44 o                         
   2   2  22         12.98          3.40        19.71 o                         
   3   2  22          1.39          6.96        20.30 o                         
   4   2  22         93.75         97.00        18.63 o                         
   5   2  22        510.50        635.49        22.98 o                         
   6   2  22         35.57         26.77        21.33 o                         
   7   2  22        548.90        674.53        36.27 o                         
   8   2  22         30.04         31.99        30.45 o                         
   1   3  22         77.41         66.04        52.77 o                         
   2   3  22         25.70         34.27        33.08 o                         
   3   3  22        693.84        665.05        30.37 o                         
   4   3  22         24.68         55.58        24.77 o                         
   5   3  22        366.23        315.42        27.50 o                         
   6   3  22          3.82        -20.90        20.90 o                         
   7   3  22         53.17         59.35        21.39 o                         
   8   3  22         12.53         70.66        31.70 o                         
   0   4  22        353.66        456.25        51.53 o                         
   1   4  22        471.80        687.92        35.00 o                         
   2   4  22         49.19         28.23        32.64 o                         
   3   4  22         15.73        -14.07        21.56 o                         
   4   4  22         76.42         72.23        23.52 o                         
   5   4  22        633.84        707.61        28.95 o                         
   6   4  22         95.03        118.49        26.60 o                         
   7   4  22        307.86        375.27        32.68 o                         
   1   5  22        715.29        694.51        35.64 o                         
   2   5  22         33.36         18.02        32.98 o                         
   3   5  22       1702.59       1622.83        34.12 o                         
   4   5  22         48.77         23.97        24.51 o                         
   5   5  22        125.66        127.42        25.32 o                         
   6   5  22         38.73         23.98        30.03 o                         
   0   6  22         41.48         25.70        40.80 o                         
   1   6  22        109.28        178.50        33.58 o                         
   2   6  22         38.42          6.45        29.28 o                         
   3   6  22         10.13        -20.33        26.13 o                         
   4   6  22         32.49         20.27        23.75 o                         
   5   6  22          4.79         -9.53        30.02 o                         
   6   6  22         68.99         33.45        42.37 o                         
   1   7  22        565.31        545.95        76.97 o                         
   2   7  22          0.71        -11.81        34.66 o                         
   3   7  22       1399.53       1315.09        43.05 o                         
   4   7  22         96.71         72.98        52.56 o                         
   5   7  22        128.94        142.33        36.98 o                         
   0   8  22        179.70        202.26        44.59 o                         
   1   8  22          0.48         77.82        65.95 o                         
   2   8  22         23.99        -45.86        45.86 o                         
   3   8  22          5.39        -27.59        46.27 o                         
   5   8  22          4.12         50.11        36.95 o                         
   1   9  22        571.67        625.58        57.91 o                         
   2   9  22         23.87         25.40        52.86 o                         
   3   9  22        927.28        880.06        53.20 o                         
   1   1  23         12.78         89.35        26.23 o                         
   2   1  23       1528.14       1579.68        24.31 o                         
   3   1  23          5.33         71.88        18.63 o                         
   4   1  23        846.92        863.56        22.57 o                         
   5   1  23          8.88         -8.28        18.55 o                         
   6   1  23          3.06          4.67        41.58 o                         
   7   1  23          0.81         -2.07        21.66 o                         
   0   2  23        601.61        566.60        46.37 o                         
   1   2  23          0.34         65.70        29.05 o                         
   2   2  23        104.77         91.12        26.91 o                         
   3   2  23         34.88         38.91        20.54 o                         
   4   2  23        205.25        154.29        18.67 o                         
   5   2  23          1.61         -4.83        21.98 o                         
   6   2  23         37.60         26.44        21.05 o                         
   7   2  23         20.49         49.53        48.44 o                         
   1   3  23         16.64         22.57        32.68 o                         
   2   3  23        956.87       1034.77        40.38 o                         
   3   3  23        103.50        191.13        22.56 o                         
   4   3  23       1067.74       1194.79        30.30 o                         
   5   3  23          0.36        -16.97        23.81 o                         
   6   3  23          3.67          0.38        31.10 o                         
   7   3  23          2.10        -15.34        45.38 o                         
   0   4  23        726.71        776.59        58.11 o                         
   1   4  23         10.44         11.17        35.62 o                         
   2   4  23        230.15        198.58        35.73 o                         
   3   4  23         21.83          6.05        24.62 o                         
   4   4  23        279.33        317.10        25.75 o                         
   5   4  23          8.34         48.13        25.85 o                         
   6   4  23        429.67        394.80        44.69 o                         
   1   5  23        107.98        144.14        34.02 o                         
   2   5  23        300.19        425.16        39.05 o                         
   3   5  23        192.78        246.56        27.43 o                         
   4   5  23        240.55        311.81        28.63 o                         
   5   5  23          0.36         -7.20        36.73 o                         
   0   6  23       2299.46       2300.82        65.36 o                         
   1   6  23         13.68         37.46        35.23 o                         
   2   6  23        420.90        401.73        34.11 o                         
   3   6  23          0.15        -32.83        45.91 o                         
   5   6  23          3.44          8.43        37.49 o                         
   1   7  23         63.52          2.56        32.85 o                         
   2   7  23         31.85          4.69        48.83 o                         
   3   7  23         39.99        114.39        54.38 o                         
   2   8  23        266.49        169.36        46.40 o                         
   0   0  24       1576.77       1578.41       114.14 o                         
   1   0  24       1532.43       1573.30        32.75 o                         
   2   0  24        226.58        239.74        28.97 o                         
   3   0  24         41.33         -4.51        30.53 o                         
   4   0  24        619.21        716.03        38.14 o                         
   5   0  24        865.61        938.68        81.59 o                         
   6   0  24        155.66        111.07        53.53 o                         
   1   1  24          1.55         18.06        22.53 o                         
   2   1  24         38.92         63.79        22.51 o                         
   3   1  24        241.83        247.81        19.79 o                         
   4   1  24          0.24          1.56        17.14 o                         
   5   1  24         32.70          6.84        24.93 o                         
   6   1  24          3.42        -23.49        43.64 o                         
   0   2  24        217.59        387.86        52.34 o                         
   1   2  24       1206.15       1317.57        84.34 o                         
   2   2  24         53.44         90.86        26.25 o                         
   3   2  24         40.18         23.24        24.83 o                         
   4   2  24        112.15        114.01        24.66 o                         
   5   2  24        937.24        918.30        62.09 o                         
   6   2  24        218.82        318.77        51.66 o                         
   1   3  24        178.99        148.92        33.97 o                         
   2   3  24         84.29        131.38        26.76 o                         
   3   3  24        567.55        549.31        42.40 o                         
   4   3  24         65.43         86.99        27.45 o                         
   5   3  24         52.36         38.97        42.15 o                         
   0   4  24        423.68        428.18        49.28 o                         
   1   4  24        403.12        450.20        52.33 o                         
   2   4  24         35.13          6.34        27.53 o                         
   3   4  24          0.94        -23.13        31.52 o                         
   5   4  24        455.35        406.47        46.18 o                         
   1   5  24        252.33        212.47        36.40 o                         
   2   5  24        213.74        212.19        52.86 o                         
   3   5  24        710.08        685.96        55.79 o                         
   1   6  24         75.54         86.60        53.58 o                         
   2   6  24         39.35         32.87        52.94 o                         
   3   6  24         11.23         97.36        47.34 o                         
   1   1  25        154.15        157.63        31.21 o                         
   2   1  25        572.22        706.64        38.18 o                         
   3   1  25        923.76       1017.49        39.26 o                         
   4   1  25        449.86        723.44        66.55 o                         
   5   1  25         67.30         24.08        41.17 o                         
   0   2  25        168.93        150.97        49.52 o                         
   1   2  25         51.55         72.90        24.99 o                         
   2   2  25         32.24         64.23        32.17 o                         
   3   2  25         10.09          3.90        31.95 o                         
   4   2  25          9.68        -26.45        39.78 o                         
   1   3  25        187.23        293.56        54.69 o                         
   2   3  25        124.39        132.31        32.18 o                         
   3   3  25        468.51        655.39        57.28 o                         
   2   4  25        152.45        103.75        45.82 o                         
   3   4  25          4.29        -10.84        51.33 o                         
   3   0  26         57.57        134.47        44.64 o                         
   1   1  26         11.77         20.43        40.22 o                         
   2   1  26         81.03         73.98        48.19 o                         
                                                                                
