# Supplementary material for: Six 1-aroyl-4-(4-meth­oxy­phen­yl)piperazines: similar mol­ecular structures but different patterns of supra­molecular assembly
Source: Acta Crystallogr E Crystallogr Commun. 2019 Jul 26;75(Pt 8):1253–60. doi: 10.1107/S2056989019010491 (PMC6690458; doi:10.1107/S2056989019010491)
Supplement: Supplementary file 7 [file e-75-01253-VIsup7.hkl]

data_VI                                                                         
_shelx_title ' ak2cg'                                                           
_shelx_refln_list_code          4                                               
_shelx_F_calc_maximum      291.56                                               
_exptl_crystal_F_000      1328.00                                               
_reflns_d_resolution_high  0.7600                                               
                                                                                
loop_                                                                           
 _space_group_symop_operation_xyz                                               
 'x, y, z'                                                                      
 '-x+1/2, -y, z+1/2'                                                            
 'x+1/2, -y+1/2, -z'                                                            
 '-x, y+1/2, -z+1/2'                                                            
 '-x, -y, -z'                                                                   
 'x-1/2, y, -z-1/2'                                                             
 '-x-1/2, y-1/2, z'                                                             
 'x, -y-1/2, z-1/2'                                                             
                                                                                
_cell_length_a     9.7265                                                       
_cell_length_b    12.9084                                                       
_cell_length_c    24.8610                                                       
_cell_angle_alpha  90.000                                                       
_cell_angle_beta   90.000                                                       
_cell_angle_gamma  90.000                                                       
                                                                                
_shelx_F_squared_multiplier     1.000                                           
                                                                                
loop_                                                                           
 _refln_index_h                                                                 
 _refln_index_k                                                                 
 _refln_index_l                                                                 
 _refln_F_squared_calc                                                          
 _refln_F_squared_meas                                                          
 _refln_F_squared_sigma                                                         
 _refln_observed_status                                                         
   2   0   0       4090.34       4137.31        23.87 o                         
   4   0   0        324.59        317.02         4.85 o                         
   6   0   0         68.88        110.18         3.49 o                         
   8   0   0       1324.66       1299.59        18.71 o                         
  10   0   0        174.09        178.15        11.35 o                         
  12   0   0        176.60        216.59        13.58 o                         
   2   1   0       1482.94       1617.08        10.13 o                         
   4   1   0       6812.71       7298.39        25.17 o                         
   6   1   0         16.08         25.23         2.58 o                         
   8   1   0          3.64         39.86         7.31 o                         
  10   1   0        260.37        258.99         8.25 o                         
  12   1   0        353.73        415.30        16.10 o                         
   0   2   0       5492.92       5488.39        17.76 o                         
   2   2   0        520.71        539.43         5.62 o                         
   4   2   0       6099.45       6437.31        40.46 o                         
   6   2   0        792.80        801.66         9.97 o                         
   8   2   0       5577.08       5403.40        25.06 o                         
  10   2   0        206.14        184.13        10.81 o                         
  12   2   0         62.94         85.72        12.29 o                         
   2   3   0       1852.27       1860.18         9.29 o                         
   4   3   0        741.91        774.63         5.40 o                         
   6   3   0         31.79         29.58         3.51 o                         
   8   3   0         23.34         29.53         7.80 o                         
  10   3   0        198.52        196.15        11.85 o                         
  12   3   0          0.01         -4.68         9.39 o                         
   0   4   0      12646.85      12202.15        36.98 o                         
   2   4   0       7802.36       7725.00        16.27 o                         
   4   4   0        839.70        903.97         8.29 o                         
   6   4   0          8.93         14.23         3.58 o                         
   8   4   0          0.54         12.41         8.19 o                         
  10   4   0        317.19        293.03        13.43 o                         
   2   5   0          0.18         -0.39         2.66 o                         
   4   5   0       4587.48       4713.28        34.85 o                         
   6   5   0        107.01         91.11         4.54 o                         
   8   5   0         36.77         50.39         6.56 o                         
  10   5   0        140.16        111.32        11.15 o                         
   0   6   0      10184.06       9457.71        39.75 o                         
   2   6   0       2219.32       2215.42        10.52 o                         
   4   6   0       1410.36       1360.92         7.95 o                         
   6   6   0          1.07         -2.44         4.16 o                         
   8   6   0         53.13         58.99         6.39 o                         
  10   6   0        139.58        153.92        11.85 o                         
   2   7   0       1639.64       1739.34        17.52 o                         
   4   7   0       1649.90       1683.00        21.65 o                         
   6   7   0        117.28         98.08         6.44 o                         
   8   7   0        581.29        528.21        10.70 o                         
  10   7   0         26.70         26.28        10.83 o                         
   0   8   0         10.67          0.87         8.39 o                         
   2   8   0          0.12         -1.27         3.24 o                         
   4   8   0       2202.30       2188.33        65.03 o                         
   6   8   0        178.31        178.51         6.27 o                         
   8   8   0        407.95        407.25        10.15 o                         
  10   8   0         53.99         50.13         9.71 o                         
   2   9   0         24.23          5.59         5.42 o                         
   4   9   0         27.05         28.65         4.91 o                         
   6   9   0         51.77         44.15         7.00 o                         
   8   9   0         97.53         96.54         9.26 o                         
  10   9   0          1.92         15.55         9.84 o                         
   0  10   0        134.47        144.61        11.51 o                         
   2  10   0          6.09          4.27         6.17 o                         
   4  10   0        571.55        570.02         8.56 o                         
   6  10   0        103.56        102.63         7.63 o                         
   8  10   0         10.35         -2.47         8.33 o                         
   2  11   0        105.03         95.09         8.08 o                         
   4  11   0        128.89        140.24         7.70 o                         
   6  11   0         71.29         55.62        11.89 o                         
   8  11   0         43.48         61.98        11.39 o                         
   0  12   0        847.73        725.56        19.10 o                         
   2  12   0         82.87         74.98        10.16 o                         
   4  12   0         82.27         94.02        10.36 o                         
   6  12   0          2.65         -0.63         7.22 o                         
   2  13   0        242.72        243.91        14.53 o                         
   4  13   0        428.52        475.85        20.67 o                         
   6  13   0          7.89          0.16         6.90 o                         
   0  14   0          0.93         15.25        12.12 o                         
   2  14   0        402.66        370.00        12.50 o                         
   4  14   0        450.29        520.30        12.36 o                         
   6  14   0         24.93         33.32         8.96 o                         
   2  15   0         26.74         22.13        14.90 o                         
   4  15   0        242.87        271.62        19.22 o                         
   1   1   1        159.42        186.87         3.32 o                         
   2   1   1      11916.16      11840.17        19.68 o                         
   3   1   1       2190.31       2232.07         7.88 o                         
   4   1   1       1660.23       1743.77         4.06 o                         
   5   1   1        780.68        896.33         4.52 o                         
   6   1   1          4.58          6.97         1.81 o                         
   7   1   1        114.38        142.14         3.88 o                         
   8   1   1       1766.66       1694.52        24.93 o                         
   9   1   1          3.26         39.95         4.83 o                         
  10   1   1          0.85          5.83         4.29 o                         
  11   1   1         33.62         34.03         4.63 o                         
  12   1   1        368.45        402.22        11.12 o                         
   0   2   1       2322.29       2375.60        49.47 o                         
   1   2   1      35780.18      34001.88       185.38 o                         
   2   2   1      10664.22      10369.01        31.40 o                         
   3   2   1       1371.81       1317.63         6.64 o                         
   4   2   1       3502.66       3855.30        14.70 o                         
   5   2   1        414.49        408.19         2.20 o                         
   6   2   1       1322.73       1297.77         6.08 o                         
   7   2   1         52.93         43.72         3.02 o                         
   8   2   1        144.25        158.05         5.33 o                         
   9   2   1         89.89         74.21         6.53 o                         
  10   2   1         68.88         79.78         7.12 o                         
  11   2   1          0.28         -1.12         6.36 o                         
  12   2   1        135.40        142.23         9.16 o                         
   1   3   1        666.91        593.02         3.42 o                         
   2   3   1       1922.48       1959.46        11.77 o                         
   3   3   1        291.37        252.31         2.18 o                         
   4   3   1        570.72        637.67         3.53 o                         
   5   3   1       3855.10       4320.52        23.76 o                         
   6   3   1        141.53        149.59         3.07 o                         
   7   3   1         14.92         35.33         4.66 o                         
   8   3   1         95.62         99.73         5.35 o                         
   9   3   1          3.72          9.75         6.04 o                         
  10   3   1         16.05         18.95        12.57 o                         
  11   3   1          5.51          7.66         6.68 o                         
  12   3   1         32.06         21.87         9.93 o                         
   0   4   1       6786.38       6385.17        21.83 o                         
   1   4   1       2469.71       2359.20         9.05 o                         
   2   4   1        606.01        599.15         3.34 o                         
   3   4   1        285.56        305.64         3.15 o                         
   4   4   1       3819.62       4046.09        13.13 o                         
   5   4   1       1890.12       1995.10         8.20 o                         
   6   4   1        131.64        127.98         3.60 o                         
   7   4   1       1676.98       1667.00        13.09 o                         
   8   4   1        391.26        363.95         7.46 o                         
   9   4   1         16.25         25.16         5.97 o                         
  10   4   1          9.67         13.27         6.82 o                         
  11   4   1          6.53          3.89        11.00 o                         
   1   5   1       2377.98       2356.95        10.54 o                         
   2   5   1        703.30        739.24         4.81 o                         
   3   5   1       1582.73       1581.04         8.30 o                         
   4   5   1       6613.12       6898.77        18.01 o                         
   5   5   1        703.99        716.78         5.32 o                         
   6   5   1         62.51         57.65         3.00 o                         
   7   5   1          1.08          0.99         3.94 o                         
   8   5   1          2.04         -2.24         5.17 o                         
   9   5   1        138.27        119.09         6.89 o                         
  10   5   1        140.44        160.73         8.27 o                         
  11   5   1          1.58         -5.34         7.40 o                         
   0   6   1        192.46        181.58         6.01 o                         
   1   6   1        210.74        194.39         4.42 o                         
   2   6   1        135.83        152.12         3.61 o                         
   3   6   1        761.10        843.59         6.05 o                         
   4   6   1        615.17        618.96         4.58 o                         
   5   6   1         59.85         49.09         2.98 o                         
   6   6   1         51.20         37.53         3.11 o                         
   7   6   1        122.96        102.07         4.69 o                         
   8   6   1         70.72         56.30         4.91 o                         
   9   6   1          6.78         13.40         5.46 o                         
  10   6   1          2.59          3.47         6.89 o                         
  11   6   1         37.69         62.72         8.52 o                         
   1   7   1        237.11        276.25         4.95 o                         
   2   7   1         27.00         16.92         2.73 o                         
   3   7   1        272.46        258.14         4.11 o                         
   4   7   1       1652.02       1582.89        10.41 o                         
   5   7   1        583.05        536.43         5.20 o                         
   6   7   1         24.27         20.94         3.37 o                         
   7   7   1        463.07        447.15        10.08 o                         
   8   7   1         21.32         17.93         4.92 o                         
   9   7   1         13.40         10.68         5.10 o                         
  10   7   1         71.60         73.58         8.30 o                         
  11   7   1         24.02         44.83        10.43 o                         
   0   8   1       2563.37       2496.25        31.89 o                         
   1   8   1          0.08          0.64         3.53 o                         
   2   8   1          2.41          0.00         3.64 o                         
   3   8   1         45.27         45.69         2.83 o                         
   4   8   1         32.57         44.54         3.49 o                         
   5   8   1        166.25        156.98         4.04 o                         
   6   8   1        446.57        391.92         5.35 o                         
   7   8   1          0.37         -3.58         4.22 o                         
   8   8   1         77.77         77.87         5.76 o                         
   9   8   1        130.23        144.50         6.95 o                         
  10   8   1         12.85         21.67        10.32 o                         
   1   9   1          8.49          8.41         4.05 o                         
   2   9   1        131.55        128.61         5.24 o                         
   3   9   1        678.29        655.17         7.77 o                         
   4   9   1        374.74        367.80         6.96 o                         
   5   9   1          0.93          4.03         4.41 o                         
   6   9   1        104.53        116.97         4.69 o                         
   7   9   1         86.93         55.68         5.65 o                         
   8   9   1         15.60         17.34         4.90 o                         
   9   9   1          1.68          6.62         6.31 o                         
  10   9   1         19.80         23.85         6.64 o                         
   0  10   1         65.90         58.02         7.43 o                         
   1  10   1          5.33          4.97         4.18 o                         
   2  10   1         37.17         22.81         4.55 o                         
   3  10   1        856.40        801.93         9.70 o                         
   4  10   1         31.87         27.36         4.45 o                         
   5  10   1        974.16       1005.17        18.40 o                         
   6  10   1         97.73         81.86         5.20 o                         
   7  10   1         84.37         89.18         8.24 o                         
   8  10   1         41.47         25.49         6.39 o                         
   9  10   1          4.87         17.75         7.05 o                         
   1  11   1          7.51          5.61         4.98 o                         
   2  11   1          0.43         -5.02         5.02 o                         
   3  11   1          0.29          1.47         6.43 o                         
   4  11   1        754.18        704.17        11.42 o                         
   5  11   1         23.54         23.20         4.92 o                         
   6  11   1          3.51          1.84         4.78 o                         
   7  11   1         33.82         18.10         6.58 o                         
   8  11   1         13.74         15.63         9.96 o                         
   0  12   1          5.87         15.98         8.01 o                         
   1  12   1        342.57        322.30         7.48 o                         
   2  12   1        743.10        731.66        10.54 o                         
   3  12   1        183.83        164.63         7.60 o                         
   4  12   1        137.34        140.14         5.66 o                         
   5  12   1          2.07          7.35         4.71 o                         
   6  12   1         21.86         16.48         5.33 o                         
   7  12   1          0.10          0.37         5.91 o                         
   8  12   1          0.59         -4.44        12.58 o                         
   1  13   1        156.03        139.44         7.59 o                         
   2  13   1        408.23        403.03        10.07 o                         
   3  13   1         16.38         14.97         6.71 o                         
   4  13   1        155.19        151.98         6.23 o                         
   5  13   1         15.12         18.64         5.23 o                         
   6  13   1         41.90         25.09         5.32 o                         
   7  13   1          0.00         -6.30         6.30 o                         
   0  14   1          4.15         -2.37         8.04 o                         
   1  14   1          6.35          5.29         6.77 o                         
   2  14   1        176.30        173.90        10.94 o                         
   3  14   1          5.01         16.94         6.94 o                         
   4  14   1        157.86        209.75        13.49 o                         
   5  14   1          5.89         11.06         5.50 o                         
   6  14   1        101.55        122.43         9.70 o                         
   7  14   1        104.27         84.61        14.85 o                         
   1  15   1          0.71          5.82         6.60 o                         
   2  15   1        148.64        146.90         8.83 o                         
   3  15   1         12.75         26.76        10.26 o                         
   4  15   1         55.87         76.19         7.57 o                         
   0  16   1          0.03         -4.10        10.58 o                         
   1  16   1         16.82         33.72        22.40 o                         
   1   0   2        926.03        742.92         4.48 o                         
   2   0   2       4901.81       4917.18        16.96 o                         
   3   0   2          0.00          2.27         1.37 o                         
   4   0   2          0.99          6.39         1.50 o                         
   5   0   2        572.23        588.53         3.34 o                         
   6   0   2         22.10         31.38         2.69 o                         
   7   0   2         10.81          8.30         4.43 o                         
   8   0   2        970.55        962.71        11.64 o                         
   9   0   2        166.50        154.68         9.53 o                         
  10   0   2          0.00         -5.91         5.91 o                         
  11   0   2        195.95        210.09         8.98 o                         
  12   0   2          0.00         17.20         8.19 o                         
   1   1   2       2477.12       2375.44        37.33 o                         
   2   1   2       1696.29       1661.46         7.00 o                         
   3   1   2        464.76        464.55         2.39 o                         
   4   1   2        113.74        137.53         1.37 o                         
   5   1   2          0.02          0.83         1.04 o                         
   6   1   2        655.87        612.85         6.14 o                         
   7   1   2        145.97        147.29         3.63 o                         
   8   1   2        448.57        443.74         6.41 o                         
   9   1   2       2244.71       2121.24        18.11 o                         
  10   1   2         38.93         41.06         4.47 o                         
  11   1   2         56.93         54.76         5.20 o                         
  12   1   2        123.88        170.86         9.06 o                         
   0   2   2      33242.48      31359.28       170.69 o                         
   1   2   2         73.18         67.76         2.96 o                         
   2   2   2       2916.90       2807.74         8.55 o                         
   3   2   2        113.45        131.54         1.47 o                         
   4   2   2        215.93        248.98         4.18 o                         
   5   2   2          0.09          5.07         1.61 o                         
   6   2   2        217.76        235.23         3.44 o                         
   7   2   2        149.24        175.14         3.88 o                         
   8   2   2        180.35        168.34         5.43 o                         
   9   2   2         15.51         12.48         4.97 o                         
  10   2   2        328.90        355.98         9.47 o                         
  11   2   2          0.87         -0.39         6.69 o                         
  12   2   2          0.01          3.85         7.14 o                         
   1   3   2      11215.24      10629.27        71.39 o                         
   2   3   2         64.18         61.35         1.77 o                         
   3   3   2        739.86        688.86         3.40 o                         
   4   3   2       1662.58       1712.48        10.11 o                         
   5   3   2         34.74         65.76         2.73 o                         
   6   3   2        968.74        977.23         7.94 o                         
   7   3   2       1060.78       1045.12         9.69 o                         
   8   3   2        305.47        293.44        10.49 o                         
   9   3   2        964.57        926.19        27.35 o                         
  10   3   2        182.29        204.94        12.81 o                         
  11   3   2        129.47        134.73         7.98 o                         
  12   3   2          8.89          5.18        10.63 o                         
   0   4   2         42.94         38.32         5.15 o                         
   1   4   2        533.13        479.50         3.46 o                         
   2   4   2        554.00        538.72         3.78 o                         
   3   4   2        843.66        862.84         4.55 o                         
   4   4   2       1849.72       2026.81         7.56 o                         
   5   4   2       4040.31       4290.84        11.11 o                         
   6   4   2        106.20        107.32         3.31 o                         
   7   4   2        169.11        189.70         4.83 o                         
   8   4   2        165.80        168.52         6.39 o                         
   9   4   2        221.63        210.94         6.69 o                         
  10   4   2        154.81        150.92         7.81 o                         
  11   4   2          7.26          1.58         7.15 o                         
   1   5   2       2041.41       1975.74        20.08 o                         
   2   5   2        248.89        219.36         3.58 o                         
   3   5   2        782.65        829.56         5.13 o                         
   4   5   2        575.91        534.35         4.82 o                         
   5   5   2         69.64         74.66         3.03 o                         
   6   5   2          2.18          0.65         2.67 o                         
   7   5   2         13.24          9.67         3.83 o                         
   8   5   2          0.05          6.73         5.18 o                         
   9   5   2        184.73        167.44         6.48 o                         
  10   5   2         15.68         18.64         6.83 o                         
  11   5   2          5.72         10.53         7.49 o                         
   0   6   2       1065.39       1091.47        10.64 o                         
   1   6   2       1903.12       1901.66         7.40 o                         
   2   6   2        455.83        485.40         7.98 o                         
   3   6   2       1201.53       1212.35         5.45 o                         
   4   6   2        134.10        151.86         2.97 o                         
   5   6   2        179.60        174.85         3.63 o                         
   6   6   2          8.30          4.53         3.01 o                         
   7   6   2          3.48          6.53         4.42 o                         
   8   6   2          1.67         -2.72         4.67 o                         
   9   6   2         14.68         21.89         5.12 o                         
  10   6   2         10.70          5.00         6.96 o                         
  11   6   2         27.33         52.03         8.16 o                         
   1   7   2         71.45         93.57         2.78 o                         
   2   7   2         19.24         24.40         2.76 o                         
   3   7   2        735.62        682.23         4.52 o                         
   4   7   2          0.91          0.75         2.52 o                         
   5   7   2        168.31        165.49         3.74 o                         
   6   7   2        308.78        290.34         4.66 o                         
   7   7   2          8.26          9.04         4.93 o                         
   8   7   2          5.95          4.73         4.63 o                         
   9   7   2         51.85         37.93         5.12 o                         
  10   7   2          2.74         10.69         7.18 o                         
  11   7   2         71.19         98.98        10.62 o                         
   0   8   2        157.53        162.75         7.17 o                         
   1   8   2         24.19          8.30         3.74 o                         
   2   8   2         29.28         24.83         3.83 o                         
   3   8   2        163.79        151.90         3.87 o                         
   4   8   2       1785.50       1817.47        29.49 o                         
   5   8   2        147.34        141.76         4.02 o                         
   6   8   2         23.03         22.65         3.62 o                         
   7   8   2         13.14         18.58         4.32 o                         
   8   8   2         59.75         65.77         5.78 o                         
   9   8   2         51.61         51.26         6.27 o                         
  10   8   2          1.34          4.31         6.47 o                         
   1   9   2        861.21        868.64         9.95 o                         
   2   9   2         67.61         70.27         4.57 o                         
   3   9   2        101.18         88.31         5.79 o                         
   4   9   2        300.76        304.80         5.29 o                         
   5   9   2        849.62        837.36        12.49 o                         
   6   9   2        208.72        174.75         4.99 o                         
   7   9   2         78.18         72.17         5.73 o                         
   8   9   2         85.05         81.43         5.83 o                         
   9   9   2         22.84         25.27         6.26 o                         
  10   9   2          6.46          3.79         6.31 o                         
   0  10   2       1329.57       1247.25        19.46 o                         
   1  10   2         80.37         72.43         4.75 o                         
   2  10   2         91.50         90.99         5.67 o                         
   3  10   2        543.18        565.13         9.56 o                         
   4  10   2        594.73        568.17         7.40 o                         
   5  10   2         65.13         88.53         9.68 o                         
   6  10   2        285.44        249.94         6.45 o                         
   7  10   2        139.77        126.16         9.60 o                         
   8  10   2         95.48         94.42         7.46 o                         
   9  10   2         56.82         59.17        13.33 o                         
   1  11   2        584.84        558.27         8.86 o                         
   2  11   2        103.15         90.77         6.71 o                         
   3  11   2       1061.95       1015.75        12.37 o                         
   4  11   2          0.01          1.53         5.49 o                         
   5  11   2        134.69        129.31         5.85 o                         
   6  11   2         10.20          3.56         4.74 o                         
   7  11   2         20.74         27.11         6.68 o                         
   8  11   2          1.70         -6.93         6.93 o                         
   0  12   2        248.14        246.61        10.19 o                         
   1  12   2         82.85         94.41         6.19 o                         
   2  12   2        302.79        268.87        13.31 o                         
   3  12   2        103.79         97.24         7.46 o                         
   4  12   2         59.79         69.28         5.25 o                         
   5  12   2        246.28        264.30         9.79 o                         
   6  12   2          1.41          0.01         5.40 o                         
   7  12   2          5.45         -2.37         6.70 o                         
   8  12   2          0.00         -7.44         7.98 o                         
   1  13   2        129.09        112.83         7.83 o                         
   2  13   2         13.83         12.00         7.06 o                         
   3  13   2         11.40         17.54         6.75 o                         
   4  13   2        284.90        297.63         7.89 o                         
   5  13   2         21.71         23.32         5.45 o                         
   6  13   2          8.85          7.83         6.15 o                         
   7  13   2         12.29          9.33         9.71 o                         
   0  14   2         70.14         70.41        12.44 o                         
   1  14   2         71.53         56.15         9.28 o                         
   2  14   2         21.71         20.51         7.15 o                         
   3  14   2         35.19         24.46         6.68 o                         
   4  14   2        185.01        200.10         7.65 o                         
   5  14   2         17.51         28.61         5.94 o                         
   6  14   2          1.91         -6.16         8.68 o                         
   7  14   2         23.17         18.60        14.17 o                         
   1  15   2         25.84         21.77        11.09 o                         
   2  15   2        112.12        102.20        10.44 o                         
   3  15   2         46.29         36.91         8.42 o                         
   4  15   2        155.21        174.67         8.45 o                         
   0  16   2          2.65         12.17        11.32 o                         
   1  16   2          2.11         -1.39         9.29 o                         
   2  16   2         69.72         94.36        13.98 o                         
   1   1   3       4908.41       4948.16        17.52 o                         
   2   1   3       3764.48       3863.04        13.47 o                         
   3   1   3       5868.17       5767.39        16.49 o                         
   4   1   3        154.86        187.25         1.57 o                         
   5   1   3          0.62          0.35         0.89 o                         
   6   1   3        105.29        121.90         2.40 o                         
   7   1   3         28.44         26.61         2.97 o                         
   8   1   3       2091.81       2067.69        10.53 o                         
   9   1   3       1607.85       1547.43        13.89 o                         
  10   1   3          1.65          1.77         3.89 o                         
  11   1   3         34.97         54.09         9.53 o                         
  12   1   3         93.21        127.35         9.15 o                         
   0   2   3        970.83        972.50         8.87 o                         
   1   2   3        941.98        845.38        15.82 o                         
   2   2   3       4357.24       4457.57        13.61 o                         
   3   2   3       1882.69       1835.90         7.75 o                         
   4   2   3       8102.89       8772.22        21.01 o                         
   5   2   3       1669.91       1791.03         6.44 o                         
   6   2   3        353.39        382.11         4.48 o                         
   7   2   3         36.03         39.46         3.08 o                         
   8   2   3        557.64        522.89         7.35 o                         
   9   2   3         95.58         98.51         5.61 o                         
  10   2   3         12.07         32.06         7.06 o                         
  11   2   3         28.65         30.53         6.27 o                         
  12   2   3          6.52          9.87         9.25 o                         
   1   3   3       3649.59       3528.23        15.43 o                         
   2   3   3       2446.81       2282.72        13.86 o                         
   3   3   3        168.36        146.03         1.93 o                         
   4   3   3        191.04        221.08         2.71 o                         
   5   3   3       1370.30       1449.08        11.25 o                         
   6   3   3          4.45          8.06         3.04 o                         
   7   3   3        197.29        210.58         4.96 o                         
   8   3   3       1439.91       1498.72        12.28 o                         
   9   3   3          0.84          8.61         5.68 o                         
  10   3   3         23.79         43.96         9.65 o                         
  11   3   3          6.46          5.41         7.13 o                         
  12   3   3         71.97         79.21        12.70 o                         
   0   4   3      21962.38      21016.66        49.03 o                         
   1   4   3         25.81         19.92         3.20 o                         
   2   4   3         16.83         18.59         2.05 o                         
   3   4   3       2363.21       2456.72         9.12 o                         
   4   4   3        692.31        860.77         6.74 o                         
   5   4   3        624.83        605.30         6.34 o                         
   6   4   3         58.14         78.23         3.30 o                         
   7   4   3        224.17        220.28         4.90 o                         
   8   4   3        307.61        284.21         6.96 o                         
   9   4   3        270.49        278.20        11.79 o                         
  10   4   3         56.51         61.85         7.17 o                         
  11   4   3          4.98          1.69         6.74 o                         
   1   5   3       3481.08       3438.31        29.18 o                         
   2   5   3       1082.94       1153.94         6.40 o                         
   3   5   3         24.17         12.27         2.00 o                         
   4   5   3        195.99        201.08         4.83 o                         
   5   5   3        267.49        264.65         6.88 o                         
   6   5   3         55.85         54.05         5.59 o                         
   7   5   3         23.11         21.28         3.82 o                         
   8   5   3        886.42        878.90        23.75 o                         
   9   5   3        185.75        170.75         6.82 o                         
  10   5   3         25.95         20.33         5.88 o                         
  11   5   3          3.29         -0.66         7.17 o                         
   0   6   3       4866.33       5134.55        74.57 o                         
   1   6   3        662.54        652.33         4.79 o                         
   2   6   3          1.59          0.95         2.66 o                         
   3   6   3        250.24        219.02         3.49 o                         
   4   6   3        415.97        367.81         3.70 o                         
   5   6   3        199.19        195.94         3.73 o                         
   6   6   3        139.27        124.45         4.56 o                         
   7   6   3        227.06        229.57         5.35 o                         
   8   6   3         96.89         73.97         5.70 o                         
   9   6   3         31.54         35.35         5.18 o                         
  10   6   3          7.21          8.90         5.94 o                         
  11   6   3          4.16         47.80        28.04 o                         
   1   7   3       1918.24       1898.72        24.55 o                         
   2   7   3        641.19        664.83         5.81 o                         
   3   7   3        214.19        195.35         3.99 o                         
   4   7   3        181.16        148.53         3.12 o                         
   5   7   3          6.63          5.94         2.93 o                         
   6   7   3         94.02         88.13         4.59 o                         
   7   7   3         84.18         85.91         5.44 o                         
   8   7   3         15.63         10.84         5.08 o                         
   9   7   3        113.67         95.30         6.50 o                         
  10   7   3         61.97         58.61         6.52 o                         
  11   7   3          1.08         10.58         9.44 o                         
   0   8   3        683.52        689.64        10.58 o                         
   1   8   3        699.02        686.76         7.28 o                         
   2   8   3        203.22        178.68         5.62 o                         
   3   8   3        382.39        351.29         4.85 o                         
   4   8   3        108.51        122.98         3.39 o                         
   5   8   3        753.73        781.76         7.08 o                         
   6   8   3        638.93        617.01        13.22 o                         
   7   8   3          7.86          1.02         5.26 o                         
   8   8   3        225.58        200.71         7.00 o                         
   9   8   3         97.28        101.90         6.74 o                         
  10   8   3          6.05         20.70         8.88 o                         
   1   9   3          1.55          2.22         4.25 o                         
   2   9   3        107.71        109.05         5.89 o                         
   3   9   3        334.88        320.13         5.92 o                         
   4   9   3        390.45        420.18         5.21 o                         
   5   9   3          4.56         12.71         3.99 o                         
   6   9   3         99.21         84.64         5.02 o                         
   7   9   3          3.63          3.84        12.07 o                         
   8   9   3          0.01         -1.03         5.19 o                         
   9   9   3         10.71          8.14         5.83 o                         
  10   9   3         15.70         14.85        13.03 o                         
   0  10   3         44.26         64.48         7.35 o                         
   1  10   3          0.10         -1.03         5.10 o                         
   2  10   3          0.69          0.07         5.39 o                         
   3  10   3          0.04         -5.52         6.07 o                         
   4  10   3          2.18          9.37         3.92 o                         
   5  10   3         56.94         65.10         5.10 o                         
   6  10   3         19.62         29.58         5.83 o                         
   7  10   3         21.30         21.95         6.90 o                         
   8  10   3         38.18         43.73         6.97 o                         
   9  10   3        114.53        131.03         8.86 o                         
   1  11   3          0.02          6.48         6.22 o                         
   2  11   3        870.89        880.37        11.56 o                         
   3  11   3         10.39         11.05         6.44 o                         
   4  11   3          1.65          0.66         4.49 o                         
   5  11   3          2.64         -0.50         5.27 o                         
   6  11   3        194.62        182.76         6.91 o                         
   7  11   3         54.17         50.68         5.77 o                         
   8  11   3          0.44         -7.26         7.26 o                         
   9  11   3          0.53          0.17         9.98 o                         
   0  12   3        372.26        345.28        15.33 o                         
   1  12   3         22.86         16.07         6.32 o                         
   2  12   3        298.10        283.04         8.97 o                         
   3  12   3        287.33        274.20         8.75 o                         
   4  12   3         91.02         76.65         5.84 o                         
   5  12   3         39.06         38.91         5.99 o                         
   6  12   3          4.32          4.88         5.82 o                         
   7  12   3         55.50         45.40         6.07 o                         
   8  12   3         20.28          1.32         7.34 o                         
   1  13   3          1.86         -3.42         7.93 o                         
   2  13   3         15.45          9.70         8.09 o                         
   3  13   3        165.13        173.38         9.62 o                         
   4  13   3          0.09         13.27         5.59 o                         
   5  13   3          1.47          4.37         5.29 o                         
   6  13   3         15.66          7.83         6.04 o                         
   7  13   3         19.24         24.61         8.99 o                         
   0  14   3         88.37         73.05        12.04 o                         
   1  14   3         24.19         20.42         8.90 o                         
   2  14   3          0.10         -8.65         8.65 o                         
   3  14   3        228.52        236.37        34.05 o                         
   4  14   3          2.04         15.02         6.06 o                         
   5  14   3        111.85        112.27         7.24 o                         
   6  14   3          5.90         14.10        15.44 o                         
   1  15   3          4.00          5.86         8.10 o                         
   2  15   3         95.32         80.28         9.62 o                         
   3  15   3         26.75         26.64         7.96 o                         
   4  15   3          1.62         10.40         6.24 o                         
   0  16   3          3.99        -11.30        11.30 o                         
   1  16   3          6.86          1.85         8.74 o                         
   2  16   3         33.53         61.06        13.60 o                         
   0   0   4       4771.13       4605.81        13.32 o                         
   1   0   4       3234.15       3138.77        13.51 o                         
   2   0   4       1732.30       1598.79        10.32 o                         
   3   0   4        979.35       1025.19         4.62 o                         
   4   0   4       5757.48       6030.27        33.94 o                         
   5   0   4         53.40         44.00         1.68 o                         
   6   0   4        768.34        777.27         6.15 o                         
   7   0   4         99.23        109.48         4.66 o                         
   8   0   4        185.50        188.63         7.44 o                         
   9   0   4         15.84          9.07         5.94 o                         
  10   0   4          0.90         -2.10         5.58 o                         
  11   0   4          0.59          8.39         6.44 o                         
  12   0   4         12.05         26.33         7.16 o                         
   1   1   4      15090.56      14736.00        35.67 o                         
   2   1   4         58.64         72.37         2.28 o                         
   3   1   4         63.12         59.99         1.64 o                         
   4   1   4        725.81        756.53         3.68 o                         
   5   1   4        506.20        551.33         3.77 o                         
   6   1   4        135.63        115.57         2.38 o                         
   7   1   4          5.24          7.42         2.33 o                         
   8   1   4        770.51        742.54         9.63 o                         
   9   1   4        308.29        300.94         5.57 o                         
  10   1   4         21.91         16.36         4.83 o                         
  11   1   4          0.87          9.44         5.13 o                         
  12   1   4         90.14        102.18         8.37 o                         
   0   2   4       9015.55       8828.30        25.31 o                         
   1   2   4        884.11        815.11         8.99 o                         
   2   2   4        779.87        713.09         5.20 o                         
   3   2   4       2209.82       2254.54         7.91 o                         
   4   2   4        316.02        322.88         2.38 o                         
   5   2   4        761.64        826.14         4.32 o                         
   6   2   4        104.01        103.62         2.91 o                         
   7   2   4        321.97        310.88         4.52 o                         
   8   2   4        500.19        468.45         6.86 o                         
   9   2   4        119.22        124.71         6.29 o                         
  10   2   4         99.56        111.28         7.36 o                         
  11   2   4         25.40         21.82         6.92 o                         
  12   2   4         13.89         31.86        11.62 o                         
   1   3   4        557.74        517.03         6.03 o                         
   2   3   4         57.26         57.80         1.78 o                         
   3   3   4        258.53        278.74         2.34 o                         
   4   3   4        173.98        227.87         2.24 o                         
   5   3   4       2533.82       2695.23        12.74 o                         
   6   3   4        688.94        720.42         5.67 o                         
   7   3   4        889.17        914.89        10.50 o                         
   8   3   4       1729.44       1704.60        13.03 o                         
   9   3   4        435.32        402.40        12.68 o                         
  10   3   4         74.67         65.81         7.34 o                         
  11   3   4         23.12         19.96         7.11 o                         
  12   3   4          9.66          6.14         9.16 o                         
   0   4   4         54.08         51.27         6.44 o                         
   1   4   4       1050.76       1046.53         8.69 o                         
   2   4   4       1806.42       1848.85         9.66 o                         
   3   4   4       1224.89       1336.21         5.08 o                         
   4   4   4       9336.25       9482.63        25.97 o                         
   5   4   4        169.40        181.22         4.93 o                         
   6   4   4         21.87         18.49         2.87 o                         
   7   4   4         99.57         98.68         4.44 o                         
   8   4   4        101.60        101.39         5.73 o                         
   9   4   4          2.28         18.58         5.32 o                         
  10   4   4        180.83        171.71         6.98 o                         
  11   4   4         21.37         16.00         7.16 o                         
   1   5   4        536.56        505.07         7.23 o                         
   2   5   4        711.91        720.24        27.49 o                         
   3   5   4        512.93        527.11         5.23 o                         
   4   5   4         13.94          9.76         2.23 o                         
   5   5   4        141.96        150.48         4.10 o                         
   6   5   4        110.31        115.51         3.68 o                         
   7   5   4        404.37        373.15         6.03 o                         
   8   5   4         73.23         63.91         5.26 o                         
   9   5   4         30.33         40.98         5.76 o                         
  10   5   4          7.98          4.07         5.35 o                         
  11   5   4         26.66         18.04         7.14 o                         
   0   6   4        634.94        719.39        13.06 o                         
   1   6   4        441.37        478.84        12.16 o                         
   2   6   4       1885.83       1891.19        42.26 o                         
   3   6   4       1164.29       1179.21        10.87 o                         
   4   6   4          0.22         -0.65         2.61 o                         
   5   6   4        224.84        249.89         4.96 o                         
   6   6   4         21.46         22.93         3.75 o                         
   7   6   4          1.20         -3.92         3.92 o                         
   8   6   4          3.36          1.30         5.23 o                         
   9   6   4        121.00         99.64         6.44 o                         
  10   6   4        162.44        190.92         7.38 o                         
  11   6   4         30.06         38.51         9.62 o                         
   1   7   4        545.16        505.65        21.89 o                         
   2   7   4        246.25        249.39         7.02 o                         
   3   7   4        155.11        164.77         3.31 o                         
   4   7   4        449.72        466.28         5.06 o                         
   5   7   4         57.75         60.57         4.04 o                         
   6   7   4        191.81        187.75         5.40 o                         
   7   7   4        309.30        271.70         6.95 o                         
   8   7   4         33.18         38.19         5.70 o                         
   9   7   4          6.80         14.20         5.74 o                         
  10   7   4         33.47         31.28         6.09 o                         
  11   7   4         18.61         32.89        10.90 o                         
   0   8   4        191.00        192.64        10.17 o                         
   1   8   4         59.26         82.61         6.22 o                         
   2   8   4          0.40          5.55         4.44 o                         
   3   8   4         81.26         84.50         4.80 o                         
   4   8   4        564.70        569.93         5.61 o                         
   5   8   4        478.61        481.69         6.80 o                         
   6   8   4          0.23         -4.24         4.24 o                         
   7   8   4        470.60        391.90         7.73 o                         
   8   8   4         28.31         29.13         6.25 o                         
   9   8   4         48.92         62.09         5.92 o                         
  10   8   4        101.00        106.30         9.20 o                         
   1   9   4        592.70        566.69        13.16 o                         
   2   9   4         12.40         11.86         6.26 o                         
   3   9   4        805.93        766.99         8.97 o                         
   4   9   4        400.36        379.98         6.04 o                         
   5   9   4       1430.85       1405.68        11.08 o                         
   6   9   4         13.76         13.43         4.57 o                         
   7   9   4          2.74         -5.32         5.32 o                         
   8   9   4         96.53         77.19         5.94 o                         
   9   9   4         94.60         82.70         6.79 o                         
  10   9   4          0.33         -0.09        11.42 o                         
   0  10   4       1147.95       1168.16        20.96 o                         
   1  10   4         98.02         94.55         7.64 o                         
   2  10   4          1.17          2.46         6.74 o                         
   3  10   4        506.51        531.12        11.36 o                         
   4  10   4        367.85        372.36         6.63 o                         
   5  10   4        149.22        146.92         5.98 o                         
   6  10   4        217.20        197.57         6.80 o                         
   7  10   4         34.56         18.65         6.71 o                         
   8  10   4         37.70         37.77         6.41 o                         
   9  10   4          6.54         16.18         6.81 o                         
   1  11   4       1501.77       1456.84        29.74 o                         
   2  11   4        162.08        157.53         9.27 o                         
   3  11   4        531.56        518.07        11.99 o                         
   4  11   4        246.22        225.27         6.79 o                         
   5  11   4         71.44         67.46         5.52 o                         
   6  11   4          1.07          1.20         5.41 o                         
   7  11   4          1.76          4.53         5.65 o                         
   8  11   4          0.49         -7.39         7.39 o                         
   9  11   4          6.69         13.08         9.45 o                         
   0  12   4        226.19        231.35        14.54 o                         
   1  12   4        330.26        314.29        16.19 o                         
   2  12   4        193.37        172.36         9.62 o                         
   3  12   4        170.57        152.36         9.88 o                         
   4  12   4         37.80         39.13         5.33 o                         
   5  12   4         33.81         44.49         5.86 o                         
   6  12   4         17.29         21.37         7.01 o                         
   7  12   4          6.65          1.86         5.62 o                         
   8  12   4          0.42         -2.53        11.50 o                         
   1  13   4         11.24         15.58         8.08 o                         
   2  13   4        189.86        178.93        10.15 o                         
   3  13   4          0.06         -3.73         7.96 o                         
   4  13   4         71.16         82.22         6.83 o                         
   5  13   4         74.47         90.94         6.43 o                         
   6  13   4          0.11         -3.54         5.63 o                         
   7  13   4         17.38         11.36         7.79 o                         
   0  14   4          7.22         16.58        11.41 o                         
   1  14   4          3.16         19.83         8.64 o                         
   2  14   4         70.27         58.45         9.53 o                         
   3  14   4          1.10         16.33         8.51 o                         
   4  14   4         75.34         84.91         6.52 o                         
   5  14   4         18.15         33.06         7.53 o                         
   6  14   4          9.91          5.64         8.25 o                         
   7  14   4          7.86         20.28        12.97 o                         
   1  15   4         12.43          2.18         9.33 o                         
   2  15   4         78.99        100.33         9.91 o                         
   3  15   4         10.32          6.18         5.98 o                         
   4  15   4          1.14          7.19         6.33 o                         
   0  16   4          7.94         26.92        12.96 o                         
   1  16   4          8.07         15.09        12.86 o                         
   2  16   4          2.18         -5.19        13.65 o                         
   1   1   5         78.98         88.37         2.07 o                         
   2   1   5       9713.73       9665.76        19.67 o                         
   3   1   5       7449.89       7548.52        19.37 o                         
   4   1   5        191.55        201.99         1.68 o                         
   5   1   5        505.63        558.17         3.11 o                         
   6   1   5        934.70        946.88         4.78 o                         
   7   1   5        605.71        612.45         4.37 o                         
   8   1   5         16.31         23.67         3.81 o                         
   9   1   5          0.13          5.73         3.86 o                         
  10   1   5          8.36          4.92         3.77 o                         
  11   1   5          6.85         16.61         6.39 o                         
  12   1   5          0.24         10.30        10.41 o                         
   0   2   5      82992.75      79915.15       316.57 o                         
   1   2   5       1592.34       1503.92        13.38 o                         
   2   2   5      15955.26      15568.01        31.36 o                         
   3   2   5        728.00        652.78         2.80 o                         
   4   2   5        311.50        327.99         2.17 o                         
   5   2   5          5.96         17.38         2.72 o                         
   6   2   5        107.97        135.37         3.08 o                         
   7   2   5        668.44        671.62         6.22 o                         
   8   2   5         30.62         16.18         4.40 o                         
   9   2   5          9.92          9.87         5.36 o                         
  10   2   5          7.79          6.01         5.53 o                         
  11   2   5          2.99          3.46         6.64 o                         
  12   2   5         96.93        107.11        11.81 o                         
   1   3   5       1378.19       1396.81        28.87 o                         
   2   3   5        133.77        143.21         2.18 o                         
   3   3   5       2029.96       2168.14         7.53 o                         
   4   3   5       2384.89       2567.60        11.88 o                         
   5   3   5         98.90        129.83         2.94 o                         
   6   3   5         97.40        101.81         3.57 o                         
   7   3   5        661.08        704.09         7.24 o                         
   8   3   5        138.74        196.13         6.64 o                         
   9   3   5        130.97        137.00         6.31 o                         
  10   3   5         32.90         32.51         5.92 o                         
  11   3   5          4.48          4.26         5.96 o                         
  12   3   5         80.22         92.23        12.98 o                         
   0   4   5      17809.30      18160.76        47.91 o                         
   1   4   5        304.28        311.52        10.96 o                         
   2   4   5        578.99        547.24         5.17 o                         
   3   4   5        264.59        271.26         4.33 o                         
   4   4   5       4974.03       5280.94        24.61 o                         
   5   4   5        308.89        306.40         5.65 o                         
   6   4   5          0.52          2.24         2.89 o                         
   7   4   5          3.54          1.89         3.59 o                         
   8   4   5        879.42        866.24        10.16 o                         
   9   4   5        285.16        251.28         7.17 o                         
  10   4   5        130.16        117.53         6.29 o                         
  11   4   5          0.02         -6.81         6.96 o                         
   1   5   5        188.02        205.18        10.03 o                         
   2   5   5         48.60         55.92         4.15 o                         
   3   5   5       3502.17       3549.18        14.06 o                         
   4   5   5        916.77        860.80         5.96 o                         
   5   5   5        287.49        301.42         4.91 o                         
   6   5   5        567.77        559.98         6.17 o                         
   7   5   5         24.35         23.21         3.98 o                         
   8   5   5        110.99        118.28         6.08 o                         
   9   5   5         12.31          5.49         5.03 o                         
  10   5   5          3.36          7.02         5.54 o                         
  11   5   5         59.40         75.23         7.29 o                         
   0   6   5          0.03          3.76         6.49 o                         
   1   6   5        104.88         89.16         5.42 o                         
   2   6   5        825.53        750.15        10.13 o                         
   3   6   5         82.41         92.20         3.17 o                         
   4   6   5         15.98         25.39         3.06 o                         
   5   6   5        870.60        810.35         7.22 o                         
   6   6   5        141.39        135.51         4.60 o                         
   7   6   5        118.84         94.43         4.62 o                         
   8   6   5        534.94        503.09         8.54 o                         
   9   6   5          2.44          1.85         5.64 o                         
  10   6   5         60.67         54.98         6.24 o                         
  11   6   5          0.53          6.10         6.12 o                         
   1   7   5        610.31        652.41        14.23 o                         
   2   7   5        356.81        354.02         9.22 o                         
   3   7   5        112.33        110.90         3.66 o                         
   4   7   5        120.52        138.49         4.16 o                         
   5   7   5        177.60        176.78         4.84 o                         
   6   7   5        256.91        244.74         5.60 o                         
   7   7   5         75.36         54.39         4.42 o                         
   8   7   5        219.79        198.71         6.94 o                         
   9   7   5         18.52         16.15         5.73 o                         
  10   7   5          1.17          9.60         6.17 o                         
  11   7   5         18.25         41.33        11.16 o                         
   0   8   5         17.39         74.36         8.52 o                         
   1   8   5        205.55        202.94         7.21 o                         
   2   8   5        829.52        785.80        15.79 o                         
   3   8   5        286.33        282.29         6.06 o                         
   4   8   5        931.05        953.37         7.11 o                         
   5   8   5       1015.30       1011.84         8.68 o                         
   6   8   5         61.13         52.30         4.60 o                         
   7   8   5         19.77         10.11         4.85 o                         
   8   8   5          1.61          1.20         4.65 o                         
   9   8   5         22.32         10.77         5.40 o                         
  10   8   5         49.49         65.53         6.78 o                         
   1   9   5        548.21        559.88        10.68 o                         
   2   9   5        663.01        653.32        11.21 o                         
   3   9   5        137.87        146.31         5.62 o                         
   4   9   5        249.34        278.50         5.12 o                         
   5   9   5         26.24         42.07         4.47 o                         
   6   9   5         32.75         27.06         4.72 o                         
   7   9   5         61.17         50.24         7.65 o                         
   8   9   5         40.02         27.95         4.84 o                         
   9   9   5          1.31          8.52         5.79 o                         
  10   9   5          7.64          3.22         8.16 o                         
   0  10   5          0.95          7.23        10.18 o                         
   1  10   5        184.01        167.22         8.35 o                         
   2  10   5        386.55        373.45        10.08 o                         
   3  10   5         66.16         63.75         5.63 o                         
   4  10   5        413.76        425.36         7.58 o                         
   5  10   5         91.97         97.05         5.61 o                         
   6  10   5        435.25        429.08         7.40 o                         
   7  10   5          4.32         -2.24         5.12 o                         
   8  10   5         15.57         10.52         5.75 o                         
   9  10   5         11.24          6.59         5.86 o                         
  10  10   5         77.60         74.17        11.46 o                         
   1  11   5          0.59          2.98         7.84 o                         
   2  11   5         33.24         33.00         7.81 o                         
   3  11   5         37.11         28.20         8.34 o                         
   4  11   5         18.02         26.44         5.34 o                         
   5  11   5        102.74        111.10         6.28 o                         
   6  11   5        217.53        211.42         7.11 o                         
   7  11   5          1.41         -4.06         5.79 o                         
   8  11   5          0.52         -4.23         6.47 o                         
   9  11   5         23.49         33.31        10.29 o                         
   0  12   5          0.63          4.85        10.84 o                         
   1  12   5         34.82         53.30         9.10 o                         
   2  12   5        526.75        516.90        12.85 o                         
   3  12   5        387.58        361.92        11.53 o                         
   4  12   5          0.65          1.34         5.13 o                         
   5  12   5          0.56         -2.75         6.01 o                         
   6  12   5         15.24         10.06         5.61 o                         
   7  12   5         41.52         53.80        10.25 o                         
   1  13   5        452.19        428.91        12.40 o                         
   2  13   5         25.56         10.83         7.91 o                         
   3  13   5         86.92         76.25         9.08 o                         
   4  13   5         22.84         27.89         7.55 o                         
   5  13   5          7.42          3.78         6.22 o                         
   6  13   5         17.39         22.91         5.86 o                         
   7  13   5         47.89         53.58         9.00 o                         
   0  14   5          0.01        -11.40        11.40 o                         
   1  14   5        138.17        150.94        10.28 o                         
   2  14   5         27.07         35.83        19.32 o                         
   3  14   5          0.00         -6.54         8.94 o                         
   4  14   5         76.08         96.26         6.79 o                         
   5  14   5         76.63         78.92         8.84 o                         
   6  14   5         47.24         61.73        10.06 o                         
   1  15   5         15.71         23.06        14.67 o                         
   2  15   5         11.43          8.13         9.24 o                         
   3  15   5          7.24         13.25         6.28 o                         
   4  15   5          5.85         21.50         7.55 o                         
   1  16   5          7.10         -1.02        11.11 o                         
   2  16   5          0.34        -14.49        14.49 o                         
   0   0   6      51249.89      50074.64       209.60 o                         
   1   0   6      85004.46      78794.77       518.07 o                         
   2   0   6       1166.16       1108.61         3.95 o                         
   3   0   6          1.63          1.48         1.38 o                         
   4   0   6       4566.26       4772.15        19.24 o                         
   5   0   6       1123.21       1235.22         5.01 o                         
   6   0   6        648.75        647.26         5.89 o                         
   7   0   6         21.47         24.50         3.31 o                         
   8   0   6       7061.85       6971.87        25.32 o                         
   9   0   6        220.83        206.99        10.38 o                         
  10   0   6         10.62          8.92         5.38 o                         
  11   0   6          0.42          2.57         5.97 o                         
  12   0   6         33.21         26.23        10.97 o                         
   1   1   6        756.80        634.43         4.33 o                         
   2   1   6       6814.20       6670.26        19.00 o                         
   3   1   6          2.26          6.84         1.19 o                         
   4   1   6         97.33         99.80         1.39 o                         
   5   1   6        602.58        643.62         2.71 o                         
   6   1   6          6.85          8.61         2.00 o                         
   7   1   6         22.51         29.86         2.55 o                         
   8   1   6        412.24        408.39         5.37 o                         
   9   1   6         76.45         80.16         4.11 o                         
  10   1   6          5.80          7.93         3.78 o                         
  11   1   6         41.87         47.21         5.50 o                         
  12   1   6        171.34        182.42        12.58 o                         
   0   2   6      44221.23      42959.35       668.48 o                         
   1   2   6       2247.13       2200.78        19.17 o                         
   2   2   6         99.62        114.79         1.55 o                         
   3   2   6        194.80        198.81         2.02 o                         
   4   2   6       2805.23       2847.12         8.76 o                         
   5   2   6       3444.26       3628.65        13.62 o                         
   6   2   6         10.13         10.38         2.50 o                         
   7   2   6        811.85        746.55         5.89 o                         
   8   2   6        705.08        666.96         7.73 o                         
   9   2   6          0.00         -4.70         5.09 o                         
  10   2   6          3.31          3.72         5.32 o                         
  11   2   6         24.94         29.46         7.28 o                         
  12   2   6          9.31         12.87        10.69 o                         
   1   3   6        106.01        133.08         5.97 o                         
   2   3   6       3100.96       2993.28        16.62 o                         
   3   3   6        336.89        312.22         2.92 o                         
   4   3   6         32.83         28.11         1.68 o                         
   5   3   6         33.46         40.24         2.29 o                         
   6   3   6         96.00         98.28         3.13 o                         
   7   3   6         56.14         63.29         4.02 o                         
   8   3   6        780.70        727.46        15.05 o                         
   9   3   6        206.61        198.46         7.03 o                         
  10   3   6         10.94         18.08         5.23 o                         
  11   3   6          2.44         -0.33         6.64 o                         
  12   3   6          2.70         -5.89         9.86 o                         
   0   4   6       1757.99       1934.78        16.83 o                         
   1   4   6       1875.51       1913.76        17.05 o                         
   2   4   6        266.42        304.17         3.47 o                         
   3   4   6       3196.60       3171.82         8.96 o                         
   4   4   6        180.12        191.20         2.75 o                         
   5   4   6        443.97        459.96         4.81 o                         
   6   4   6        467.49        457.08         5.94 o                         
   7   4   6          1.35          2.43         3.78 o                         
   8   4   6         46.61         49.77         5.29 o                         
   9   4   6         35.66         23.99         5.74 o                         
  10   4   6        157.78        167.57         7.84 o                         
  11   4   6         12.20         19.14         5.53 o                         
   1   5   6          1.05         -2.07         4.19 o                         
   2   5   6         86.06         86.91         3.54 o                         
   3   5   6        493.04        505.09         4.77 o                         
   4   5   6        164.76        162.08         4.30 o                         
   5   5   6       1985.04       2033.84        11.70 o                         
   6   5   6         35.38         30.16         3.34 o                         
   7   5   6        173.37        177.23         5.04 o                         
   8   5   6        190.66        178.85         6.46 o                         
   9   5   6          6.07         10.82         5.66 o                         
  10   5   6         20.02         16.61         5.61 o                         
  11   5   6         12.19         28.33         6.09 o                         
   0   6   6       1992.97       2107.51        20.97 o                         
   1   6   6       2815.38       2839.35        28.59 o                         
   2   6   6       2978.24       2916.65        17.39 o                         
   3   6   6         56.15         46.49         2.89 o                         
   4   6   6       3536.67       3528.46        12.72 o                         
   5   6   6          1.05          2.35         3.56 o                         
   6   6   6        434.72        437.02         5.65 o                         
   7   6   6        244.55        251.50         5.87 o                         
   8   6   6         71.37         72.36         5.53 o                         
   9   6   6         55.15         57.47         5.58 o                         
  10   6   6        189.95        188.94         7.96 o                         
  11   6   6         41.21         52.33         6.76 o                         
   1   7   6        533.89        557.76         9.57 o                         
   2   7   6       1460.89       1579.57        18.64 o                         
   3   7   6        325.77        310.39         4.77 o                         
   4   7   6        763.92        771.16         6.89 o                         
   5   7   6        397.51        417.54        14.03 o                         
   6   7   6         54.03         54.36         4.39 o                         
   7   7   6         21.82          8.40         4.24 o                         
   8   7   6         93.72        107.07         6.00 o                         
   9   7   6        202.71        193.49         6.98 o                         
  10   7   6         16.94         16.17         6.34 o                         
  11   7   6         13.17          6.36         9.60 o                         
   0   8   6       2733.52       2975.13        28.17 o                         
   1   8   6        123.78        116.20         6.91 o                         
   2   8   6         17.94          6.64         8.16 o                         
   3   8   6        210.70        195.65         5.58 o                         
   4   8   6        415.78        409.33         6.01 o                         
   5   8   6        796.35        803.36         8.06 o                         
   6   8   6        206.46        187.03         5.40 o                         
   7   8   6        147.95        129.67         5.46 o                         
   8   8   6         12.97         10.14         4.35 o                         
   9   8   6         35.86         53.76         6.20 o                         
  10   8   6        290.19        311.53        10.20 o                         
   1   9   6        141.17        161.85         7.82 o                         
   2   9   6         44.23         45.17         6.68 o                         
   3   9   6         72.01         72.82         5.23 o                         
   4   9   6        561.55        532.19         6.15 o                         
   5   9   6         15.47         17.95         4.35 o                         
   6   9   6        121.55        126.49         5.29 o                         
   7   9   6         71.14         67.65         5.59 o                         
   8   9   6          0.05         -1.18         4.59 o                         
   9   9   6         14.64         26.72         5.86 o                         
  10   9   6         15.52          7.65        10.43 o                         
   0  10   6        409.91        422.70        14.67 o                         
   1  10   6          6.50          3.64         6.74 o                         
   2  10   6        133.17        141.12         8.49 o                         
   3  10   6        158.98        157.90         6.40 o                         
   4  10   6        255.73        280.55         7.47 o                         
   5  10   6         23.37         26.80         4.43 o                         
   6  10   6          3.52          5.84         4.35 o                         
   7  10   6          7.71          3.13         4.82 o                         
   8  10   6         16.48         16.50         4.91 o                         
   9  10   6         35.90         40.35         6.37 o                         
   1  11   6        198.62        196.66         9.54 o                         
   2  11   6        136.68        137.94        11.96 o                         
   3  11   6          1.50          2.98         5.56 o                         
   4  11   6         42.69         43.83         5.21 o                         
   5  11   6          1.49          8.63         5.28 o                         
   6  11   6          0.00          8.14         5.74 o                         
   7  11   6          4.72         -5.59         5.59 o                         
   8  11   6         12.99          5.43         7.26 o                         
   9  11   6         44.52         47.28        12.17 o                         
   0  12   6        177.75        163.05        13.41 o                         
   1  12   6        111.68         94.24         9.23 o                         
   2  12   6         22.95          5.14         8.87 o                         
   3  12   6        120.84        117.54        11.50 o                         
   4  12   6        147.00        153.87         7.75 o                         
   5  12   6         58.27         50.81         5.77 o                         
   6  12   6          4.90          9.97         5.63 o                         
   7  12   6          0.53         -0.12         6.01 o                         
   8  12   6         16.08         34.78        10.43 o                         
   1  13   6         37.50         35.64         8.92 o                         
   2  13   6         12.48         13.54         8.07 o                         
   3  13   6         13.41         24.08         6.37 o                         
   4  13   6         41.70         46.64         6.00 o                         
   5  13   6          3.60         -2.40         5.97 o                         
   6  13   6        290.62        326.71         8.60 o                         
   7  13   6         15.91          7.31         8.72 o                         
   0  14   6          4.87         -5.88        12.31 o                         
   1  14   6         49.00         40.03         8.53 o                         
   2  14   6        150.77        128.54        10.05 o                         
   3  14   6          1.18          7.63         6.13 o                         
   4  14   6         22.71         31.18         6.21 o                         
   5  14   6        140.13        169.60         7.78 o                         
   6  14   6         18.97         13.75         9.22 o                         
   1  15   6        144.10        156.74        13.68 o                         
   2  15   6        107.69        121.68        18.13 o                         
   3  15   6          7.01          7.39         6.67 o                         
   4  15   6         25.36         28.02         8.46 o                         
   1  16   6          8.41         24.20        13.77 o                         
   2  16   6         22.92         25.65        14.14 o                         
   1   1   7        323.33        289.65         2.19 o                         
   2   1   7        177.46        180.85         2.16 o                         
   3   1   7       3361.01       3551.97        12.57 o                         
   4   1   7          0.02          0.69         1.05 o                         
   5   1   7         30.80         33.45         1.36 o                         
   6   1   7          7.64          8.81         1.96 o                         
   7   1   7        538.47        554.42         4.98 o                         
   8   1   7        918.54        822.06         6.71 o                         
   9   1   7        732.81        697.12         6.74 o                         
  10   1   7          6.88          6.79         4.23 o                         
  11   1   7         88.51         88.92         5.88 o                         
  12   1   7        127.39        152.20        12.80 o                         
   0   2   7      25341.02      24678.35        64.88 o                         
   1   2   7         19.32         24.90         1.71 o                         
   2   2   7       6613.55       6670.12        11.18 o                         
   3   2   7        643.28        586.17         3.93 o                         
   4   2   7       1319.33       1388.42         3.97 o                         
   5   2   7        487.53        549.70         3.29 o                         
   6   2   7         19.17         15.40         2.47 o                         
   7   2   7         97.20         89.27         3.38 o                         
   8   2   7        326.61        315.05         5.67 o                         
   9   2   7          4.63          3.57         4.98 o                         
  10   2   7         16.93         13.53         4.99 o                         
  11   2   7         77.50         77.79         6.96 o                         
  12   2   7          8.41          6.45         9.56 o                         
   1   3   7          5.00          0.73         2.15 o                         
   2   3   7         71.75         70.07         1.89 o                         
   3   3   7          9.10          9.26         1.43 o                         
   4   3   7        651.06        645.97         6.87 o                         
   5   3   7        415.88        444.67         3.85 o                         
   6   3   7        160.39        177.83         3.54 o                         
   7   3   7        721.86        724.04         7.74 o                         
   8   3   7         20.88         26.43         5.38 o                         
   9   3   7          7.92          9.10         5.31 o                         
  10   3   7          0.25          0.46         5.31 o                         
  11   3   7          0.33          0.48         6.04 o                         
  12   3   7         36.80         42.35        11.81 o                         
   0   4   7        101.10        106.73         6.74 o                         
   1   4   7       2298.79       2352.43        37.60 o                         
   2   4   7       1562.34       1621.20         9.75 o                         
   3   4   7       1971.03       2019.95         9.53 o                         
   4   4   7        355.30        377.32         3.05 o                         
   5   4   7        177.66        200.04         3.47 o                         
   6   4   7       2199.33       2157.10        12.59 o                         
   7   4   7         64.17         78.93         4.28 o                         
   8   4   7          0.53         -0.23         4.21 o                         
   9   4   7         14.91         21.52         5.28 o                         
  10   4   7         26.57         31.84         5.44 o                         
  11   4   7         12.40          7.39         5.85 o                         
   1   5   7        700.99        765.97         9.00 o                         
   2   5   7        117.45        107.81         3.99 o                         
   3   5   7         99.25        115.48         3.18 o                         
   4   5   7        440.00        446.86         4.34 o                         
   5   5   7        546.80        574.15         8.72 o                         
   6   5   7         53.55         59.47         3.63 o                         
   7   5   7       1090.84       1061.44         9.05 o                         
   8   5   7       1178.68       1155.28        18.82 o                         
   9   5   7        686.37        636.51        10.65 o                         
  10   5   7          0.18          6.61         6.03 o                         
  11   5   7         65.25         52.60         7.32 o                         
   0   6   7        137.07        129.06         8.50 o                         
   1   6   7        215.26        257.15         7.00 o                         
   2   6   7        636.69        585.85         8.96 o                         
   3   6   7        160.90        208.47         3.97 o                         
   4   6   7        614.42        567.36         7.29 o                         
   5   6   7          3.45          1.63         4.22 o                         
   6   6   7          4.86          4.51         3.54 o                         
   7   6   7        205.09        213.00         5.54 o                         
   8   6   7         60.80         62.78         4.89 o                         
   9   6   7          0.04          2.57         5.64 o                         
  10   6   7          0.67         10.55         5.74 o                         
  11   6   7          1.97         -3.34        10.64 o                         
   1   7   7       3675.97       3694.05        21.00 o                         
   2   7   7       1093.07       1160.91        16.49 o                         
   3   7   7        185.54        192.24         4.26 o                         
   4   7   7        793.48        773.94         6.97 o                         
   5   7   7        186.67        187.69         5.49 o                         
   6   7   7         62.42         49.69         4.23 o                         
   7   7   7         68.19         45.95         4.55 o                         
   8   7   7        595.08        610.33         8.25 o                         
   9   7   7          6.74          8.46         5.85 o                         
  10   7   7          0.61          1.03         5.65 o                         
  11   7   7         21.89         21.37        11.57 o                         
   0   8   7        489.01        521.27        14.21 o                         
   1   8   7         12.25          5.91         6.10 o                         
   2   8   7        344.51        290.36        16.21 o                         
   3   8   7         39.75         37.63         4.50 o                         
   4   8   7        437.52        441.95         6.39 o                         
   5   8   7       1413.97       1409.80        10.20 o                         
   6   8   7          0.05         -4.61         4.61 o                         
   7   8   7         48.52         45.92         4.70 o                         
   8   8   7         31.93         31.55         5.01 o                         
   9   8   7          0.02         -0.51         5.56 o                         
  10   8   7          6.06         14.61         8.78 o                         
   1   9   7        679.31        732.62        12.00 o                         
   2   9   7       2297.55       2262.81       111.51 o                         
   3   9   7          6.71         19.99         5.28 o                         
   4   9   7         10.24          9.13         4.01 o                         
   5   9   7        119.01        107.23         5.10 o                         
   6   9   7          0.07         -1.64         4.51 o                         
   7   9   7         17.97         13.15         5.19 o                         
   8   9   7          1.14         -0.79         4.52 o                         
   9   9   7          9.71         -0.20         5.76 o                         
  10   9   7          1.09         -1.82        15.22 o                         
   0  10   7         32.87         32.61        10.90 o                         
   1  10   7          3.43         -0.67         6.83 o                         
   2  10   7         45.48         41.54         7.29 o                         
   3  10   7       1709.81       1734.31        28.16 o                         
   4  10   7        652.07        662.19         9.58 o                         
   5  10   7          0.17          3.02         4.35 o                         
   6  10   7          9.99          8.97         4.88 o                         
   7  10   7          5.83         -0.48         4.86 o                         
   8  10   7         25.91         22.74         5.20 o                         
   9  10   7        328.17        384.46        15.22 o                         
   1  11   7        392.03        412.48        11.60 o                         
   2  11   7         44.84         48.82         8.60 o                         
   3  11   7        209.30        190.13         7.03 o                         
   4  11   7         47.20         46.85         5.58 o                         
   5  11   7        111.61        107.26         6.28 o                         
   6  11   7        159.06        148.01         6.61 o                         
   7  11   7          2.38          0.12         7.25 o                         
   8  11   7          0.96         -6.16         6.16 o                         
   9  11   7         25.98         42.93        11.36 o                         
   0  12   7        209.27        210.40        13.75 o                         
   1  12   7        393.73        399.67        12.21 o                         
   2  12   7         43.27          9.15         8.76 o                         
   3  12   7        142.80        166.48         6.98 o                         
   4  12   7         24.51         32.97         5.23 o                         
   5  12   7         26.74         27.51         5.41 o                         
   6  12   7         69.86         71.70         6.18 o                         
   7  12   7         73.89         71.83         7.26 o                         
   8  12   7         14.75         14.90        10.38 o                         
   1  13   7        149.55        170.86        10.63 o                         
   2  13   7         14.71         10.51         8.52 o                         
   3  13   7        135.30        139.40         7.04 o                         
   4  13   7         34.11         48.16         5.89 o                         
   5  13   7          5.38         11.23         6.00 o                         
   6  13   7          0.01         14.81         6.80 o                         
   7  13   7          0.27         -2.54         7.78 o                         
   0  14   7        117.94        122.01        14.74 o                         
   1  14   7          4.46         -4.79         8.23 o                         
   2  14   7         21.72         13.26         8.04 o                         
   3  14   7        108.63        108.31         8.71 o                         
   4  14   7         71.07         92.80         6.56 o                         
   5  14   7          1.35         21.56        10.39 o                         
   6  14   7         17.63          9.47         7.61 o                         
   1  15   7         27.89         16.67         8.47 o                         
   2  15   7          2.20         13.14         9.73 o                         
   3  15   7         88.14        103.90         8.08 o                         
   4  15   7          7.76         12.37         9.06 o                         
   1  16   7         36.01         62.02        14.22 o                         
   2  16   7          0.00          6.69        11.40 o                         
   0   0   8      31403.19      30303.86       190.08 o                         
   1   0   8          3.95         16.69         1.45 o                         
   2   0   8       2205.27       2150.29         7.09 o                         
   3   0   8       3156.50       3315.72        18.06 o                         
   4   0   8        126.93        134.26         2.11 o                         
   5   0   8       1607.48       1749.54        11.98 o                         
   6   0   8        512.47        546.65         8.96 o                         
   7   0   8         53.68         45.96         3.56 o                         
   8   0   8          0.01          0.62         4.99 o                         
   9   0   8          3.29          0.30         5.11 o                         
  10   0   8        101.79         99.85         6.39 o                         
  11   0   8        180.80        212.06         8.65 o                         
   1   1   8       8466.87       8541.92        17.96 o                         
   2   1   8        467.77        471.91         2.11 o                         
   3   1   8        213.01        199.33         1.69 o                         
   4   1   8         20.94         23.25         1.15 o                         
   5   1   8        350.40        346.97         2.23 o                         
   6   1   8        180.65        167.02         2.80 o                         
   7   1   8        210.39        212.37         3.31 o                         
   8   1   8        362.39        376.38         5.41 o                         
   9   1   8         31.94         26.73         3.75 o                         
  10   1   8         47.03         48.29         4.86 o                         
  11   1   8          1.56          9.08         5.48 o                         
  12   1   8          8.14         17.56         9.16 o                         
   0   2   8       1387.07       1400.03         8.86 o                         
   1   2   8       2531.25       2401.68        12.28 o                         
   2   2   8       3174.33       3157.94        14.95 o                         
   3   2   8       2025.17       2001.61         5.72 o                         
   4   2   8        171.32        205.87         1.89 o                         
   5   2   8         76.40         85.41         1.75 o                         
   6   2   8         47.97         35.75         2.38 o                         
   7   2   8         42.93         35.50         3.15 o                         
   8   2   8        412.30        417.01         7.05 o                         
   9   2   8        294.05        294.67         7.67 o                         
  10   2   8          4.64          2.32         5.69 o                         
  11   2   8         74.21         87.52         6.84 o                         
  12   2   8         14.20         15.74        11.34 o                         
   1   3   8       3487.80       3424.56        32.51 o                         
   2   3   8       1449.18       1419.94         7.74 o                         
   3   3   8        170.84        147.31         2.04 o                         
   4   3   8       1955.07       1923.03        10.90 o                         
   5   3   8        846.55        827.28         5.27 o                         
   6   3   8          1.60         -0.03         2.61 o                         
   7   3   8        323.25        337.68         5.17 o                         
   8   3   8        448.76        442.06         6.05 o                         
   9   3   8        922.90        864.57        15.36 o                         
  10   3   8          1.91         -1.61         5.78 o                         
  11   3   8         13.78         14.69         5.96 o                         
  12   3   8         67.05         56.33        10.09 o                         
   0   4   8       1721.70       1944.70        18.24 o                         
   1   4   8         78.10         69.88         5.00 o                         
   2   4   8        950.27        950.60         7.26 o                         
   3   4   8        259.25        259.55         2.50 o                         
   4   4   8        274.76        285.82         3.49 o                         
   5   4   8        498.45        497.25         4.65 o                         
   6   4   8          5.81         11.85         2.99 o                         
   7   4   8        127.54        127.09         4.92 o                         
   8   4   8         55.84         54.04         4.65 o                         
   9   4   8        136.52        109.74         6.30 o                         
  10   4   8          0.02         -2.02         5.82 o                         
  11   4   8          4.68          3.79         6.13 o                         
   1   5   8       4065.73       4498.82        98.14 o                         
   2   5   8        161.33        159.23         2.89 o                         
   3   5   8         97.61         85.69         2.51 o                         
   4   5   8       2345.38       2265.87         8.83 o                         
   5   5   8          9.80          6.15         3.00 o                         
   6   5   8        158.38        167.53         4.27 o                         
   7   5   8          0.00         33.92         4.61 o                         
   8   5   8         24.10         23.95         4.62 o                         
   9   5   8        227.22        219.74         7.14 o                         
  10   5   8         39.51         26.93         5.45 o                         
  11   5   8          9.23          8.65         7.26 o                         
   0   6   8       1970.88       2020.28        21.44 o                         
   1   6   8        106.33        155.83         8.77 o                         
   2   6   8        201.01        191.68         5.13 o                         
   3   6   8         25.26         29.17         3.02 o                         
   4   6   8         62.15         79.60         3.57 o                         
   5   6   8        116.62        109.83         5.04 o                         
   6   6   8        122.82        108.21         4.20 o                         
   7   6   8         26.53         24.03         4.59 o                         
   8   6   8         41.70         28.55         4.87 o                         
   9   6   8         44.42         51.80         5.90 o                         
  10   6   8         43.35         39.28         6.10 o                         
  11   6   8         64.95         61.13        10.10 o                         
   1   7   8        224.34        241.87         7.72 o                         
   2   7   8         31.35         36.17         5.66 o                         
   3   7   8        858.49        823.33         6.85 o                         
   4   7   8          0.22          1.94         3.46 o                         
   5   7   8       2591.65       2475.24        13.31 o                         
   6   7   8        159.26        155.26         4.72 o                         
   7   7   8          4.60         -4.43         4.65 o                         
   8   7   8         61.52         60.44         5.15 o                         
   9   7   8         42.29         44.73         5.41 o                         
  10   7   8         19.22         28.12         6.45 o                         
  11   7   8         27.62         26.12        10.13 o                         
   0   8   8          0.58         -3.64         7.68 o                         
   1   8   8         14.60         10.90         5.69 o                         
   2   8   8          0.03         -0.06         6.26 o                         
   3   8   8         43.44         36.99         4.88 o                         
   4   8   8       1835.33       1929.35        16.95 o                         
   5   8   8        166.25        180.61         6.93 o                         
   6   8   8          0.02         -4.30         4.30 o                         
   7   8   8        102.49         86.34         5.05 o                         
   8   8   8        224.17        241.02         6.39 o                         
   9   8   8         81.36        107.51         6.96 o                         
  10   8   8         72.03         55.11         6.43 o                         
   1   9   8        237.39        265.65         8.99 o                         
   2   9   8         71.90         94.08         7.73 o                         
   3   9   8       2583.77       2543.55        21.59 o                         
   4   9   8        366.55        349.12         7.70 o                         
   5   9   8        124.56        134.96         5.13 o                         
   6   9   8        241.97        251.23         6.29 o                         
   7   9   8         40.84         33.85         5.46 o                         
   8   9   8          2.93         -3.42         5.00 o                         
   9   9   8          0.14          6.73         5.75 o                         
  10   9   8          0.25          6.32        10.15 o                         
   0  10   8       1526.80       1481.09        23.76 o                         
   1  10   8        162.32        134.18         8.26 o                         
   2  10   8          0.05         -6.33         7.12 o                         
   3  10   8        203.44        205.83         7.01 o                         
   4  10   8        350.03        352.44         7.23 o                         
   5  10   8        539.83        521.68         8.89 o                         
   6  10   8         77.41         85.39         5.31 o                         
   7  10   8          1.41         -1.87         5.47 o                         
   8  10   8         23.52         10.12         5.00 o                         
   9  10   8        111.58        153.76         7.68 o                         
   1  11   8          0.01          0.98         8.14 o                         
   2  11   8        786.58        807.08        20.87 o                         
   3  11   8        116.94        110.19         6.40 o                         
   4  11   8         27.10         27.91         5.30 o                         
   5  11   8         69.98         70.80         5.88 o                         
   6  11   8         33.61         20.52         5.53 o                         
   7  11   8          0.20         -5.96         5.96 o                         
   8  11   8         10.89          6.13         6.01 o                         
   9  11   8          8.22          9.61        10.03 o                         
   0  12   8          4.05         -2.10        10.11 o                         
   1  12   8          0.07          0.39        10.93 o                         
   2  12   8        196.27        196.17        10.37 o                         
   3  12   8        417.78        414.94         8.65 o                         
   4  12   8         10.47         12.16         5.10 o                         
   5  12   8         52.17         58.47         6.28 o                         
   6  12   8         70.56         82.86         6.54 o                         
   7  12   8          3.19          6.93         5.92 o                         
   8  12   8          4.01          2.82         8.44 o                         
   1  13   8        105.00        125.45        21.20 o                         
   2  13   8          4.53          1.58         8.82 o                         
   3  13   8          2.74          6.93         5.36 o                         
   4  13   8         35.07         49.79         6.14 o                         
   5  13   8          3.56          4.79         5.72 o                         
   6  13   8         90.55         97.37         7.17 o                         
   7  13   8         14.77         16.28        18.83 o                         
   0  14   8         76.89        104.21        14.12 o                         
   1  14   8          3.95         17.70        15.86 o                         
   2  14   8          0.31         -8.22         8.22 o                         
   3  14   8        117.01        104.74         7.13 o                         
   4  14   8         11.68         11.73         5.80 o                         
   5  14   8         72.00         97.33        12.27 o                         
   6  14   8          0.07        -10.18        10.18 o                         
   1  15   8          0.37          7.08        11.88 o                         
   2  15   8         39.98         15.73        23.31 o                         
   3  15   8         26.76         31.96         8.68 o                         
   4  15   8          8.22          8.74         9.92 o                         
   2  16   8        124.98        186.30        16.31 o                         
   1   1   9        838.10        835.79         3.78 o                         
   2   1   9        158.06        151.14         1.54 o                         
   3   1   9        105.88        143.43         1.39 o                         
   4   1   9       1728.93       1839.43         6.68 o                         
   5   1   9        373.47        376.49         2.32 o                         
   6   1   9          9.75         14.60         2.01 o                         
   7   1   9        389.93        400.47         5.71 o                         
   8   1   9        152.71        142.27         3.79 o                         
   9   1   9         25.12         23.51         4.34 o                         
  10   1   9          0.59          1.14         3.95 o                         
  11   1   9         75.39         72.10        12.09 o                         
   0   2   9       1559.32       1689.29        10.15 o                         
   1   2   9       5853.61       5807.19        14.96 o                         
   2   2   9         75.10         91.76         1.59 o                         
   3   2   9       1864.16       1817.13        12.69 o                         
   4   2   9         21.46         26.46         1.47 o                         
   5   2   9        107.68        141.65         2.19 o                         
   6   2   9        208.92        216.52         3.13 o                         
   7   2   9          9.94          5.07         3.00 o                         
   8   2   9        143.24        144.88         4.81 o                         
   9   2   9         47.97         48.51         5.23 o                         
  10   2   9         53.98         66.53         6.08 o                         
  11   2   9          5.57          2.73         8.22 o                         
   1   3   9        438.40        494.17         9.24 o                         
   2   3   9       1959.47       1941.17        10.44 o                         
   3   3   9          0.86          1.38         1.30 o                         
   4   3   9         36.33         32.22         1.84 o                         
   5   3   9        180.04        191.27         3.09 o                         
   6   3   9        482.08        504.47         4.98 o                         
   7   3   9        617.48        613.16         6.38 o                         
   8   3   9        146.00        132.58         4.53 o                         
   9   3   9         82.45         84.10         6.01 o                         
  10   3   9          0.97          0.45         5.14 o                         
  11   3   9         14.68         28.42         8.04 o                         
   0   4   9      10048.15      10410.99        41.88 o                         
   1   4   9       6213.02       6176.03       176.41 o                         
   2   4   9        946.48        987.06         7.11 o                         
   3   4   9        299.73        363.62         5.62 o                         
   4   4   9        528.72        600.89         4.75 o                         
   5   4   9         47.35         43.11         2.83 o                         
   6   4   9        180.16        177.11         3.78 o                         
   7   4   9        165.65        162.03         5.17 o                         
   8   4   9        611.73        588.11         7.70 o                         
   9   4   9         31.71         21.66         5.60 o                         
  10   4   9          2.84          5.39         5.99 o                         
  11   4   9         49.45         62.63        11.80 o                         
   1   5   9          0.79          0.03         4.88 o                         
   2   5   9          9.48          0.97         2.50 o                         
   3   5   9        288.94        268.85         2.90 o                         
   4   5   9        284.69        269.12         5.28 o                         
   5   5   9        233.11        211.16         3.82 o                         
   6   5   9        636.30        612.22         9.07 o                         
   7   5   9       2658.06       2613.21        18.84 o                         
   8   5   9          8.25          3.35         4.19 o                         
   9   5   9         44.32         44.56         6.19 o                         
  10   5   9          6.96         17.21         7.57 o                         
  11   5   9          4.27          6.83         8.95 o                         
   0   6   9       1956.59       1923.97        21.22 o                         
   1   6   9         10.67         -2.24         5.58 o                         
   2   6   9        731.09        782.66         7.48 o                         
   3   6   9        398.02        360.99         4.78 o                         
   4   6   9         26.23         22.64         3.43 o                         
   5   6   9         16.87          7.19         3.50 o                         
   6   6   9        113.04        109.24         4.29 o                         
   7   6   9        571.70        537.69         7.47 o                         
   8   6   9        203.10        177.47         5.65 o                         
   9   6   9          0.02          6.26         5.48 o                         
  10   6   9         78.78         64.91         6.77 o                         
   1   7   9        672.20        684.00        10.68 o                         
   2   7   9        274.84        256.20         5.52 o                         
   3   7   9        220.14        222.50         5.02 o                         
   4   7   9         37.66         38.23         3.70 o                         
   5   7   9        514.67        503.50         9.90 o                         
   6   7   9         85.89         79.28         4.40 o                         
   7   7   9        352.48        362.05         6.75 o                         
   8   7   9         11.33          8.21         4.75 o                         
   9   7   9          2.86          2.78         6.27 o                         
  10   7   9          4.50          7.85         6.32 o                         
   0   8   9         19.83         18.65         8.56 o                         
   1   8   9         46.09         58.02         6.61 o                         
   2   8   9         67.23         65.76         6.58 o                         
   3   8   9         79.77         73.36         6.60 o                         
   4   8   9        129.86        149.47         8.64 o                         
   5   8   9        268.22        250.60         5.85 o                         
   6   8   9          7.85          6.91         4.19 o                         
   7   8   9         52.94         58.58         4.96 o                         
   8   8   9          1.44          0.29         4.81 o                         
   9   8   9         71.88         67.20         6.15 o                         
  10   8   9         17.96         16.73        11.74 o                         
   1   9   9        462.49        452.92        10.58 o                         
   2   9   9          2.82          1.18         6.70 o                         
   3   9   9       1868.91       1919.46        13.93 o                         
   4   9   9         23.97         23.93         5.03 o                         
   5   9   9          2.24          6.54         4.34 o                         
   6   9   9        355.41        364.62         6.96 o                         
   7   9   9         33.86         32.92         4.49 o                         
   8   9   9         50.38         52.66         5.71 o                         
   9   9   9         12.17         10.23         6.03 o                         
   0  10   9         30.12         39.29        10.81 o                         
   1  10   9         81.90         68.39         8.06 o                         
   2  10   9         66.08         58.60         7.90 o                         
   3  10   9        110.03        106.78         6.42 o                         
   4  10   9         32.78         42.16         5.33 o                         
   5  10   9        250.34        261.41         6.43 o                         
   6  10   9         16.32         16.10         4.53 o                         
   7  10   9         29.68         29.38         4.90 o                         
   8  10   9          1.97         -0.39         5.08 o                         
   9  10   9         43.55         42.77        22.22 o                         
   1  11   9        367.27        351.37        20.89 o                         
   2  11   9        554.75        577.30        13.46 o                         
   3  11   9        433.50        445.33         9.59 o                         
   4  11   9         57.63         51.13         5.62 o                         
   5  11   9         92.98        100.76         5.37 o                         
   6  11   9          8.31         11.31         5.06 o                         
   7  11   9          2.95         -0.96         4.54 o                         
   8  11   9          8.00          4.05         5.97 o                         
   9  11   9         10.30         12.47         8.57 o                         
   0  12   9         21.70         10.67        10.60 o                         
   1  12   9          0.36         -8.29         8.29 o                         
   2  12   9        156.93        141.97         9.95 o                         
   3  12   9          2.26          7.40         5.63 o                         
   4  12   9         28.55         33.00         7.52 o                         
   5  12   9          7.24         16.61         5.94 o                         
   6  12   9         30.97         38.01         6.60 o                         
   7  12   9          0.21         -6.37         6.37 o                         
   8  12   9         33.40         27.60         7.54 o                         
   1  13   9        159.63        157.25        10.08 o                         
   2  13   9         93.41         86.48         9.75 o                         
   3  13   9          3.30         -4.25         6.27 o                         
   4  13   9        137.64        141.11         6.65 o                         
   5  13   9         16.65         22.40         6.30 o                         
   6  13   9          5.50          9.91         6.10 o                         
   7  13   9          0.36         15.53        13.01 o                         
   0  14   9        292.79        283.75        16.43 o                         
   1  14   9          2.45         -3.88        13.85 o                         
   2  14   9          0.00         11.19        17.58 o                         
   3  14   9          0.09          0.29         5.55 o                         
   4  14   9          0.07         -5.02         5.73 o                         
   5  14   9          9.52         12.98         6.02 o                         
   6  14   9          0.04         -5.46        10.67 o                         
   1  15   9          0.02          0.85        37.37 o                         
   2  15   9          0.23          2.15        17.60 o                         
   3  15   9          7.99         24.65        10.31 o                         
   4  15   9          0.39         16.50        10.03 o                         
   0   0  10      15527.58      15453.63        38.53 o                         
   1   0  10         85.41         93.77         3.29 o                         
   2   0  10        780.39        876.92         4.81 o                         
   3   0  10       1125.48       1184.04         6.92 o                         
   4   0  10       1291.56       1369.53         8.31 o                         
   5   0  10         13.39         14.75         1.85 o                         
   6   0  10         11.68         17.03         2.83 o                         
   7   0  10        866.08        912.03         7.78 o                         
   8   0  10        645.63        602.96         7.24 o                         
   9   0  10        339.66        348.27        17.38 o                         
  10   0  10         27.19         29.93         7.68 o                         
  11   0  10        311.91        323.98        11.50 o                         
   1   1  10       1231.75       1222.81        13.33 o                         
   2   1  10        104.23        122.89         1.34 o                         
   3   1  10        127.75        121.81         1.38 o                         
   4   1  10         71.84         74.49         1.44 o                         
   5   1  10        260.12        272.39         2.20 o                         
   6   1  10         12.33         11.56         2.12 o                         
   7   1  10        827.42        820.22         5.82 o                         
   8   1  10        285.30        312.06         4.70 o                         
   9   1  10        272.50        250.93         5.56 o                         
  10   1  10          3.25          3.62         5.29 o                         
  11   1  10          3.41         14.75         8.36 o                         
   0   2  10      17416.01      17308.36        78.21 o                         
   1   2  10       1090.96       1056.51         6.84 o                         
   2   2  10        560.56        595.60         2.63 o                         
   3   2  10        605.89        624.46         4.09 o                         
   4   2  10        755.36        747.80         6.35 o                         
   5   2  10        153.32        158.25         2.14 o                         
   6   2  10          2.60          1.90         2.38 o                         
   7   2  10          2.24          1.40         3.38 o                         
   8   2  10          9.74         11.31         5.79 o                         
   9   2  10        203.92        187.54         6.26 o                         
  10   2  10          1.72         -0.93         7.33 o                         
  11   2  10          4.64         13.63        16.80 o                         
   1   3  10       5752.39       6081.74        38.34 o                         
   2   3  10         41.84         30.10         1.37 o                         
   3   3  10        961.21       1034.50         7.08 o                         
   4   3  10        956.83        900.72         4.22 o                         
   5   3  10        241.54        260.91         3.33 o                         
   6   3  10        178.63        175.06         3.68 o                         
   7   3  10        122.73        111.77         4.23 o                         
   8   3  10          9.52         11.45         3.83 o                         
   9   3  10         82.30         85.87         5.59 o                         
  10   3  10          2.59         -4.60         7.91 o                         
  11   3  10         26.40         18.44         8.63 o                         
   0   4  10       1994.38       1936.36        50.21 o                         
   1   4  10        431.33        464.71         4.70 o                         
   2   4  10        169.95        151.13         2.74 o                         
   3   4  10        193.74        176.78         2.29 o                         
   4   4  10        931.32        894.59         6.85 o                         
   5   4  10        236.19        223.40         3.74 o                         
   6   4  10        493.30        505.35         5.19 o                         
   7   4  10         12.82         12.77         3.67 o                         
   8   4  10          4.54          9.92         4.45 o                         
   9   4  10         41.03         36.84         5.64 o                         
  10   4  10         22.75         25.36         7.75 o                         
  11   4  10         34.36         35.71         9.30 o                         
   1   5  10        580.86        645.55         9.26 o                         
   2   5  10          0.74          4.11         3.12 o                         
   3   5  10        360.35        370.13         4.82 o                         
   4   5  10         52.67         51.82         2.61 o                         
   5   5  10         14.69         12.51         3.42 o                         
   6   5  10        366.01        382.34         5.48 o                         
   7   5  10        302.51        311.09         6.16 o                         
   8   5  10        454.40        427.53         7.22 o                         
   9   5  10         65.64         60.71         7.81 o                         
  10   5  10          8.10          1.08         7.13 o                         
   0   6  10       5885.13       5977.87        36.75 o                         
   1   6  10         77.27         89.70         6.57 o                         
   2   6  10         23.71         10.77         3.57 o                         
   3   6  10        474.41        493.36         5.37 o                         
   4   6  10       1782.10       1794.35         8.91 o                         
   5   6  10        188.63        193.09         5.18 o                         
   6   6  10        741.55        737.05         7.11 o                         
   7   6  10         43.40         37.06         4.80 o                         
   8   6  10        225.17        214.35         6.21 o                         
   9   6  10         83.02         72.09        12.33 o                         
  10   6  10         12.77          1.10         7.52 o                         
   1   7  10         29.82         15.74         5.97 o                         
   2   7  10        281.24        261.92         5.66 o                         
   3   7  10         74.75         61.70         3.65 o                         
   4   7  10       1952.69       1961.34        12.44 o                         
   5   7  10         28.36         22.89         4.34 o                         
   6   7  10        253.98        231.10         5.26 o                         
   7   7  10         75.12         84.12         6.00 o                         
   8   7  10         35.89         25.97         4.87 o                         
   9   7  10         82.12         92.98        15.35 o                         
  10   7  10          2.04         -8.68         8.68 o                         
   0   8  10          0.07         -3.70         8.48 o                         
   1   8  10          0.89         -2.08         6.08 o                         
   2   8  10        156.85        147.73         8.71 o                         
   3   8  10         85.25        123.25         7.96 o                         
   4   8  10        309.66        309.00         5.80 o                         
   5   8  10        838.81        831.72        10.63 o                         
   6   8  10        524.73        530.59         6.97 o                         
   7   8  10          6.66          4.03         4.91 o                         
   8   8  10         55.80         51.93         5.21 o                         
   9   8  10         73.08        100.85         8.58 o                         
   1   9  10          3.72         -0.41         7.01 o                         
   2   9  10        558.61        512.89        11.34 o                         
   3   9  10        208.84        212.70         6.91 o                         
   4   9  10        369.00        374.62         7.32 o                         
   5   9  10        352.21        368.13         7.57 o                         
   6   9  10        212.32        213.01         5.63 o                         
   7   9  10         27.02         29.65         4.30 o                         
   8   9  10          0.09         -1.90         4.80 o                         
   9   9  10        104.03        104.68         8.99 o                         
   0  10  10        542.00        512.52        16.67 o                         
   1  10  10         52.01         42.49         8.06 o                         
   2  10  10        294.82        279.83        23.83 o                         
   3  10  10        789.98        830.27        10.54 o                         
   4  10  10         57.46         65.14         5.45 o                         
   5  10  10         47.40         46.10         4.76 o                         
   6  10  10          3.71          0.82         4.73 o                         
   7  10  10         27.35         26.19         4.52 o                         
   8  10  10          3.14         -0.66         5.72 o                         
   9  10  10          2.17         -1.10        13.37 o                         
   1  11  10        328.23        302.38        12.75 o                         
   2  11  10        296.76        273.16        11.04 o                         
   3  11  10        137.32        139.79         6.96 o                         
   4  11  10          3.33         10.86         5.21 o                         
   5  11  10        193.40        185.76         6.14 o                         
   6  11  10         14.93          7.49         5.16 o                         
   7  11  10         10.78         10.03         5.25 o                         
   8  11  10          0.76         -6.90         6.90 o                         
   0  12  10         15.50         13.30        10.54 o                         
   1  12  10         26.81         13.54         8.24 o                         
   2  12  10          1.53         -6.97         7.90 o                         
   3  12  10         46.11         58.46         6.26 o                         
   4  12  10         16.99         30.94         5.99 o                         
   5  12  10        157.86        156.78         8.24 o                         
   6  12  10         13.88          5.14         6.05 o                         
   7  12  10          5.16          2.46         5.97 o                         
   1  13  10          0.02          5.78         8.15 o                         
   2  13  10        238.96        239.98        11.43 o                         
   3  13  10        102.80        106.57         7.15 o                         
   4  13  10          7.62         15.75         5.78 o                         
   5  13  10          3.40          4.28         6.23 o                         
   6  13  10         88.43        106.98         7.91 o                         
   7  13  10         67.76        124.96        16.85 o                         
   0  14  10          0.54         25.46        14.51 o                         
   1  14  10          0.00          3.34         8.58 o                         
   2  14  10         14.24          9.37        10.61 o                         
   3  14  10         11.46         17.14         6.75 o                         
   4  14  10         23.79         32.87         6.44 o                         
   5  14  10          1.49          6.97         6.65 o                         
   1  15  10          0.21          6.22        19.82 o                         
   2  15  10         12.88         -2.36        12.98 o                         
   3  15  10          0.83         15.03         9.19 o                         
   4  15  10          1.73          4.78         8.00 o                         
   1   1  11        277.82        237.99         2.56 o                         
   2   1  11       1256.20       1369.43         5.62 o                         
   3   1  11         76.86         75.02         1.26 o                         
   4   1  11        596.03        599.94         3.80 o                         
   5   1  11       1165.87       1147.28         4.60 o                         
   6   1  11         34.02         35.78         2.32 o                         
   7   1  11         43.48         51.44         3.06 o                         
   8   1  11        495.73        480.32         5.83 o                         
   9   1  11         13.92         12.07         5.15 o                         
  10   1  11        186.10        202.45         6.64 o                         
  11   1  11         56.76         63.56         9.92 o                         
   0   2  11       3714.12       3975.04        15.83 o                         
   1   2  11         14.29         10.93         1.49 o                         
   2   2  11         46.10         46.42         1.23 o                         
   3   2  11        111.91         85.42         1.53 o                         
   4   2  11        693.78        755.72         6.04 o                         
   5   2  11         11.40         12.41         1.58 o                         
   6   2  11         95.81         80.82         2.83 o                         
   7   2  11        188.82        169.18         4.44 o                         
   8   2  11        447.41        459.14         7.60 o                         
   9   2  11          4.99          5.04         5.90 o                         
  10   2  11         53.29         34.29         6.51 o                         
  11   2  11          3.12         -1.64         8.53 o                         
   1   3  11        178.55        171.31         2.95 o                         
   2   3  11         56.56         52.84         1.53 o                         
   3   3  11       1162.03       1160.15         5.61 o                         
   4   3  11         16.97         13.61         1.78 o                         
   5   3  11         11.31          7.32         2.33 o                         
   6   3  11         21.72         16.27         2.88 o                         
   7   3  11          5.09          2.23         3.57 o                         
   8   3  11         27.07         24.75         4.67 o                         
   9   3  11         95.67         92.21         6.97 o                         
  10   3  11         18.19         17.58         7.76 o                         
  11   3  11         11.53         11.48         8.14 o                         
   0   4  11       8905.10       9402.56        80.52 o                         
   1   4  11       1923.78       2062.58         7.83 o                         
   2   4  11         89.07         83.64         2.17 o                         
   3   4  11        491.14        476.80         3.24 o                         
   4   4  11        535.41        544.25         3.79 o                         
   5   4  11        418.89        442.16         5.39 o                         
   6   4  11        137.46        135.08         3.76 o                         
   7   4  11         33.08         25.60         4.44 o                         
   8   4  11          4.50          9.53         5.02 o                         
   9   4  11          2.62         -3.95         7.66 o                         
  10   4  11         47.72         36.53         7.91 o                         
  11   4  11          0.48         -4.63         8.97 o                         
   1   5  11        628.65        635.50        22.63 o                         
   2   5  11       1408.35       1466.25        18.55 o                         
   3   5  11          9.91         27.14         2.49 o                         
   4   5  11        243.18        224.05         3.50 o                         
   5   5  11        551.48        582.30         6.28 o                         
   6   5  11        444.71        455.69         5.84 o                         
   7   5  11        399.71        428.38         8.53 o                         
   8   5  11          0.20          4.80         5.99 o                         
   9   5  11          3.25         -4.33         6.92 o                         
  10   5  11          2.46          3.17         8.15 o                         
   0   6  11        243.57        255.76        11.39 o                         
   1   6  11          5.84         -0.49         5.40 o                         
   2   6  11        106.48        102.54         4.61 o                         
   3   6  11        271.17        273.05         4.18 o                         
   4   6  11         11.69          5.80         2.42 o                         
   5   6  11       1935.52       1951.84        11.15 o                         
   6   6  11         70.61         71.28         4.26 o                         
   7   6  11         57.81         47.75         5.66 o                         
   8   6  11         85.85         91.22         6.82 o                         
   9   6  11         19.01         32.91         8.08 o                         
  10   6  11         23.09         11.88         9.76 o                         
   1   7  11         25.73         26.52         6.14 o                         
   2   7  11          0.34          1.47         3.87 o                         
   3   7  11        841.11        847.30         7.27 o                         
   4   7  11          6.36          8.76         3.76 o                         
   5   7  11        288.18        304.93         6.31 o                         
   6   7  11          0.09         -0.50         3.20 o                         
   7   7  11       1297.62       1262.98        13.22 o                         
   8   7  11         60.54         60.47         6.37 o                         
   9   7  11          0.09         11.68         8.09 o                         
  10   7  11         22.53         33.98         7.85 o                         
   0   8  11        320.10        323.30        12.97 o                         
   1   8  11          1.45         -2.68         6.72 o                         
   2   8  11        129.79        127.29         5.49 o                         
   3   8  11       4310.96       4353.84        20.49 o                         
   4   8  11          4.84          4.39         3.93 o                         
   5   8  11         55.87         60.04         4.75 o                         
   6   8  11        320.90        307.81         6.12 o                         
   7   8  11         33.24         23.67         5.75 o                         
   8   8  11         68.93         52.34         5.99 o                         
   9   8  11          8.01         20.10         6.59 o                         
   1   9  11          6.79          1.00         7.06 o                         
   2   9  11         27.19         30.32         7.75 o                         
   3   9  11        532.27        513.76         8.70 o                         
   4   9  11        162.10        158.08         7.77 o                         
   5   9  11        279.39        300.37         7.36 o                         
   6   9  11         55.50         55.17         5.04 o                         
   7   9  11          3.02         -1.21         4.76 o                         
   8   9  11         11.41         18.22         6.09 o                         
   9   9  11          4.47         17.21         6.75 o                         
   0  10  11         35.36         29.32        10.53 o                         
   1  10  11          1.99         -7.33         7.60 o                         
   2  10  11        312.65        295.86        10.98 o                         
   3  10  11          0.73         -1.66         5.07 o                         
   4  10  11          0.68         22.35        10.75 o                         
   5  10  11          5.69          6.86         5.08 o                         
   6  10  11         49.19         45.58         4.92 o                         
   7  10  11         62.72         51.76         5.42 o                         
   8  10  11         10.57          8.79         6.61 o                         
   9  10  11          7.90          0.86         8.98 o                         
   1  11  11         59.59         44.80         9.08 o                         
   2  11  11          0.80         -7.95         7.95 o                         
   3  11  11         51.29         53.55         7.45 o                         
   4  11  11        534.45        553.70        10.97 o                         
   5  11  11        249.10        259.91         8.05 o                         
   6  11  11          9.60         13.67         5.63 o                         
   7  11  11          0.07          0.07         6.00 o                         
   8  11  11         13.27          5.38         6.33 o                         
   0  12  11         83.98         89.08        12.81 o                         
   1  12  11          0.09         -7.86         7.86 o                         
   2  12  11         43.66         38.08         8.75 o                         
   3  12  11         15.21          8.02         5.89 o                         
   4  12  11        139.23        142.36         7.12 o                         
   5  12  11         62.34         74.15         6.44 o                         
   6  12  11         37.41         37.70         8.15 o                         
   7  12  11          1.20         -3.15         8.23 o                         
   1  13  11         23.19          2.82        11.68 o                         
   2  13  11         38.48         20.31        15.61 o                         
   3  13  11          4.87         -2.43         8.96 o                         
   4  13  11         56.17         74.60         5.86 o                         
   5  13  11          0.00         -0.45         8.20 o                         
   6  13  11         16.13         18.41         8.44 o                         
   0  14  11          2.33         -1.39        11.54 o                         
   1  14  11        100.19        125.94        10.71 o                         
   2  14  11          0.10          7.21        22.56 o                         
   3  14  11         30.66         41.16        11.34 o                         
   4  14  11          0.22          3.79         6.19 o                         
   1  15  11         22.22          7.24         9.63 o                         
   2  15  11         49.23         65.50         7.43 o                         
   3  15  11         17.30         27.05         9.03 o                         
   0   0  12       5667.28       5812.44        48.86 o                         
   1   0  12       3190.50       3081.39        35.72 o                         
   2   0  12        629.99        643.84         4.81 o                         
   3   0  12       1840.44       1882.05        12.31 o                         
   4   0  12        200.20        233.99         3.04 o                         
   5   0  12        685.05        723.33         4.45 o                         
   6   0  12        156.58        139.07         4.92 o                         
   7   0  12        759.79        751.48         9.13 o                         
   8   0  12        860.13        865.46        16.16 o                         
   9   0  12        494.41        474.40        11.74 o                         
  10   0  12          5.00          4.78         7.43 o                         
  11   0  12          1.97          4.34         7.88 o                         
   1   1  12       1336.27       1310.45         5.97 o                         
   2   1  12        302.61        304.44         2.49 o                         
   3   1  12         46.51         43.19         1.25 o                         
   4   1  12        244.50        219.51         2.04 o                         
   5   1  12        131.94        127.83         2.01 o                         
   6   1  12         12.39         15.15         2.63 o                         
   7   1  12        277.29        259.44         5.25 o                         
   8   1  12        135.86        109.82         4.25 o                         
   9   1  12        149.22        130.76         5.82 o                         
  10   1  12          8.31         22.90         5.46 o                         
  11   1  12         13.47         24.56        10.24 o                         
   0   2  12       7245.77       7206.33        25.51 o                         
   1   2  12       1776.33       1832.42         8.98 o                         
   2   2  12         76.16        105.40         1.42 o                         
   3   2  12        482.40        439.80         2.77 o                         
   4   2  12         62.93         61.43         2.28 o                         
   5   2  12          0.05         -1.70         2.21 o                         
   6   2  12        403.56        411.59         4.96 o                         
   7   2  12        167.92        163.92         6.54 o                         
   8   2  12        585.51        594.83        10.75 o                         
   9   2  12         25.66         14.78         6.24 o                         
  10   2  12         11.72         16.46         7.00 o                         
  11   2  12         31.53         31.08         8.26 o                         
   1   3  12       3277.89       3422.19        22.08 o                         
   2   3  12         33.32         49.85         1.45 o                         
   3   3  12         69.01         63.04         1.91 o                         
   4   3  12        451.08        412.81         4.23 o                         
   5   3  12         81.16         76.08         3.89 o                         
   6   3  12         62.66         68.52         4.10 o                         
   7   3  12        170.88        162.58         5.51 o                         
   8   3  12        360.34        351.92         7.22 o                         
   9   3  12        421.23        402.12        17.53 o                         
  10   3  12          3.42          5.00         7.22 o                         
  11   3  12          6.94          0.39        10.28 o                         
   0   4  12       1174.30       1140.16        15.80 o                         
   1   4  12          5.85          9.55         2.37 o                         
   2   4  12          8.94          5.37         1.62 o                         
   3   4  12        180.05        179.37         2.16 o                         
   4   4  12        839.98        809.01         5.12 o                         
   5   4  12        180.33        170.64         4.55 o                         
   6   4  12        174.58        158.59         4.54 o                         
   7   4  12         50.70         41.82         5.15 o                         
   8   4  12        399.57        428.77        10.39 o                         
   9   4  12        204.87        180.35         7.10 o                         
  10   4  12          7.92          4.02         7.74 o                         
  11   4  12         74.95        110.25        13.65 o                         
   1   5  12        150.73        138.00         3.32 o                         
   2   5  12        185.87        188.91         3.64 o                         
   3   5  12          9.86          5.98         1.76 o                         
   4   5  12         26.26         25.28         2.44 o                         
   5   5  12         18.47         21.07         4.65 o                         
   6   5  12        108.37        104.55         5.09 o                         
   7   5  12        164.14        154.80         6.76 o                         
   8   5  12         27.88         29.31         7.53 o                         
   9   5  12          0.80          2.87         6.85 o                         
  10   5  12         15.21          5.11         8.19 o                         
   0   6  12         13.72         12.19         8.23 o                         
   1   6  12         13.10         -4.12         5.84 o                         
   2   6  12         54.90         64.85         4.35 o                         
   3   6  12        143.52        157.38         3.21 o                         
   4   6  12        837.96        826.45         8.50 o                         
   5   6  12       4224.78       4304.01        49.24 o                         
   6   6  12       1213.50       1186.04        10.28 o                         
   7   6  12         35.66         28.15         6.03 o                         
   8   6  12        134.36        121.34         8.41 o                         
   9   6  12        167.43        159.06         8.77 o                         
  10   6  12          1.20         13.86         8.87 o                         
   1   7  12        100.07        121.59         9.38 o                         
   2   7  12        229.24        215.11         5.63 o                         
   3   7  12         41.36         58.20         3.65 o                         
   4   7  12        374.99        357.98         5.44 o                         
   5   7  12          4.31          2.07         5.54 o                         
   6   7  12         78.74         73.66         5.38 o                         
   7   7  12         79.49         87.24         6.79 o                         
   8   7  12          0.92          2.91         5.78 o                         
   9   7  12        544.43        551.78        15.52 o                         
  10   7  12         85.66         85.50        12.32 o                         
   0   8  12         13.71         10.62         9.38 o                         
   1   8  12        497.51        503.60        10.97 o                         
   2   8  12        419.26        364.68         7.76 o                         
   3   8  12        933.66        976.77         8.49 o                         
   4   8  12        140.75        129.76         4.38 o                         
   5   8  12        236.42        212.19         7.11 o                         
   6   8  12        343.05        327.73         8.50 o                         
   7   8  12         72.71         63.10         6.13 o                         
   8   8  12          6.51          2.35         6.21 o                         
   9   8  12        202.75        251.77        11.67 o                         
   1   9  12        874.39        889.20        14.18 o                         
   2   9  12         39.83         43.40         5.84 o                         
   3   9  12          0.13          6.58         5.58 o                         
   4   9  12        402.86        403.61        11.28 o                         
   5   9  12         19.35         14.64         5.41 o                         
   6   9  12          0.04          2.58         5.19 o                         
   7   9  12          0.00          2.60         5.25 o                         
   8   9  12         12.88         12.80         6.13 o                         
   9   9  12          3.08          2.28         6.75 o                         
   0  10  12          5.82          2.08        10.39 o                         
   1  10  12        173.77        197.25         9.98 o                         
   2  10  12        589.79        591.33         9.42 o                         
   3  10  12         60.13         61.88         6.89 o                         
   4  10  12        371.23        417.08        10.77 o                         
   5  10  12         13.25          6.97         5.97 o                         
   6  10  12         43.96         32.88         5.66 o                         
   7  10  12         20.14         23.86         5.68 o                         
   8  10  12          5.62          9.31         6.83 o                         
   9  10  12          6.15         -1.79        10.13 o                         
   1  11  12         38.97         28.64         8.50 o                         
   2  11  12          3.40          1.75         5.22 o                         
   3  11  12         43.96         50.51         6.06 o                         
   4  11  12         34.93         37.27         7.35 o                         
   5  11  12          6.08         22.72         7.68 o                         
   6  11  12         16.19         23.27         5.38 o                         
   7  11  12         31.56         31.54         6.46 o                         
   8  11  12          0.18         35.59        11.37 o                         
   0  12  12          8.58        -10.85        10.85 o                         
   1  12  12         58.46         44.91        14.52 o                         
   2  12  12         49.62         33.17         9.02 o                         
   3  12  12          0.39         -5.91         5.91 o                         
   4  12  12        209.71        201.34        30.48 o                         
   5  12  12          0.56          0.52         7.21 o                         
   6  12  12         12.99          6.02         6.99 o                         
   7  12  12         87.14        118.06         7.68 o                         
   1  13  12          4.67         10.87         8.41 o                         
   2  13  12        129.75        109.91         6.82 o                         
   3  13  12          3.39          9.91         6.32 o                         
   4  13  12          1.11          3.84        12.60 o                         
   5  13  12          0.46         -6.56         7.64 o                         
   6  13  12         31.13         35.53         8.99 o                         
   0  14  12          0.10         35.19        14.37 o                         
   1  14  12          1.95          1.80         8.47 o                         
   2  14  12          2.62          7.48         7.98 o                         
   3  14  12         16.53         12.24         9.73 o                         
   4  14  12          2.92         -1.28         9.02 o                         
   1  15  12         43.06         88.92        15.36 o                         
   2  15  12          0.92          4.38         8.25 o                         
   1   1  13       2425.59       2434.89         7.81 o                         
   2   1  13          2.36          9.11         1.17 o                         
   3   1  13        260.89        268.08         2.28 o                         
   4   1  13        134.42        124.60         3.48 o                         
   5   1  13         44.86         46.20         2.07 o                         
   6   1  13         14.73         11.60         2.70 o                         
   7   1  13        114.47        103.89         3.91 o                         
   8   1  13        165.52        167.55         4.73 o                         
   9   1  13        677.17        685.32        10.78 o                         
  10   1  13        226.95        223.90         8.35 o                         
  11   1  13         23.36         21.22         6.64 o                         
   0   2  13      14325.97      13835.18        53.11 o                         
   1   2  13       2293.18       2194.86         6.85 o                         
   2   2  13        442.53        425.41         4.66 o                         
   3   2  13        565.14        583.68         5.31 o                         
   4   2  13         53.91         51.63         2.27 o                         
   5   2  13        308.37        293.88         4.07 o                         
   6   2  13        460.35        460.06         5.26 o                         
   7   2  13        191.94        191.16         5.68 o                         
   8   2  13         92.35         93.84         7.25 o                         
   9   2  13          1.82          1.83         5.29 o                         
  10   2  13         31.47         40.41         6.86 o                         
  11   2  13          9.47          8.04         9.52 o                         
   1   3  13         30.06         16.11         2.30 o                         
   2   3  13          6.58          7.79         1.50 o                         
   3   3  13         49.57         47.38         2.07 o                         
   4   3  13        203.00        217.49         3.37 o                         
   5   3  13         76.38         76.05         4.04 o                         
   6   3  13          0.49         -3.47         3.47 o                         
   7   3  13          2.23         -4.30         4.41 o                         
   8   3  13          9.51          9.01         4.83 o                         
   9   3  13          0.26          3.93         5.40 o                         
  10   3  13         13.80         13.61         8.12 o                         
  11   3  13          4.46          2.76        10.95 o                         
   0   4  13          0.85          3.96         4.37 o                         
   1   4  13        558.96        532.35         4.62 o                         
   2   4  13       2401.69       2495.98        11.67 o                         
   3   4  13         89.80         93.07         5.55 o                         
   4   4  13        489.11        472.12         4.51 o                         
   5   4  13        142.66        128.11         4.59 o                         
   6   4  13         17.64         14.44         4.36 o                         
   7   4  13         45.13         38.49         5.83 o                         
   8   4  13        517.34        532.25        21.46 o                         
   9   4  13          2.78          3.71         5.55 o                         
  10   4  13          0.45          7.68         7.49 o                         
   1   5  13       1896.47       1964.54         8.54 o                         
   2   5  13        123.57        124.95         3.37 o                         
   3   5  13         49.42         51.62         3.00 o                         
   4   5  13        156.16        147.13         4.55 o                         
   5   5  13         54.09         62.95         9.02 o                         
   6   5  13         18.73         12.95         4.66 o                         
   7   5  13       1237.25       1180.93        12.46 o                         
   8   5  13        292.35        314.85         8.20 o                         
   9   5  13        130.90        144.47         8.53 o                         
  10   5  13         28.40         25.12         8.36 o                         
   0   6  13          1.02          1.89         4.77 o                         
   1   6  13          5.75          0.83         3.19 o                         
   2   6  13          0.97          2.01         3.34 o                         
   3   6  13        768.62        803.87        13.78 o                         
   4   6  13        142.08        144.62         4.98 o                         
   5   6  13        685.75        700.54         9.44 o                         
   6   6  13        498.23        536.21         7.95 o                         
   7   6  13          9.03          5.82         5.56 o                         
   8   6  13         39.49         47.42         6.43 o                         
   9   6  13          0.07          8.38         6.23 o                         
  10   6  13         62.24         52.82         8.15 o                         
   1   7  13         28.58         19.59         6.29 o                         
   2   7  13        240.09        247.79         5.47 o                         
   3   7  13       1281.20       1247.76        27.68 o                         
   4   7  13        523.26        530.56         7.30 o                         
   5   7  13         31.97         27.34         5.95 o                         
   6   7  13        112.62        118.33         5.98 o                         
   7   7  13         53.58         54.15         6.08 o                         
   8   7  13         49.46         46.69         6.66 o                         
   9   7  13        253.03        254.35         9.78 o                         
  10   7  13          0.97          1.63        11.00 o                         
   0   8  13         49.72         78.64        11.11 o                         
   1   8  13        187.04        195.75         8.68 o                         
   2   8  13         78.11         74.73         5.47 o                         
   3   8  13         56.50         58.87         5.19 o                         
   4   8  13        398.75        396.70         8.97 o                         
   5   8  13         35.08         26.24         5.89 o                         
   6   8  13        163.77        168.48         8.09 o                         
   7   8  13          9.81          6.17         5.02 o                         
   8   8  13         41.11         34.32         6.66 o                         
   9   8  13         23.12         36.76         6.74 o                         
   1   9  13        224.51        240.83         9.99 o                         
   2   9  13        389.75        410.35         8.03 o                         
   3   9  13        786.33        758.19         9.97 o                         
   4   9  13        141.77        144.44         6.74 o                         
   5   9  13         59.25         53.44         6.00 o                         
   6   9  13        173.23        165.13         6.38 o                         
   7   9  13         31.54         13.38         5.56 o                         
   8   9  13         31.06         36.23         6.86 o                         
   9   9  13          8.63         -2.81         7.75 o                         
   0  10  13        158.22        150.69        13.31 o                         
   1  10  13        533.05        528.29        33.23 o                         
   2  10  13         99.84         95.66         5.89 o                         
   3  10  13          7.66          3.60         5.47 o                         
   4  10  13        484.83        536.66        11.64 o                         
   5  10  13          7.63         13.30         6.00 o                         
   6  10  13         96.15        102.77         6.32 o                         
   7  10  13         14.37         20.59         8.34 o                         
   8  10  13         64.81         57.35         8.22 o                         
   1  11  13          0.66          1.17         8.26 o                         
   2  11  13        267.24        253.98         7.80 o                         
   3  11  13          3.97          5.90         6.08 o                         
   4  11  13         36.12         48.12        12.51 o                         
   5  11  13        103.76        120.56        11.05 o                         
   6  11  13         29.16         16.62         7.11 o                         
   7  11  13         57.93         57.17         6.03 o                         
   8  11  13          0.22        -10.82        10.82 o                         
   0  12  13         34.41         32.69        12.22 o                         
   1  12  13          0.36          1.44         7.57 o                         
   2  12  13        100.18         89.60         8.70 o                         
   3  12  13          0.53          6.57         5.48 o                         
   4  12  13        206.23        212.46         9.75 o                         
   5  12  13         77.85         75.75         8.57 o                         
   6  12  13          0.90         -1.66         6.43 o                         
   7  12  13         24.85         26.32        14.36 o                         
   1  13  13        160.53        162.94        18.82 o                         
   2  13  13         14.02         16.87         6.42 o                         
   3  13  13         48.02         41.16         6.73 o                         
   4  13  13          4.59         -2.94        12.93 o                         
   5  13  13          3.38          7.56         8.19 o                         
   0  14  13         83.68         79.60        13.48 o                         
   1  14  13          5.67         -8.62         8.62 o                         
   2  14  13         13.83         29.50         6.65 o                         
   3  14  13        106.18        130.50         9.68 o                         
   4  14  13          0.42          4.93         9.62 o                         
   2  15  13         12.85         23.74         7.32 o                         
   0   0  14       1240.17       1165.90        10.20 o                         
   1   0  14       2645.59       2687.51        39.47 o                         
   2   0  14          1.25          1.20         1.95 o                         
   3   0  14        511.46        507.49         5.01 o                         
   4   0  14        310.20        296.68         4.43 o                         
   5   0  14         55.57         63.05         3.68 o                         
   6   0  14          2.29         -0.47         3.24 o                         
   7   0  14        169.36        183.86         6.18 o                         
   8   0  14        116.16        114.79        10.16 o                         
   9   0  14         49.22         49.32         5.70 o                         
  10   0  14        189.11        199.27        12.77 o                         
  11   0  14          1.44         -5.12         8.27 o                         
   1   1  14        475.11        472.10         9.62 o                         
   2   1  14        343.40        341.12         4.73 o                         
   3   1  14        239.98        226.41         3.36 o                         
   4   1  14        246.34        260.83         3.25 o                         
   5   1  14          2.01          4.74         2.36 o                         
   6   1  14        128.49        139.63         3.49 o                         
   7   1  14        165.03        157.43         4.36 o                         
   8   1  14         10.43          9.74         3.85 o                         
   9   1  14         93.24        117.97         6.33 o                         
  10   1  14          1.70          2.80         6.85 o                         
  11   1  14         30.01         27.74         7.94 o                         
   0   2  14         58.78         45.00        12.59 o                         
   1   2  14        426.76        413.50         5.02 o                         
   2   2  14          4.51          4.84         1.95 o                         
   3   2  14        206.53        220.36         4.21 o                         
   4   2  14        205.96        221.64         3.60 o                         
   5   2  14        149.08        157.85         3.61 o                         
   6   2  14         42.69         40.90         3.43 o                         
   7   2  14        308.83        278.34         6.34 o                         
   8   2  14         50.47         43.72         5.28 o                         
   9   2  14         64.87         66.59         6.05 o                         
  10   2  14         66.37         69.23         6.69 o                         
  11   2  14         24.11         66.02         8.79 o                         
   1   3  14        391.81        380.27         6.03 o                         
   2   3  14         64.42         51.10         2.59 o                         
   3   3  14        629.29        648.76         8.02 o                         
   4   3  14        481.20        491.12         8.72 o                         
   5   3  14        940.61        883.34         7.93 o                         
   6   3  14         24.86         25.03         3.88 o                         
   7   3  14         25.73         25.94         4.71 o                         
   8   3  14        433.57        422.44        11.33 o                         
   9   3  14         10.65          8.28         5.33 o                         
  10   3  14         81.79         76.90         9.96 o                         
  11   3  14          4.50          7.53         9.44 o                         
   0   4  14          2.60         -1.14         4.54 o                         
   1   4  14        220.92        280.82         5.72 o                         
   2   4  14        302.74        294.61         4.02 o                         
   3   4  14        691.22        713.89         6.54 o                         
   4   4  14         23.09         20.73         4.66 o                         
   5   4  14       1062.45       1013.58         9.96 o                         
   6   4  14        146.95        144.91         5.40 o                         
   7   4  14         35.84         32.39         5.54 o                         
   8   4  14         44.39         33.40         5.95 o                         
   9   4  14         94.54        100.02         6.89 o                         
  10   4  14         69.36         64.87        10.58 o                         
   1   5  14         57.60         68.94         3.10 o                         
   2   5  14        181.68        198.41         3.78 o                         
   3   5  14        336.39        342.58         6.66 o                         
   4   5  14        307.98        320.05         5.89 o                         
   5   5  14       1478.40       1514.94        12.29 o                         
   6   5  14        301.93        300.11         6.50 o                         
   7   5  14        319.34        339.23         8.30 o                         
   8   5  14         96.88        122.03         6.90 o                         
   9   5  14          3.15          2.26         6.25 o                         
  10   5  14          0.70          8.68        10.32 o                         
   0   6  14        116.44        117.35         9.02 o                         
   1   6  14         35.95         30.47         3.06 o                         
   2   6  14         28.41         35.96         3.38 o                         
   3   6  14         81.79         67.81         4.24 o                         
   4   6  14        154.67        137.39         5.09 o                         
   5   6  14        492.74        522.98         8.67 o                         
   6   6  14        106.91        121.04         6.04 o                         
   7   6  14         95.69         87.06         6.37 o                         
   8   6  14        379.16        381.77         9.06 o                         
   9   6  14        295.49        285.08         9.47 o                         
  10   6  14         19.28         23.69        10.06 o                         
   1   7  14         29.16         35.50         3.71 o                         
   2   7  14         29.00         27.12         3.99 o                         
   3   7  14        980.80        984.27        14.48 o                         
   4   7  14         80.63         71.18         4.69 o                         
   5   7  14       1144.31       1159.79        11.89 o                         
   6   7  14        835.28        875.58        15.29 o                         
   7   7  14        266.81        244.23         7.93 o                         
   8   7  14         82.93         78.65         6.48 o                         
   9   7  14         55.40         72.63         7.25 o                         
   0   8  14       1422.60       1383.20        23.11 o                         
   1   8  14         13.11         10.29         7.12 o                         
   2   8  14        434.19        450.91         8.85 o                         
   3   8  14        130.84        138.60         5.49 o                         
   4   8  14        279.98        295.75         7.51 o                         
   5   8  14        374.20        376.23         8.27 o                         
   6   8  14          2.33          3.34         4.92 o                         
   7   8  14         92.86         90.42         5.67 o                         
   8   8  14         16.56         18.52         8.93 o                         
   9   8  14          0.02         -2.13         6.62 o                         
   1   9  14        208.85        221.77        13.14 o                         
   2   9  14       1456.81       1382.11        12.52 o                         
   3   9  14        784.07        850.74        11.89 o                         
   4   9  14          1.64         -2.13         5.49 o                         
   5   9  14         16.46         14.01         5.92 o                         
   6   9  14          3.22         -2.99         5.16 o                         
   7   9  14         53.12         56.15         5.84 o                         
   8   9  14         52.78         51.93         6.50 o                         
   9   9  14          5.66         13.04         8.32 o                         
   0  10  14          2.51         -2.46        10.40 o                         
   1  10  14        839.65        830.07        27.46 o                         
   2  10  14          0.84         -2.48         5.67 o                         
   3  10  14          2.99          1.24         5.26 o                         
   4  10  14        199.42        242.93         7.90 o                         
   5  10  14          9.33          8.66         6.11 o                         
   6  10  14          7.79         14.28         5.52 o                         
   7  10  14         15.62          3.72         5.32 o                         
   8  10  14         30.38         40.05         6.91 o                         
   1  11  14          0.77         -8.05         8.05 o                         
   2  11  14        171.16        184.62         7.25 o                         
   3  11  14         19.70         14.81         5.77 o                         
   4  11  14         80.54         86.33         6.88 o                         
   5  11  14          6.75          8.94         6.06 o                         
   6  11  14          4.88         11.60         5.77 o                         
   7  11  14         19.69         19.93         6.06 o                         
   0  12  14         21.83         25.55        12.00 o                         
   1  12  14         95.24        110.59        19.69 o                         
   2  12  14         36.36         31.54         6.32 o                         
   3  12  14        194.66        196.51         7.60 o                         
   4  12  14         30.56         38.09         8.49 o                         
   5  12  14         29.48         32.84         6.97 o                         
   6  12  14          6.35          0.60         5.54 o                         
   7  12  14         20.99         46.70        22.45 o                         
   1  13  14         12.94         20.39         8.04 o                         
   2  13  14          4.09          5.73         7.57 o                         
   3  13  14          5.68         20.31         7.04 o                         
   4  13  14         42.75         63.45         9.90 o                         
   5  13  14         46.94         46.62        14.16 o                         
   0  14  14          5.01         32.96        13.70 o                         
   1  14  14          0.11         12.50        13.52 o                         
   2  14  14         14.06         11.32         6.64 o                         
   3  14  14         64.08         58.74        10.42 o                         
   4  14  14          2.74          8.00         9.82 o                         
   2  15  14          7.65         12.75         8.63 o                         
   1   1  15          0.75          5.36         2.84 o                         
   2   1  15         76.02         75.43         2.79 o                         
   3   1  15       1018.09       1034.71         8.91 o                         
   4   1  15          7.19          5.68         2.52 o                         
   5   1  15        851.81        849.42        10.28 o                         
   6   1  15        131.00        137.23         3.92 o                         
   7   1  15        292.49        271.70         6.43 o                         
   8   1  15         16.19         20.65         3.99 o                         
   9   1  15        194.78        173.74         5.81 o                         
  10   1  15         15.73          3.87         7.02 o                         
  11   1  15          0.06         21.38         9.18 o                         
   0   2  15       8761.78       8451.35        77.76 o                         
   1   2  15        833.67        815.16         6.73 o                         
   2   2  15        567.66        620.36         5.33 o                         
   3   2  15         32.91         25.47         2.79 o                         
   4   2  15       1351.09       1338.63        11.11 o                         
   5   2  15        244.85        225.94         4.34 o                         
   6   2  15         31.60         44.65         3.48 o                         
   7   2  15         98.08         91.99         5.28 o                         
   8   2  15          5.47          8.61         5.09 o                         
   9   2  15        399.10        403.17         9.66 o                         
  10   2  15          2.35         -6.53         6.53 o                         
  11   2  15        122.35        134.76         9.19 o                         
   1   3  15        266.04        227.04         4.58 o                         
   2   3  15         49.88         47.47         3.42 o                         
   3   3  15        823.10        870.30        10.73 o                         
   4   3  15        927.11        891.51         6.63 o                         
   5   3  15        283.19        269.49         5.59 o                         
   6   3  15         17.92         16.16         4.01 o                         
   7   3  15         29.36         24.75         5.04 o                         
   8   3  15         30.50         53.66         5.62 o                         
   9   3  15        186.31        170.64         7.29 o                         
  10   3  15         73.38         80.01         9.22 o                         
   0   4  15        122.94        126.43         6.05 o                         
   1   4  15       1732.30       1909.04        14.85 o                         
   2   4  15        376.22        398.56         5.42 o                         
   3   4  15        236.42        239.17         4.74 o                         
   4   4  15        307.41        285.40         5.27 o                         
   5   4  15        130.37        124.15         7.34 o                         
   6   4  15        275.36        268.89         8.26 o                         
   7   4  15        118.48        101.81         6.25 o                         
   8   4  15        224.12        234.50         7.69 o                         
   9   4  15         28.57         15.65         6.07 o                         
  10   4  15          1.12         -8.18         8.18 o                         
   1   5  15        374.35        392.61         8.34 o                         
   2   5  15        151.79        146.07         4.43 o                         
   3   5  15        106.60        101.41         4.19 o                         
   4   5  15        521.49        508.67         6.57 o                         
   5   5  15        315.93        305.30         7.02 o                         
   6   5  15         21.16         11.93         5.39 o                         
   7   5  15        272.24        273.40         8.03 o                         
   8   5  15         54.97         60.12        11.24 o                         
   9   5  15          5.01          6.85         6.17 o                         
  10   5  15          2.05          7.89        11.00 o                         
   0   6  15        106.40         95.51         6.16 o                         
   1   6  15        178.08        161.88         5.00 o                         
   2   6  15        148.54        129.03         4.01 o                         
   3   6  15          0.04          0.50         3.72 o                         
   4   6  15         93.00         79.70         4.70 o                         
   5   6  15        160.67        173.11         6.48 o                         
   6   6  15        618.95        660.59        11.21 o                         
   7   6  15         35.83         38.11         5.74 o                         
   8   6  15        115.94        130.96         7.01 o                         
   9   6  15         45.96         61.38         6.97 o                         
  10   6  15         28.88         11.39        10.81 o                         
   1   7  15         34.32         35.66         4.35 o                         
   2   7  15          2.13          2.44         3.35 o                         
   3   7  15        305.20        307.54         9.10 o                         
   4   7  15          0.49         -4.38         4.38 o                         
   5   7  15          6.88         18.73         5.71 o                         
   6   7  15        361.20        389.74         8.47 o                         
   7   7  15         17.45         17.75         5.61 o                         
   8   7  15         26.56         48.92         6.72 o                         
   9   7  15         20.76         27.03         7.07 o                         
   0   8  15        616.31        640.30        11.76 o                         
   1   8  15        359.10        344.35         8.24 o                         
   2   8  15        292.79        278.25         6.20 o                         
   3   8  15         79.88         79.88         5.15 o                         
   4   8  15         80.86         66.09         6.15 o                         
   5   8  15          2.14          2.26         5.49 o                         
   6   8  15         24.01         26.18         6.15 o                         
   7   8  15          1.30          3.50         5.13 o                         
   8   8  15          0.61         -6.58         8.22 o                         
   9   8  15          8.09          9.39         7.49 o                         
   1   9  15          8.50         -0.83         8.40 o                         
   2   9  15        235.95        217.31         6.13 o                         
   3   9  15         59.48         55.13         5.01 o                         
   4   9  15         25.13         33.01         7.23 o                         
   5   9  15          0.08          3.54         6.00 o                         
   6   9  15          1.15         -3.54         5.50 o                         
   7   9  15         34.13         30.67         5.74 o                         
   8   9  15          6.38         -6.55         6.55 o                         
   0  10  15         73.72         90.57        12.85 o                         
   1  10  15         32.99         30.69         8.40 o                         
   2  10  15        384.55        359.14         7.93 o                         
   3  10  15         22.33         23.73         4.94 o                         
   4  10  15         92.96        106.72         8.01 o                         
   5  10  15          0.38         -0.16         5.80 o                         
   6  10  15         75.89         66.15         5.93 o                         
   7  10  15          4.80          1.62         5.76 o                         
   8  10  15         33.03         19.21        10.50 o                         
   1  11  15        156.24        146.94         9.92 o                         
   2  11  15         39.90         31.16         5.90 o                         
   3  11  15        151.55        157.47         7.01 o                         
   4  11  15          0.48          0.67         5.61 o                         
   5  11  15          0.02          6.22         6.56 o                         
   6  11  15          5.27          1.09         7.93 o                         
   7  11  15         84.18         83.34         7.07 o                         
   0  12  15         61.34         53.61        13.58 o                         
   1  12  15         15.29          9.96         8.80 o                         
   2  12  15         21.55         14.69         5.86 o                         
   3  12  15          0.01          7.80         6.21 o                         
   4  12  15          0.83         -1.73         6.24 o                         
   5  12  15         69.77         82.43        10.03 o                         
   6  12  15          2.22         -2.01         9.67 o                         
   1  13  15          2.71          1.30         8.43 o                         
   2  13  15          4.04         15.12        11.86 o                         
   3  13  15         17.63         25.48         7.39 o                         
   4  13  15          0.10         -0.24         9.04 o                         
   5  13  15         25.82         13.83         9.82 o                         
   0  14  15          1.19        -13.39        13.39 o                         
   1  14  15        107.51        146.00        23.06 o                         
   2  14  15         29.00         42.48        13.24 o                         
   3  14  15         82.82         79.21         9.80 o                         
   4  14  15         12.54         25.33         9.13 o                         
   0   0  16       2468.76       2602.79        41.98 o                         
   1   0  16       3718.36       3640.77        32.13 o                         
   2   0  16        502.95        476.93         7.00 o                         
   3   0  16        103.13         97.57         4.87 o                         
   4   0  16        257.63        229.39         5.73 o                         
   5   0  16          2.34         -0.62         3.82 o                         
   6   0  16          6.42          3.66         3.81 o                         
   7   0  16        157.84        156.55         6.56 o                         
   8   0  16          1.85          0.54         5.79 o                         
   9   0  16         10.10         12.91         6.87 o                         
  10   0  16          9.16          8.48         8.23 o                         
   1   1  16       1693.04       1591.01        17.78 o                         
   2   1  16         85.21        102.52         3.08 o                         
   3   1  16       1336.89       1264.75         7.96 o                         
   4   1  16         73.09         66.23         3.62 o                         
   5   1  16        149.60        135.41         3.66 o                         
   6   1  16         35.72         35.39         3.05 o                         
   7   1  16        300.20        305.57         5.19 o                         
   8   1  16        342.08        328.12         7.83 o                         
   9   1  16         37.94         26.02         4.91 o                         
  10   1  16          0.63         -8.31         8.31 o                         
   0   2  16        114.25        170.61        55.39 o                         
   1   2  16       3158.55       3110.29        17.14 o                         
   2   2  16         43.09         39.96         3.26 o                         
   3   2  16          4.37          0.39         3.78 o                         
   4   2  16        294.96        298.64         4.95 o                         
   5   2  16        398.14        379.49         4.87 o                         
   6   2  16         55.74         57.67         4.73 o                         
   7   2  16         25.10         21.63         4.90 o                         
   8   2  16        402.29        384.69         8.10 o                         
   9   2  16          6.20         11.89         5.26 o                         
  10   2  16          0.00          1.56         6.70 o                         
  11   2  16          9.86         19.31        12.69 o                         
   1   3  16         41.63         28.02         3.57 o                         
   2   3  16        239.90        251.01         4.75 o                         
   3   3  16        630.24        615.35         8.08 o                         
   4   3  16        299.15        316.80         6.78 o                         
   5   3  16        240.11        239.73         4.82 o                         
   6   3  16        157.47        149.14         4.73 o                         
   7   3  16        191.29        208.69         7.16 o                         
   8   3  16        295.31        326.13         8.43 o                         
   9   3  16        212.31        208.31         8.34 o                         
  10   3  16         53.21         48.35         8.97 o                         
   0   4  16          2.25          1.96         4.99 o                         
   1   4  16        655.87        648.03         6.80 o                         
   2   4  16          7.22          8.65         3.33 o                         
   3   4  16         18.47         14.96         4.66 o                         
   4   4  16        227.02        220.26         6.21 o                         
   5   4  16        641.43        662.36         8.79 o                         
   6   4  16        188.13        168.28         6.33 o                         
   7   4  16         19.33         16.42         7.99 o                         
   8   4  16         34.67         36.52         6.28 o                         
   9   4  16          0.92          0.75         6.13 o                         
  10   4  16         11.58         10.05        10.76 o                         
   1   5  16        191.30        224.41         5.18 o                         
   2   5  16        259.89        266.11         5.37 o                         
   3   5  16         25.37         29.24         4.99 o                         
   4   5  16        142.48        136.61         6.11 o                         
   5   5  16         59.22         67.17         5.43 o                         
   6   5  16        175.74        174.04         6.50 o                         
   7   5  16        273.38        259.22         7.53 o                         
   8   5  16          5.62         12.80        10.00 o                         
   9   5  16          0.46          3.96         6.21 o                         
  10   5  16         12.00         24.89        11.20 o                         
   0   6  16         24.51         19.25         5.75 o                         
   1   6  16        510.42        520.82         7.01 o                         
   2   6  16        328.50        352.46         7.19 o                         
   3   6  16        314.29        317.42         8.33 o                         
   4   6  16        691.74        636.86         9.44 o                         
   5   6  16         10.93          6.56         5.27 o                         
   6   6  16        139.78        126.37         6.33 o                         
   7   6  16          0.15         -3.70         5.90 o                         
   8   6  16          8.87         21.06         6.46 o                         
   9   6  16         96.64         89.03        10.07 o                         
  10   6  16         17.05         13.86        11.33 o                         
   1   7  16         28.87         35.42         4.52 o                         
   2   7  16         14.58          6.35         4.22 o                         
   3   7  16        285.85        291.93         7.95 o                         
   4   7  16         32.34         24.34         7.02 o                         
   5   7  16        321.37        336.79         8.00 o                         
   6   7  16          0.10          0.49         5.48 o                         
   7   7  16         18.10         14.25         5.91 o                         
   8   7  16         14.49         13.31         6.48 o                         
   9   7  16          0.06          3.42         6.95 o                         
   0   8  16         70.68         48.80         6.92 o                         
   1   8  16         64.02         41.92         5.00 o                         
   2   8  16        524.01        528.08        13.19 o                         
   3   8  16        354.21        369.41         8.89 o                         
   4   8  16         11.24         14.94         7.98 o                         
   5   8  16          9.92         12.86         5.78 o                         
   6   8  16        170.29        182.79         7.65 o                         
   7   8  16          5.31         -2.68         5.26 o                         
   8   8  16         12.03         12.69         6.71 o                         
   9   8  16         32.58         39.27         9.32 o                         
   1   9  16         53.50         24.01         6.14 o                         
   2   9  16         35.03         36.17         6.60 o                         
   3   9  16         67.49         54.30         6.50 o                         
   4   9  16         91.96        101.10         9.29 o                         
   5   9  16        128.91        133.05         7.04 o                         
   6   9  16        133.02        121.85         7.01 o                         
   7   9  16          5.75          6.57         5.11 o                         
   8   9  16          3.37          1.76         6.50 o                         
   0  10  16        188.45        171.70        13.91 o                         
   1  10  16        186.13        188.34        10.37 o                         
   2  10  16         42.59         49.13         9.61 o                         
   3  10  16        113.26        112.50         7.50 o                         
   4  10  16         19.82         34.23         9.25 o                         
   5  10  16        166.63        206.09         8.04 o                         
   6  10  16         29.47         28.68         6.74 o                         
   7  10  16          2.76          5.35         5.76 o                         
   8  10  16          1.58        -10.38        10.38 o                         
   1  11  16          2.54         -2.21         7.99 o                         
   2  11  16         98.60        108.64         7.52 o                         
   3  11  16        165.53        137.98        12.49 o                         
   4  11  16         13.02          7.96         8.42 o                         
   5  11  16         92.21         84.04         7.80 o                         
   6  11  16         10.61          3.23         5.76 o                         
   7  11  16          0.01          8.51        10.68 o                         
   0  12  16         66.81         70.31        14.31 o                         
   1  12  16         35.87         28.79         9.01 o                         
   2  12  16          1.03         -8.00         8.74 o                         
   3  12  16         70.71         67.36         8.08 o                         
   4  12  16          1.83         -3.51        12.32 o                         
   5  12  16         28.46         33.83        10.15 o                         
   6  12  16          0.56          3.35         7.30 o                         
   1  13  16         13.53         32.70         9.53 o                         
   2  13  16        165.18        168.78        11.31 o                         
   3  13  16         60.01         86.19        17.61 o                         
   0  14  16         74.27         74.36        15.05 o                         
   1  14  16          9.88        -11.73        11.73 o                         
   2  14  16         21.07         29.68        12.53 o                         
   1   1  17        258.61        297.75         4.69 o                         
   2   1  17        156.19        135.74         3.43 o                         
   3   1  17        289.12        277.64         4.83 o                         
   4   1  17         21.23         12.25         3.33 o                         
   5   1  17        242.15        236.84         5.62 o                         
   6   1  17        121.72        117.48         4.73 o                         
   7   1  17        609.06        570.90        11.27 o                         
   8   1  17          8.37         14.61         4.82 o                         
   9   1  17         66.13         69.40         8.80 o                         
  10   1  17          5.17         -3.99         7.30 o                         
   0   2  17        524.73        518.50        21.43 o                         
   1   2  17       1123.66       1185.00        13.84 o                         
   2   2  17        134.18        134.73         4.16 o                         
   3   2  17         19.63         13.65         3.83 o                         
   4   2  17        226.45        209.96         4.65 o                         
   5   2  17        216.48        230.87         6.08 o                         
   6   2  17        173.43        167.44         5.29 o                         
   7   2  17          0.37         -2.86         4.89 o                         
   8   2  17          1.54          2.58         4.94 o                         
   9   2  17          0.99         -0.85         5.53 o                         
  10   2  17          0.04         -0.59         8.34 o                         
   1   3  17        175.97        180.23         4.60 o                         
   2   3  17        631.38        609.08         6.49 o                         
   3   3  17        361.05        342.06         6.91 o                         
   4   3  17        391.55        354.87         7.03 o                         
   5   3  17        471.76        441.83         6.90 o                         
   6   3  17         20.08         11.10         7.14 o                         
   7   3  17         11.15          9.18         5.64 o                         
   8   3  17         35.54         29.63         5.95 o                         
   9   3  17         14.97         27.33         6.81 o                         
  10   3  17          0.25          9.15         8.14 o                         
   0   4  17       1220.83       1282.05        12.89 o                         
   1   4  17        262.74        271.21         5.83 o                         
   2   4  17         51.11         45.59         3.85 o                         
   3   4  17        749.31        737.93         9.28 o                         
   4   4  17         25.72         29.03         5.00 o                         
   5   4  17        366.36        380.58        10.13 o                         
   6   4  17         23.02          7.51         7.46 o                         
   7   4  17         24.80         14.18         5.67 o                         
   8   4  17         84.47         76.62        12.29 o                         
   9   4  17          2.47          5.19         6.44 o                         
  10   4  17          7.93          8.93        10.45 o                         
   1   5  17         76.05         79.28         4.24 o                         
   2   5  17         16.25         17.17         3.95 o                         
   3   5  17        104.28         98.98         5.88 o                         
   4   5  17         92.57         80.68         6.05 o                         
   5   5  17        107.95        111.11         8.28 o                         
   6   5  17        123.32        117.68         8.18 o                         
   7   5  17          2.90         -1.18         5.61 o                         
   8   5  17          6.48         12.90         6.02 o                         
   9   5  17          5.27          1.70         6.23 o                         
  10   5  17         76.52         97.41        12.96 o                         
   0   6  17          0.11         -0.79         5.79 o                         
   1   6  17         33.27         36.39         4.34 o                         
   2   6  17          0.05         -1.79         4.02 o                         
   3   6  17        923.71        932.56        16.56 o                         
   4   6  17        392.61        372.03         8.03 o                         
   5   6  17          8.12          7.93         7.08 o                         
   6   6  17          3.33          2.66        12.43 o                         
   7   6  17         11.37         18.01         7.80 o                         
   8   6  17         82.72         96.58        10.15 o                         
   9   6  17         23.63         21.02         6.15 o                         
   1   7  17         79.13         77.90         5.04 o                         
   2   7  17        239.06        218.74         7.55 o                         
   3   7  17          9.81          5.88         5.78 o                         
   4   7  17          4.17         -0.40         8.35 o                         
   5   7  17        132.50        139.51         8.45 o                         
   6   7  17        137.95        143.33        10.13 o                         
   7   7  17        161.58        170.63        10.26 o                         
   8   7  17         14.37         32.41         6.42 o                         
   9   7  17         54.83         57.03         7.56 o                         
   0   8  17        103.29         84.51         8.23 o                         
   1   8  17         28.26         15.46         5.06 o                         
   2   8  17        222.55        252.04         8.03 o                         
   3   8  17        262.07        264.65         8.45 o                         
   4   8  17         12.87         11.72         7.89 o                         
   5   8  17         57.03         62.58         8.40 o                         
   6   8  17        257.89        270.35        15.47 o                         
   7   8  17          8.39          7.83         7.11 o                         
   8   8  17        116.16        137.18        15.47 o                         
   9   8  17         18.26         10.87        10.24 o                         
   1   9  17         46.50         42.99         5.27 o                         
   2   9  17         71.37         65.17         7.06 o                         
   3   9  17         12.21         -2.72         6.25 o                         
   4   9  17         16.16         13.74        10.70 o                         
   5   9  17         13.84         12.59         8.42 o                         
   6   9  17          0.01          1.30         8.37 o                         
   7   9  17          2.93         -1.06         7.88 o                         
   0  10  17        446.81        461.08        12.00 o                         
   1  10  17         20.59         13.27         8.30 o                         
   2  10  17        492.47        498.21        10.91 o                         
   3  10  17          2.91         14.31         6.55 o                         
   4  10  17          6.12          7.60         8.57 o                         
   5  10  17         14.50         14.84         9.33 o                         
   6  10  17          8.56         18.51         8.51 o                         
   7  10  17          5.65          6.41         7.67 o                         
   1  11  17        105.31         89.99         7.56 o                         
   2  11  17        111.36        116.85         8.24 o                         
   3  11  17          0.13         -5.89         6.55 o                         
   4  11  17         15.77         17.72        12.93 o                         
   5  11  17        397.90        428.30        13.98 o                         
   6  11  17         20.60         21.05         9.08 o                         
   7  11  17          1.93          4.73        14.00 o                         
   0  12  17        308.81        328.83        16.96 o                         
   1  12  17         17.58          1.18         8.75 o                         
   2  12  17         64.59         62.74         7.58 o                         
   3  12  17          3.67         -1.87         8.51 o                         
   4  12  17         41.43         93.07        19.11 o                         
   5  12  17         46.42         41.11        17.91 o                         
   1  13  17         10.09         -9.28        12.92 o                         
   2  13  17          9.01          9.21        12.17 o                         
   2  14  17         15.05        -11.64        11.64 o                         
   0   0  18          9.29         11.10         5.15 o                         
   1   0  18       3304.49       3275.79        41.58 o                         
   2   0  18        210.98        193.97         4.66 o                         
   3   0  18        500.35        503.41         7.72 o                         
   4   0  18        594.14        596.90         9.07 o                         
   5   0  18        351.94        343.13         9.11 o                         
   6   0  18        954.64        939.34        16.03 o                         
   7   0  18       1241.29       1281.20        16.90 o                         
   8   0  18        570.70        554.00        13.23 o                         
   9   0  18         62.76         56.21        10.73 o                         
  10   0  18          6.99         20.85        14.87 o                         
   1   1  18         10.00          8.92         3.11 o                         
   2   1  18          6.23          4.34         3.03 o                         
   3   1  18         96.95         95.42         4.06 o                         
   4   1  18          4.03          0.34         3.58 o                         
   5   1  18        172.88        163.17         7.61 o                         
   6   1  18         61.51         52.93         4.17 o                         
   7   1  18          6.35          4.30         5.32 o                         
   8   1  18        148.97        147.17        11.63 o                         
   9   1  18         42.60         34.47         8.06 o                         
  10   1  18          3.53          3.12        16.70 o                         
   0   2  18       1871.83       1852.03        14.98 o                         
   1   2  18        106.25         98.56         4.52 o                         
   2   2  18       1726.57       1676.84        10.02 o                         
   3   2  18          0.06          0.72         3.69 o                         
   4   2  18        114.55        120.33         4.32 o                         
   5   2  18        208.29        207.20         5.12 o                         
   6   2  18        110.09        104.14         6.15 o                         
   7   2  18        101.57         98.98         7.11 o                         
   8   2  18          0.67         -2.03         6.90 o                         
   9   2  18         56.35         62.60         9.67 o                         
   1   3  18        309.54        310.91         5.48 o                         
   2   3  18        118.65        121.13         4.79 o                         
   3   3  18        210.00        193.16         6.24 o                         
   4   3  18         40.20         36.41         5.20 o                         
   5   3  18         78.32         71.69         5.61 o                         
   6   3  18          7.33          9.57         7.11 o                         
   7   3  18         23.05         18.92         8.13 o                         
   8   3  18         88.11         69.91         8.58 o                         
   9   3  18         11.91         16.16         9.22 o                         
   0   4  18        261.94        254.13         7.56 o                         
   1   4  18         65.92         60.41         4.10 o                         
   2   4  18          6.53          6.77         3.54 o                         
   3   4  18         44.20         46.13         5.32 o                         
   4   4  18        960.39        937.85        26.69 o                         
   5   4  18        264.64        282.86        16.33 o                         
   6   4  18         63.42         49.69         7.69 o                         
   7   4  18         40.32         41.92         7.49 o                         
   8   4  18        121.12        113.65         9.92 o                         
   9   4  18        122.78        108.35        27.75 o                         
   1   5  18         36.01         27.23         4.19 o                         
   2   5  18        151.11        149.15         5.87 o                         
   3   5  18        161.03        154.55         6.63 o                         
   4   5  18         57.68         48.25         5.88 o                         
   5   5  18         56.02         58.70         7.33 o                         
   6   5  18          0.02         -4.56         7.03 o                         
   7   5  18          0.62          3.64         8.01 o                         
   8   5  18         76.93         89.04        12.02 o                         
   9   5  18         23.39         25.72         8.67 o                         
  10   5  18         14.63          0.33        10.03 o                         
   0   6  18         70.54         86.34         6.63 o                         
   1   6  18          0.18          2.12         4.00 o                         
   2   6  18        197.91        184.91         6.79 o                         
   3   6  18        923.69        959.51        19.38 o                         
   4   6  18          2.09          2.83         5.32 o                         
   5   6  18        337.96        332.91        10.64 o                         
   6   6  18        441.60        464.76        11.96 o                         
   7   6  18         48.24         58.64         8.97 o                         
   8   6  18         67.98         72.83         8.94 o                         
   9   6  18          0.11         11.13         9.86 o                         
   1   7  18        312.57        253.96         6.62 o                         
   2   7  18         13.99         15.18         5.85 o                         
   3   7  18         13.32          8.21         5.84 o                         
   4   7  18          6.43          0.47         7.27 o                         
   5   7  18         81.25         78.28         8.23 o                         
   6   7  18         12.85         10.19         8.04 o                         
   7   7  18         53.13         69.31         9.50 o                         
   8   7  18         15.28         23.95         8.58 o                         
   0   8  18        196.80        183.44         8.33 o                         
   1   8  18        226.75        220.91         6.31 o                         
   2   8  18        222.67        237.32         8.13 o                         
   3   8  18          0.89         -1.99         6.16 o                         
   4   8  18          4.79         -3.07         7.70 o                         
   5   8  18          0.42          7.39         7.96 o                         
   6   8  18         23.94         23.85         9.00 o                         
   7   8  18          2.41         -0.61         6.87 o                         
   8   8  18          7.98          1.87        10.21 o                         
   1   9  18          0.76         -0.74         5.06 o                         
   2   9  18         23.27         14.13         6.59 o                         
   3   9  18        119.02        125.11         7.66 o                         
   4   9  18          6.80          5.47         7.51 o                         
   5   9  18          1.87         -0.66         7.77 o                         
   6   9  18         21.16         26.24         9.17 o                         
   7   9  18        243.35        251.77        13.06 o                         
   0  10  18        189.53        205.18        11.24 o                         
   1  10  18         61.59         58.13         6.03 o                         
   2  10  18        232.20        224.47         8.85 o                         
   3  10  18         22.21         17.07         7.22 o                         
   4  10  18          1.38          5.09         8.44 o                         
   5  10  18          6.18         13.91         9.85 o                         
   6  10  18          8.16         10.74         9.29 o                         
   7  10  18         19.81        -12.65        12.65 o                         
   1  11  18        102.41        110.86         6.66 o                         
   2  11  18         87.70         74.35         8.13 o                         
   3  11  18          6.90          6.19         6.97 o                         
   4  11  18         90.46        111.06        18.82 o                         
   5  11  18          5.70          9.55         9.64 o                         
   6  11  18          5.78         -5.40        13.34 o                         
   0  12  18         15.28         13.71         7.59 o                         
   1  12  18         20.94         26.23         5.89 o                         
   2  12  18         13.99         16.11         9.44 o                         
   3  12  18          4.77          5.20         7.59 o                         
   4  12  18         70.88         61.96        12.10 o                         
   1  13  18          4.38          8.76         7.57 o                         
   2  13  18          2.73          3.17         9.87 o                         
   1   1  19        698.45        683.82         7.79 o                         
   2   1  19        234.15        210.07         5.59 o                         
   3   1  19        133.31        126.11         4.60 o                         
   4   1  19        336.58        311.20         6.14 o                         
   5   1  19         11.77         12.64         4.41 o                         
   6   1  19        236.63        236.31         5.37 o                         
   7   1  19         43.82         40.44         5.69 o                         
   8   1  19        258.93        248.91         7.60 o                         
   9   1  19         12.99         10.48         6.84 o                         
  10   1  19         16.85         -3.65        12.33 o                         
   0   2  19        527.35        511.79        21.25 o                         
   1   2  19        807.18        792.09         7.72 o                         
   2   2  19         47.75         56.26         5.49 o                         
   3   2  19        147.67        139.82         5.09 o                         
   4   2  19         34.48         26.56         4.02 o                         
   5   2  19          9.86          2.28         4.07 o                         
   6   2  19          8.97          7.51         5.51 o                         
   7   2  19         51.99         49.91         6.83 o                         
   8   2  19        595.00        574.00        13.77 o                         
   9   2  19         34.50         48.18         9.27 o                         
  10   2  19         46.79         25.71        11.39 o                         
   1   3  19         12.69         15.03         3.99 o                         
   2   3  19        143.34        119.56         5.75 o                         
   3   3  19          5.38          3.25         4.94 o                         
   4   3  19         57.20         45.13         5.31 o                         
   5   3  19        163.03        161.90         6.57 o                         
   6   3  19        209.18        204.70         9.07 o                         
   7   3  19         14.01         12.04         7.74 o                         
   8   3  19          1.89         -8.01         8.01 o                         
   9   3  19         53.22         35.99         9.64 o                         
  10   3  19          7.81         -8.75        11.71 o                         
   0   4  19        766.03        772.77        18.02 o                         
   1   4  19          4.96          3.03         3.89 o                         
   2   4  19          3.95         -0.15         4.67 o                         
   3   4  19        485.68        477.11         8.56 o                         
   4   4  19          2.86          9.20         5.24 o                         
   5   4  19         49.73         49.91         7.75 o                         
   6   4  19          0.00          6.29         6.58 o                         
   7   4  19          0.36         -5.31         7.90 o                         
   8   4  19         26.54         14.92        13.28 o                         
   9   4  19         37.64         43.47        13.63 o                         
   1   5  19          0.08          1.95         3.99 o                         
   2   5  19        783.70        728.59        13.20 o                         
   3   5  19         13.16         11.27         5.86 o                         
   4   5  19          5.95          1.67         5.05 o                         
   5   5  19          0.05         -3.99         7.58 o                         
   6   5  19          5.95          4.56         8.22 o                         
   7   5  19        489.37        554.99        21.87 o                         
   8   5  19        148.85        158.51        10.21 o                         
   9   5  19         51.62         75.26        11.70 o                         
   0   6  19         19.28          4.10         6.11 o                         
   1   6  19         36.96         23.23         4.53 o                         
   2   6  19        319.78        334.83         7.97 o                         
   3   6  19         22.03         27.53         6.22 o                         
   4   6  19         44.14         31.34         5.90 o                         
   5   6  19        193.08        207.97         9.88 o                         
   6   6  19        249.88        283.56        11.02 o                         
   7   6  19          4.40          3.15         8.90 o                         
   8   6  19          5.69          0.34         9.18 o                         
   9   6  19         11.35          6.54        10.70 o                         
   1   7  19         21.88         29.52         4.57 o                         
   2   7  19        375.16        331.43         8.23 o                         
   3   7  19         80.26         78.69         6.56 o                         
   4   7  19         34.13         40.00         8.00 o                         
   5   7  19          9.71          8.46         7.62 o                         
   6   7  19         10.72          8.51         8.30 o                         
   7   7  19          7.03         19.01         8.27 o                         
   8   7  19         24.92         27.38        12.27 o                         
   0   8  19         12.52         20.95         7.05 o                         
   1   8  19         10.71          9.61         6.04 o                         
   2   8  19         23.04         33.66         6.37 o                         
   3   8  19         10.90          9.58         6.38 o                         
   4   8  19         11.31          7.42         7.06 o                         
   5   8  19         11.98         15.15         7.58 o                         
   6   8  19         56.65         58.90         9.51 o                         
   7   8  19          8.66         10.46         7.41 o                         
   1   9  19        185.99        175.71         6.34 o                         
   2   9  19         44.35         35.70         6.55 o                         
   3   9  19         92.45         99.55         7.33 o                         
   4   9  19         70.92         61.12         8.57 o                         
   5   9  19         13.39         11.39         8.02 o                         
   6   9  19         99.28        107.10        10.00 o                         
   7   9  19          0.16         21.87        11.23 o                         
   0  10  19       1042.91       1078.35        16.31 o                         
   1  10  19         21.94         13.36         5.49 o                         
   2  10  19         13.85          9.54         6.69 o                         
   3  10  19          7.76          4.38         7.15 o                         
   4  10  19         91.83         99.13        18.42 o                         
   5  10  19          5.97          0.58         9.36 o                         
   6  10  19         52.77         51.29        13.75 o                         
   7  10  19          3.47          9.64        13.92 o                         
   1  11  19        208.36        227.12         9.24 o                         
   2  11  19          5.42         11.39         7.39 o                         
   3  11  19          5.77          9.55         7.18 o                         
   4  11  19         93.53        113.38        11.72 o                         
   5  11  19          6.26         19.31        15.42 o                         
   0  12  19         19.94         26.77        13.06 o                         
   1  12  19         22.78         38.50         7.10 o                         
   2  12  19         39.10         39.27         8.65 o                         
   3  12  19          6.93          9.74        10.13 o                         
   1  13  19         21.66          9.02         9.75 o                         
   2  13  19        242.91        273.19        17.50 o                         
   0   0  20       1057.12        998.13        19.18 o                         
   1   0  20         38.18         34.60         4.29 o                         
   2   0  20        922.45        947.59        14.50 o                         
   3   0  20          3.06          0.00         4.86 o                         
   4   0  20       1060.07       1059.03        11.09 o                         
   5   0  20        229.84        232.06         8.75 o                         
   6   0  20         68.58         74.09         6.60 o                         
   7   0  20        351.04        363.54        11.25 o                         
   8   0  20         24.90         26.65         8.91 o                         
   9   0  20          4.67         11.33        10.61 o                         
   1   1  20         49.95         80.82         4.66 o                         
   2   1  20        269.62        272.57         5.03 o                         
   3   1  20          0.00         -2.11         3.49 o                         
   4   1  20         38.00         36.20         3.82 o                         
   5   1  20        108.98         93.92         5.15 o                         
   6   1  20         11.32         10.97         4.35 o                         
   7   1  20         62.42         61.50         6.08 o                         
   8   1  20         23.96         38.31         6.48 o                         
   9   1  20         11.91         15.87         8.06 o                         
  10   1  20          2.21         -7.74         8.21 o                         
   0   2  20          0.06          1.17         5.67 o                         
   1   2  20        473.41        474.05         9.08 o                         
   2   2  20        188.56        187.07         5.69 o                         
   3   2  20        161.60        169.66         9.40 o                         
   4   2  20          3.06          1.31         4.55 o                         
   5   2  20         14.40          8.55         5.48 o                         
   6   2  20        298.55        256.65         7.75 o                         
   7   2  20          2.24         -7.65         8.62 o                         
   8   2  20         22.19         13.88         8.56 o                         
   9   2  20         88.05         95.82         9.47 o                         
   1   3  20        491.05        456.27         9.61 o                         
   2   3  20         12.52         20.23         5.45 o                         
   3   3  20         83.84         73.55         5.86 o                         
   4   3  20          0.07          3.84         4.60 o                         
   5   3  20         74.53         69.04         6.28 o                         
   6   3  20        222.29        220.77         9.28 o                         
   7   3  20        875.66        840.94        17.29 o                         
   8   3  20         30.53         29.95         8.34 o                         
   9   3  20          1.21          4.30         8.89 o                         
   0   4  20       1061.28        979.64        12.59 o                         
   1   4  20         34.54         38.81         4.26 o                         
   2   4  20         33.24         31.62         5.39 o                         
   3   4  20        684.76        640.72        20.00 o                         
   4   4  20        372.50        371.46         8.28 o                         
   5   4  20        219.34        218.62         7.50 o                         
   6   4  20        117.01        114.68        10.02 o                         
   7   4  20          0.55         10.32        12.32 o                         
   8   4  20          5.32         15.54         9.34 o                         
   9   4  20          7.01          3.66        11.48 o                         
   1   5  20        189.19        195.17         5.66 o                         
   2   5  20         33.16         30.95         5.63 o                         
   3   5  20        577.35        568.59         9.69 o                         
   4   5  20        240.54        235.50         7.44 o                         
   5   5  20        178.20        164.98         9.45 o                         
   6   5  20        225.95        228.77         9.94 o                         
   7   5  20          0.57         17.70         7.71 o                         
   8   5  20         81.30        105.18        13.23 o                         
   9   5  20        121.12        112.09        12.76 o                         
   0   6  20          0.06         -5.73         6.07 o                         
   1   6  20         45.01         37.27         4.69 o                         
   2   6  20          0.72          4.92         6.03 o                         
   3   6  20        447.24        421.34        14.15 o                         
   4   6  20         44.24         50.97         8.10 o                         
   5   6  20         55.76         49.86         7.62 o                         
   6   6  20         37.41         37.40         7.94 o                         
   7   6  20          3.75         11.26         8.34 o                         
   8   6  20         14.81          8.90         8.49 o                         
   1   7  20        110.89         95.09         6.13 o                         
   2   7  20        187.76        159.42         7.35 o                         
   3   7  20        104.73         90.40         9.91 o                         
   4   7  20         23.37         17.42         7.72 o                         
   5   7  20         34.14         35.28         8.62 o                         
   6   7  20          5.43         19.98         8.33 o                         
   7   7  20         20.36         33.44        10.25 o                         
   0   8  20        163.93        151.12         8.38 o                         
   1   8  20         40.77         39.33         5.27 o                         
   2   8  20         33.12         22.97         6.65 o                         
   3   8  20        124.97        126.36         7.62 o                         
   4   8  20          8.03          6.82         7.85 o                         
   5   8  20          9.05          3.17         8.50 o                         
   6   8  20        165.44        175.42        10.75 o                         
   7   8  20          2.56          2.75         7.15 o                         
   1   9  20          1.03          8.69         5.20 o                         
   2   9  20         53.15         56.13         6.55 o                         
   3   9  20          0.25          2.52         6.26 o                         
   4   9  20          5.27         19.82         9.13 o                         
   5   9  20         52.32         54.39        10.12 o                         
   6   9  20          7.34         10.04        10.26 o                         
   7   9  20        219.83        240.79        16.09 o                         
   0  10  20          2.76         20.58         9.08 o                         
   1  10  20         44.52         34.35         7.34 o                         
   2  10  20        301.34        306.47        10.00 o                         
   3  10  20         78.23        101.16         8.16 o                         
   4  10  20         75.16         90.01         9.30 o                         
   5  10  20         39.79         38.51         9.90 o                         
   6  10  20          0.22          6.13        14.00 o                         
   1  11  20          1.12         -0.47         7.26 o                         
   2  11  20          2.47         -6.94         6.94 o                         
   3  11  20        338.62        412.68        11.01 o                         
   4  11  20         39.08         49.17        10.16 o                         
   0  12  20         13.26         10.19        19.89 o                         
   1  12  20         25.81         33.52         9.44 o                         
   2  12  20         76.99        100.26        10.89 o                         
   1   1  21       2626.94       2661.95        17.93 o                         
   2   1  21        905.99        891.74        18.03 o                         
   3   1  21         46.91         46.08         3.88 o                         
   4   1  21          9.08          7.55         3.68 o                         
   5   1  21         60.94         56.32         5.02 o                         
   6   1  21        155.92        150.74         5.51 o                         
   7   1  21         71.17         90.32         6.62 o                         
   8   1  21         29.63         24.32         6.35 o                         
   9   1  21          0.13         -1.45         7.33 o                         
   0   2  21        263.04        253.27         8.45 o                         
   1   2  21       1624.55       1632.80        26.18 o                         
   2   2  21        119.00        100.81         5.39 o                         
   3   2  21       1474.79       1460.18        11.58 o                         
   4   2  21          0.76          2.04         4.56 o                         
   5   2  21        100.43         86.72         6.21 o                         
   6   2  21         65.01         51.94         7.64 o                         
   7   2  21          1.37         -3.40         8.29 o                         
   8   2  21          4.30         -3.65        11.18 o                         
   9   2  21         22.32         26.23        13.95 o                         
   1   3  21        157.66        122.23         6.52 o                         
   2   3  21         25.85         27.90         5.54 o                         
   3   3  21        687.01        634.42         9.67 o                         
   4   3  21        101.46         81.84         6.13 o                         
   5   3  21          0.56         -1.07         5.56 o                         
   6   3  21         59.67         69.34         8.72 o                         
   7   3  21         19.88         30.80        15.24 o                         
   8   3  21          9.97         24.42         8.25 o                         
   9   3  21        212.42        212.59        15.87 o                         
   0   4  21        194.03        207.93         7.89 o                         
   1   4  21         42.58         49.73         4.47 o                         
   2   4  21          0.59         -1.93         5.42 o                         
   3   4  21         23.09         28.29         5.52 o                         
   4   4  21         17.69         19.32         5.51 o                         
   5   4  21        148.56        146.03         7.77 o                         
   6   4  21          2.24         -3.30         7.61 o                         
   7   4  21        171.54        191.83        10.54 o                         
   8   4  21          0.61         -8.89         8.89 o                         
   1   5  21          2.50          8.25         4.37 o                         
   2   5  21         12.00         15.38         5.88 o                         
   3   5  21        180.37        185.33         7.50 o                         
   4   5  21          2.96          9.49         5.66 o                         
   5   5  21         23.72         19.73         8.23 o                         
   6   5  21         46.26         65.73        12.97 o                         
   7   5  21         62.23         91.89         9.95 o                         
   8   5  21         62.50         56.97         9.87 o                         
   0   6  21         31.03         23.53         6.26 o                         
   1   6  21         42.64         39.20         4.73 o                         
   2   6  21        239.07        234.46         7.62 o                         
   3   6  21        143.42        148.45         8.17 o                         
   4   6  21          1.31         15.20         8.05 o                         
   5   6  21         49.96         47.59         8.82 o                         
   6   6  21         18.04         19.79        11.20 o                         
   7   6  21          7.89          5.50         9.02 o                         
   8   6  21         72.88         76.90        12.62 o                         
   1   7  21         12.60          5.66         4.80 o                         
   2   7  21         85.88         81.28         6.59 o                         
   3   7  21         14.62         11.08         5.72 o                         
   4   7  21         39.05         33.62         8.95 o                         
   5   7  21         10.03          7.87         7.84 o                         
   6   7  21          0.00         -3.80         8.07 o                         
   7   7  21         36.45         30.40         8.26 o                         
   0   8  21         59.23         74.31         8.97 o                         
   1   8  21         35.83         32.79         6.38 o                         
   2   8  21         93.82         80.35         7.21 o                         
   3   8  21         43.98         53.00         7.36 o                         
   4   8  21          4.23         -8.32         8.32 o                         
   5   8  21         11.56         -3.15         9.32 o                         
   6   8  21          3.86         11.83        11.87 o                         
   7   8  21          2.75        -14.04        14.04 o                         
   1   9  21          2.48         -2.49         6.52 o                         
   2   9  21         83.39         70.05         6.85 o                         
   3   9  21          0.00          0.97         6.55 o                         
   4   9  21          0.13          0.62        13.08 o                         
   5   9  21          1.69          3.01        10.22 o                         
   6   9  21         28.72         33.86        14.62 o                         
   7   9  21          2.39        -12.22        12.22 o                         
   0  10  21         28.76         32.05         8.27 o                         
   1  10  21          0.43          5.69         6.96 o                         
   2  10  21        102.48        124.34         8.35 o                         
   3  10  21         95.36         98.53         8.05 o                         
   4  10  21         12.58         16.29         9.94 o                         
   5  10  21        177.94        194.12        16.23 o                         
   1  11  21         75.56         77.09         9.06 o                         
   2  11  21          0.99         -9.71         9.71 o                         
   3  11  21         14.45         25.79         7.72 o                         
   0  12  21         94.36         73.53        11.73 o                         
   1  12  21         20.24         20.12        11.73 o                         
   2  12  21         12.34         35.11        14.22 o                         
   0   0  22       1810.92       1777.56        30.56 o                         
   1   0  22         58.13         46.66         5.36 o                         
   2   0  22         73.23         72.71         6.13 o                         
   3   0  22          0.46         -0.86         5.18 o                         
   4   0  22        138.48        137.48         6.40 o                         
   5   0  22        407.61        413.00        10.95 o                         
   6   0  22        166.61        178.35         7.66 o                         
   7   0  22         14.41         16.40         9.17 o                         
   8   0  22         50.61         52.80        15.41 o                         
   9   0  22          0.01         -3.76         8.67 o                         
   1   1  22        255.25        289.22         4.84 o                         
   2   1  22         74.23         74.07         4.31 o                         
   3   1  22        196.39        182.17         4.93 o                         
   4   1  22          0.00         -3.34         3.87 o                         
   5   1  22        137.81        127.76         5.73 o                         
   6   1  22          9.47         14.37         5.06 o                         
   7   1  22        597.20        595.57        10.95 o                         
   8   1  22         10.30         14.32         6.59 o                         
   9   1  22          0.37          9.17        21.11 o                         
   0   2  22        195.78        178.26         8.74 o                         
   1   2  22        203.76        201.60         5.40 o                         
   2   2  22          4.62          2.43         4.90 o                         
   3   2  22        321.81        322.78         8.26 o                         
   4   2  22          0.92          3.88         4.67 o                         
   5   2  22          5.58          7.93         5.69 o                         
   6   2  22         25.14         38.03        10.81 o                         
   7   2  22          7.70          3.76         9.07 o                         
   8   2  22         52.34         59.44         9.51 o                         
   1   3  22        281.45        272.58        10.24 o                         
   2   3  22        149.36        151.53        10.79 o                         
   3   3  22         31.24         29.92         5.35 o                         
   4   3  22          0.30          1.32         6.32 o                         
   5   3  22         14.66         11.64         5.98 o                         
   6   3  22         22.44         11.60         7.90 o                         
   7   3  22        364.36        372.27        24.37 o                         
   8   3  22          2.01         -0.88         8.13 o                         
   0   4  22          0.12         -0.15         6.07 o                         
   1   4  22         31.27         32.36         5.75 o                         
   2   4  22        154.74        143.61         6.79 o                         
   3   4  22        595.36        573.88        29.17 o                         
   4   4  22         16.29         11.28         5.54 o                         
   5   4  22         82.99         76.92         8.13 o                         
   6   4  22          5.13         -0.64         7.70 o                         
   7   4  22         63.13         55.58        12.30 o                         
   8   4  22         11.60          5.31         8.65 o                         
   1   5  22         16.54         16.30         4.42 o                         
   2   5  22          4.48          1.06         5.64 o                         
   3   5  22         55.40         49.48         6.20 o                         
   4   5  22          5.60         10.27         7.33 o                         
   5   5  22          0.82          7.60         7.69 o                         
   6   5  22          3.50          0.18         8.12 o                         
   7   5  22         52.21         35.81         8.62 o                         
   0   6  22         33.57         44.02         6.79 o                         
   1   6  22          0.44          2.62         5.40 o                         
   2   6  22         23.38         25.36         6.23 o                         
   3   6  22         42.64         40.36         8.89 o                         
   4   6  22        175.04        191.82        14.40 o                         
   5   6  22          3.34         -1.32        14.82 o                         
   6   6  22        200.86        197.81        10.20 o                         
   7   6  22         22.82         14.93         8.36 o                         
   1   7  22         20.59         29.96         6.23 o                         
   2   7  22         52.78         54.11         6.48 o                         
   3   7  22         29.53         28.33         6.57 o                         
   4   7  22         16.49         19.25         7.83 o                         
   5   7  22        179.07        205.75        10.69 o                         
   6   7  22         18.56         16.28        11.09 o                         
   0   8  22         23.78         10.27         9.57 o                         
   1   8  22         50.48         45.26         6.74 o                         
   2   8  22         80.34         83.08         7.13 o                         
   3   8  22         18.45         22.25         6.24 o                         
   4   8  22         13.89          1.26         8.44 o                         
   5   8  22         67.86         67.44         9.39 o                         
   6   8  22          0.02         -7.92         7.92 o                         
   7   8  22          3.41        -11.83        11.83 o                         
   1   9  22         57.62         46.45         6.58 o                         
   2   9  22          2.03          0.11         6.42 o                         
   3   9  22        114.57        127.84         8.52 o                         
   4   9  22          1.43          1.86         8.74 o                         
   5   9  22         61.90         64.34        10.78 o                         
   6   9  22         23.46          7.29        14.62 o                         
   0  10  22         30.99         33.22         7.72 o                         
   1  10  22          2.94          4.72         6.81 o                         
   2  10  22          3.59         20.03         7.38 o                         
   3  10  22        102.89        111.19        10.84 o                         
   4  10  22         15.23          5.49        11.91 o                         
   1  11  22         15.10         23.22         6.74 o                         
   2  11  22         10.30          6.12         7.60 o                         
   0  12  22         16.14         -8.59         9.96 o                         
   1  12  22         37.93         29.38        14.08 o                         
   1   1  23        617.74        636.92         6.21 o                         
   2   1  23        132.76        145.07         4.73 o                         
   3   1  23         16.49         14.29         3.93 o                         
   4   1  23         18.43         20.42         4.24 o                         
   5   1  23          2.72          6.63         5.19 o                         
   6   1  23          0.59          4.43         4.71 o                         
   7   1  23         22.41         20.94         7.05 o                         
   8   1  23        184.33        202.49        10.51 o                         
   0   2  23         96.65         98.68         6.54 o                         
   1   2  23          0.11         -4.07         4.28 o                         
   2   2  23         42.02         44.33         5.44 o                         
   3   2  23         45.86         40.22         5.44 o                         
   4   2  23         82.72         81.93         5.00 o                         
   5   2  23        124.21        128.90         7.31 o                         
   6   2  23        182.73        198.67        17.77 o                         
   7   2  23        123.45        125.15         9.77 o                         
   8   2  23         64.31         83.41        14.23 o                         
   1   3  23         53.34         35.13         7.06 o                         
   2   3  23        222.57        211.23        14.04 o                         
   3   3  23         34.07         29.55         5.16 o                         
   4   3  23         27.95         33.27         7.89 o                         
   5   3  23          2.44          0.06         6.24 o                         
   6   3  23         22.39         21.70         8.15 o                         
   7   3  23          3.70         14.77         8.43 o                         
   8   3  23          2.67         -4.69         8.59 o                         
   0   4  23        180.03        170.08         8.70 o                         
   1   4  23          2.59         -2.37         5.36 o                         
   2   4  23        293.72        291.86         7.96 o                         
   3   4  23         20.97         16.26         5.71 o                         
   4   4  23         10.66         12.84         4.87 o                         
   5   4  23         72.31         68.31         7.64 o                         
   6   4  23        144.56        137.60         9.85 o                         
   7   4  23          4.72         -0.47         8.17 o                         
   1   5  23         41.34         28.37         5.80 o                         
   2   5  23         88.98         75.57         6.60 o                         
   3   5  23          6.33          9.46         5.44 o                         
   4   5  23         12.13         15.58         8.10 o                         
   5   5  23          0.88         -3.26         6.49 o                         
   6   5  23          0.14         -7.55         8.19 o                         
   7   5  23         10.48         14.57         8.31 o                         
   0   6  23         17.84          5.40         8.12 o                         
   1   6  23         19.04         18.17         5.99 o                         
   2   6  23        100.77        121.07         7.03 o                         
   3   6  23          0.45          6.20         6.96 o                         
   4   6  23        129.11        129.89        10.32 o                         
   5   6  23          7.67          2.87         8.52 o                         
   6   6  23         47.33         51.30         9.40 o                         
   1   7  23         62.56         55.81         6.64 o                         
   2   7  23          1.27         -5.31         6.03 o                         
   3   7  23         85.45         94.61         6.94 o                         
   4   7  23          8.23          9.68         8.92 o                         
   5   7  23        103.28         94.17         9.65 o                         
   6   7  23        149.41        160.31        10.01 o                         
   0   8  23         56.89         60.51         7.56 o                         
   1   8  23         35.54         35.83         5.94 o                         
   2   8  23        229.77        221.37        13.57 o                         
   3   8  23         17.33         10.79         8.97 o                         
   4   8  23         40.88         41.75         9.88 o                         
   5   8  23        128.14        158.89        16.37 o                         
   6   8  23          0.48        -11.57        15.00 o                         
   1   9  23          3.36          2.86         8.26 o                         
   2   9  23          1.16         -9.46         9.46 o                         
   3   9  23         28.06         44.28         8.58 o                         
   4   9  23          1.74         -9.69         9.69 o                         
   5   9  23          0.52          8.00        13.65 o                         
   0  10  23          1.76         -5.72        11.08 o                         
   1  10  23         11.39         11.80         7.53 o                         
   2  10  23          2.95         16.42         6.69 o                         
   3  10  23          0.17          4.61         6.94 o                         
   1  11  23          1.00          0.77         8.43 o                         
   2  11  23          0.42         -0.20         9.03 o                         
   0   0  24        377.53        373.37        10.02 o                         
   1   0  24       1226.84       1235.80        17.28 o                         
   2   0  24        945.38        990.49        15.41 o                         
   3   0  24        304.23        305.92        12.64 o                         
   4   0  24        206.34        217.79         7.52 o                         
   5   0  24          4.93         -3.57         7.41 o                         
   6   0  24         26.68         21.77         7.79 o                         
   7   0  24         45.20         54.03         8.43 o                         
   8   0  24         14.60         13.34         9.20 o                         
   1   1  24        127.14        165.17         5.79 o                         
   2   1  24          1.95          4.51         4.19 o                         
   3   1  24         25.37         19.78         4.38 o                         
   4   1  24         20.82         19.91         4.14 o                         
   5   1  24         45.32         43.43         5.77 o                         
   6   1  24        103.11         99.84        13.41 o                         
   7   1  24         15.21         24.83         8.52 o                         
   8   1  24          0.06          3.51        13.93 o                         
   0   2  24        227.54        231.99         7.42 o                         
   1   2  24          0.89         -1.10         4.77 o                         
   2   2  24          4.89          4.69         5.35 o                         
   3   2  24        168.30        165.24         5.78 o                         
   4   2  24         10.30         10.14         4.57 o                         
   5   2  24          4.50          0.73         6.28 o                         
   6   2  24        166.27        184.54        12.98 o                         
   7   2  24        176.03        202.90        18.61 o                         
   8   2  24         29.14         52.92        12.81 o                         
   1   3  24          4.03         -2.66         5.81 o                         
   2   3  24        192.95        183.98         6.74 o                         
   3   3  24          1.28          1.27         5.23 o                         
   4   3  24         12.28         14.36         5.06 o                         
   5   3  24         31.28         45.50        11.11 o                         
   6   3  24          5.97          7.98         7.75 o                         
   7   3  24         20.11         36.24        16.11 o                         
   0   4  24        110.16        104.13         7.69 o                         
   1   4  24         86.41         69.09         7.75 o                         
   2   4  24         29.82         26.21         6.48 o                         
   3   4  24          8.37          4.71         5.40 o                         
   4   4  24          0.48         -2.69         5.17 o                         
   5   4  24        251.70        269.31         8.64 o                         
   6   4  24          9.20         -8.72         8.72 o                         
   7   4  24          0.00         -6.39         8.53 o                         
   1   5  24         14.48         14.38         5.92 o                         
   2   5  24         31.68         47.09         6.25 o                         
   3   5  24          0.03          0.95         6.25 o                         
   4   5  24          8.30         12.14         7.54 o                         
   5   5  24         21.59         17.08         7.20 o                         
   6   5  24         22.67         16.44         8.90 o                         
   0   6  24        105.97        101.52         7.92 o                         
   1   6  24          8.98         13.00         6.31 o                         
   2   6  24        338.86        348.33         9.08 o                         
   3   6  24        454.55        438.03        19.22 o                         
   4   6  24         28.01         25.69         8.02 o                         
   5   6  24         54.39         54.84         9.79 o                         
   6   6  24          9.35         17.93        17.22 o                         
   1   7  24          3.21         -6.87         8.93 o                         
   2   7  24        140.29        126.43         7.73 o                         
   3   7  24          4.59          9.09        13.60 o                         
   4   7  24          0.60         -7.71         8.99 o                         
   5   7  24         39.43         37.83         9.16 o                         
   6   7  24        120.92        214.30        17.81 o                         
   0   8  24         36.21         26.19         7.52 o                         
   1   8  24         18.36         21.75         6.51 o                         
   2   8  24         46.92         53.57         8.50 o                         
   3   8  24         28.84         15.05         6.60 o                         
   4   8  24          2.84         -4.66         8.38 o                         
   5   8  24          9.44          6.26        12.39 o                         
   1   9  24         80.76         85.82         8.32 o                         
   2   9  24         87.41         81.28         7.63 o                         
   3   9  24          0.39        -10.31        10.31 o                         
   0  10  24          0.86         -6.65        12.57 o                         
   1  10  24          6.41          2.66         6.64 o                         
   2  10  24          4.65         14.12         8.28 o                         
   1  11  24         31.56         31.57        12.42 o                         
   1   1  25        788.06        798.15        19.40 o                         
   2   1  25         64.42         67.80         5.29 o                         
   3   1  25         91.72         90.14         4.85 o                         
   4   1  25         29.14         32.14         4.32 o                         
   5   1  25         79.55         87.11         5.92 o                         
   6   1  25         26.52         36.32         5.80 o                         
   7   1  25         56.17         48.95         9.29 o                         
   0   2  25         23.12         19.73         6.11 o                         
   1   2  25        453.25        432.04         7.39 o                         
   2   2  25        153.89        147.40         5.67 o                         
   3   2  25         27.74         33.97         7.76 o                         
   4   2  25         39.59         43.83         4.86 o                         
   5   2  25          1.24         14.33         7.26 o                         
   6   2  25          4.98         14.85         8.22 o                         
   7   2  25         77.45         91.04        10.64 o                         
   1   3  25          2.49          9.44         6.35 o                         
   2   3  25          2.47          4.61         5.66 o                         
   3   3  25         47.33         61.14         5.59 o                         
   4   3  25         25.49         35.97         5.71 o                         
   5   3  25        119.15        106.70         7.32 o                         
   6   3  25        172.91        190.69        10.00 o                         
   7   3  25          4.53         19.14        14.64 o                         
   0   4  25        288.50        300.21        10.17 o                         
   1   4  25          0.00          2.50         6.30 o                         
   2   4  25         55.77         70.85         7.23 o                         
   3   4  25         12.18          9.97         5.40 o                         
   4   4  25         19.83         15.99         5.98 o                         
   5   4  25        115.49        122.70         7.78 o                         
   6   4  25          2.32         -3.16         8.91 o                         
   1   5  25         14.21         13.49         5.95 o                         
   2   5  25          2.90         -6.38         6.38 o                         
   3   5  25         56.78         42.52         6.39 o                         
   4   5  25         56.48         53.63         8.65 o                         
   5   5  25         92.95         90.67         8.88 o                         
   6   5  25         67.55         66.61        16.69 o                         
   0   6  25        116.11        133.80        13.55 o                         
   1   6  25          9.51          7.22         5.94 o                         
   2   6  25          3.75          2.93         8.19 o                         
   3   6  25          1.95         10.79         6.24 o                         
   4   6  25         31.49         37.44         8.56 o                         
   5   6  25          9.09          9.77        13.18 o                         
   6   6  25         83.84         91.85        16.00 o                         
   1   7  25          0.63         -5.54         6.52 o                         
   2   7  25          4.09          2.99         8.11 o                         
   3   7  25         43.48         37.63         7.44 o                         
   4   7  25         35.12         34.70         8.62 o                         
   5   7  25         26.54         33.66        14.21 o                         
   0   8  25         42.99         43.45        13.41 o                         
   1   8  25         75.59         85.41         7.49 o                         
   2   8  25        175.39        200.48         8.76 o                         
   3   8  25         77.70         71.35         7.58 o                         
   4   8  25         22.18         17.76        15.27 o                         
   1   9  25          0.67          8.56         7.01 o                         
   2   9  25          0.27         -6.29         6.29 o                         
   3   9  25          3.32          2.58         8.43 o                         
   1  10  25          2.11         -8.80         8.80 o                         
   2  10  25         13.06         15.67        12.32 o                         
   0   0  26          0.91          4.92         7.17 o                         
   1   0  26        735.33        759.59        30.76 o                         
   2   0  26          1.79          6.95         6.58 o                         
   3   0  26        633.11        607.53        13.94 o                         
   4   0  26          5.15         11.94         6.08 o                         
   5   0  26          4.07         -4.01        18.07 o                         
   6   0  26        252.88        280.52        15.22 o                         
   1   1  26        207.93        238.01         7.49 o                         
   2   1  26         92.02         87.52         5.70 o                         
   3   1  26         88.68        106.13         8.27 o                         
   4   1  26          5.25          2.49         4.23 o                         
   5   1  26          0.52         -6.10         6.71 o                         
   6   1  26         20.34          5.06         6.37 o                         
   7   1  26         13.22         20.63        13.80 o                         
   0   2  26         56.25         54.11         6.45 o                         
   1   2  26        458.81        506.61        23.41 o                         
   2   2  26        433.19        420.71        10.96 o                         
   3   2  26          0.82         -1.73         4.83 o                         
   4   2  26         25.25         29.94         4.88 o                         
   5   2  26         46.26         45.01         7.29 o                         
   6   2  26          2.43         13.37         8.90 o                         
   7   2  26          3.28         14.86        14.98 o                         
   1   3  26        460.08        481.54         8.89 o                         
   2   3  26        537.33        549.57         9.20 o                         
   3   3  26        196.67        214.32         7.06 o                         
   4   3  26          3.44          7.96         5.00 o                         
   5   3  26          0.55         -7.18         7.18 o                         
   6   3  26          9.64         12.25         8.99 o                         
   0   4  26         37.93         31.28         7.52 o                         
   1   4  26         39.85         36.30         6.91 o                         
   2   4  26         10.76         17.73         6.49 o                         
   3   4  26          6.71         -2.07         5.30 o                         
   4   4  26         42.39         44.34         7.05 o                         
   5   4  26        116.88        139.31        10.80 o                         
   6   4  26         52.08         48.34        14.26 o                         
   1   5  26        141.02        132.87         7.35 o                         
   2   5  26         18.72         10.53         6.76 o                         
   3   5  26        105.78         80.64         7.15 o                         
   4   5  26          1.35          1.66         6.84 o                         
   5   5  26         31.51         45.42         7.25 o                         
   6   5  26          0.57        -10.40        14.32 o                         
   0   6  26          1.95         32.36        12.85 o                         
   1   6  26          0.29         -0.50         6.41 o                         
   2   6  26         36.32         50.61         7.90 o                         
   3   6  26          2.14          6.71         6.91 o                         
   4   6  26          1.43          4.73         9.06 o                         
   5   6  26         20.95         26.39         8.98 o                         
   1   7  26         13.77          3.01         6.66 o                         
   2   7  26          6.27          2.76         8.56 o                         
   3   7  26          0.09          9.31         6.98 o                         
   4   7  26          7.21          5.06         8.21 o                         
   0   8  26          0.73          2.17        11.29 o                         
   1   8  26         10.10         -1.88         6.43 o                         
   2   8  26        167.69        150.38         7.85 o                         
   3   8  26          2.53         -0.85         8.98 o                         
   1   9  26          0.60          5.97        12.51 o                         
   2   9  26         21.68         33.83         8.56 o                         
   3   9  26         91.72         66.30        13.06 o                         
   1   1  27          0.20         -4.12         5.20 o                         
   2   1  27         59.37         53.49         5.59 o                         
   3   1  27         89.36         81.94         5.68 o                         
   4   1  27        123.87        134.03         5.98 o                         
   5   1  27          8.98         14.03         7.31 o                         
   6   1  27         25.90         12.48        19.30 o                         
   7   1  27         82.82         65.04        15.17 o                         
   0   2  27        110.14        113.86         7.30 o                         
   1   2  27         13.16         17.41         7.18 o                         
   2   2  27          5.93          9.90         5.12 o                         
   3   2  27          1.10          6.27         5.92 o                         
   4   2  27        187.01        179.30         9.90 o                         
   5   2  27          1.58         -7.12         7.12 o                         
   6   2  27          8.21         48.57        13.60 o                         
   1   3  27          3.98         16.96         9.20 o                         
   2   3  27         35.76         53.06         6.59 o                         
   3   3  27        124.88        124.98         6.81 o                         
   4   3  27        119.83        120.18         6.92 o                         
   5   3  27         93.41         85.90         8.40 o                         
   6   3  27         11.62         17.55        12.38 o                         
   0   4  27         71.99         69.75         7.79 o                         
   1   4  27        248.03        259.25         8.45 o                         
   2   4  27          1.33         -2.49         5.44 o                         
   3   4  27          5.86         -6.43         6.43 o                         
   4   4  27          0.87          4.22         7.29 o                         
   5   4  27         10.42         14.64        10.09 o                         
   6   4  27        128.81        152.67        16.74 o                         
   1   5  27        305.81        330.35         9.32 o                         
   2   5  27         27.16         35.94         6.70 o                         
   3   5  27          2.66          2.75         7.28 o                         
   4   5  27          0.01          4.33        17.37 o                         
   5   5  27        151.13        146.49        10.23 o                         
   0   6  27         25.55         44.32        12.96 o                         
   1   6  27         10.20         17.72         6.86 o                         
   2   6  27          0.44          6.78         7.29 o                         
   3   6  27        117.21        134.62        11.14 o                         
   4   6  27          0.48         -4.35         7.32 o                         
   5   6  27         51.24         69.36        14.32 o                         
   1   7  27         67.15         54.30        12.67 o                         
   2   7  27          0.03         -6.47         6.76 o                         
   3   7  27         43.95         24.61         8.23 o                         
   0   8  27        100.06         56.85        13.26 o                         
   1   8  27         16.14         21.41         7.97 o                         
   2   8  27          2.07          0.58        10.55 o                         
   3   8  27         78.35        100.52        14.04 o                         
   1   9  27          4.76         15.56        12.61 o                         
   0   0  28        251.88        244.75        15.05 o                         
   1   0  28          3.10          3.52         8.30 o                         
   2   0  28        119.23        133.72         7.95 o                         
   3   0  28         72.07         88.75         7.13 o                         
   4   0  28         45.47         47.01         7.44 o                         
   5   0  28         73.20         60.67        12.47 o                         
   6   0  28         67.67         95.35        13.61 o                         
   1   1  28        111.70        101.98         5.86 o                         
   2   1  28          2.83          3.18         5.32 o                         
   3   1  28         68.58         64.23         8.08 o                         
   4   1  28         30.39         36.81         6.78 o                         
   5   1  28         28.38         34.01         7.44 o                         
   6   1  28          1.78         -8.24         8.24 o                         
   0   2  28         35.38         41.84        15.33 o                         
   1   2  28         73.82         68.43         7.03 o                         
   2   2  28         26.57         18.87         5.05 o                         
   3   2  28         15.28         20.61         5.38 o                         
   4   2  28         37.22         45.37         5.90 o                         
   5   2  28          1.37         -0.82         6.91 o                         
   6   2  28          3.72         -6.90        13.79 o                         
   1   3  28          2.78          9.72         6.03 o                         
   2   3  28          5.81          7.13         5.08 o                         
   3   3  28          1.46         -0.97         5.88 o                         
   4   3  28         13.94         32.28         7.30 o                         
   5   3  28         33.91         18.33         9.77 o                         
   0   4  28         37.30         25.37        12.96 o                         
   1   4  28          8.08         17.32         5.80 o                         
   2   4  28         87.02         96.90         6.50 o                         
   3   4  28         36.77         44.45         6.16 o                         
   4   4  28          0.59          1.43         7.18 o                         
   5   4  28          3.53          7.68         9.59 o                         
   1   5  28         36.21         34.57         7.07 o                         
   2   5  28         45.88         37.27         6.83 o                         
   3   5  28         63.61         78.76         6.80 o                         
   4   5  28          9.64         36.13         9.70 o                         
   5   5  28         10.46         29.79        13.98 o                         
   0   6  28          3.80          0.79        13.48 o                         
   1   6  28          0.63          8.58         8.25 o                         
   2   6  28         22.48         18.61        10.50 o                         
   3   6  28          0.14         -5.45         7.69 o                         
   1   7  28          0.82         -2.70         8.21 o                         
   2   7  28         47.03         35.30         8.33 o                         
   3   7  28          0.15        -10.59        10.59 o                         
   1   8  28         74.27         88.83        13.07 o                         
   1   1  29          6.35          8.59         5.73 o                         
   2   1  29          0.10          0.49         5.82 o                         
   3   1  29          4.68          3.57         5.49 o                         
   4   1  29        146.91        161.69         6.81 o                         
   5   1  29         10.44         27.04         9.17 o                         
   0   2  29         25.08         47.89         9.28 o                         
   1   2  29         36.71         47.42         5.84 o                         
   2   2  29         33.62         42.48         5.65 o                         
   3   2  29         14.57         21.69         5.29 o                         
   4   2  29         44.62         42.91         8.51 o                         
   5   2  29         17.04         15.31        14.35 o                         
   1   3  29          1.68         19.26         5.67 o                         
   2   3  29          0.10         11.17         5.64 o                         
   3   3  29          0.32          6.01         5.55 o                         
   4   3  29         84.50         85.65         8.16 o                         
   5   3  29         32.83         66.91        13.77 o                         
   0   4  29          0.03          6.47         8.40 o                         
   1   4  29          1.79         -0.99         5.69 o                         
   2   4  29         49.22         60.18         7.59 o                         
   3   4  29         13.44         20.02         5.69 o                         
   4   4  29         48.35         46.31         9.49 o                         
   1   5  29         12.64         16.57        10.59 o                         
   2   5  29          5.53          5.09         7.02 o                         
   3   5  29          0.23          2.56         8.60 o                         
   1   6  29         46.15         45.83        20.69 o                         
   2   6  29         15.06         30.62         8.94 o                         
   3   6  29         51.72         31.82        11.36 o                         
   1   7  29         23.39          1.14         9.74 o                         
   0   0  30         10.41         31.29        11.78 o                         
   1   0  30         29.14         16.67         9.45 o                         
   2   0  30         68.44         60.23        15.44 o                         
   3   0  30         68.66         72.46        10.22 o                         
   4   0  30         57.66         51.60        11.96 o                         
   1   1  30          4.61          8.80         6.35 o                         
   2   1  30         24.85          4.71         5.88 o                         
   3   1  30         10.13          9.91         4.96 o                         
   4   1  30         25.71         70.46        11.57 o                         
   0   2  30          6.57         16.81         9.36 o                         
   1   2  30         76.64         77.68         6.06 o                         
   2   2  30          8.38         -3.36         5.70 o                         
   3   2  30          0.11          3.81         8.44 o                         
   4   2  30          4.32         21.90        10.95 o                         
   1   3  30         14.56         16.00         7.09 o                         
   2   3  30          9.95          6.84         5.20 o                         
   3   3  30          0.20          7.72         7.11 o                         
   4   3  30          5.46          6.81        12.02 o                         
   0   4  30         14.50         34.27        10.11 o                         
   1   4  30         81.57         82.34         8.30 o                         
   2   4  30         51.79         48.65        14.19 o                         
   3   4  30          3.59         21.18        12.23 o                         
   1   5  30         58.60         75.84        13.78 o                         
   2   5  30         13.69         13.52        11.14 o                         
   3   5  30          1.35         43.70        10.85 o                         
   1   1  31         14.80         22.35         7.32 o                         
   2   1  31        112.94        140.73         8.68 o                         
   3   1  31         17.68         46.42        10.48 o                         
   1   2  31          2.84         -2.80        10.49 o                         
   2   2  31         10.26         18.86         8.73 o                         
   3   2  31          2.45         -6.90        12.49 o                         
   1   3  31         11.97          7.44        12.85 o                         
   2   3  31          0.00          6.53        13.51 o                         
                                                                                
